# Supplementary material for: Molecular Signatures of Regression of the Canine Transmissible Venereal Tumor
Source: Cancer Cell. 2018 Apr 9;33(4):620–633.e6. doi: 10.1016/j.ccell.2018.03.003 (PMC5896242; doi:10.1016/j.ccell.2018.03.003)
Supplement: Table S1. RNA-Seq CTVTs, Related to Figure 2 — aBiopsy 1 of CTVT-774 did not pass quality controls and could not be included. [file mmc2.xls]

## Sheet: CTVT-5 and 6; P vs. R
Table S1, related to Figure 2. RNAseq CTVTs a
EnsemblGeneID	Gene_Symbol	EnsemblGeneID	baseMean	baseMeanP	baseMeanR	foldChange	log2FoldChange	p value	Adjusted p value	Biopsy 1 vs 3 (Up_or_Down)	Deleted_Gene_Info	Reads biopsy 1 (CTVT5)	Reads biopsy 2 (CTVT5)	Reads biopsy 3 (CTVT5)	Reads biopsy 1 (CTVT6)	Reads biopsy 2 (CTVT6)	Reads biopsy 3 (CTVT6)		Normalised reads biopsy 1 (CTVT5)	Normalised reads biopsy 2 (CTVT5)	Normalised reads biopsy 3 (CTVT5)	Normalised reads biopsy 1 (CTVT6)	Normalised reads biopsy 2 (CTVT6)	Normalised reads biopsy 3 (CTVT6)
ENSCAFG00000000001	ENPP1	ENSCAFG00000000001	112.483	115.7	102.833	0.888788	-0.170089	0.864302	0.942189			142	31	82	124	146	136		121.108	49.4705	102.833	113.095	112.896	108.819
ENSCAFG00000000002	ENSCAFG00000000002	ENSCAFG00000000002	62.7502	76.5607	21.319	0.278459	-1.84447	0.0273471	0.122284			74	40	17	97	101	112		63.1129	63.8329	21.319	88.4697	78.0995	89.6154
ENSCAFG00000000005	PARD6G	ENSCAFG00000000005	39.1243	8.69176	130.422	15.0052	3.90739	5.51484e-08	1.74842e-06			8	12	104	5	19	27		6.82301	19.1499	130.422	4.56029	14.692	21.6037
ENSCAFG00000000007	ADNP2	ENSCAFG00000000007	573.594	641.476	369.947	0.576712	-0.794078	0.221045	0.467583			694	173	295	748	841	762		591.896	276.078	369.947	682.22	650.313	609.705
ENSCAFG00000000008	TXNL4A	ENSCAFG00000000008	388.761	457.317	183.092	0.400362	-1.32062	0.0480521	0.179299			590	137	146	493	542	461		503.197	218.628	183.092	449.645	419.108	368.863
ENSCAFG00000000009	PQLC1	ENSCAFG00000000009	177.311	177.892	175.568	0.986937	-0.0189702	1	1			210	154	140	198	225	243		179.104	245.757	175.568	180.588	173.984	194.433
ENSCAFG00000000010	CTDP1	ENSCAFG00000000010	855.974	1010.88	391.266	0.387056	-1.36939	0.0531502	0.191897			937	285	312	1161	1519	1371		799.145	454.81	391.266	1058.9	1174.58	1096.99
ENSCAFG00000000011	NFATC1	ENSCAFG00000000011	812.177	929.071	461.493	0.496725	-1.00948	0.246604	0.496771			766	290	368	906	1691	1252		653.303	462.789	461.493	826.325	1307.59	1001.77
ENSCAFG00000000012	ATP9B	ENSCAFG00000000012	608.445	614.791	589.407	0.958711	-0.0608317	0.972791	1			649	314	470	704	839	763		553.517	501.089	589.407	642.089	648.767	610.505
ENSCAFG00000000016	MBP	ENSCAFG00000000016	205.362	211.531	186.855	0.883343	-0.178955	0.827856	0.922448			201	152	149	245	310	270		171.428	242.565	186.855	223.454	239.711	216.037
ENSCAFG00000000017	ZNF236	ENSCAFG00000000017	917.502	1039.83	550.531	0.529446	-0.917445	0.149448	0.372585			944	278	439	1181	1600	1225		805.115	443.639	550.531	1077.14	1237.22	980.169
ENSCAFG00000000019	ZNF516	ENSCAFG00000000019	114.286	85.0798	201.903	2.3731	1.24678	0.0351893	0.145423			75	94	161	80	153	107		63.9657	150.007	201.903	72.9647	118.309	85.6147
ENSCAFG00000000020	TSHZ1	ENSCAFG00000000020	628.251	662.518	525.45	0.793111	-0.334406	0.630655	0.808864			545	191	419	798	1028	830		464.818	304.802	525.45	727.823	794.913	664.114
ENSCAFG00000000021	ZADH2	ENSCAFG00000000021	324.92	355.894	232.001	0.651882	-0.617317	0.358348	0.608609			395	192	185	435	432	440		336.886	306.398	232.001	396.745	334.049	352.061
ENSCAFG00000000022	ZNF407	ENSCAFG00000000022	421.006	497.385	191.871	0.385759	-1.37423	0.0384129	0.154551			498	193	153	565	714	571		424.733	307.994	191.871	515.313	552.109	456.879
ENSCAFG00000000024	CNDP1	ENSCAFG00000000024	17.719	12.7569	32.6055	2.55592	1.35384	0.110672	0.309553			13	15	26	12	21	20		11.0874	23.9374	32.6055	10.9447	16.2385	16.0028
ENSCAFG00000000026	D9ILX1_CANFA	ENSCAFG00000000026	197.178	235.315	82.7678	0.351732	-1.50745	0.0317073	0.134979			305	92	66	237	297	252		260.127	146.816	82.7678	216.158	229.659	201.635
ENSCAFG00000000027	RPL34	ENSCAFG00000000027	1230.91	918.872	2167.01	2.35834	1.23777	0.0489048	0.181538			1399	1319	1728	991	853	1115		1193.17	2104.89	2167.01	903.85	659.592	892.153
ENSCAFG00000000028	TIMM21	ENSCAFG00000000028	464.033	487.453	393.774	0.80782	-0.307894	0.661752	0.830436			574	283	314	563	594	567		489.551	451.618	393.774	513.489	459.318	453.678
ENSCAFG00000000029	FBXO15	ENSCAFG00000000029	13.8808	16.8356	5.01623	0.297954	-1.74684	0.215671	0.46065			22	5	4	17	21	27		18.7633	7.97912	5.01623	15.505	16.2385	21.6037
ENSCAFG00000000030	ENSCAFG00000000030	ENSCAFG00000000030	481.778	560.439	245.795	0.438577	-1.1891	0.070417	0.23165			658	379	196	655	676	663		561.193	604.817	245.795	597.398	522.725	530.491
ENSCAFG00000000031	NETO1	ENSCAFG00000000031	12.4386	16.5848	0	0	-Inf	0.0165049	0.0855589			25	2	0	21	12	8		21.3219	3.19165	0	19.1532	9.27914	6.4011
ENSCAFG00000000033	ENSCAFG00000000033	ENSCAFG00000000033	362.301	438.758	132.93	0.302969	-1.72276	0.0119038	0.066768			522	209	106	571	453	537		445.202	333.527	132.93	520.785	350.288	429.674
ENSCAFG00000000036	ENSCAFG00000000036	ENSCAFG00000000036	291.087	309.11	237.017	0.766772	-0.38313	0.592109	0.781893			416	261	189	370	304	390		354.797	416.51	237.017	337.462	235.072	312.054
ENSCAFG00000000037	RTTN	ENSCAFG00000000037	171.955	194.16	105.341	0.542545	-0.882184	0.206168	0.449668		RTTN:Homozygous_deletion	245	101	84	212	233	195		208.955	161.178	105.341	193.356	180.17	156.027
ENSCAFG00000000038	CD226	ENSCAFG00000000038	94.4014	105.386	61.4488	0.583085	-0.778221	0.302287	0.5543			166	73	49	99	109	99		141.578	116.495	61.4488	90.2938	84.2856	79.2136
ENSCAFG00000000042	ENSCAFG00000000042	ENSCAFG00000000042	69.4275	76.2672	48.9082	0.641275	-0.640986	0.42079	0.658624			114	35	39	51	110	54		97.2279	55.8538	48.9082	46.515	85.0588	43.2074
ENSCAFG00000000043	TMX3	ENSCAFG00000000043	163.876	170.847	142.963	0.836785	-0.257072	0.749288	0.883337			219	107	114	191	196	203		186.78	170.753	142.963	174.203	151.559	162.428
ENSCAFG00000000044	ENSCAFG00000000044	ENSCAFG00000000044	24.2264	27.2857	15.0487	0.551523	-0.858507	0.446181	0.677201			33	18	12	36	27	19		28.1449	28.7248	15.0487	32.8341	20.8781	15.2026
ENSCAFG00000000045	ENSCAFG00000000045	ENSCAFG00000000045	43.7098	47.8292	31.3514	0.655487	-0.60936	0.509242	0.726491			57	17	25	54	59	62		48.614	27.129	31.3514	49.2511	45.6225	49.6085
ENSCAFG00000000047	DSEL	ENSCAFG00000000047	42.3798	43.5478	38.8758	0.892715	-0.163728	0.917241	0.968781			70	18	31	32	54	45		59.7014	28.7248	38.8758	29.1859	41.7561	36.0062
ENSCAFG00000000048	ENSCAFG00000000048	ENSCAFG00000000048	81.1221	87.2618	62.7029	0.71856	-0.476819	0.560464	0.7626		-:Homozygous_deletion	84	31	50	122	102	141		71.6416	49.4705	62.7029	111.271	78.8727	112.819
ENSCAFG00000000049	ENSCAFG00000000049	ENSCAFG00000000049	105.956	122.046	57.6866	0.472663	-1.08112	0.146421	0.368099			155	91	46	159	115	129		132.196	145.22	57.6866	145.017	88.9251	103.218
ENSCAFG00000000053	ENSCAFG00000000053	ENSCAFG00000000053	11.1611	9.02924	17.5568	1.94444	0.959354	0.421696	0.659274			12	27	14	10	10	14		10.2345	43.0872	17.5568	9.12058	7.73262	11.2019
ENSCAFG00000000054	ENSCAFG00000000054	ENSCAFG00000000054	481.461	354.351	862.792	2.43485	1.28383	0.0350336	0.145104			497	537	688	371	389	458		423.88	856.957	862.792	338.374	300.799	366.463
ENSCAFG00000000057	ENSCAFG00000000057	ENSCAFG00000000057	71.0562	55.0297	119.135	2.16493	1.11432	0.0669354	0.223987			89	85	95	52	54	94		75.906	135.645	119.135	47.427	41.7561	75.2129
ENSCAFG00000000058	SERPINB8	ENSCAFG00000000058	134.584	16.8364	487.828	28.9746	4.85672	5.41818e-06	0.000106362			30	171	389	18	11	48		25.5863	272.886	487.828	16.417	8.50588	38.4066
ENSCAFG00000000059	SERPINB2	ENSCAFG00000000059	460.614	43.5559	1711.79	39.3009	5.29649	2.16337e-21	3.85079e-19	Up		20	146	1365	33	108	179		17.0575	232.99	1711.79	30.0979	83.5123	143.225
ENSCAFG00000000060	ITGA7	ENSCAFG00000000060	146.206	164.843	90.2921	0.547745	-0.868423	0.311882	0.563225			124	59	72	177	294	239		105.757	94.1536	90.2921	161.434	227.339	191.233
ENSCAFG00000000061	ENSCAFG00000000061	ENSCAFG00000000061	146.493	130.949	193.125	1.47481	0.560526	0.328584	0.580265			163	106	154	124	182	140		139.019	169.157	193.125	113.095	140.734	112.019
ENSCAFG00000000062	ENSCAFG00000000062	ENSCAFG00000000062	52.9587	41.3502	87.784	2.12294	1.08606	0.100709	0.293525			37	32	70	48	63	25		31.5564	51.0664	87.784	43.7788	48.7155	20.0034
ENSCAFG00000000063	RDH5	ENSCAFG00000000063	117.223	76.4558	239.525	3.13286	1.64748	0.00458659	0.0319663			83	70	191	84	106	116		70.7888	111.708	239.525	76.6129	81.9658	92.816
ENSCAFG00000000064	CD63	ENSCAFG00000000064	1938.16	2148.22	1307.98	0.608868	-0.715799	0.260061	0.511967			2341	1551	1043	2587	2701	2800		1996.58	2475.12	1307.98	2359.49	2088.58	2240.39
ENSCAFG00000000065	GDF11	ENSCAFG00000000065	31.8396	37.8545	13.7946	0.364412	-1.45636	0.141605	0.36161			42	9	11	42	51	53		35.8208	14.3624	13.7946	38.3064	39.4364	42.4073
ENSCAFG00000000066	VPS4B	ENSCAFG00000000066	324.079	308.372	371.201	1.20375	0.26753	0.593127	0.782537			436	294	296	337	318	324		371.854	469.172	371.201	307.364	245.897	259.245
ENSCAFG00000000067	KDSR	ENSCAFG00000000067	91.7251	83.4243	116.627	1.398	0.483366	0.416116	0.6552			108	81	93	81	109	90		92.1107	129.262	116.627	73.8767	84.2856	72.0124
ENSCAFG00000000068	BCL2	ENSCAFG00000000068	32.2798	21.7208	63.9569	2.9445	1.55802	0.027342	0.122284			33	40	51	16	29	33		28.1449	63.8329	63.9569	14.5929	22.4246	26.4045
ENSCAFG00000000069	ENSCAFG00000000069	ENSCAFG00000000069	474.168	493.86	415.093	0.840507	-0.250668	0.729843	0.871893			544	409	331	585	626	615		463.965	652.692	415.093	533.554	484.062	492.085
ENSCAFG00000000070	PHLPP1	ENSCAFG00000000070	118.683	96.3774	185.6	1.92577	0.945434	0.111273	0.31053			101	56	148	92	154	111		86.1405	89.3661	185.6	83.9094	119.082	88.8153
ENSCAFG00000000071	ORMDL2	ENSCAFG00000000071	238.795	246.494	215.698	0.875062	-0.192543	0.822229	0.919507			276	211	172	317	278	294		235.394	336.719	215.698	289.122	214.967	235.24
ENSCAFG00000000072	ENSCAFG00000000072	ENSCAFG00000000072	117.012	109.198	140.454	1.28624	0.363157	0.520234	0.734431			89	86	112	142	158	178		75.906	137.241	140.454	129.512	122.175	142.425
ENSCAFG00000000073	ZCCHC2	ENSCAFG00000000073	302.382	273.59	388.758	1.42095	0.506857	0.349868	0.599855			258	164	310	328	390	362		220.042	261.715	388.758	299.155	301.572	289.65
ENSCAFG00000000074	MMP19	ENSCAFG00000000074	200.643	96.5536	512.909	5.31217	2.4093	0.0374108	0.151988			144	347	409	99	99	121		122.814	553.751	512.909	90.2938	76.5529	96.8167
ENSCAFG00000000075	TNFRSF11A	ENSCAFG00000000075	37.3564	23.0553	80.2597	3.48119	1.79958	0.0074444	0.0466823			27	49	64	26	29	48		23.0277	78.1954	80.2597	23.7135	22.4246	38.4066
ENSCAFG00000000076	WIBG	ENSCAFG00000000076	161.446	126.223	267.114	2.11621	1.08148	0.0557273	0.198581			153	135	213	139	157	179		130.49	215.436	267.114	126.776	121.402	143.225
ENSCAFG00000000078	DGKA	ENSCAFG00000000078	576.45	383.605	1154.99	3.01088	1.59018	0.0026991	0.0211997			455	479	921	448	458	518		388.059	764.4	1154.99	408.602	354.154	414.471
ENSCAFG00000000079	KIAA1468	ENSCAFG00000000079	255.326	215.447	374.963	1.74039	0.799413	0.146225	0.367886		KIAA1468:Homozygous_deletion	302	168	299	216	248	242		257.569	268.098	374.963	197.005	191.769	193.633
ENSCAFG00000000080	A0T3B6_CANFA	ENSCAFG00000000080	70.8229	55.5547	116.627	2.09932	1.06992	0.0821236	0.256456			52	40	93	79	65	81		44.3496	63.8329	116.627	72.0526	50.262	64.8112
ENSCAFG00000000081	PPIAP1	ENSCAFG00000000081	111.616	109.527	117.881	1.07628	0.10605	0.832085	0.925416		-:Homozygous_deletion	141	84	94	97	155	129		120.256	134.049	117.881	88.4697	119.856	103.218
ENSCAFG00000000082	CDK2	ENSCAFG00000000082	337.551	423.314	80.2597	0.189598	-2.39898	0.00180593	0.0152615			409	94	64	536	559	505		348.827	150.007	80.2597	488.863	432.253	404.07
ENSCAFG00000000083	PIGN	ENSCAFG00000000083	58.0802	34.8022	127.914	3.67545	1.87792	0.00265603	0.020947		PIGN:Homozygous_deletion;Premature_stop_codon	53	66	102	31	40	64		45.2025	105.324	127.914	28.2738	30.9305	51.2088
ENSCAFG00000000084	ENSCAFG00000000084	ENSCAFG00000000084	169.34	143.019	248.303	1.73616	0.795897	0.155148	0.380946			178	167	198	159	171	269		151.812	266.503	248.303	145.017	132.228	215.237
ENSCAFG00000000085	ENSCAFG00000000085	ENSCAFG00000000085	276.603	258.446	331.071	1.28101	0.357276	0.488488	0.711264			303	198	264	337	271	334		258.422	315.973	331.071	307.364	209.554	267.246
ENSCAFG00000000086	CDH20	ENSCAFG00000000086	65.0096	86.6795	0	0	-Inf	0.000564719	0.00591295	Down		77	3	0	119	111	108		65.6715	4.78747	0	108.535	85.8321	86.4149
ENSCAFG00000000087	RAB5B	ENSCAFG00000000087	434.966	442.009	413.839	0.936269	-0.0950049	0.929722	0.974786			511	306	330	486	578	539		435.82	488.322	413.839	443.26	446.945	431.274
ENSCAFG00000000088	SUOX	ENSCAFG00000000088	142.684	148.862	124.152	0.834006	-0.26187	0.743452	0.879475			182	179	99	166	181	194		155.224	285.652	124.152	151.402	139.96	155.227
ENSCAFG00000000091	IKZF4	ENSCAFG00000000091	39.6353	31.5281	63.9569	2.02857	1.02046	0.137193	0.354548			27	30	51	42	43	37		23.0277	47.8747	63.9569	38.3064	33.2503	29.6051
ENSCAFG00000000094	LMAN1	ENSCAFG00000000094	483.96	438.36	620.758	1.41609	0.501916	0.345055	0.595191			572	420	495	439	552	477		487.845	670.246	620.758	400.394	426.841	381.666
ENSCAFG00000000097	ERBB3	ENSCAFG00000000097	193.86	107.575	452.715	4.20838	2.07327	0.000184205	0.0022641			114	79	361	126	143	208		97.2279	126.07	452.715	114.919	110.576	166.429
ENSCAFG00000000100	SC11C_CANFA	ENSCAFG00000000100	369.726	213.731	837.71	3.91947	1.97066	0.0251233	0.114843			319	470	668	197	245	234		272.068	750.037	837.71	179.675	189.449	187.232
ENSCAFG00000000102	ENSCAFG00000000102	ENSCAFG00000000102	807.393	891.76	554.293	0.621572	-0.686005	0.284496	0.536801			1057	405	442	941	1184	981		901.491	646.309	554.293	858.247	915.542	784.935
ENSCAFG00000000103	ZNF532	ENSCAFG00000000103	409.953	136.109	1231.48	9.04775	3.17756	3.32886e-05	0.000510702			148	411	982	116	228	203		126.226	655.884	1231.48	105.799	176.304	162.428
ENSCAFG00000000104	ZC3H10	ENSCAFG00000000104	106.574	119.944	66.465	0.554136	-0.851688	0.243277	0.493485			82	67	53	161	185	199		69.9359	106.92	66.465	146.841	143.053	159.227
ENSCAFG00000000105	MALT1	ENSCAFG00000000105	219.549	177.359	346.12	1.95153	0.964603	0.083285	0.258825			230	197	276	175	228	177		196.162	314.377	346.12	159.61	176.304	141.624
ENSCAFG00000000107	ALPK2	ENSCAFG00000000107	28.1055	4.03246	100.325	24.8792	4.63687	0.000374086	0.00413369			9	42	80	4	1	7		7.67589	67.0246	100.325	3.64823	0.773262	5.60096
ENSCAFG00000000108	ESYT1	ENSCAFG00000000108	1675.16	2034.98	595.677	0.292718	-1.77241	0.00953711	0.0561136			2066	622	475	2158	3071	2848		1762.04	992.602	595.677	1968.22	2374.69	2278.79
ENSCAFG00000000109	SMARCC2	ENSCAFG00000000109	883.807	778.365	1200.13	1.54186	0.624676	0.241188	0.491165			834	556	957	813	1141	1198		711.299	887.278	1200.13	741.503	882.292	958.565
ENSCAFG00000000110	MYL6B	ENSCAFG00000000110	3477.32	3434.62	3605.42	1.04973	0.0700156	0.843161	0.931354			4207	3024	2875	3939	4039	3929		3588.05	4825.77	3605.42	3592.6	3123.21	3143.74
ENSCAFG00000000111	RNF41	ENSCAFG00000000111	353.081	354.148	349.882	0.987955	-0.0174826	1	1			384	213	279	437	435	433		327.505	339.91	349.882	398.569	336.369	346.46
ENSCAFG00000000112	SLC39A5	ENSCAFG00000000112	56.3939	40.9142	102.833	2.51337	1.32962	0.0405493	0.160482			39	29	82	43	65	60		33.2622	46.2789	102.833	39.2185	50.262	48.0083
ENSCAFG00000000113	ANKRD52	ENSCAFG00000000113	449.884	510.808	267.114	0.522925	-0.935324	0.294996	0.547314			433	133	213	508	905	686		369.296	212.245	267.114	463.326	699.802	548.894
ENSCAFG00000000114	COQ10A	ENSCAFG00000000114	168.527	193.77	92.8002	0.47892	-1.06214	0.1342	0.349862			238	46	74	241	205	182		202.985	73.4079	92.8002	219.806	158.519	145.625
ENSCAFG00000000115	Q0QEK9_CANFA	ENSCAFG00000000115	576.466	631.929	410.077	0.648928	-0.62387	0.334962	0.586621			661	416	327	711	884	812		563.751	663.863	410.077	648.473	683.564	649.712
ENSCAFG00000000116	NEDD4L	ENSCAFG00000000116	398.149	461.056	209.428	0.454235	-1.13849	0.0849331	0.262236			511	188	167	530	600	549		435.82	300.015	209.428	483.391	463.957	439.276
ENSCAFG00000000118	ENSCAFG00000000118	ENSCAFG00000000118	503.764	415.439	768.737	1.85042	0.887853	0.0965064	0.285214			504	411	613	484	485	443		429.85	655.884	768.737	441.436	375.032	354.461
ENSCAFG00000000119	PAN2	ENSCAFG00000000119	535.883	537.271	531.72	0.989669	-0.0149822	1	1			630	302	424	616	663	667		537.312	481.939	531.72	561.828	512.673	533.692
ENSCAFG00000000120	IL23A	ENSCAFG00000000120	33.4068	15.6991	86.53	5.51177	2.46252	0.00786415	0.048786			25	39	69	13	18	15		21.3219	62.2371	86.53	11.8568	13.9187	12.0021
ENSCAFG00000000121	STAT2	ENSCAFG00000000121	457.568	296.158	941.797	3.18005	1.66905	0.0555154	0.198097			434	668	751	297	320	400		370.148	1066.01	941.797	270.881	247.444	320.055
ENSCAFG00000000123	ATP8B1	ENSCAFG00000000123	820.448	919.617	522.942	0.568652	-0.814382	0.203575	0.447105			1119	215	417	956	1206	1001		954.369	343.102	522.942	871.928	932.554	800.938
ENSCAFG00000000124	TIMELESS	ENSCAFG00000000124	520.997	614.822	239.525	0.389584	-1.35999	0.0392951	0.157116			691	225	191	714	781	783		589.338	359.06	239.525	651.21	603.918	626.508
ENSCAFG00000000125	NARS	ENSCAFG00000000125	693.434	732.29	576.866	0.787756	-0.344178	0.614968	0.798223			938	354	460	816	844	771		799.998	564.922	576.866	744.24	652.633	616.906
ENSCAFG00000000126	FECH	ENSCAFG00000000126	188.435	186.454	194.379	1.0425	0.0600495	0.864475	0.942189			246	130	155	212	202	242		209.808	207.457	194.379	193.356	156.199	193.633
ENSCAFG00000000130	SPRYD4	ENSCAFG00000000130	80.8664	83.1587	73.9894	0.889737	-0.168548	0.885971	0.953338			95	59	59	105	94	125		81.0233	94.1536	73.9894	95.7661	72.6866	100.017
ENSCAFG00000000131	GLS2	ENSCAFG00000000131	45.3489	50.4327	30.0974	0.596783	-0.744721	0.416112	0.6552			52	10	24	63	64	75		44.3496	15.9582	30.0974	57.4597	49.4888	60.0103
ENSCAFG00000000132	ENSCAFG00000000132	ENSCAFG00000000132	513.078	529.437	464.001	0.876405	-0.19033	0.806577	0.912339			674	488	370	583	623	746		574.839	778.762	464.001	531.73	481.742	596.903
ENSCAFG00000000133	ENSCAFG00000000133	ENSCAFG00000000133	232.922	253.294	171.806	0.678288	-0.560031	0.412128	0.652599			326	190	137	257	320	276		278.038	303.207	171.806	234.399	247.444	220.838
ENSCAFG00000000134	RBMS2	ENSCAFG00000000134	36.8845	24.5162	73.9894	3.01798	1.59358	0.0230579	0.108239			30	21	59	28	29	23		25.5863	33.5123	73.9894	25.5376	22.4246	18.4032
ENSCAFG00000000135	BAZ2A	ENSCAFG00000000135	1029.78	970.494	1207.66	1.24437	0.315421	0.542312	0.751303			988	659	963	1011	1483	1480		842.642	1051.65	1207.66	922.091	1146.75	1184.2
ENSCAFG00000000136	Q0QEN2_CANFA	ENSCAFG00000000136	4904.22	5568.74	2910.67	0.522679	-0.936002	0.139717	0.358488			6499	2598	2321	6840	6369	6608		5542.84	4145.95	2910.67	6238.48	4924.91	5287.31
ENSCAFG00000000137	TXNL1	ENSCAFG00000000137	211.635	202.757	238.271	1.17516	0.232853	0.657064	0.82643			290	145	190	177	258	251		247.334	231.394	238.271	161.434	199.502	200.835
ENSCAFG00000000138	PTGES3	ENSCAFG00000000138	180.124	150.291	269.622	1.794	0.843177	0.139261	0.35791			203	148	215	118	220	184		173.134	236.182	269.622	107.623	170.118	147.225
ENSCAFG00000000140	ITF2_CANFA	ENSCAFG00000000140	307.105	182.489	680.953	3.73147	1.89974	0.0672899	0.224614			184	501	543	212	255	222		156.929	799.508	680.953	193.356	197.182	177.631
ENSCAFG00000000141	NACA	ENSCAFG00000000141	161.719	154.177	184.346	1.19568	0.257831	0.621908	0.802451			197	185	147	172	178	209		168.017	295.227	184.346	156.874	137.641	167.229
ENSCAFG00000000142	PRIM1	ENSCAFG00000000142	543.21	695.854	85.2759	0.122548	-3.02858	0.00122289	0.0111387			1005	94	68	653	821	731		857.141	150.007	85.2759	595.574	634.848	584.901
ENSCAFG00000000143	HSD17B6	ENSCAFG00000000143	107.193	139.579	10.0325	0.0718764	-3.79834	0.000206447	0.00247971	Down		214	24	8	142	138	126		182.516	38.2998	10.0325	129.512	106.71	100.817
ENSCAFG00000000144	CCDC68	ENSCAFG00000000144	31.0911	33.9305	22.573	0.665273	-0.587981	0.619987	0.801513			59	5	18	31	30	28		50.3197	7.97912	22.573	28.2738	23.1979	22.4039
ENSCAFG00000000145	RAB27B	ENSCAFG00000000145	183.86	206.689	115.373	0.558197	-0.841155	0.227402	0.474908			226	51	92	243	266	193		192.75	81.387	115.373	221.63	205.688	154.427
ENSCAFG00000000147	C18orf54	ENSCAFG00000000147	94.737	106.251	60.1948	0.566533	-0.819768	0.276904	0.52934			163	35	48	86	131	91		139.019	55.8538	60.1948	78.437	101.297	72.8125
ENSCAFG00000000148	RDH16	ENSCAFG00000000148	45.5279	59.8679	2.50811	0.0418942	-4.57711	0.0566241	0.201049			26	6	2	98	88	86		22.1748	9.57494	2.50811	89.3817	68.0471	68.8118
ENSCAFG00000000149	STARD6	ENSCAFG00000000149	35.3611	38.7877	25.0811	0.646626	-0.628997	0.529259	0.741093			55	13	20	38	45	37		46.9082	20.7457	25.0811	34.6582	34.7968	29.6051
ENSCAFG00000000150	POLI	ENSCAFG00000000150	110.099	83.6782	189.363	2.26299	1.17823	0.0455638	0.173745			135	49	151	71	92	114		115.138	78.1954	189.363	64.7561	71.1401	91.2157
ENSCAFG00000000151	MBD2	ENSCAFG00000000151	407.764	348.47	585.645	1.68062	0.74899	0.164913	0.39578			450	369	467	360	431	408		383.794	588.859	585.645	328.341	333.276	326.456
ENSCAFG00000000152	TIMM9	ENSCAFG00000000152	90.1735	97.2403	68.9732	0.709307	-0.495519	0.523242	0.737101			137	62	55	90	120	105		116.844	98.9411	68.9732	82.0852	92.7914	84.0145
ENSCAFG00000000153	ENSCAFG00000000153	ENSCAFG00000000153	89.7269	104.587	45.1461	0.431659	-1.21203	0.108875	0.306874			114	38	36	106	155	147		97.2279	60.6413	45.1461	96.6782	119.856	117.62
ENSCAFG00000000156	MYO1A	ENSCAFG00000000156	23.847	25.9437	17.5568	0.676726	-0.563356	0.652102	0.823631			30	1	14	31	31	33		25.5863	1.59582	17.5568	28.2738	23.9711	26.4045
ENSCAFG00000000158	HSD17B4	ENSCAFG00000000158	629.849	667.993	515.418	0.771591	-0.374091	0.579401	0.774026			832	469	411	735	807	708		709.593	748.441	515.418	670.363	624.022	566.497
ENSCAFG00000000159	TMEM194A	ENSCAFG00000000159	197.353	248.089	45.1461	0.181975	-2.45819	0.00100466	0.00950244			294	77	36	291	295	285		250.746	122.878	45.1461	265.409	228.112	228.039
ENSCAFG00000000160	NAB2	ENSCAFG00000000160	270.901	295.154	198.141	0.671314	-0.574941	0.389134	0.635435			247	144	158	338	474	380		210.661	229.799	198.141	308.276	366.526	304.052
ENSCAFG00000000161	ENSCAFG00000000161	ENSCAFG00000000161	11.8033	14.0657	5.01623	0.356629	-1.48751	0.51997	0.73428			15	14	4	28	5	11		12.7931	22.3415	5.01623	25.5376	3.86631	8.80151
ENSCAFG00000000162	MEX3C	ENSCAFG00000000162	257.32	267.014	228.238	0.854781	-0.226374	0.775112	0.896476			326	183	182	314	306	324		278.038	292.036	228.238	286.386	236.618	259.245
ENSCAFG00000000163	B1ABU7_CANFA	ENSCAFG00000000163	901.974	888.282	943.051	1.06166	0.086318	0.827338	0.922289			912	605	752	1066	1183	1260		777.823	965.473	943.051	972.254	914.769	1008.17
ENSCAFG00000000164	SMAD4	ENSCAFG00000000164	244.381	235.968	269.622	1.14262	0.192351	0.689556	0.847194			291	150	215	287	256	217		248.187	239.374	269.622	261.761	197.955	173.63
ENSCAFG00000000165	TNFAIP8	ENSCAFG00000000165	1052.73	1310.42	279.655	0.213409	-2.22831	0.00105484	0.00985181			1709	486	223	1510	1418	1434		1457.57	775.57	279.655	1377.21	1096.49	1147.4
ENSCAFG00000000166	ELAC1	ENSCAFG00000000166	142.251	139.924	149.233	1.06653	0.0929244	0.81453	0.916098			155	74	119	200	136	152		132.196	118.091	149.233	182.412	105.164	121.621
ENSCAFG00000000167	DMXL1	ENSCAFG00000000167	2465.93	3045.04	728.607	0.239277	-2.06325	0.00192109	0.0160714			3966	702	581	3189	3678	3168		3382.51	1120.27	728.607	2908.55	2844.06	2534.84
ENSCAFG00000000168	ME2	ENSCAFG00000000168	618.109	659.028	495.353	0.751642	-0.411883	0.53761	0.747755			866	608	395	700	776	661		738.591	970.261	495.353	638.441	600.051	528.891
ENSCAFG00000000172	ENSCAFG00000000172	ENSCAFG00000000172	46.8233	50.7265	35.1136	0.692214	-0.530709	0.55925	0.76219			82	36	28	41	58	38		69.9359	57.4497	35.1136	37.3944	44.8492	30.4052
ENSCAFG00000000173	FAM210A	ENSCAFG00000000173	57.6852	53.0865	71.4813	1.3465	0.429219	0.510877	0.727189			88	51	57	44	57	43		75.0531	81.387	71.4813	40.1306	44.0759	34.4059
ENSCAFG00000000175	DTWD2	ENSCAFG00000000175	42.6426	51.8405	15.0487	0.290288	-1.78444	0.0544781	0.195192			53	11	12	65	66	70		45.2025	17.5541	15.0487	59.2838	51.0353	56.0096
ENSCAFG00000000177	ENSCAFG00000000177	ENSCAFG00000000177	330.653	293.729	441.428	1.50284	0.587695	0.274802	0.526756			331	375	352	337	377	469		282.302	598.434	441.428	307.364	291.52	375.265
ENSCAFG00000000178	LRP1	ENSCAFG00000000178	2860.8	2894.34	2760.18	0.953648	-0.068471	0.93806	0.979619			2269	1660	2201	2972	5221	3976		1935.18	2649.07	2760.18	2710.64	4037.2	3181.35
ENSCAFG00000000179	ENSCAFG00000000179	ENSCAFG00000000179	16.2195	16.6098	15.0487	0.906014	-0.142395	1	1			11	7	12	24	24	26		9.38164	11.1708	15.0487	21.8894	18.5583	20.8036
ENSCAFG00000000180	CTGF	ENSCAFG00000000180	331.635	130.338	935.527	7.17769	2.84352	1.21554e-07	3.61334e-06			132	72	746	162	169	235		112.58	114.899	935.527	147.753	130.681	188.032
ENSCAFG00000000183	ENSCAFG00000000183	ENSCAFG00000000183	25.0189	25.4161	23.8271	0.937479	-0.0931418	1	1			41	30	19	30	18	34		34.9679	47.8747	23.8271	27.3617	13.9187	27.2047
ENSCAFG00000000184	MOXD1	ENSCAFG00000000184	198.72	131.612	400.044	3.03956	1.60386	0.00374716	0.0273122			120	191	319	163	186	249		102.345	304.802	400.044	148.666	143.827	199.234
ENSCAFG00000000185	STX7	ENSCAFG00000000185	183.945	159.567	257.082	1.61113	0.688069	0.28894	0.540766			227	206	205	171	167	163		193.603	328.74	257.082	155.962	129.135	130.422
ENSCAFG00000000188	ENSCAFG00000000188	ENSCAFG00000000188	14.5579	8.12399	33.8596	4.16785	2.0593	0.022328	0.105864			14	12	27	6	9	9		11.9403	19.1499	33.8596	5.47235	6.95936	7.20124
ENSCAFG00000000189	SLC18B1	ENSCAFG00000000189	49.6864	27.3727	116.627	4.26071	2.0911	0.00277667	0.0216821			44	48	93	26	27	30		37.5266	76.5995	116.627	23.7135	20.8781	24.0041
ENSCAFG00000000190	RPS12	ENSCAFG00000000190	901.614	701.365	1502.36	2.14205	1.09899	0.0387565	0.155468			1119	625	1198	573	811	740		954.369	997.39	1502.36	522.609	627.115	592.102
ENSCAFG00000000192	SEMA6A	ENSCAFG00000000192	30.4403	12.1617	85.2759	7.01182	2.80979	0.00154416	0.0133803			10	33	68	12	22	13		8.52877	52.6622	85.2759	10.9447	17.0118	10.4018
ENSCAFG00000000195	SHMT2	ENSCAFG00000000195	1190.01	1462.94	371.201	0.253736	-1.9786	0.00298963	0.0230286			1373	541	296	1757	2089	2012		1171	863.341	371.201	1602.49	1615.34	1609.88
ENSCAFG00000000196	EYA4	ENSCAFG00000000196	16.3596	21.8128	0	0	-Inf	0.00449572	0.0315174		EYA4:Premature_stop_codon	27	1	0	27	23	20		23.0277	1.59582	0	24.6256	17.785	16.0028
ENSCAFG00000000197	COMMD10	ENSCAFG00000000197	270.636	298.145	188.109	0.63093	-0.664449	0.327827	0.579621			414	153	150	318	325	283		353.091	244.161	188.109	290.035	251.31	226.439
ENSCAFG00000000199	ENSCAFG00000000199	ENSCAFG00000000199	14.2372	13.9667	15.0487	1.07747	0.107644	0.911184	0.965935			17	7	12	8	26	9		14.4989	11.1708	15.0487	7.29647	20.1048	7.20124
ENSCAFG00000000200	NDUFA4L2	ENSCAFG00000000200	57.614	67.6222	27.5893	0.407991	-1.29339	0.250822	0.501005			45	14	22	82	116	87		38.3794	22.3415	27.5893	74.7888	89.6984	69.612
ENSCAFG00000000201	STAC3	ENSCAFG00000000201	42.4417	21.4754	105.341	4.90519	2.29431	0.000590222	0.00614513			24	30	84	27	25	37		20.469	47.8747	105.341	24.6256	19.3315	29.6051
ENSCAFG00000000203	AP3S1	ENSCAFG00000000203	155.547	184.406	68.9732	0.37403	-1.41878	0.10835	0.306191			313	60	55	146	198	203		266.95	95.7494	68.9732	133.161	153.106	162.428
ENSCAFG00000000204	ATG12	ENSCAFG00000000204	285.817	333.435	142.963	0.428757	-1.22177	0.0699803	0.23053			455	122	114	333	399	433		388.059	194.69	142.963	303.715	308.532	346.46
ENSCAFG00000000205	TCF21	ENSCAFG00000000205	310.878	414.504	0	0	-Inf	3.36463e-06	7.04093e-05	Down		404	45	0	510	561	614		344.562	71.8121	0	465.15	433.8	491.285
ENSCAFG00000000206	CDO1	ENSCAFG00000000206	19.2325	18.119	22.573	1.24582	0.3171	0.701131	0.854804			34	11	18	10	21	34		28.9978	17.5541	22.573	9.12058	16.2385	27.2047
ENSCAFG00000000207	TBPL1	ENSCAFG00000000207	46.923	36.6468	77.7516	2.12165	1.08518	0.104274	0.299078			59	27	62	34	37	36		50.3197	43.0872	77.7516	31.01	28.6107	28.805
ENSCAFG00000000209	TICAM2	ENSCAFG00000000209	367.469	354.521	406.315	1.14609	0.196726	0.69148	0.848933			416	374	324	371	479	446		354.797	596.838	406.315	338.374	370.392	356.861
ENSCAFG00000000210	FEM1C	ENSCAFG00000000210	301.788	325.468	230.747	0.708968	-0.496208	0.46579	0.693987			426	187	184	339	393	303		363.325	298.419	230.747	309.188	303.892	242.442
ENSCAFG00000000212	SLC2A12	ENSCAFG00000000212	56.553	1.41465	221.968	156.907	7.29376	3.86588e-20	5.6549e-18	Up		3	32	177	1	1	20		2.55863	51.0664	221.968	0.912058	0.773262	16.0028
ENSCAFG00000000213	ENSCAFG00000000213	ENSCAFG00000000213	64.7969	64.6589	65.211	1.00854	0.0122661	0.931838	0.976104			86	42	52	78	64	62		73.3474	67.0246	65.211	71.1405	49.4888	49.6085
ENSCAFG00000000214	CCDC112	ENSCAFG00000000214	184.148	207.909	112.865	0.542859	-0.881351	0.207037	0.450758			326	103	90	212	197	187		278.038	164.37	112.865	193.356	152.333	149.626
ENSCAFG00000000215	R3HDM2	ENSCAFG00000000215	426.585	273.659	885.365	3.23529	1.69389	0.00156317	0.0135172			284	417	706	309	384	409		242.217	665.458	885.365	281.826	296.933	327.256
ENSCAFG00000000216	PGGT1B	ENSCAFG00000000216	131.955	152.949	68.9732	0.450956	-1.14894	0.111246	0.310514			206	67	55	157	181	157		175.693	106.92	68.9732	143.193	139.96	125.622
ENSCAFG00000000217	Q95N98_CANFA	ENSCAFG00000000217	881.071	496.317	2035.34	4.10088	2.03593	0.000112554	0.00146638			589	342	1623	473	718	588		502.344	545.772	2035.34	431.404	555.202	470.481
ENSCAFG00000000219	TRIM36	ENSCAFG00000000219	131.884	151.183	73.9894	0.489404	-1.0309	0.153068	0.377868			191	63	59	172	173	168		162.899	100.537	73.9894	156.874	133.774	134.423
ENSCAFG00000000220	KCNN2	ENSCAFG00000000220	16.6783	21.8197	1.25406	0.0574737	-4.12095	0.0819824	0.256262	Down		30	1	1	31	15	32		25.5863	1.59582	1.25406	28.2738	11.5989	25.6044
ENSCAFG00000000221	ALDH8A1	ENSCAFG00000000221	17.8035	11.1974	37.6217	3.35985	1.7484	0.0396618	0.15824			16	15	30	10	14	8		13.646	23.9374	37.6217	9.12058	10.8257	6.4011
ENSCAFG00000000223	GLI1	ENSCAFG00000000223	27.5479	14.5756	66.465	4.56003	2.18904	0.0169186	0.0870017			25	38	53	11	16	21		21.3219	60.6413	66.465	10.0326	12.3722	16.8029
ENSCAFG00000000224	YTHDC2	ENSCAFG00000000224	520.001	521.111	516.672	0.991482	-0.0123417	1	1			684	330	412	570	595	520		583.368	526.622	516.672	519.873	460.091	416.072
ENSCAFG00000000225	ARHGAP9	ENSCAFG00000000225	242.841	69.2137	763.721	11.0342	3.46392	0.000925981	0.00888341			98	365	609	47	105	150		83.5819	582.476	763.721	42.8667	81.1925	120.021
ENSCAFG00000000226	HBS1L	ENSCAFG00000000226	539.407	540.715	535.483	0.990323	-0.0140292	1	1			769	375	427	555	595	563		655.862	598.434	535.483	506.192	460.091	450.478
ENSCAFG00000000227	ENSCAFG00000000227	ENSCAFG00000000227	14.9468	16.167	11.2865	0.698122	-0.518448	0.761109	0.889114			11	4	9	20	27	16		9.38164	6.38329	11.2865	18.2412	20.8781	12.8022
ENSCAFG00000000228	TMED9	ENSCAFG00000000228	1277.69	1289.33	1242.77	0.963892	-0.0530563	0.982791	1			1076	907	991	1679	1835	1748		917.695	1447.41	1242.77	1531.35	1418.94	1398.64
ENSCAFG00000000229	MARS	ENSCAFG00000000229	730.663	832.927	423.871	0.508894	-0.974564	0.13052	0.343687			939	294	338	946	1080	1011		800.851	469.172	423.871	862.807	835.123	808.939
ENSCAFG00000000230	MYB	ENSCAFG00000000230	695.312	922.066	15.0487	0.0163206	-5.93716	2.30577e-10	1.05793e-08	Down		1023	130	12	1103	1148	921		872.493	207.457	15.0487	1006	887.705	736.927
ENSCAFG00000000231	B4GALT7	ENSCAFG00000000231	234.744	218.519	283.417	1.29699	0.375167	0.495843	0.717139			221	117	226	223	341	277		188.486	186.711	283.417	203.389	263.682	221.638
ENSCAFG00000000232	DDIT3	ENSCAFG00000000232	566.185	729.832	75.2434	0.103097	-3.27793	1.14416e-05	0.00020052			743	190	60	936	908	883		633.687	303.207	75.2434	853.687	702.122	706.522
ENSCAFG00000000233	DCTN2	ENSCAFG00000000233	176.513	173.484	185.6	1.06985	0.0974021	0.821124	0.91902			209	179	148	198	209	189		178.251	285.652	185.6	180.588	161.612	151.226
ENSCAFG00000000234	AHI1	ENSCAFG00000000234	230.977	255.717	156.757	0.61301	-0.706018	0.30395	0.556175			307	80	125	298	302	250		261.833	127.666	156.757	271.793	233.525	200.034
ENSCAFG00000000235	N4BP3	ENSCAFG00000000235	42.3154	11.6925	134.184	11.4761	3.52056	1.68601e-07	4.83671e-06			10	44	107	13	19	33		8.52877	70.2162	134.184	11.8568	14.692	26.4045
ENSCAFG00000000236	RMND5B	ENSCAFG00000000236	1009.66	1110.45	707.288	0.636939	-0.650772	0.313087	0.564367			1255	534	564	1348	1334	1241		1070.36	852.17	707.288	1229.45	1031.53	992.971
ENSCAFG00000000237	ENSCAFG00000000237	ENSCAFG00000000237	30.3345	30.4135	30.0974	0.989606	-0.0150744	1	1			50	56	24	27	31	42		42.6438	89.3661	30.0974	24.6256	23.9711	33.6058
ENSCAFG00000000238	KIF5A	ENSCAFG00000000238	171.342	167.843	181.838	1.08338	0.115545	0.819115	0.918462			180	85	145	154	271	236		153.518	135.645	181.838	140.457	209.554	188.832
ENSCAFG00000000239	PDE7B	ENSCAFG00000000239	95.7562	106.774	62.7029	0.587249	-0.767956	0.307531	0.559497			105	39	50	125	151	115		89.552	62.2371	62.7029	114.007	116.763	92.0158
ENSCAFG00000000240	NHP2	ENSCAFG00000000240	633.104	668.57	526.704	0.787807	-0.344086	0.612688	0.796762			658	379	420	825	895	881		561.193	604.817	526.704	752.448	692.069	704.921
ENSCAFG00000000241	HNRNPAB	ENSCAFG00000000241	1213.45	1369.21	746.164	0.54496	-0.875779	0.170935	0.404515			1603	725	595	1627	1625	1668		1367.16	1156.97	746.164	1483.92	1256.55	1334.63
ENSCAFG00000000242	AGXT2L2	ENSCAFG00000000242	110.442	95.0039	156.757	1.65001	0.722474	0.222958	0.468937			112	55	125	95	133	118		95.5222	87.7703	156.757	86.6455	102.844	94.4162
ENSCAFG00000000244	FAM54A	ENSCAFG00000000244	277.753	359.469	32.6055	0.0907047	-3.46268	9.89554e-06	0.00017678			455	89	26	411	408	358		388.059	142.028	32.6055	374.856	315.491	286.449
ENSCAFG00000000245	BCLAF1	ENSCAFG00000000245	975.129	991.675	925.494	0.933264	-0.0996424	0.919136	0.969892			1236	719	738	1048	1248	1050		1054.16	1147.4	925.494	955.837	965.031	840.145
ENSCAFG00000000246	COL23A1	ENSCAFG00000000246	13.6849	5.28788	38.8758	7.35186	2.87811	0.00132997	0.011952			6	14	31	5	8	19		5.11726	22.3415	38.8758	4.56029	6.1861	15.2026
ENSCAFG00000000247	MAP7	ENSCAFG00000000247	151.42	170.542	94.0543	0.551503	-0.858559	0.229439	0.47709			267	52	75	168	169	149		227.718	82.9828	94.0543	153.226	130.681	119.221
ENSCAFG00000000248	CLK4	ENSCAFG00000000248	380.774	290.328	652.11	2.24611	1.16743	0.0314607	0.134318			366	299	520	288	383	366		312.153	477.151	652.11	262.673	296.159	292.85
ENSCAFG00000000249	PIP4K2C	ENSCAFG00000000249	272.529	240.474	368.693	1.53319	0.616537	0.256753	0.508004			284	196	294	277	293	306		242.217	312.781	368.693	252.64	226.566	244.842
ENSCAFG00000000250	ARHGEF25	ENSCAFG00000000250	221.982	255.847	120.39	0.470553	-1.08757	0.112643	0.31291			281	57	96	299	330	308		239.658	90.962	120.39	272.705	255.176	246.442
ENSCAFG00000000251	MAP3K5	ENSCAFG00000000251	133.929	114.197	193.125	1.69116	0.75801	0.281213	0.533193			180	161	154	92	136	131		153.518	256.928	193.125	83.9094	105.164	104.818
ENSCAFG00000000252	SLC26A10	ENSCAFG00000000252	16.744	0.588312	65.211	110.844	6.79239	8.80132e-10	3.66284e-08			1	9	52	1	0	3		0.852877	14.3624	65.211	0.912058	0	2.40041
ENSCAFG00000000253	PEX7	ENSCAFG00000000253	136.703	131.69	151.741	1.15225	0.20446	0.691629	0.848933			172	88	121	146	149	135		146.695	140.432	151.741	133.161	115.216	108.019
ENSCAFG00000000254	ENSCAFG00000000254	ENSCAFG00000000254	41.3589	31.318	71.4813	2.28243	1.19057	0.0759468	0.24408			41	41	57	35	35	45		34.9679	65.4288	71.4813	31.922	27.0642	36.0062
ENSCAFG00000000255	B4GALNT1	ENSCAFG00000000255	12.5517	16.7355	0	0	-Inf	0.12034	0.326641			13	1	0	20	27	44		11.0874	1.59582	0	18.2412	20.8781	35.2061
ENSCAFG00000000257	IL20RA	ENSCAFG00000000257	54.2506	0.852877	214.444	251.436	7.97405	7.98527e-21	1.31083e-18	Up		3	21	171	0	0	20		2.55863	33.5123	214.444	0	0	16.0028
ENSCAFG00000000259	OS9	ENSCAFG00000000259	1893.08	2163.77	1081	0.499589	-1.00119	0.114109	0.315585			2153	952	862	2563	2997	2839		1836.24	1519.22	1081	2337.61	2317.47	2271.59
ENSCAFG00000000260	IFNGR1	ENSCAFG00000000260	929.429	1041.93	591.915	0.568093	-0.815802	0.202906	0.446331			1277	551	472	1147	1281	1101		1089.12	879.299	591.915	1046.13	990.549	880.952
ENSCAFG00000000261	RPA3	ENSCAFG00000000261	152.989	183.085	62.7029	0.34248	-1.54591	0.108449	0.3063			323	72	50	173	150	173		275.479	114.899	62.7029	157.786	115.989	138.424
ENSCAFG00000000263	ENSCAFG00000000263	ENSCAFG00000000263	6.08503	7.27733	2.50811	0.344648	-1.53681	0.464402	0.692758			7	17	2	14	4	26		5.97014	27.129	2.50811	12.7688	3.09305	20.8036
ENSCAFG00000000267	TNFAIP3	ENSCAFG00000000267	652.942	221.406	1947.55	8.79628	3.13689	3.00419e-09	1.15885e-07			211	351	1553	202	388	219		179.957	560.134	1947.55	184.236	300.026	175.23
ENSCAFG00000000270	ENSCAFG00000000270	ENSCAFG00000000270	316.357	8.80625	1239.01	140.697	7.13644	5.73015e-32	3.84806e-29	Up		29	205	988	1	1	281		24.7334	327.144	1239.01	0.912058	0.773262	224.839
ENSCAFG00000000272	KIAA1244	ENSCAFG00000000272	63.1896	50.3932	101.579	2.01572	1.0113	0.111219	0.310514		KIAA1244:Premature_stop_codon	54	29	81	61	64	59		46.0553	46.2789	101.579	55.6356	49.4888	47.2081
ENSCAFG00000000273	AGAP2	ENSCAFG00000000273	343.074	309.035	445.19	1.44058	0.52665	0.335686	0.586837			334	205	355	304	472	467		284.861	327.144	445.19	277.266	364.98	373.664
ENSCAFG00000000274	HEBP2	ENSCAFG00000000274	127.77	88.4278	245.795	2.77962	1.47489	0.0110836	0.0632725			112	74	196	81	124	109		95.5222	118.091	245.795	73.8767	95.8845	87.215
ENSCAFG00000000275	NHSL1	ENSCAFG00000000275	296.091	354.241	121.644	0.343392	-1.54207	0.172206	0.406329			260	47	97	421	591	429		221.748	75.0037	121.644	383.977	456.998	343.259
ENSCAFG00000000277	CCDC28A	ENSCAFG00000000277	78.4885	65.7755	116.627	1.77311	0.826283	0.169969	0.403069			83	89	93	76	74	85		70.7888	142.028	116.627	69.3164	57.2214	68.0117
ENSCAFG00000000278	Q9XST6_CANFA	ENSCAFG00000000278	267.206	268.49	263.352	0.980863	-0.0278758	1	1			347	192	210	306	298	313		295.948	306.398	263.352	279.09	230.432	250.443
ENSCAFG00000000279	REPS1	ENSCAFG00000000279	103.727	106.533	95.3084	0.894634	-0.16063	0.928913	0.974284			143	133	76	137	94	121		121.961	212.245	95.3084	124.952	72.6866	96.8167
ENSCAFG00000000280	CDK4	ENSCAFG00000000280	947.484	1139.58	371.201	0.325736	-1.61823	0.0140716	0.0754605			1217	451	296	1459	1358	1302		1037.95	719.717	371.201	1330.69	1050.09	1041.78
ENSCAFG00000000281	ABRACL	ENSCAFG00000000281	333.88	350.701	283.417	0.808144	-0.307315	0.666943	0.833491			482	316	226	362	402	406		411.087	504.28	283.417	330.165	310.851	324.856
ENSCAFG00000000282	HECA	ENSCAFG00000000282	370.211	267.466	678.445	2.53656	1.34288	0.0391906	0.156784			287	452	541	335	326	369		244.776	721.312	678.445	305.54	252.083	295.251
ENSCAFG00000000283	TXLNB	ENSCAFG00000000283	31.4664	8.51373	100.325	11.7839	3.55874	0.00251344	0.0200164			12	47	80	10	8	12		10.2345	75.0037	100.325	9.12058	6.1861	9.60165
ENSCAFG00000000284	MARCH9	ENSCAFG00000000284	80.6452	92.0602	46.4001	0.504019	-0.988449	0.197089	0.439119			86	35	37	102	142	120		73.3474	55.8538	46.4001	93.0299	109.803	96.0165
ENSCAFG00000000285	ENSCAFG00000000285	ENSCAFG00000000285	593.127	683.824	321.039	0.469476	-1.09088	0.299565	0.551773			595	152	256	617	1269	931		507.462	242.565	321.039	562.74	981.269	744.928
ENSCAFG00000000286	ENSCAFG00000000286	ENSCAFG00000000286	50.9966	50.0206	53.9245	1.07804	0.108417	0.841328	0.930512			95	26	43	35	48	25		81.0233	41.4914	53.9245	31.922	37.1166	20.0034
ENSCAFG00000000287	CYP27B1	ENSCAFG00000000287	195.825	240.617	61.4488	0.25538	-1.96928	0.0546315	0.195619			197	124	49	213	465	478		168.017	197.882	61.4488	194.268	359.567	382.466
ENSCAFG00000000288	ENSCAFG00000000288	ENSCAFG00000000288	229.343	202.54	309.752	1.52934	0.612906	0.266795	0.517887			239	265	247	274	199	267		203.838	422.893	309.752	249.904	153.879	213.637
ENSCAFG00000000289	ENSCAFG00000000289	ENSCAFG00000000289	127.876	140.822	89.0381	0.632275	-0.661377	0.365562	0.615197			148	103	71	190	159	175		126.226	164.37	89.0381	173.291	122.949	140.024
ENSCAFG00000000290	METTL1	ENSCAFG00000000290	152.68	176.402	81.5137	0.46209	-1.11375	0.116248	0.319229			185	54	65	208	235	205		157.782	86.1745	81.5137	189.708	181.717	164.028
ENSCAFG00000000291	ENSCAFG00000000291	ENSCAFG00000000291	30.4595	33.0884	22.573	0.682204	-0.551725	0.637356	0.81366		-:Homozygous_deletion	32	26	18	45	40	12		27.2921	41.4914	22.573	41.0426	30.9305	9.60165
ENSCAFG00000000292	METTL21B	ENSCAFG00000000292	28.39	24.4767	40.1298	1.63951	0.713265	0.338059	0.589523			32	20	32	26	29	27		27.2921	31.9165	40.1298	23.7135	22.4246	21.6037
ENSCAFG00000000293	TSFM	ENSCAFG00000000293	553.518	631.011	321.039	0.508769	-0.974917	0.135885	0.352598			787	262	256	747	699	699		671.214	418.106	321.039	681.308	540.51	559.296
ENSCAFG00000000295	VTA1	ENSCAFG00000000295	234.143	261.193	152.995	0.585755	-0.77163	0.261205	0.512829			338	147	122	315	269	238		288.272	234.586	152.995	287.298	208.007	190.433
ENSCAFG00000000296	GPR126	ENSCAFG00000000296	79.224	42.9292	188.109	4.38184	2.13154	0.192079	0.433183			96	211	150	26	30	29		81.8762	336.719	188.109	23.7135	23.1979	23.204
ENSCAFG00000000297	AVIL	ENSCAFG00000000297	32.0142	23.8747	56.4326	2.3637	1.24105	0.0773272	0.247173			26	48	45	22	38	54		22.1748	76.5995	56.4326	20.0653	29.384	43.2074
ENSCAFG00000000299	ENSCAFG00000000299	ENSCAFG00000000299	16.1136	15.6325	17.5568	1.12309	0.167478	0.825326	0.920949			20	6	14	20	15	10		17.0575	9.57494	17.5568	18.2412	11.5989	8.00138
ENSCAFG00000000300	HIVEP2	ENSCAFG00000000300	771.069	666.924	1083.51	1.62463	0.700112	0.187137	0.425931			720	651	864	765	891	742		614.071	1038.88	1083.51	697.725	688.976	593.702
ENSCAFG00000000303	AIG1	ENSCAFG00000000303	216.678	234.562	163.027	0.695031	-0.524852	0.453553	0.683684			308	95	130	258	266	259		262.686	151.603	163.027	235.311	205.688	207.236
ENSCAFG00000000304	ENSCAFG00000000304	ENSCAFG00000000304	49.5507	50.1829	47.6542	0.94961	-0.0745936	1	1			66	30	38	44	70	30		56.2899	47.8747	47.6542	40.1306	54.1283	24.0041
ENSCAFG00000000305	ADAT2	ENSCAFG00000000305	91.3894	89.2471	97.8165	1.09602	0.132273	0.787779	0.903973			109	49	78	106	101	107		92.9635	78.1954	97.8165	96.6782	78.0995	85.6147
ENSCAFG00000000307	PEX3	ENSCAFG00000000307	144.686	161.563	94.0543	0.582151	-0.780535	0.275199	0.527082			236	71	75	170	166	197		201.279	113.303	94.0543	155.05	128.361	157.627
ENSCAFG00000000308	CTDSP2	ENSCAFG00000000308	277.962	262.768	323.547	1.2313	0.300188	0.578983	0.773898			227	200	258	279	440	413		193.603	319.165	323.547	254.464	340.235	330.457
ENSCAFG00000000309	FUCA2	ENSCAFG00000000309	716.33	855.618	298.466	0.34883	-1.5194	0.02135	0.102711			1023	291	238	1015	994	882		872.493	464.385	298.466	925.739	768.622	705.721
ENSCAFG00000000310	XRCC6BP1	ENSCAFG00000000310	53.1929	59.2193	35.1136	0.592942	-0.754037	0.381836	0.629712			83	23	28	68	58	79		70.7888	36.7039	35.1136	62.02	44.8492	63.2109
ENSCAFG00000000311	LRIG3	ENSCAFG00000000311	362.176	201.157	845.235	4.20187	2.07103	0.000124783	0.00160308			218	104	674	206	297	306		185.927	165.966	845.235	187.884	229.659	244.842
ENSCAFG00000000312	PHACTR2	ENSCAFG00000000312	406.196	447.958	280.909	0.627087	-0.673262	0.305827	0.558013			526	264	224	489	581	453		448.613	421.297	280.909	445.997	449.265	362.462
ENSCAFG00000000313	ENSCAFG00000000313	ENSCAFG00000000313	440.738	470.188	352.39	0.749467	-0.416063	0.53431	0.744848			555	281	281	496	627	579		473.346	448.426	352.39	452.381	484.835	463.28
ENSCAFG00000000314	LTV1	ENSCAFG00000000314	394.13	471.582	161.773	0.343044	-1.54353	0.0221824	0.10541			617	188	129	524	531	459		526.225	300.015	161.773	477.919	410.602	367.263
ENSCAFG00000000316	SLC16A7	ENSCAFG00000000316	35.7744	23.0361	73.9894	3.21188	1.68342	0.218726	0.464422			34	73	59	16	33	16		28.9978	116.495	73.9894	14.5929	25.5176	12.8022
ENSCAFG00000000318	PLAGL1	ENSCAFG00000000318	395.443	459.12	204.411	0.445224	-1.1674	0.0766842	0.245711			520	176	163	483	638	555		443.496	280.865	204.411	440.524	493.341	444.076
ENSCAFG00000000320	SERF2	ENSCAFG00000000320	147.809	160.293	110.357	0.688469	-0.538537	0.457341	0.686872			226	111	88	165	178	124		192.75	177.136	110.357	150.49	137.641	99.2171
ENSCAFG00000000322	STX11	ENSCAFG00000000322	213.113	158.327	377.471	2.38413	1.25346	0.157374	0.384432			191	301	301	137	242	170		162.899	480.343	377.471	124.952	187.129	136.023
ENSCAFG00000000323	USP15	ENSCAFG00000000323	297.017	290.263	317.277	1.09306	0.128378	0.781971	0.900989			443	217	253	248	345	315		377.824	346.294	317.277	226.19	266.775	252.043
ENSCAFG00000000326	Q5JCF5_CANFA	ENSCAFG00000000326	791.885	330.166	2177.04	6.59378	2.72111	0.00201763	0.01669			477	938	1736	350	342	404		406.822	1496.88	2177.04	319.22	264.456	323.256
ENSCAFG00000000327	ENSCAFG00000000327	ENSCAFG00000000327	56.1623	52.31	67.7191	1.29457	0.372477	0.653505	0.824218			55	88	54	74	55	40		46.9082	140.432	67.7191	67.4923	42.5294	32.0055
ENSCAFG00000000329	EPM2A_CANFA	ENSCAFG00000000329	15.7947	17.2974	11.2865	0.652497	-0.615957	0.672905	0.837179			14	19	9	26	21	18		11.9403	30.3207	11.2865	23.7135	16.2385	14.4025
ENSCAFG00000000330	FBXO30	ENSCAFG00000000330	257.356	264.135	237.017	0.897331	-0.156288	0.865604	0.942613			354	141	189	297	284	275		301.918	225.011	237.017	270.881	219.606	220.038
ENSCAFG00000000331	ENSCAFG00000000331	ENSCAFG00000000331	19.9222	20.2927	18.8109	0.926979	-0.109392	1	1			27	26	15	22	23	40		23.0277	41.4914	18.8109	20.0653	17.785	32.0055
ENSCAFG00000000333	MON2	ENSCAFG00000000333	934.477	957.954	864.046	0.90197	-0.148849	0.858381	0.938691			1292	476	689	1028	1079	1016		1101.92	759.612	864.046	937.596	834.35	812.94
ENSCAFG00000000334	ADAMTS2	ENSCAFG00000000334	211.651	168.082	342.358	2.03685	1.02634	0.273389	0.52537			123	381	273	203	277	246		104.904	608.009	342.358	185.148	214.194	196.834
ENSCAFG00000000335	SHPRH	ENSCAFG00000000335	337.646	368.681	244.541	0.663287	-0.592295	0.378335	0.62698			512	182	195	388	408	384		436.673	290.44	244.541	353.879	315.491	307.253
ENSCAFG00000000336	ENSCAFG00000000336	ENSCAFG00000000336	3355.62	2887.35	4760.4	1.64871	0.721336	0.168446	0.401074			3769	2112	3796	2930	3589	3778		3214.49	3370.38	4760.4	2672.33	2775.24	3022.92
ENSCAFG00000000337	PPM1H	ENSCAFG00000000337	373.715	428.896	208.174	0.485371	-1.04284	0.113453	0.314181			508	279	166	455	567	430		433.261	445.235	208.174	414.987	438.44	344.059
ENSCAFG00000000340	CMC2	ENSCAFG00000000340	116.227	119.02	107.849	0.906142	-0.142191	0.901076	0.961608			163	72	86	128	131	117		139.019	114.899	107.849	116.743	101.297	93.6161
ENSCAFG00000000341	TMEM5	ENSCAFG00000000341	103.242	108.812	86.53	0.795222	-0.330571	0.782349	0.901193			198	39	69	99	87	110		168.87	62.2371	86.53	90.2938	67.2738	88.0151
ENSCAFG00000000342	RAB32	ENSCAFG00000000342	687.673	837.055	239.525	0.286152	-1.80515	0.00714658	0.0452566			913	281	191	1078	969	947		778.676	448.426	239.525	983.199	749.291	757.73
ENSCAFG00000000344	RUFY1	ENSCAFG00000000344	280.348	265.949	323.547	1.21658	0.282825	0.5797	0.774086			315	268	258	314	314	378		268.656	427.681	323.547	286.386	242.804	302.452
ENSCAFG00000000345	SRGAP1	ENSCAFG00000000345	32.7097	29.8183	41.3839	1.38787	0.472873	0.514047	0.729755			46	25	33	22	39	31		39.2323	39.8956	41.3839	20.0653	30.1572	24.8043
ENSCAFG00000000348	CALX_CANFA	ENSCAFG00000000348	2651.23	2806.37	2185.82	0.778878	-0.36053	0.581498	0.774527			3701	2219	1743	2812	3489	3209		3156.5	3541.13	2185.82	2564.71	2697.91	2567.64
ENSCAFG00000000349	C12orf66	ENSCAFG00000000349	93.1969	102.526	65.211	0.636046	-0.652796	0.393854	0.639717			117	44	52	121	126	118		99.7866	70.2162	65.211	110.359	97.431	94.4162
ENSCAFG00000000350	MAML1	ENSCAFG00000000350	299.843	302.393	292.195	0.966278	-0.0494897	0.976637	1			263	149	233	307	521	403		224.307	237.778	292.195	280.002	402.869	322.455
ENSCAFG00000000351	C12orf56	ENSCAFG00000000351	31.4535	37.3397	13.7946	0.369436	-1.4366	0.161783	0.390731			49	3	11	38	46	46		41.791	4.78747	13.7946	34.6582	35.5701	36.8063
ENSCAFG00000000352	XPOT	ENSCAFG00000000352	1711.85	1974.8	922.986	0.467381	-1.09733	0.0860473	0.264571			2923	721	736	1998	2081	2130		2492.96	1150.59	922.986	1822.29	1609.16	1704.29
ENSCAFG00000000353	STXBP5	ENSCAFG00000000353	348.046	363.318	302.228	0.831854	-0.265598	0.716323	0.864385			488	193	241	375	429	394		416.204	307.994	302.228	342.022	331.729	315.254
ENSCAFG00000000354	LTC4S	ENSCAFG00000000354	16.0388	20.549	2.50811	0.122055	-3.03439	0.0487515	0.181065			13	4	2	30	30	14		11.0874	6.38329	2.50811	27.3617	23.1979	11.2019
ENSCAFG00000000355	MGAT4B	ENSCAFG00000000355	629.922	550.209	869.062	1.57951	0.659479	0.21867	0.464409			539	592	693	608	823	800		459.7	944.728	869.062	554.531	636.395	640.11
ENSCAFG00000000356	TBK1	ENSCAFG00000000356	488.584	537.744	341.104	0.634324	-0.656709	0.315436	0.566389			798	268	272	502	614	562		680.596	427.681	341.104	457.853	474.783	449.677
ENSCAFG00000000358	RASSF3	ENSCAFG00000000358	162.817	129.305	263.352	2.03667	1.02622	0.1605	0.388598			176	226	210	120	166	176		150.106	360.656	263.352	109.447	128.361	140.824
ENSCAFG00000000359	Q32KH4_CANFA	ENSCAFG00000000359	869.32	970.149	566.834	0.584275	-0.77528	0.227118	0.474535			1300	642	452	1014	1134	1060		1108.74	1024.52	566.834	924.827	876.879	848.146
ENSCAFG00000000360	SQSTM1	ENSCAFG00000000360	794.204	790.152	806.359	1.02051	0.029292	0.917206	0.968781			800	435	643	831	1203	1021		682.301	694.183	806.359	757.92	930.234	816.941
ENSCAFG00000000361	TBC1D30	ENSCAFG00000000361	97.2335	114.178	46.4001	0.406384	-1.29908	0.0891577	0.270642			123	22	37	141	141	110		104.904	35.1081	46.4001	128.6	109.03	88.0151
ENSCAFG00000000365	C5orf45	ENSCAFG00000000365	99.4194	103.716	86.53	0.834298	-0.261365	0.770304	0.894164			124	46	69	126	117	123		105.757	73.4079	86.53	114.919	90.4717	98.4169
ENSCAFG00000000366	SASH1	ENSCAFG00000000366	161.36	109.388	317.277	2.90046	1.53628	0.00622683	0.0404552			77	141	253	153	159	183		65.6715	225.011	317.277	139.545	122.949	146.425
ENSCAFG00000000367	ENSCAFG00000000367	ENSCAFG00000000367	136.135	172.735	26.3352	0.15246	-2.7135	0.000636657	0.00650482			194	41	21	196	225	185		165.458	65.4288	26.3352	178.763	173.984	148.025
ENSCAFG00000000368	MSRB3	ENSCAFG00000000368	40.9694	21.1843	100.325	4.7358	2.24361	0.000771856	0.00761242			21	39	80	28	26	35		17.9104	62.2371	100.325	25.5376	20.1048	28.0048
ENSCAFG00000000369	LLPH	ENSCAFG00000000369	257.121	282.633	180.584	0.638935	-0.64626	0.344977	0.595191			411	149	144	302	287	280		350.532	237.778	180.584	275.442	221.926	224.039
ENSCAFG00000000370	ENSCAFG00000000370	ENSCAFG00000000370	301.138	294.923	319.785	1.0843	0.116764	0.791104	0.90554			441	155	255	283	324	300		376.119	247.353	319.785	258.113	250.537	240.041
ENSCAFG00000000372	UST	ENSCAFG00000000372	108.921	80.8529	193.125	2.3886	1.25616	0.0317935	0.135255			103	96	154	84	101	106		87.8463	153.199	193.125	76.6129	78.0995	84.8146
ENSCAFG00000000373	TAB2	ENSCAFG00000000373	996.296	1049.16	837.71	0.79846	-0.324708	0.633664	0.81145			1274	567	668	1199	1251	1144		1086.56	904.832	837.71	1093.56	967.351	915.357
ENSCAFG00000000374	IRAK3	ENSCAFG00000000374	32.5102	12.4135	92.8002	7.47575	2.90222	0.00320159	0.0243311			16	40	74	14	14	13		13.646	63.8329	92.8002	12.7688	10.8257	10.4018
ENSCAFG00000000375	ZC3H12D	ENSCAFG00000000375	31.7831	11.0261	94.0543	8.53015	3.09257	0.0450695	0.172591			21	109	75	9	9	43		17.9104	173.945	94.0543	8.20852	6.95936	34.4059
ENSCAFG00000000376	ENSCAFG00000000376	ENSCAFG00000000376	22.3562	18.5217	33.8596	1.8281	0.870344	0.278115	0.530543			30	29	27	21	14	22		25.5863	46.2789	33.8596	19.1532	10.8257	17.603
ENSCAFG00000000377	ENSCAFG00000000377	ENSCAFG00000000377	211.911	206.469	228.238	1.10544	0.144616	0.759781	0.888125			271	144	182	218	245	250		231.13	229.799	228.238	198.829	189.449	200.034
ENSCAFG00000000378	HELB	ENSCAFG00000000378	273.664	269.995	284.671	1.05436	0.0763617	0.853216	0.935953			266	124	227	307	392	338		226.865	197.882	284.671	280.002	303.119	270.447
ENSCAFG00000000379	PPIL4	ENSCAFG00000000379	266.155	298.023	170.552	0.572277	-0.805215	0.229751	0.477445			452	98	136	249	364	308		385.5	156.391	170.552	227.103	281.467	246.442
ENSCAFG00000000380	MED23	ENSCAFG00000000380	995.354	1172.47	464.001	0.395746	-1.33735	0.039004	0.156164			1611	350	370	1164	1399	1308		1373.98	558.538	464.001	1061.64	1081.79	1046.58
ENSCAFG00000000381	TBC1D9B	ENSCAFG00000000381	964.309	1017.8	803.851	0.789796	-0.340448	0.607211	0.792751			1061	470	641	1128	1448	1299		904.902	750.037	803.851	1028.8	1119.68	1039.38
ENSCAFG00000000383	C6orf72	ENSCAFG00000000383	439.176	523.283	186.855	0.357081	-1.48568	0.0261877	0.118716			797	143	149	463	605	518		679.743	228.203	186.855	422.283	467.823	414.471
ENSCAFG00000000384	GRIP1	ENSCAFG00000000384	289.24	371.023	43.892	0.1183	-3.07948	0.00103377	0.00969705			410	35	35	447	460	398		349.679	55.8538	43.892	407.69	355.701	318.455
ENSCAFG00000000385	KATNA1	ENSCAFG00000000385	309.323	353.489	176.822	0.500219	-0.999368	0.137263	0.35465			475	126	141	404	371	352		405.116	201.074	176.822	368.472	286.88	281.648
ENSCAFG00000000386	ARG1	ENSCAFG00000000386	12.4211	10.7092	17.5568	1.63942	0.713185	0.58716	0.778591			24	39	14	6	8	12		20.469	62.2371	17.5568	5.47235	6.1861	9.60165
ENSCAFG00000000387	Q56SE2_CANFA	ENSCAFG00000000387	273.15	268.474	287.179	1.06967	0.0971713	0.82355	0.920357			315	153	229	285	358	268		268.656	244.161	287.179	259.937	276.828	214.437
ENSCAFG00000000388	ABCF1	ENSCAFG00000000388	829.415	766.874	1017.04	1.32622	0.407317	0.430591	0.66589			852	671	811	883	994	1031		726.651	1070.8	1017.04	805.347	768.622	824.942
ENSCAFG00000000389	ENSCAFG00000000389	ENSCAFG00000000389	29.6267	28.6338	32.6055	1.13871	0.187398	0.774792	0.896381			31	62	26	44	25	54		26.4392	98.9411	32.6055	40.1306	19.3315	43.2074
ENSCAFG00000000390	NUP43	ENSCAFG00000000390	243.672	298.143	80.2597	0.269199	-1.89326	0.00747161	0.0468132			393	119	64	330	334	292		335.18	189.903	80.2597	300.979	258.27	233.64
ENSCAFG00000000393	PCMT1	ENSCAFG00000000393	309.082	332.686	238.271	0.716204	-0.481558	0.479551	0.704824			429	198	190	354	400	355		365.884	315.973	238.271	322.869	309.305	284.049
ENSCAFG00000000394	RPP21	ENSCAFG00000000394	109.77	104.976	124.152	1.18266	0.242041	0.665723	0.833003			105	76	99	114	157	153		89.552	121.283	124.152	103.975	121.402	122.421
ENSCAFG00000000395	MAPK9	ENSCAFG00000000395	255.808	266.67	223.222	0.837071	-0.256578	0.736514	0.875262			327	189	178	306	313	291		278.891	301.611	223.222	279.09	242.031	232.84
ENSCAFG00000000396	GNL1	ENSCAFG00000000396	612.497	647.782	506.639	0.782113	-0.35455	0.601775	0.788945			767	309	404	731	805	843		654.156	493.11	506.639	666.715	622.476	674.516
ENSCAFG00000000397	CAND1	ENSCAFG00000000397	1992.74	2326.75	990.705	0.425789	-1.23179	0.0547281	0.19587			3083	856	790	2594	2567	2430		2629.42	1366.03	990.705	2365.88	1984.96	1944.33
ENSCAFG00000000398	LRP11	ENSCAFG00000000398	215.148	269.307	52.6704	0.195577	-2.35419	0.00141096	0.0125048			325	66	42	314	316	291		277.185	105.324	52.6704	286.386	244.351	232.84
ENSCAFG00000000399	ENSCAFG00000000399	ENSCAFG00000000399	41.7825	53.6199	6.27029	0.11694	-3.09616	0.00332423	0.0250573			68	12	5	67	54	72		57.9956	19.1499	6.27029	61.1079	41.7561	57.6099
ENSCAFG00000000400	ENSCAFG00000000400	ENSCAFG00000000400	45.608	48.6882	36.3677	0.746951	-0.420915	0.663025	0.831328			55	28	29	57	61	55		46.9082	44.6831	36.3677	51.9873	47.169	44.0076
ENSCAFG00000000405	PLEKHG1	ENSCAFG00000000405	126.126	104.211	191.871	1.84118	0.880634	0.128692	0.340856			114	135	153	109	150	155		97.2279	215.436	191.871	99.4144	115.989	124.021
ENSCAFG00000000406	PPP1R10	ENSCAFG00000000406	576.136	505.665	787.548	1.55745	0.639187	0.235272	0.484077			552	264	628	518	742	760		470.788	421.297	787.548	472.446	573.76	608.105
ENSCAFG00000000407	DYRK2	ENSCAFG00000000407	189.134	164.395	263.352	1.60195	0.679827	0.222875	0.468937			199	163	210	180	206	209		169.722	260.119	263.352	164.17	159.292	167.229
ENSCAFG00000000411	MRPS18B	ENSCAFG00000000411	350.797	385.379	247.049	0.641055	-0.641479	0.333806	0.585764			483	215	197	409	480	455		411.939	343.102	247.049	373.032	371.166	364.063
ENSCAFG00000000412	MDM1	ENSCAFG00000000412	330.699	405.4	106.595	0.262937	-1.92721	0.00564895	0.0375597			507	128	85	477	451	403		432.408	204.265	106.595	435.052	348.741	322.455
ENSCAFG00000000413	ENSCAFG00000000413	ENSCAFG00000000413	352.471	417.291	158.011	0.37866	-1.40103	0.037367	0.151957			447	138	126	501	535	464		381.236	220.224	158.011	456.941	413.695	371.264
ENSCAFG00000000414	ATAT1	ENSCAFG00000000414	148.986	130.093	205.665	1.58091	0.660751	0.253239	0.503683			131	67	164	135	201	171		111.727	106.92	205.665	123.128	155.426	136.824
ENSCAFG00000000415	RAP1B	ENSCAFG00000000415	2448.65	2855.62	1227.72	0.429932	-1.21782	0.0670329	0.224111			4528	949	979	2455	3189	2949		3861.83	1514.44	1227.72	2239.1	2465.93	2359.61
ENSCAFG00000000416	C6orf136	ENSCAFG00000000416	476.327	462.461	517.926	1.11993	0.163413	0.73813	0.876266			486	226	413	480	692	553		414.498	360.656	517.926	437.788	535.097	442.476
ENSCAFG00000000417	NUP107	ENSCAFG00000000417	80.041	97.1069	28.8433	0.297027	-1.75134	0.0274207	0.122502			125	38	23	94	128	138		106.61	60.6413	28.8433	85.7335	98.9775	110.419
ENSCAFG00000000418	MDM2_CANFA	ENSCAFG00000000418	496.175	416.607	734.878	1.76396	0.818817	0.168476	0.401074			615	481	586	401	465	403		524.519	767.591	734.878	365.735	359.567	322.455
ENSCAFG00000000419	AKAP12	ENSCAFG00000000419	49.7356	30.3645	107.849	3.55181	1.82855	0.00475455	0.0329473			23	42	86	47	37	29		19.6162	67.0246	107.849	42.8667	28.6107	23.204
ENSCAFG00000000420	CPM	ENSCAFG00000000420	70.7595	43.3477	152.995	3.52948	1.81946	0.242244	0.492218			52	214	122	38	66	51		44.3496	341.506	152.995	34.6582	51.0353	40.807
ENSCAFG00000000421	ENSCAFG00000000421	ENSCAFG00000000421	51.0139	49.6257	55.1785	1.11189	0.153019	0.805586	0.912077			46	37	44	49	84	73		39.2323	59.0455	55.1785	44.6909	64.954	58.41
ENSCAFG00000000422	ZBTB2	ENSCAFG00000000422	170.099	174.128	158.011	0.907442	-0.140122	0.876062	0.948477			179	99	126	179	267	213		152.665	157.987	158.011	163.258	206.461	170.429
ENSCAFG00000000423	RMND1	ENSCAFG00000000423	113.055	119.388	94.0543	0.787801	-0.344096	0.665771	0.833003			147	73	75	134	143	134		125.373	116.495	94.0543	122.216	110.576	107.218
ENSCAFG00000000424	CPSF6	ENSCAFG00000000424	550.007	610.863	367.439	0.601507	-0.733345	0.254559	0.505288			763	280	293	576	849	786		650.745	446.831	367.439	525.346	656.499	628.908
ENSCAFG00000000425	C6orf211	ENSCAFG00000000425	240.81	259.631	184.346	0.710031	-0.494045	0.477235	0.702556			389	127	147	252	281	270		331.769	202.67	184.346	229.839	217.287	216.037
ENSCAFG00000000426	LYSC2_CANFA	ENSCAFG00000000426	474.01	358.628	820.154	2.28692	1.1934	0.434503	0.668056			842	1859	654	143	294	431		718.122	2966.64	820.154	130.424	227.339	344.859
ENSCAFG00000000427	DHX16	ENSCAFG00000000427	824.839	811.352	865.3	1.06649	0.0928722	0.824083	0.920605			843	396	690	908	1147	1189		718.975	631.946	865.3	828.149	886.931	951.364
ENSCAFG00000000428	YEATS4	ENSCAFG00000000428	78.166	91.6808	37.6217	0.410356	-1.28505	0.0996289	0.291815			125	39	30	77	127	84		106.61	62.2371	37.6217	70.2285	98.2043	67.2116
ENSCAFG00000000429	C6orf97	ENSCAFG00000000429	14.9338	5.28107	43.892	8.31119	3.05506	0.00085973	0.0083126			4	8	35	6	9	10		3.41151	12.7666	43.892	5.47235	6.95936	8.00138
ENSCAFG00000000430	ESR1	ENSCAFG00000000430	81.3231	2.2539	318.531	141.324	7.14286	9.76313e-23	2.09044e-20	Up		2	44	254	3	3	20		1.70575	70.2162	318.531	2.73617	2.31979	16.0028
ENSCAFG00000000431	FRS2	ENSCAFG00000000431	108.138	93.603	151.741	1.62111	0.696983	0.23467	0.483484			115	84	121	102	116	97		98.0808	134.049	151.741	93.0299	89.6984	77.6134
ENSCAFG00000000432	CCT2	ENSCAFG00000000432	607.978	705.297	316.022	0.44807	-1.1582	0.0767278	0.245735			1050	304	252	731	716	611		895.52	485.13	316.022	666.715	553.656	488.884
ENSCAFG00000000433	GFPT2	ENSCAFG00000000433	91.4093	67.9545	161.773	2.38061	1.25133	0.0421181	0.164313			64	42	129	56	127	62		54.5841	67.0246	161.773	51.0753	98.2043	49.6085
ENSCAFG00000000436	ENSCAFG00000000436	ENSCAFG00000000436	291.588	351.58	111.611	0.317455	-1.65537	0.0168754	0.0869307			485	78	89	396	362	313		413.645	124.474	111.611	361.175	279.921	250.443
ENSCAFG00000000437	PPP1R18	ENSCAFG00000000437	458.883	322.574	867.808	2.69026	1.42774	0.0572401	0.202603			306	649	692	284	579	529		260.98	1035.69	867.808	259.025	447.719	423.273
ENSCAFG00000000438	NRM	ENSCAFG00000000438	123.746	126.537	115.373	0.911773	-0.133253	0.895459	0.958591			126	101	92	139	188	207		107.462	161.178	115.373	126.776	145.373	165.628
ENSCAFG00000000439	C12orf28	ENSCAFG00000000439	52.3336	66.852	8.7784	0.131311	-2.92894	0.00281103	0.0218926			75	8	7	76	87	59		63.9657	12.7666	8.7784	69.3164	67.2738	47.2081
ENSCAFG00000000441	CNOT2	ENSCAFG00000000441	493.813	517.545	422.617	0.816581	-0.292332	0.677601	0.839909			650	291	337	557	634	512		554.37	464.385	422.617	508.016	490.248	409.67
ENSCAFG00000000442	MDC1	ENSCAFG00000000442	1694.84	1838.85	1262.84	0.686754	-0.542134	0.396051	0.640621			1936	709	1007	2127	2490	2460		1651.17	1131.44	1262.84	1939.95	1925.42	1968.34
ENSCAFG00000000443	TUBB	ENSCAFG00000000443	4792.65	5746.87	1929.99	0.335834	-1.57418	0.0147292	0.0782483			6615	2722	1539	6629	7181	7204		5641.78	4343.83	1929.99	6046.03	5552.79	5764.19
ENSCAFG00000000444	FLOT1	ENSCAFG00000000444	1503.73	1517.56	1462.23	0.963543	-0.0535791	0.98424	1			1720	1324	1166	1769	1904	1784		1466.95	2112.87	1462.23	1613.43	1472.29	1427.45
ENSCAFG00000000445	SYNE1	ENSCAFG00000000445	1493.77	1223.8	2303.7	1.88242	0.912589	0.0821436	0.256457			1686	1068	1837	1300	1355	1241		1437.95	1704.34	2303.7	1185.68	1047.77	992.971
ENSCAFG00000000446	PTPRB	ENSCAFG00000000446	1065.31	1244.84	526.704	0.42311	-1.24089	0.0713138	0.233457			1075	299	420	1381	2015	1300		916.842	477.151	526.704	1259.55	1558.12	1040.18
ENSCAFG00000000447	IER3	ENSCAFG00000000447	295.315	259.987	401.298	1.54354	0.626238	0.390969	0.636894			178	137	320	208	567	303		151.812	218.628	401.298	189.708	438.44	242.442
ENSCAFG00000000448	DDR1	ENSCAFG00000000448	310.896	210.535	611.98	2.90679	1.53943	0.0048656	0.0336041			216	100	488	226	312	346		184.221	159.582	611.98	206.125	241.258	276.848
ENSCAFG00000000453	ZFC3H1	ENSCAFG00000000453	527.587	417.524	857.775	2.05444	1.03874	0.0529979	0.191487			660	416	684	356	472	481		562.899	663.863	857.775	324.693	364.98	384.866
ENSCAFG00000000454	VARS2	ENSCAFG00000000454	1652.44	1684.07	1557.54	0.924867	-0.112682	0.893717	0.958006			1743	796	1242	1845	2435	2331		1486.56	1270.28	1557.54	1682.75	1882.89	1865.12
ENSCAFG00000000455	ENSCAFG00000000455	ENSCAFG00000000455	430.859	336.626	713.559	2.11974	1.08389	0.0481565	0.179527			376	360	569	269	574	494		320.682	574.497	713.559	245.344	443.852	395.268
ENSCAFG00000000456	THAP2	ENSCAFG00000000456	38.4816	43.7844	22.573	0.51555	-0.955817	0.296788	0.549192			57	23	18	39	61	44		48.614	36.7039	22.573	35.5703	47.169	35.2061
ENSCAFG00000000457	TMEM19	ENSCAFG00000000457	541.21	617.109	313.514	0.508037	-0.976994	0.135262	0.351637			827	198	250	691	667	739		705.329	315.973	313.514	630.232	515.766	591.302
ENSCAFG00000000458	RAB21_CANFA	ENSCAFG00000000458	198.437	218.6	137.946	0.631044	-0.664186	0.339759	0.590472			302	112	110	234	239	216		257.569	178.732	137.946	213.422	184.81	172.83
ENSCAFG00000000459	TBC1D15	ENSCAFG00000000459	207.922	197.806	238.271	1.20457	0.268519	0.599253	0.787035			281	164	190	220	198	212		239.658	261.715	238.271	200.653	153.106	169.629
ENSCAFG00000000460	LAPTM4B	ENSCAFG00000000460	11.651	4.66622	32.6055	6.98756	2.80479	0.00364211	0.0267704			2	10	26	5	10	15		1.70575	15.9582	32.6055	4.56029	7.73262	12.0021
ENSCAFG00000000464	CNOT6	ENSCAFG00000000464	164.848	179.25	121.644	0.678626	-0.559312	0.424381	0.661441			241	128	97	165	235	217		205.543	204.265	121.644	150.49	181.717	173.63
ENSCAFG00000000465	HRSP12	ENSCAFG00000000465	113.902	110.904	122.898	1.10815	0.148151	0.780036	0.900325			160	93	98	88	150	108		136.46	148.412	122.898	80.2611	115.989	86.4149
ENSCAFG00000000469	POP1	ENSCAFG00000000469	173.656	183.887	142.963	0.77745	-0.363179	0.624418	0.804496			212	109	114	215	226	210		180.81	173.945	142.963	196.093	174.757	168.029
ENSCAFG00000000471	MUC21	ENSCAFG00000000471	201.916	0.852877	805.105	943.988	9.88262	1.72131e-08	5.92789e-07	Up		3	368	642	0	0	67		2.55863	587.263	805.105	0	0	53.6092
ENSCAFG00000000472	C6orf15	ENSCAFG00000000472	15.9892	0	63.9569	Inf	Inf	2.39625e-12	1.43911e-10			0	15	51	0	0	25		0	23.9374	63.9569	0	0	20.0034
ENSCAFG00000000475	PSORS1C2	ENSCAFG00000000475	24.9712	31.2049	6.27029	0.200939	-2.31517	0.112535	0.312752			33	2	5	26	54	40		28.1449	3.19165	6.27029	23.7135	41.7561	32.0055
ENSCAFG00000000478	CCHCR1	ENSCAFG00000000478	611.351	621.591	580.629	0.9341	-0.098351	0.918133	0.96951			647	376	463	685	890	853		551.811	600.03	580.629	624.76	688.203	682.517
ENSCAFG00000000479	KCNC2	ENSCAFG00000000479	24.8184	33.0912	0	0	-Inf	0.00884512	0.0530779	Down		60	2	0	29	28	23		51.1726	3.19165	0	26.4497	21.6513	18.4032
ENSCAFG00000000480	NIPAL2	ENSCAFG00000000480	51.6281	6.13465	188.109	30.6633	4.93844	5.39974e-09	1.98942e-07			14	46	150	2	6	15		11.9403	73.4079	188.109	1.82412	4.63957	12.0021
ENSCAFG00000000481	CAPS2	ENSCAFG00000000481	62.8099	80.8203	8.7784	0.108616	-3.20269	0.000866939	0.00837135			108	11	7	86	93	70		92.1107	17.5541	8.7784	78.437	71.9134	56.0096
ENSCAFG00000000482	FLT4	ENSCAFG00000000482	103.426	88.9936	146.725	1.64871	0.721339	0.228971	0.476679			86	38	117	97	136	120		73.3474	60.6413	146.725	88.4697	105.164	96.0165
ENSCAFG00000000483	TCF19	ENSCAFG00000000483	207.069	256.445	58.9407	0.229837	-2.12132	0.0034486	0.0256802			253	86	47	328	329	368		215.778	137.241	58.9407	299.155	254.403	294.451
ENSCAFG00000000484	STK3	ENSCAFG00000000484	79.3055	78.1515	82.7678	1.05907	0.0827965	0.860817	0.940273			120	64	66	66	93	77		102.345	102.133	82.7678	60.1958	71.9134	61.6106
ENSCAFG00000000486	GLIPR1L2	ENSCAFG00000000486	84.4822	112.643	0	0	-Inf	9.12558e-06	0.000164416	Down		171	7	0	97	134	96		145.842	11.1708	0	88.4697	103.617	76.8132
ENSCAFG00000000487	HA19_CANFA	ENSCAFG00000000487	4914.03	1648.25	14711.3	8.92543	3.15792	0.0167001	0.0863889			3685	8969	11731	904	1264	2222		3142.85	14312.9	14711.3	824.501	977.403	1777.91
ENSCAFG00000000489	ENSCAFG00000000489	ENSCAFG00000000489	22.7603	12.7903	52.6704	4.11799	2.04194	0.00854717	0.0518472			17	17	42	16	12	18		14.4989	27.129	52.6704	14.5929	9.27914	14.4025
ENSCAFG00000000491	ENSCAFG00000000491	ENSCAFG00000000491	501.534	546.65	366.185	0.669871	-0.578046	0.375019	0.624136			638	258	292	569	746	730		544.135	411.723	366.185	518.961	576.853	584.1
ENSCAFG00000000492	G3DTQ4_CANFA	ENSCAFG00000000492	1103.97	309.449	3487.53	11.2702	3.49444	0.000242849	0.00285656			499	1392	2781	235	373	549		425.585	2221.39	3487.53	214.334	288.427	439.276
ENSCAFG00000000493	OSR2	ENSCAFG00000000493	64.8555	67.6632	56.4326	0.834022	-0.261843	0.781991	0.900989			58	34	45	81	103	95		49.4668	54.258	56.4326	73.8767	79.646	76.0131
ENSCAFG00000000496	ENSCAFG00000000496	ENSCAFG00000000496	1006.86	1219.17	369.947	0.303442	-1.72051	0.00920044	0.0546332			1243	402	295	1532	1552	1735		1060.13	641.521	369.947	1397.27	1200.1	1388.24
ENSCAFG00000000497	ENSCAFG00000000497	ENSCAFG00000000497	174.182	37.028	585.645	15.8163	3.98334	0.0726344	0.236783			103	788	467	17	10	58		87.8463	1257.51	585.645	15.505	7.73262	46.408
ENSCAFG00000000498	ENSCAFG00000000498	ENSCAFG00000000498	221.023	40.1232	763.721	19.0344	4.25054	0.0397732	0.158556			125	816	609	10	6	75		106.61	1302.19	763.721	9.12058	4.63957	60.0103
ENSCAFG00000000499	ENSCAFG00000000499	ENSCAFG00000000499	338.379	286.472	494.099	1.72477	0.786406	0.258907	0.510692			398	436	394	281	341	339		339.445	695.779	494.099	256.288	263.682	271.247
ENSCAFG00000000500	G3DTQ5_CANFA	ENSCAFG00000000500	6177	2741.97	16482.1	6.01104	2.58761	0.00206963	0.0170059			3861	9365	13143	2760	3124	6169		3292.96	14944.9	16482.1	2517.28	2415.67	4936.05
ENSCAFG00000000502	ENSCAFG00000000502	ENSCAFG00000000502	221.772	44.049	754.943	17.1387	4.09919	0.0816959	0.255878			124	1163	602	23	7	68		105.757	1855.94	754.943	20.9773	5.41283	54.4094
ENSCAFG00000000507	VPS13B	ENSCAFG00000000507	1186.91	1197.13	1156.24	0.965843	-0.050139	0.988024	1			1624	695	922	1216	1419	1240		1385.07	1109.1	1156.24	1109.06	1097.26	992.171
ENSCAFG00000000509	DX39B_CANFA	ENSCAFG00000000509	1451.13	1322.86	1835.94	1.38786	0.47286	0.364755	0.614328			1650	957	1464	1328	1746	1784		1407.25	1527.2	1835.94	1211.21	1350.12	1427.45
ENSCAFG00000000510	PRR16	ENSCAFG00000000510	10.2239	11.1238	7.52434	0.676418	-0.564012	0.753061	0.885304			7	14	6	8	26	22		5.97014	22.3415	7.52434	7.29647	20.1048	17.603
ENSCAFG00000000511	ENSCAFG00000000511	ENSCAFG00000000511	35.7798	45.6163	6.27029	0.137457	-2.86294	0.00808113	0.0497191		-:Homozygous_deletion	68	10	5	50	43	48		57.9956	15.9582	6.27029	45.6029	33.2503	38.4066
ENSCAFG00000000512	SRFBP1	ENSCAFG00000000512	118.458	132.863	75.2434	0.566322	-0.820306	0.260105	0.511967			204	56	60	114	156	119		173.987	89.3661	75.2434	103.975	120.629	95.2164
ENSCAFG00000000514	NFKBIL1	ENSCAFG00000000514	197.518	215.703	142.963	0.662774	-0.593411	0.391567	0.637545			218	94	114	253	298	264		185.927	150.007	142.963	230.751	230.432	211.236
ENSCAFG00000000515	TNFB_CANFA	ENSCAFG00000000515	9.28736	4.8588	22.573	4.6458	2.21593	0.133075	0.347705			11	27	18	4	2	11		9.38164	43.0872	22.573	3.64823	1.54652	8.80151
ENSCAFG00000000516	LOX	ENSCAFG00000000516	90.6554	49.8106	213.19	4.28001	2.09761	0.000600946	0.00622607			44	22	170	43	94	38		37.5266	35.1081	213.19	39.2185	72.6866	30.4052
ENSCAFG00000000517	TNFA_CANFA	ENSCAFG00000000517	70.4925	75.1791	56.4326	0.750642	-0.413804	0.608847	0.793499			72	79	45	85	112	161		61.4071	126.07	56.4326	77.525	86.6053	128.822
ENSCAFG00000000518	LTB	ENSCAFG00000000518	116.973	49.3695	319.785	6.47737	2.69541	0.00731697	0.0460436			61	211	255	46	70	119		52.0255	336.719	319.785	41.9547	54.1283	95.2164
ENSCAFG00000000519	ZNF474	ENSCAFG00000000519	51.6679	68.0546	2.50811	0.0368545	-4.76202	8.0808e-05	0.00109028	Down		72	4	2	87	82	46		61.4071	6.38329	2.50811	79.3491	63.4075	36.8063
ENSCAFG00000000521	ENSCAFG00000000521	ENSCAFG00000000521	1703.62	1287.06	2953.31	2.29462	1.19825	0.0408106	0.16104			1593	2155	2355	1573	1381	2044		1358.63	3439	2953.31	1434.67	1067.87	1635.48
ENSCAFG00000000522	SNCAIP	ENSCAFG00000000522	129.066	151.188	62.7029	0.414735	-1.26974	0.20128	0.444435			110	23	50	213	214	155		93.8164	36.7039	62.7029	194.268	165.478	124.021
ENSCAFG00000000523	ENSCAFG00000000523	ENSCAFG00000000523	147.469	135.595	183.092	1.35029	0.433268	0.566588	0.766691			157	260	146	200	117	196		133.902	414.914	183.092	182.412	90.4717	156.827
ENSCAFG00000000524	Q4ZJE7_CANFA	ENSCAFG00000000524	12.4505	3.64202	38.8758	10.6742	3.41606	0.000402668	0.00440668			4	11	31	4	5	7		3.41151	17.5541	38.8758	3.64823	3.86631	5.60096
ENSCAFG00000000525	GLIPR1	ENSCAFG00000000525	217.703	187.856	307.244	1.63553	0.709756	0.381617	0.629454			255	314	245	187	227	198		217.484	501.089	307.244	170.555	175.53	158.427
ENSCAFG00000000527	AIF1	ENSCAFG00000000527	128.851	100.321	214.444	2.13758	1.09598	0.426877	0.662954			208	371	171	88	56	93		177.398	592.051	214.444	80.2611	43.3027	74.4128
ENSCAFG00000000528	KRR1	ENSCAFG00000000528	127.701	128.884	124.152	0.963285	-0.0539659	1	1			193	62	99	129	135	150		164.605	98.9411	124.152	117.656	104.39	120.021
ENSCAFG00000000529	ENSCAFG00000000529	ENSCAFG00000000529	20.9403	12.4537	46.4001	3.72582	1.89756	0.0196271	0.0967539			21	10	37	12	11	14		17.9104	15.9582	46.4001	10.9447	8.50588	11.2019
ENSCAFG00000000530	SNX2	ENSCAFG00000000530	580.432	631.783	426.38	0.674883	-0.567291	0.390418	0.636438			910	488	340	682	643	623		776.118	778.762	426.38	622.024	497.207	498.486
ENSCAFG00000000532	ENSCAFG00000000532	ENSCAFG00000000532	118.659	110.14	144.217	1.30939	0.388894	0.500683	0.719981			129	101	115	106	160	128		110.021	161.178	144.217	96.6782	123.722	102.418
ENSCAFG00000000533	PRRC2A	ENSCAFG00000000533	3301.5	3613.62	2365.15	0.65451	-0.611513	0.498022	0.718844			3282	1167	1886	3280	6531	5711		2799.14	1862.33	2365.15	2991.55	5050.17	4569.59
ENSCAFG00000000534	SNX24	ENSCAFG00000000534	25.9932	25.8792	26.3352	1.01762	0.0252019	0.909872	0.965536			45	42	21	21	26	26		38.3794	67.0246	26.3352	19.1532	20.1048	20.8036
ENSCAFG00000000535	MYCT1	ENSCAFG00000000535	16.924	5.42657	51.4164	9.47493	3.24412	0.00284981	0.0221362			5	23	41	3	12	8		4.26438	36.7039	51.4164	2.73617	9.27914	6.4011
ENSCAFG00000000537	PPIC	ENSCAFG00000000537	277.57	250.54	358.66	1.43155	0.517575	0.333666	0.585669			288	154	286	314	284	327		245.628	245.757	358.66	286.386	219.606	261.645
ENSCAFG00000000539	ENSCAFG00000000539	ENSCAFG00000000539	1060.74	900.992	1539.98	1.70921	0.773328	0.140657	0.359661			1240	1220	1228	991	959	1255		1057.57	1946.9	1539.98	903.85	741.558	1004.17
ENSCAFG00000000540	ENSCAFG00000000540	ENSCAFG00000000540	20.6301	19.9824	22.573	1.12964	0.175869	0.825813	0.921423			31	14	18	13	28	17		26.4392	22.3415	22.573	11.8568	21.6513	13.6023
ENSCAFG00000000543	CEP120	ENSCAFG00000000543	488.546	459.942	574.358	1.24876	0.320499	0.532702	0.743377		CEP120:Homozygous_deletion	541	363	458	511	585	471		461.406	579.284	574.358	466.062	452.358	376.865
ENSCAFG00000000547	FBXO5	ENSCAFG00000000547	156.997	201.387	23.8271	0.118315	-3.07929	0.000121182	0.00156635			270	62	19	170	283	201		230.277	98.9411	23.8271	155.05	218.833	160.828
ENSCAFG00000000548	SPAG1	ENSCAFG00000000548	171.769	183.043	137.946	0.75363	-0.408072	0.579322	0.774026			232	64	110	202	216	163		197.867	102.133	137.946	184.236	167.025	130.422
ENSCAFG00000000549	MTRF1L	ENSCAFG00000000549	75.4449	77.1841	70.2272	0.909866	-0.136274	0.909658	0.965467			96	42	56	70	111	88		81.8762	67.0246	70.2272	63.8441	85.8321	70.4121
ENSCAFG00000000550	RGS17	ENSCAFG00000000550	12.2643	11.3361	15.0487	1.3275	0.408712	0.68354	0.84359			15	6	12	8	18	17		12.7931	9.57494	15.0487	7.29647	13.9187	13.6023
ENSCAFG00000000554	ENSCAFG00000000554	ENSCAFG00000000554	182.133	162.166	242.033	1.4925	0.577731	0.300078	0.552305			184	118	193	185	208	217		156.929	188.307	242.033	168.731	160.838	173.63
ENSCAFG00000000555	RNF19A	ENSCAFG00000000555	646.912	612.156	751.18	1.22711	0.29526	0.55142	0.756696			866	490	599	673	626	632		738.591	781.954	751.18	613.815	484.062	505.687
ENSCAFG00000000557	CSNK1G3	ENSCAFG00000000557	91.0187	84.9906	109.103	1.28371	0.360316	0.541036	0.750754			107	63	87	82	115	102		91.2578	100.537	109.103	74.7888	88.9251	81.614
ENSCAFG00000000559	ENSCAFG00000000559	ENSCAFG00000000559	43.2555	10.4378	141.708	13.5765	3.76304	0.00106026	0.00989533			20	67	113	8	9	22		17.0575	106.92	141.708	7.29647	6.95936	17.603
ENSCAFG00000000560	ANKRD46	ENSCAFG00000000560	203.719	232.332	117.881	0.507384	-0.978851	0.157812	0.384994			284	116	94	296	239	259		242.217	185.116	117.881	269.969	184.81	207.236
ENSCAFG00000000561	MIOX	ENSCAFG00000000561	13.4976	14.6526	10.0325	0.684686	-0.546485	1	1			3	6	8	3	50	12		2.55863	9.57494	10.0325	2.73617	38.6631	9.60165
ENSCAFG00000000562	ENSCAFG00000000562	ENSCAFG00000000562	84.9295	89.4123	71.4813	0.799457	-0.322908	0.70829	0.859207			109	54	57	104	104	99		92.9635	86.1745	71.4813	94.8541	80.4192	79.2136
ENSCAFG00000000563	SNX31	ENSCAFG00000000563	15.3941	20.1075	1.25406	0.0623677	-4.00306	0.0192389	0.095638	Down		26	5	1	13	34	23		22.1748	7.97912	1.25406	11.8568	26.2909	18.4032
ENSCAFG00000000564	SCO2	ENSCAFG00000000564	151.156	165.592	107.849	0.651293	-0.61862	0.395204	0.640283			141	49	86	189	264	225		120.256	78.1954	107.849	172.379	204.141	180.031
ENSCAFG00000000565	ENSCAFG00000000565	ENSCAFG00000000565	295.563	263.244	392.52	1.49109	0.576367	0.325386	0.577031			360	360	313	330	235	351		307.036	574.497	392.52	300.979	181.717	280.848
ENSCAFG00000000566	Q32KI5_CANFA	ENSCAFG00000000566	588.978	395.292	1170.04	2.95993	1.56556	0.00345829	0.0257236			350	476	933	421	651	642		298.507	759.612	1170.04	383.977	503.394	513.688
ENSCAFG00000000567	PABPC1	ENSCAFG00000000567	4558.21	5014.59	3189.07	0.635958	-0.652997	0.299242	0.551315			6178	2405	2543	5186	6524	6601		5269.07	3837.96	3189.07	4729.93	5044.76	5281.71
ENSCAFG00000000568	MAPK8IP2	ENSCAFG00000000568	17.9695	22.2873	5.01623	0.225071	-2.15155	0.105341	0.300889			14	5	4	28	38	28		11.9403	7.97912	5.01623	25.5376	29.384	22.4039
ENSCAFG00000000569	ZNF608	ENSCAFG00000000569	640.548	745.797	324.801	0.435509	-1.19923	0.0642895	0.218138			848	285	259	764	1057	858		723.239	454.81	324.801	696.813	817.338	686.518
ENSCAFG00000000570	SCAF8	ENSCAFG00000000570	628.493	685.414	457.731	0.667817	-0.582475	0.371213	0.620248			892	317	365	715	832	825		760.766	505.876	457.731	652.122	643.354	660.114
ENSCAFG00000000572	LMF2	ENSCAFG00000000572	615.343	561.285	777.516	1.38524	0.470138	0.383384	0.630326			467	258	620	599	956	814		398.293	411.723	777.516	546.323	739.238	651.312
ENSCAFG00000000575	BAG6	ENSCAFG00000000575	1194.68	1130.58	1386.99	1.2268	0.294898	0.572493	0.770521			1019	645	1106	1144	1913	1755		869.081	1029.31	1386.99	1043.39	1479.25	1404.24
ENSCAFG00000000576	SNW1	ENSCAFG00000000576	541.344	552.494	507.893	0.919274	-0.121434	0.90431	0.962724			718	529	405	655	579	611		612.365	844.191	507.893	597.398	447.719	488.884
ENSCAFG00000000577	TIAM2	ENSCAFG00000000577	78.1908	46.1498	174.314	3.77714	1.91729	0.00175248	0.0148885			50	44	139	44	72	59		42.6438	70.2162	174.314	40.1306	55.6749	47.2081
ENSCAFG00000000578	ENSCAFG00000000578	ENSCAFG00000000578	53.2893	57.2578	41.3839	0.722764	-0.468403	0.600923	0.788389			97	42	33	51	55	71		82.729	67.0246	41.3839	46.515	42.5294	56.8098
ENSCAFG00000000579	ENSCAFG00000000579	ENSCAFG00000000579	147.683	117.905	237.017	2.01024	1.00737	0.0791034	0.250675			114	103	189	132	176	194		97.2279	164.37	237.017	120.392	136.094	155.227
ENSCAFG00000000580	ENSCAFG00000000580	ENSCAFG00000000580	450.323	401.036	598.185	1.4916	0.576861	0.285475	0.537822			549	340	477	353	534	417		468.229	542.58	598.185	321.957	412.922	333.657
ENSCAFG00000000581	TFB1M	ENSCAFG00000000581	81.6864	90.9404	53.9245	0.592965	-0.753981	0.330925	0.583075			123	39	43	90	111	93		104.904	62.2371	53.9245	82.0852	85.8321	74.4128
ENSCAFG00000000582	GRAMD3	ENSCAFG00000000582	255.455	206.422	402.552	1.95014	0.963579	0.080206	0.252819			264	186	321	221	249	210		225.159	296.823	402.552	201.565	192.542	168.029
ENSCAFG00000000584	ZNF706	ENSCAFG00000000584	262.232	240.958	326.055	1.35316	0.436334	0.409624	0.65045			361	213	260	260	230	219		307.888	339.91	326.055	237.135	177.85	175.23
ENSCAFG00000000586	CPT1B	ENSCAFG00000000586	204.556	156.95	347.374	2.21327	1.14618	0.0424064	0.165132			172	81	277	146	247	269		146.695	129.262	347.374	133.161	190.996	215.237
ENSCAFG00000000587	GRHL2	ENSCAFG00000000587	22.573	0	90.2921	Inf	Inf	4.19244e-14	3.20469e-12			0	3	72	0	0	16		0	4.78747	90.2921	0	0	12.8022
ENSCAFG00000000588	ALDH7A1	ENSCAFG00000000588	265.147	258.639	284.671	1.10065	0.138354	0.758099	0.887344			315	174	227	312	288	297		268.656	277.673	284.671	284.562	222.699	237.641
ENSCAFG00000000590	PHAX	ENSCAFG00000000590	239.713	267.365	156.757	0.586303	-0.770281	0.259866	0.511967			401	123	125	273	273	225		342.004	196.286	156.757	248.992	211.101	180.031
ENSCAFG00000000591	NCALD	ENSCAFG00000000591	49.0327	29.4273	107.849	3.66492	1.87378	0.00395516	0.0284487			36	40	86	36	32	32		30.7036	63.8329	107.849	32.8341	24.7444	25.6044
ENSCAFG00000000593	LMNB1	ENSCAFG00000000593	343.643	289.729	505.385	1.74434	0.802682	0.436859	0.670181			382	721	403	277	376	359		325.799	1150.59	505.385	252.64	290.747	287.249
ENSCAFG00000000594	MARCH3	ENSCAFG00000000594	31.6147	20.834	63.9569	3.06983	1.61816	0.0240012	0.111088			21	27	51	26	27	23		17.9104	43.0872	63.9569	23.7135	20.8781	18.4032
ENSCAFG00000000595	ENSCAFG00000000595	ENSCAFG00000000595	12.4918	8.29532	25.0811	3.02353	1.59623	0.10742	0.304202			9	5	20	7	14	8		7.67589	7.97912	25.0811	6.38441	10.8257	6.4011
ENSCAFG00000000596	ENSCAFG00000000596	ENSCAFG00000000596	27.1789	27.0421	27.5893	1.02024	0.0289024	0.947865	0.984447			42	17	22	20	35	24		35.8208	27.129	27.5893	18.2412	27.0642	19.2033
ENSCAFG00000000597	C5orf63	ENSCAFG00000000597	9.85627	9.37953	11.2865	1.20331	0.267013	0.786046	0.90327			12	6	9	12	9	13		10.2345	9.57494	11.2865	10.9447	6.95936	10.4018
ENSCAFG00000000598	APOM	ENSCAFG00000000598	117.723	146.931	30.0974	0.20484	-2.28743	0.00365535	0.026841			172	33	24	169	181	132		146.695	52.6622	30.0974	154.138	139.96	105.618
ENSCAFG00000000600	C6orf47	ENSCAFG00000000600	141.15	128.841	178.076	1.38214	0.466902	0.415708	0.6552			163	191	142	162	129	192		139.019	304.802	178.076	147.753	99.7508	153.626
ENSCAFG00000000601	GPANK1	ENSCAFG00000000601	385.279	446.822	200.649	0.449059	-1.15502	0.082181	0.256457			463	205	160	573	547	536		394.882	327.144	200.649	522.609	422.974	428.874
ENSCAFG00000000602	RRM2B	ENSCAFG00000000602	80.4792	96.0191	33.8596	0.352633	-1.50376	0.0845827	0.261552			152	27	27	94	94	122		129.637	43.0872	33.8596	85.7335	72.6866	97.6168
ENSCAFG00000000603	NCAPH2	ENSCAFG00000000603	603.037	546.132	773.753	1.41679	0.502624	0.347407	0.59718			549	353	617	581	828	770		468.229	563.326	773.753	529.906	640.261	616.106
ENSCAFG00000000604	ENSCAFG00000000604	ENSCAFG00000000604	887.57	1002.84	541.753	0.540217	-0.888388	0.162804	0.392504			1028	322	432	1080	1483	1341		876.757	513.855	541.753	985.023	1146.75	1072.98
ENSCAFG00000000607	ABHD16A	ENSCAFG00000000607	870.25	863.122	891.635	1.03303	0.0468889	0.879799	0.950467			916	585	711	1038	1114	1003		781.235	933.557	891.635	946.717	861.414	802.538
ENSCAFG00000000608	ENSCAFG00000000608	ENSCAFG00000000608	979.539	1034.76	813.883	0.786545	-0.346399	0.600736	0.788389			1155	488	649	1112	1429	1233		985.072	778.762	813.883	1014.21	1104.99	986.57
ENSCAFG00000000610	ENSCAFG00000000610	ENSCAFG00000000610	16.5574	22.0765	0	0	-Inf	0.00387852	0.0280065			21	1	0	25	33	24		17.9104	1.59582	0	22.8015	25.5176	19.2033
ENSCAFG00000000611	MEGF10	ENSCAFG00000000611	15.7454	15.5596	16.3027	1.04776	0.0673075	0.930174	0.975053			18	11	13	14	24	13		15.3518	17.5541	16.3027	12.7688	18.5583	10.4018
ENSCAFG00000000612	SBF1	ENSCAFG00000000612	1460.79	1061.52	2658.6	2.50452	1.32454	0.0126806	0.0699042			922	849	2120	1111	1791	1746		786.352	1354.85	2658.6	1013.3	1384.91	1397.04
ENSCAFG00000000616	TMEM242	ENSCAFG00000000616	115.923	121.959	97.8165	0.802044	-0.318246	0.703737	0.856357			143	74	78	164	122	153		121.961	118.091	97.8165	149.578	94.338	122.421
ENSCAFG00000000617	DDAH2	ENSCAFG00000000617	139.349	70.8434	344.866	4.868	2.28333	6.02602e-05	0.000851133			70	85	275	76	108	119		59.7014	135.645	344.866	69.3164	83.5123	95.2164
ENSCAFG00000000618	ZDHHC14	ENSCAFG00000000618	64.2845	60.6315	75.2434	1.241	0.311498	0.612889	0.796851			62	44	60	66	89	66		52.8783	70.2162	75.2434	60.1958	68.8203	52.8091
ENSCAFG00000000619	UBR5	ENSCAFG00000000619	1182.85	1167.06	1230.23	1.05413	0.0760486	0.839998	0.929945			1505	841	981	1236	1410	1291		1283.58	1342.09	1230.23	1127.3	1090.3	1032.98
ENSCAFG00000000620	ENSCAFG00000000620	ENSCAFG00000000620	539.73	500.597	657.126	1.31268	0.39252	0.461675	0.690643			504	257	524	514	780	746		429.85	410.127	657.126	468.798	603.144	596.903
ENSCAFG00000000621	CLIC1	ENSCAFG00000000621	1241.55	1245.32	1230.23	0.987885	-0.0175847	1	1			1487	923	981	1233	1737	1378		1268.23	1472.95	1230.23	1124.57	1343.16	1102.59
ENSCAFG00000000622	PRRC1	ENSCAFG00000000622	332.879	345.186	295.958	0.857386	-0.221982	0.75999	0.888299			385	167	236	343	510	416		328.357	266.503	295.958	312.836	394.364	332.857
ENSCAFG00000000624	ENSCAFG00000000624	ENSCAFG00000000624	10.6691	12.1354	6.27029	0.516693	-0.952622	0.597499	0.78585			11	8	5	22	9	13		9.38164	12.7666	6.27029	20.0653	6.95936	10.4018
ENSCAFG00000000625	ENSCAFG00000000625	ENSCAFG00000000625	42.0242	56.0322	0	0	-Inf	5.78791e-05	0.000825392	Down		68	5	0	69	61	63		57.9956	7.97912	0	62.932	47.169	50.4087
ENSCAFG00000000626	ENSCAFG00000000626	ENSCAFG00000000626	344.212	392.066	200.649	0.511773	-0.966423	0.145468	0.36718			474	86	160	425	497	450		404.263	137.241	200.649	387.625	384.311	360.062
ENSCAFG00000000627	SNX9	ENSCAFG00000000627	484.947	489.421	471.526	0.963436	-0.0537392	0.987795	1			627	344	376	525	588	494		534.754	548.963	471.526	478.831	454.678	395.268
ENSCAFG00000000628	SAPCD1	ENSCAFG00000000628	14.9672	19.5383	1.25406	0.0641845	-3.96163	0.0198533	0.0976083			18	5	1	22	30	32		15.3518	7.97912	1.25406	20.0653	23.1979	25.6044
ENSCAFG00000000629	FAM116B	ENSCAFG00000000629	158.436	146.037	195.633	1.33961	0.421815	0.463048	0.691576			156	76	156	131	240	230		133.049	121.283	195.633	119.48	185.583	184.032
ENSCAFG00000000630	VWA7	ENSCAFG00000000630	59.038	69.9389	26.3352	0.376546	-1.4091	0.103514	0.297959			80	7	21	73	97	81		68.2301	11.1708	26.3352	66.5803	75.0064	64.8112
ENSCAFG00000000632	ENSCAFG00000000632	ENSCAFG00000000632	387.865	421.009	288.433	0.6851	-0.545614	0.410716	0.651134			422	284	230	501	577	541		359.914	453.214	288.433	456.941	446.172	432.874
ENSCAFG00000000633	ENSCAFG00000000633	ENSCAFG00000000633	128.218	106.582	193.125	1.81199	0.857572	0.129127	0.341398			100	191	154	146	131	266		85.2877	304.802	193.125	133.161	101.297	212.837
ENSCAFG00000000634	SNRPD2	ENSCAFG00000000634	382.647	416.141	282.163	0.678046	-0.560544	0.40273	0.645325			516	189	225	470	491	386		440.084	301.611	282.163	428.667	379.672	308.853
ENSCAFG00000000636	VARS	ENSCAFG00000000636	1876.46	2161.68	1020.8	0.472227	-1.08245	0.165932	0.397306			2060	601	814	2287	3417	3200		1756.93	959.09	1020.8	2085.88	2642.24	2560.44
ENSCAFG00000000637	SLC12A2	ENSCAFG00000000637	285.573	272.915	323.547	1.18552	0.245522	0.629975	0.808628			384	145	258	269	318	297		327.505	231.394	323.547	245.344	245.897	237.641
ENSCAFG00000000638	KLF10	ENSCAFG00000000638	363.065	322.732	484.066	1.4999	0.584868	0.287309	0.53949			359	241	386	296	507	429		306.183	384.594	484.066	269.969	392.044	343.259
ENSCAFG00000000639	HSPA1L	ENSCAFG00000000639	197.105	246.086	50.1623	0.203841	-2.29449	0.0019584	0.0163558			222	54	40	328	323	244		189.339	86.1745	50.1623	299.155	249.764	195.234
ENSCAFG00000000640	HSP71_CANFA	ENSCAFG00000000640	3870.61	4660.03	1502.36	0.322393	-1.63311	0.209828	0.454346			3143	780	1198	5620	7984	7052		2680.59	1244.74	1502.36	5125.77	6173.72	5642.57
ENSCAFG00000000641	HSP71_CANFA	ENSCAFG00000000641	3578.77	4275.08	1489.82	0.348489	-1.52081	0.264022	0.515687			2707	777	1188	5004	7698	6650		2308.74	1239.96	1489.82	4563.94	5952.57	5320.92
ENSCAFG00000000642	A8VKP4_CANFA	ENSCAFG00000000642	723.359	734.568	689.732	0.938963	-0.0908602	0.92611	0.973469			715	455	550	826	1087	972		609.807	726.1	689.732	753.36	840.536	777.734
ENSCAFG00000000643	AZIN1	ENSCAFG00000000643	930.88	1033.42	623.267	0.603112	-0.729502	0.254455	0.50515			1564	347	497	932	1185	1215		1333.9	553.751	623.267	850.038	916.315	972.167
ENSCAFG00000000644	SYNJ2	ENSCAFG00000000644	635.289	620.067	680.953	1.09819	0.135132	0.771731	0.894596			670	244	543	650	900	736		571.427	389.381	680.953	592.838	695.936	588.901
ENSCAFG00000000646	SAP18	ENSCAFG00000000646	386.133	441.272	220.714	0.500177	-0.999489	0.131068	0.344432			481	184	176	543	541	487		410.234	293.632	220.714	495.248	418.335	389.667
ENSCAFG00000000647	SERAC1	ENSCAFG00000000647	193.909	199.604	176.822	0.885864	-0.174844	0.842556	0.930995			290	164	141	198	221	215		247.334	261.715	176.822	180.588	170.891	172.03
ENSCAFG00000000648	GTF2H5	ENSCAFG00000000648	154.52	158.791	141.708	0.892422	-0.164203	0.87765	0.94929			269	69	113	158	133	156		229.424	110.112	141.708	144.105	102.844	124.821
ENSCAFG00000000649	ATP6V1C1	ENSCAFG00000000649	498.819	574.8	270.876	0.471253	-1.08543	0.0982129	0.288986			787	281	216	624	626	577		671.214	448.426	270.876	569.124	484.062	461.679
ENSCAFG00000000652	TULP4	ENSCAFG00000000652	288.336	283.288	303.482	1.07128	0.0993412	0.824439	0.920655			284	168	242	311	419	358		242.217	268.098	303.482	283.65	323.997	286.449
ENSCAFG00000000653	ENSCAFG00000000653	ENSCAFG00000000653	129.071	114.826	171.806	1.49623	0.581332	0.304861	0.557013			190	96	137	111	105	142		162.047	153.199	171.806	101.238	81.1925	113.62
ENSCAFG00000000654	FZD6_CANFA	ENSCAFG00000000654	724.152	715.56	749.926	1.04803	0.0676757	0.847066	0.933573			848	322	598	857	830	770		723.239	513.855	749.926	781.634	641.807	616.106
ENSCAFG00000000655	TMEM181	ENSCAFG00000000655	135.887	126.422	164.282	1.29947	0.377922	0.500271	0.71967			163	62	131	132	155	148		139.019	98.9411	164.282	120.392	119.856	118.42
ENSCAFG00000000656	CTHRC1	ENSCAFG00000000656	78.6917	71.8988	99.0705	1.37792	0.462489	0.437548	0.670492			115	34	79	73	66	80		98.0808	54.258	99.0705	66.5803	51.0353	64.011
ENSCAFG00000000657	DYNLT1	ENSCAFG00000000657	273.218	262.294	305.99	1.16659	0.222299	0.652847	0.823953			315	174	244	313	301	333		268.656	277.673	305.99	285.474	232.752	266.446
ENSCAFG00000000658	SLC44A4	ENSCAFG00000000658	15.8405	1.47383	58.9407	39.9915	5.32162	1.62046e-07	4.65771e-06			0	4	47	4	1	6		0	6.38329	58.9407	3.64823	0.773262	4.80083
ENSCAFG00000000659	SYTL3	ENSCAFG00000000659	126.893	12.4339	470.272	37.8216	5.24114	3.17252e-09	1.22059e-07			22	116	375	11	11	30		18.7633	185.116	470.272	10.0326	8.50588	24.0041
ENSCAFG00000000660	SLC25A32	ENSCAFG00000000660	223.163	269.125	85.2759	0.316864	-1.65807	0.0184269	0.0927202			351	60	68	284	322	272		299.36	95.7494	85.2759	259.025	248.99	217.637
ENSCAFG00000000661	EZR	ENSCAFG00000000661	4162.59	3692.86	5571.78	1.5088	0.593399	0.253798	0.504388			3985	3627	4443	4283	4880	4409		3398.71	5788.05	5571.78	3906.35	3773.52	3527.81
ENSCAFG00000000662	ENSCAFG00000000662	ENSCAFG00000000662	8.11374	7.89218	8.7784	1.11229	0.153534	0.848492	0.933891			9	19	7	15	3	13		7.67589	30.3207	8.7784	13.6809	2.31979	10.4018
ENSCAFG00000000663	DCAF13	ENSCAFG00000000663	400.378	491.199	127.914	0.260411	-1.94113	0.00485756	0.0335667			696	133	102	496	553	472		593.602	212.245	127.914	452.381	427.614	377.665
ENSCAFG00000000664	RSPH3	ENSCAFG00000000664	33.1428	34.994	27.5893	0.7884	-0.343001	0.773274	0.895396			54	9	22	29	42	37		46.0553	14.3624	27.5893	26.4497	32.477	29.6051
ENSCAFG00000000665	TAGAP	ENSCAFG00000000665	616.84	306.199	1548.76	5.05801	2.33857	0.000188816	0.00230353			457	491	1235	317	310	279		389.765	783.549	1548.76	289.122	239.711	223.238
ENSCAFG00000000667	FNDC1	ENSCAFG00000000667	202.216	98.6517	512.909	5.19919	2.37829	0.000299228	0.00339278			43	76	409	141	169	386		36.6737	121.283	512.909	128.6	130.681	308.853
ENSCAFG00000000669	EHMT2	ENSCAFG00000000669	941.904	1032.65	669.667	0.648494	-0.624836	0.327137	0.578886			1028	390	534	1156	1509	1350		876.757	622.371	669.667	1054.34	1166.85	1080.19
ENSCAFG00000000670	RIMS2	ENSCAFG00000000670	60.5365	74.863	17.5568	0.234519	-2.09222	0.0174514	0.0892135			83	10	14	83	101	61		70.7888	15.9582	17.5568	75.7008	78.0995	48.8084
ENSCAFG00000000671	SOD2	ENSCAFG00000000671	707.515	696.304	741.148	1.0644	0.0900433	0.839468	0.929739			817	698	591	648	1036	617		696.8	1113.88	741.148	591.014	801.099	493.685
ENSCAFG00000000673	PLXNB2	ENSCAFG00000000673	768.082	356.951	2001.48	5.60714	2.48727	4.56612e-05	0.000669245			396	861	1596	357	527	710		337.739	1374	2001.48	325.605	407.509	568.098
ENSCAFG00000000674	ENSCAFG00000000674	ENSCAFG00000000674	116.281	129.96	75.2434	0.578975	-0.788426	0.278437	0.530543			115	56	60	158	191	151		98.0808	89.3661	75.2434	144.105	147.693	120.821
ENSCAFG00000000676	DPYS	ENSCAFG00000000676	45.2015	25.573	104.087	4.07018	2.02509	0.00327599	0.0247948			24	2	83	32	35	21		20.469	3.19165	104.087	29.1859	27.0642	16.8029
ENSCAFG00000000677	LRP12	ENSCAFG00000000677	243.154	258.994	195.633	0.755357	-0.404769	0.564567	0.765643			295	50	156	281	348	255		251.599	79.7912	195.633	256.288	269.095	204.035
ENSCAFG00000000678	B3FXQ6_CANFA	ENSCAFG00000000678	86.8589	101.181	43.892	0.433796	-1.20491	0.196393	0.43844			90	18	35	113	160	134		76.7589	28.7248	43.892	103.063	123.722	107.218
ENSCAFG00000000679	SKIV2L	ENSCAFG00000000679	501.757	531.899	411.331	0.773325	-0.370854	0.582747	0.775701			580	221	328	601	715	900		494.668	352.677	411.331	548.147	552.882	720.124
ENSCAFG00000000680	OXR1	ENSCAFG00000000680	745.641	837.849	469.017	0.559788	-0.837048	0.196205	0.43823			1111	255	374	937	920	817		947.546	406.935	469.017	854.599	711.401	653.712
ENSCAFG00000000681	FBN2	ENSCAFG00000000681	17.35	2.65034	61.4488	23.1852	4.53513	2.92822e-06	6.26071e-05			1	4	49	1	8	1		0.852877	6.38329	61.4488	0.912058	6.1861	0.800138
ENSCAFG00000000683	ENSCAFG00000000683	ENSCAFG00000000683	1051.8	1232.68	509.147	0.41304	-1.27565	0.0489429	0.181629			1506	489	406	1456	1404	1364		1284.43	780.358	509.147	1327.96	1085.66	1091.39
ENSCAFG00000000684	ENSCAFG00000000684	ENSCAFG00000000684	15.8517	18.2095	8.7784	0.482078	-1.05266	0.43085	0.666113			14	8	7	29	21	28		11.9403	12.7666	8.7784	26.4497	16.2385	22.4039
ENSCAFG00000000686	ENSCAFG00000000686	ENSCAFG00000000686	651.488	435.583	1299.2	2.98268	1.57661	0.112712	0.312934			691	1203	1036	411	443	698		589.338	1919.78	1299.2	374.856	342.555	558.496
ENSCAFG00000000688	HDAC10	ENSCAFG00000000688	300.015	255.803	432.65	1.69134	0.758167	0.173993	0.409179			241	177	345	243	440	393		205.543	282.461	432.65	221.63	340.235	314.454
ENSCAFG00000000689	TUBGCP6	ENSCAFG00000000689	545.781	373.646	1062.19	2.84276	1.50729	0.00516448	0.03519			403	267	847	335	610	617		343.709	426.085	1062.19	305.54	471.69	493.685
ENSCAFG00000000690	RDBP	ENSCAFG00000000690	136.344	129.54	156.757	1.21011	0.275138	0.612068	0.796362			144	83	125	149	168	193		122.814	132.453	156.757	135.897	129.908	154.427
ENSCAFG00000000691	B1H0W0_CANFA	ENSCAFG00000000691	2019.57	2325.32	1102.32	0.474049	-1.07689	0.0886936	0.269679			2508	854	879	2475	3336	2899		2139.01	1362.83	1102.32	2257.34	2579.6	2319.6
ENSCAFG00000000692	SELO	ENSCAFG00000000692	428.018	293.544	831.44	2.83243	1.50204	0.00544688	0.0366282			267	304	663	314	474	510		227.718	485.13	831.44	286.386	366.526	408.07
ENSCAFG00000000693	ANGP1_CANFA	ENSCAFG00000000693	216.339	264.624	71.4813	0.270124	-1.88831	0.0182463	0.0921926		ANGPT1:Homozygous_deletion	288	41	57	351	295	281		245.628	65.4288	71.4813	320.132	228.112	224.839
ENSCAFG00000000694	DOM3Z	ENSCAFG00000000694	179.224	151.181	263.352	1.74197	0.800717	0.155474	0.381459			174	127	210	165	200	190		148.401	202.67	263.352	150.49	154.652	152.026
ENSCAFG00000000695	ENSCAFG00000000695	ENSCAFG00000000695	226.137	219.584	245.795	1.11937	0.162685	0.733064	0.873506			227	123	196	276	276	284		193.603	196.286	245.795	251.728	213.42	227.239
ENSCAFG00000000697	ENSCAFG00000000697	ENSCAFG00000000697	144.743	14.9144	534.228	35.8197	5.16268	4.58317e-18	5.73828e-16			42	86	426	3	8	46		35.8208	137.241	534.228	2.73617	6.1861	36.8063
ENSCAFG00000000698	TRABD	ENSCAFG00000000698	422.76	365.957	593.169	1.62087	0.696769	0.204939	0.448683			311	287	473	372	638	560		265.245	458.001	593.169	339.286	493.341	448.077
ENSCAFG00000000699	PANX2	ENSCAFG00000000699	88.2053	107.575	30.0974	0.279781	-1.83763	0.120242	0.326555			115	15	24	92	182	152		98.0808	23.9374	30.0974	83.9094	140.734	121.621
ENSCAFG00000000700	MOV10L1	ENSCAFG00000000700	448.879	573.843	73.9894	0.128937	-2.95526	0.00880726	0.0528937			599	41	59	661	786	712		510.873	65.4288	73.9894	602.871	607.784	569.698
ENSCAFG00000000701	ENSCAFG00000000701	ENSCAFG00000000701	545.935	309.476	1255.31	4.05625	2.02015	0.000141769	0.00178864			376	487	1001	295	438	541		320.682	777.166	1255.31	269.057	338.689	432.874
ENSCAFG00000000702	EIF3E	ENSCAFG00000000702	785.044	788.389	775.007	0.983027	-0.0246976	1	1			1208	627	618	765	824	751		1030.27	1000.58	775.007	697.725	637.168	600.903
ENSCAFG00000000703	MLC1	ENSCAFG00000000703	100.932	134.576	0	0	-Inf	5.99491e-05	0.000847549	Down		145	7	0	157	177	180		123.667	11.1708	0	143.193	136.867	144.025
ENSCAFG00000000704	TTLL8	ENSCAFG00000000704	22.5908	24.6868	16.3027	0.660383	-0.598625	0.652848	0.823953			18	3	13	33	37	33		15.3518	4.78747	16.3027	30.0979	28.6107	26.4045
ENSCAFG00000000705	ENSCAFG00000000705	ENSCAFG00000000705	33.318	32.3014	36.3677	1.12589	0.17106	0.792183	0.90621			27	13	29	42	46	37		23.0277	20.7457	36.3677	38.3064	35.5701	29.6051
ENSCAFG00000000707	ENSCAFG00000000707	ENSCAFG00000000707	216.759	109.264	539.245	4.93524	2.30312	2.98355e-05	0.000463015			90	166	430	115	189	171		76.7589	264.907	539.245	104.887	146.147	136.824
ENSCAFG00000000709	CRELD2	ENSCAFG00000000709	364.103	281.478	611.98	2.17417	1.12046	0.0405495	0.160482			291	263	488	279	442	501		248.187	419.702	611.98	254.464	341.782	400.869
ENSCAFG00000000710	SLC27A6	ENSCAFG00000000710	68.9484	7.07325	254.574	35.991	5.16957	5.08515e-15	4.34266e-13		SLC27A6:Homozygous_deletion	15	47	203	5	5	20		12.7931	75.0037	254.574	4.56029	3.86631	16.0028
ENSCAFG00000000711	ALG12	ENSCAFG00000000711	367.013	304.168	555.547	1.82645	0.869042	0.114591	0.316452			304	214	443	294	498	490		259.274	341.506	555.547	268.145	385.084	392.067
ENSCAFG00000000712	CP21A_CANFA	ENSCAFG00000000712	37.0714	30.1997	57.6866	1.91017	0.933704	0.187142	0.425931			27	22	46	30	52	55		23.0277	35.1081	57.6866	27.3617	40.2096	44.0076
ENSCAFG00000000713	ENSCAFG00000000713	ENSCAFG00000000713	54.3899	65.4135	21.319	0.325911	-1.61745	0.0606066	0.210238			98	19	17	54	82	66		83.5819	30.3207	21.319	49.2511	63.4075	52.8091
ENSCAFG00000000714	ZBED4	ENSCAFG00000000714	542.848	626.399	292.195	0.466469	-1.10015	0.0889587	0.27026			540	349	233	711	996	846		460.553	556.942	292.195	648.473	770.169	676.916
ENSCAFG00000000716	TMEM74	ENSCAFG00000000716	29.1522	31.3453	22.573	0.720141	-0.473649	0.695251	0.85073			49	1	18	31	31	28		41.791	1.59582	22.573	28.2738	23.9711	22.4039
ENSCAFG00000000718	BRD1	ENSCAFG00000000718	444.069	407.746	553.039	1.35633	0.439712	0.416335	0.655286			370	258	441	428	669	604		315.564	411.723	553.039	390.361	517.312	483.283
ENSCAFG00000000719	NUDCD1	ENSCAFG00000000719	215.638	237.773	149.233	0.627628	-0.672019	0.332632	0.5846			366	100	119	244	231	248		312.153	159.582	149.233	222.542	178.624	198.434
ENSCAFG00000000720	ACAT2	ENSCAFG00000000720	630.851	725.343	347.374	0.47891	-1.06217	0.103132	0.297536			931	209	277	837	800	976		794.028	333.527	347.374	763.393	618.61	780.934
ENSCAFG00000000721	ISOC1	ENSCAFG00000000721	227.688	263.454	120.39	0.456966	-1.12984	0.100309	0.292995			346	78	96	298	289	283		295.095	124.474	120.39	271.793	223.473	226.439
ENSCAFG00000000726	CHSY3	ENSCAFG00000000726	13.2782	13.5241	12.5406	0.927274	-0.108933	1	1			19	2	10	14	15	10		16.2047	3.19165	12.5406	12.7688	11.5989	8.00138
ENSCAFG00000000729	DRG1	ENSCAFG00000000729	37.7343	41.116	27.5893	0.671011	-0.575592	0.591612	0.781726			73	14	22	39	33	28		62.26	22.3415	27.5893	35.5703	25.5176	22.4039
ENSCAFG00000000732	TCP1	ENSCAFG00000000732	1708.42	2005.34	817.645	0.407734	-1.2943	0.044238	0.170423			2514	752	652	2291	2305	2152		2144.13	1200.06	817.645	2089.53	1782.37	1721.9
ENSCAFG00000000735	ENSCAFG00000000735	ENSCAFG00000000735	597.902	640.445	470.272	0.734288	-0.445581	0.505722	0.723566			954	419	375	649	667	642		813.644	668.65	470.272	591.926	515.766	513.688
ENSCAFG00000000736	LYRM7	ENSCAFG00000000736	16.1906	16.9893	13.7946	0.811959	-0.30052	0.998449	1			39	6	11	5	17	23		33.2622	9.57494	13.7946	4.56029	13.1455	18.4032
ENSCAFG00000000737	CDC42SE2	ENSCAFG00000000737	226.575	245.25	170.552	0.695421	-0.524041	0.450824	0.681435			319	169	136	271	280	261		272.068	269.694	170.552	247.168	216.513	208.836
ENSCAFG00000000738	RCAS1_CANFA	ENSCAFG00000000738	217.277	243.303	139.2	0.572127	-0.805592	0.239861	0.489192			351	109	111	244	269	240		299.36	173.945	139.2	222.542	208.007	192.033
ENSCAFG00000000740	PNLDC1	ENSCAFG00000000740	11.9917	12.6447	10.0325	0.793411	-0.33386	0.916168	0.968271			15	6	8	14	16	27		12.7931	9.57494	10.0325	12.7688	12.3722	21.6037
ENSCAFG00000000741	SYBU	ENSCAFG00000000741	59.0418	45.6988	99.0705	2.1679	1.1163	0.0839148	0.260235			35	29	79	54	75	67		29.8507	46.2789	99.0705	49.2511	57.9946	53.6092
ENSCAFG00000000743	ENSCAFG00000000743	ENSCAFG00000000743	25.1696	28.5432	15.0487	0.527224	-0.923511	0.452591	0.682973			51	4	12	25	25	14		43.4967	6.38329	15.0487	22.8015	19.3315	11.2019
ENSCAFG00000000745	TBC1D22A	ENSCAFG00000000745	358.074	395.919	244.541	0.617655	-0.695126	0.293045	0.545201			464	228	195	436	510	454		395.735	363.848	244.541	397.657	394.364	363.262
ENSCAFG00000000747	ENSCAFG00000000747	ENSCAFG00000000747	356.248	317.404	472.78	1.48952	0.574847	0.286629	0.538847			414	251	377	322	395	380		353.091	400.552	472.78	293.683	305.438	304.052
ENSCAFG00000000749	ENSCAFG00000000749	ENSCAFG00000000749	59.2362	64.7689	42.638	0.658309	-0.603164	0.47328	0.699644			63	58	34	88	78	74		53.7312	92.5578	42.638	80.2611	60.3144	59.2102
ENSCAFG00000000751	ENSCAFG00000000751	ENSCAFG00000000751	226.448	225.433	229.493	1.01801	0.0257473	0.932359	0.976234			166	104	183	248	399	349		141.578	165.966	229.493	226.19	308.532	279.248
ENSCAFG00000000752	CERK	ENSCAFG00000000752	607.092	545.686	791.31	1.45012	0.536173	0.312903	0.564309			645	429	631	572	731	700		550.105	684.608	791.31	521.697	565.255	560.096
ENSCAFG00000000754	ENSCAFG00000000754	ENSCAFG00000000754	371.027	317.463	531.72	1.67491	0.744081	0.170609	0.404004			470	305	424	280	383	359		400.852	486.726	531.72	255.376	296.159	287.249
ENSCAFG00000000755	FNIP1	ENSCAFG00000000755	291.755	299.968	267.114	0.890475	-0.167354	0.845045	0.932571			405	192	213	318	342	271		345.415	306.398	267.114	290.035	264.456	216.837
ENSCAFG00000000756	GRAMD4	ENSCAFG00000000756	165.643	155.646	195.633	1.25691	0.329878	0.547574	0.754655			151	130	156	180	225	222		128.784	207.457	195.633	164.17	173.984	177.631
ENSCAFG00000000760	MAP3K4	ENSCAFG00000000760	412.212	417.103	397.536	0.953088	-0.0693189	0.970704	1			490	238	317	489	501	524		417.91	379.806	397.536	445.997	387.404	419.272
ENSCAFG00000000761	ATF6B	ENSCAFG00000000761	732.324	644.942	994.468	1.54195	0.624754	0.242583	0.492499			721	547	793	657	932	889		614.924	872.916	994.468	599.222	720.68	711.322
ENSCAFG00000000763	FKBPL	ENSCAFG00000000763	33.2168	35.0926	27.5893	0.786184	-0.347062	0.765529	0.891879			49	19	22	34	42	43		41.791	30.3207	27.5893	31.01	32.477	34.4059
ENSCAFG00000000764	ENSCAFG00000000764	ENSCAFG00000000764	24.8551	24.7798	25.0811	1.01216	0.0174382	1	1			23	10	20	21	46	34		19.6162	15.9582	25.0811	19.1532	35.5701	27.2047
ENSCAFG00000000765	AGPAT4	ENSCAFG00000000765	75.3582	64.1099	109.103	1.70181	0.767071	0.251918	0.502389			82	92	87	74	71	73		69.9359	146.816	109.103	67.4923	54.9016	58.41
ENSCAFG00000000766	ENSCAFG00000000766	ENSCAFG00000000766	115.743	101.235	159.265	1.57322	0.65372	0.258422	0.510213			102	101	127	124	134	154		86.9934	161.178	159.265	113.095	103.617	123.221
ENSCAFG00000000767	CELSR1	ENSCAFG00000000767	128.239	25.515	436.412	17.1041	4.09627	4.20683e-12	2.41835e-10			39	19	348	11	43	88		33.2622	30.3207	436.412	10.0326	33.2503	70.4121
ENSCAFG00000000768	EGFL8	ENSCAFG00000000768	52.761	31.0542	117.881	3.79599	1.92448	0.00264281	0.0208908			46	31	94	32	32	69		39.2323	49.4705	117.881	29.1859	24.7444	55.2095
ENSCAFG00000000771	AGPAT1	ENSCAFG00000000771	233.896	249.994	185.6	0.74242	-0.429692	0.535337	0.745625			244	185	148	294	354	361		208.102	295.227	185.6	268.145	273.735	288.85
ENSCAFG00000000772	QKI	ENSCAFG00000000772	458.335	441.815	507.893	1.14956	0.201082	0.677995	0.840045			560	409	405	476	535	504		477.611	652.692	507.893	434.14	413.695	403.269
ENSCAFG00000000774	RNF5	ENSCAFG00000000774	322.482	315.439	343.612	1.08931	0.12342	0.78146	0.900989			322	280	274	388	411	390		274.626	446.831	343.612	353.879	317.811	312.054
ENSCAFG00000000776	ENSCAFG00000000776	ENSCAFG00000000776	12.4481	13.2534	10.0325	0.756975	-0.401682	0.849924	0.934618			21	9	8	7	20	20		17.9104	14.3624	10.0325	6.38441	15.4652	16.0028
ENSCAFG00000000777	Q20JV7_CANFA	ENSCAFG00000000777	68.1207	50.6977	120.39	2.37465	1.24772	0.0468972	0.17675			59	46	96	48	75	68		50.3197	73.4079	120.39	43.7788	57.9946	54.4094
ENSCAFG00000000779	TRMU	ENSCAFG00000000779	94.3668	78.1683	142.963	1.82891	0.870982	0.14753	0.369342			90	59	114	78	112	127		76.7589	94.1536	142.963	71.1405	86.6053	101.617
ENSCAFG00000000782	GTSE1	ENSCAFG00000000782	164.289	209.02	30.0974	0.143993	-2.79593	0.000292964	0.00333198			200	123	24	208	345	291		170.575	196.286	30.0974	189.708	266.775	232.84
ENSCAFG00000000783	PBX2	ENSCAFG00000000783	319.644	271.107	465.255	1.71613	0.779161	0.152876	0.377565			279	258	371	318	369	342		237.953	411.723	465.255	290.035	285.334	273.647
ENSCAFG00000000784	TTC38	ENSCAFG00000000784	241.374	240.736	243.287	1.0106	0.0152071	0.934353	0.977103			260	162	194	263	337	347		221.748	258.523	243.287	239.871	260.589	277.648
ENSCAFG00000000787	C22orf40	ENSCAFG00000000787	65.0573	43.269	130.422	3.01421	1.59178	0.0107609	0.0618123			58	46	104	44	52	60		49.4668	73.4079	130.422	40.1306	40.2096	48.0083
ENSCAFG00000000788	PPARA_CANFA	ENSCAFG00000000788	20.2987	22.8847	12.5406	0.547988	-0.867783	0.486536	0.710251			40	10	10	26	14	21		34.1151	15.9582	12.5406	23.7135	10.8257	16.8029
ENSCAFG00000000790	GPSM3	ENSCAFG00000000790	130.768	73.1973	303.482	4.14608	2.05175	0.0243963	0.112179			81	211	242	76	105	128		69.083	336.719	303.482	69.3164	81.1925	102.418
ENSCAFG00000000791	NOTCH4	ENSCAFG00000000791	88.1122	39.7314	233.255	5.87079	2.55355	2.02607e-05	0.000329298			41	49	186	33	70	97		34.9679	78.1954	233.255	30.0979	54.1283	77.6134
ENSCAFG00000000793	ATXN10	ENSCAFG00000000793	255.573	276.389	193.125	0.698744	-0.517165	0.460278	0.689332			354	117	154	339	282	268		301.918	186.711	193.125	309.188	218.06	214.437
ENSCAFG00000000794	ENSCAFG00000000794	ENSCAFG00000000794	561.563	477.456	813.883	1.70462	0.769453	0.139977	0.358916			541	773	649	689	443	910		461.406	1233.57	813.883	628.408	342.555	728.125
ENSCAFG00000000795	PDE10A	ENSCAFG00000000795	25.2198	15.6516	53.9245	3.44531	1.78463	0.0192562	0.0956579			12	11	43	25	18	26		10.2345	17.5541	53.9245	22.8015	13.9187	20.8036
ENSCAFG00000000796	ENSCAFG00000000796	ENSCAFG00000000796	1348.24	1612.89	554.293	0.343665	-1.54093	0.0181179	0.0917947			2090	516	442	1790	1841	1794		1782.51	823.445	554.293	1632.58	1423.58	1435.45
ENSCAFG00000000798	ENSCAFG00000000798	ENSCAFG00000000798	242.586	210.582	338.596	1.6079	0.685179	0.249725	0.499793			228	302	270	248	273	276		194.456	481.939	338.596	226.19	211.101	220.838
ENSCAFG00000000803	DLA-DRA	ENSCAFG00000000803	7378.56	5954.27	11651.4	1.95682	0.968513	0.434292	0.668034			11928	19039	9291	4443	4704	6940		10173.1	30382.9	11651.4	4052.28	3637.42	5552.96
ENSCAFG00000000804	FBLN1	ENSCAFG00000000804	1547.13	942.137	3362.13	3.56862	1.83537	0.000435762	0.00471645			1144	1524	2681	1005	1208	1663		975.691	2432.04	3362.13	916.619	934.1	1330.63
ENSCAFG00000000806	ENSCAFG00000000806	ENSCAFG00000000806	4107.93	3175.63	6904.84	2.17432	1.12056	0.353397	0.603733			6077	9274	5506	2550	2610	3612		5182.93	14799.7	6904.84	2325.75	2018.21	2890.1
ENSCAFG00000000808	ENSCAFG00000000808	ENSCAFG00000000808	99.8018	111.332	65.211	0.585734	-0.771682	0.305425	0.557534			148	61	52	132	113	146		126.226	97.3452	65.211	120.392	87.3786	116.82
ENSCAFG00000000810	TRPS1	ENSCAFG00000000810	1042.66	1221.75	505.385	0.413657	-1.27349	0.0493665	0.182655			1416	455	403	1483	1429	1248		1207.67	726.1	505.385	1352.58	1104.99	998.572
ENSCAFG00000000811	SFT2D1	ENSCAFG00000000811	156.284	110.562	293.449	2.65416	1.40826	0.0153047	0.0803522			181	152	234	102	109	142		154.371	242.565	293.449	93.0299	84.2856	113.62
ENSCAFG00000000812	Q30429_CANFA	ENSCAFG00000000812	1605.65	1331.58	2427.86	1.82329	0.86654	0.50228	0.720989			2369	5372	1936	1288	1034	1548		2020.46	8572.77	2427.86	1174.73	799.553	1238.61
ENSCAFG00000000814	Q4PIY0_CANFA	ENSCAFG00000000814	2417.56	1683.44	4619.95	2.74436	1.45647	0.235153	0.484			2881	5736	3684	1329	1786	2460		2457.14	9153.64	4619.95	1212.13	1381.05	1968.34
ENSCAFG00000000815	ENSCAFG00000000815	ENSCAFG00000000815	1312.23	1016.85	2198.36	2.16192	1.11232	0.133516	0.348527			1492	1776	1753	1139	956	1344		1272.49	2834.18	2198.36	1038.83	739.238	1075.39
ENSCAFG00000000816	EIF3H	ENSCAFG00000000816	814.888	930.596	467.763	0.502649	-0.992376	0.123496	0.332398			1263	462	373	977	1065	1031		1077.18	737.271	467.763	891.081	823.524	824.942
ENSCAFG00000000818	ENSCAFG00000000818	ENSCAFG00000000818	336.332	228.983	658.38	2.87523	1.52368	0.294527	0.546912			435	1027	525	176	201	309		371.001	1638.91	658.38	160.522	155.426	247.243
ENSCAFG00000000819	HLA-DOB	ENSCAFG00000000819	195.141	81.2762	536.737	6.60386	2.72331	0.042565	0.165488			172	481	428	48	69	191		146.695	767.591	536.737	43.7788	53.3551	152.826
ENSCAFG00000000820	CSF2_CANFA	ENSCAFG00000000820	12.4919	16.6558	0	0	-Inf	0.0857873	0.264156			9	1	0	15	37	14		7.67589	1.59582	0	13.6809	28.6107	11.2019
ENSCAFG00000000821	UTP23	ENSCAFG00000000821	175.336	207.446	79.0056	0.380849	-1.39271	0.0850014	0.262338			327	56	63	168	246	239		278.891	89.3661	79.0056	153.226	190.222	191.233
ENSCAFG00000000822	RAD21	ENSCAFG00000000822	1385.48	1607.36	719.829	0.447832	-1.15897	0.0708599	0.232641			2081	786	574	1776	1846	1507		1774.84	1254.32	719.829	1619.82	1427.44	1205.81
ENSCAFG00000000823	ENSCAFG00000000823	ENSCAFG00000000823	634.668	365.92	1440.91	3.93778	1.97738	0.0362763	0.148858			526	1115	1149	337	442	684		448.613	1779.34	1440.91	307.364	341.782	547.294
ENSCAFG00000000824	P4HA2	ENSCAFG00000000824	890.482	831.157	1068.46	1.28551	0.362336	0.480963	0.705927			884	483	852	956	1122	1054		753.943	770.783	1068.46	871.928	867.6	843.345
ENSCAFG00000000826	MED30	ENSCAFG00000000826	418.476	519.511	115.373	0.222081	-2.17084	0.00184247	0.0155015			615	116	92	575	659	539		524.519	185.116	115.373	524.434	509.58	431.274
ENSCAFG00000000827	SMC1B	ENSCAFG00000000827	33.9569	30.2271	45.1461	1.49356	0.578756	0.420852	0.658652			37	7	36	36	34	29		31.5564	11.1708	45.1461	32.8341	26.2909	23.204
ENSCAFG00000000828	RPS6KA2	ENSCAFG00000000828	78.9292	51.7325	160.519	3.10287	1.6336	0.0286074	0.125975		RPS6KA2:Homozygous_deletion	31	68	128	53	104	46		26.4392	108.516	160.519	48.3391	80.4192	36.8063
ENSCAFG00000000829	PSB8_CANFA	ENSCAFG00000000829	403.923	138.52	1200.13	8.66399	3.11503	0.04612	0.174891			323	1148	957	90	75	321		275.479	1832.01	1200.13	82.0852	57.9946	256.844
ENSCAFG00000000830	PDLIM4	ENSCAFG00000000830	149.06	54.5307	432.65	7.93406	2.98806	1.05697e-05	0.000187463			56	166	345	49	92	120		47.7611	264.907	432.65	44.6909	71.1401	96.0165
ENSCAFG00000000831	EXT1	ENSCAFG00000000831	318.321	339.57	254.574	0.749693	-0.415627	0.551112	0.756696			407	129	203	404	392	396		347.121	205.861	254.574	368.472	303.119	316.855
ENSCAFG00000000832	TAP1	ENSCAFG00000000832	1245.53	402.046	3775.97	9.39187	3.23141	0.0145474	0.0774221			736	2634	3011	340	347	856		627.717	4203.4	3775.97	310.1	268.322	684.918
ENSCAFG00000000833	SAMD12	ENSCAFG00000000833	21.137	23.5845	13.7946	0.584902	-0.773732	0.535773	0.745972			32	7	11	29	22	21		27.2921	11.1708	13.7946	26.4497	17.0118	16.8029
ENSCAFG00000000834	TNFRSF11B	ENSCAFG00000000834	156.449	204.419	12.5406	0.0613475	-4.02685	0.000302365	0.00342572	Down		319	30	10	213	190	173		272.068	47.8747	12.5406	194.268	146.92	138.424
ENSCAFG00000000835	ENSCAFG00000000835	ENSCAFG00000000835	117.216	119.084	111.611	0.937249	-0.0934961	0.961084	0.993219			141	82	89	142	139	105		120.256	130.858	111.611	129.512	107.483	84.0145
ENSCAFG00000000836	PSMB9	ENSCAFG00000000836	474.848	207.587	1276.63	6.14986	2.62055	0.0189165	0.0944161			409	815	1018	163	162	343		348.827	1300.6	1276.63	148.666	125.268	274.447
ENSCAFG00000000838	FAM118A	ENSCAFG00000000838	232.835	236.039	223.222	0.945702	-0.0805427	0.962486	0.994389			275	178	178	281	281	330		234.541	284.057	223.222	256.288	217.287	264.045
ENSCAFG00000000839	ENSCAFG00000000839	ENSCAFG00000000839	117.611	54.8175	305.99	5.58197	2.48078	1.64147e-05	0.000274334			82	63	244	57	55	80		69.9359	100.537	305.99	51.9873	42.5294	64.011
ENSCAFG00000000842	ENSCAFG00000000842	ENSCAFG00000000842	224.167	153.418	436.412	2.84459	1.50822	0.059603	0.208321			207	329	348	161	177	229		176.545	525.026	436.412	146.841	136.867	183.232
ENSCAFG00000000844	ENSCAFG00000000844	ENSCAFG00000000844	651.524	454.441	1242.77	2.73472	1.45139	0.300541	0.552813			912	1932	991	352	342	651		777.823	3083.13	1242.77	321.045	264.456	520.89
ENSCAFG00000000847	FGFR1OP	ENSCAFG00000000847	121.924	128.287	102.833	0.801582	-0.319078	0.69058	0.848169			176	72	82	137	142	166		150.106	114.899	102.833	124.952	109.803	132.823
ENSCAFG00000000848	HLA-DMA	ENSCAFG00000000848	564.545	403.262	1048.39	2.59978	1.37839	0.340905	0.59128			798	1725	836	353	268	470		680.596	2752.8	1048.39	321.957	207.234	376.065
ENSCAFG00000000850	KIAA0930	ENSCAFG00000000850	350.28	337.036	390.012	1.15718	0.210614	0.684041	0.843707			381	270	311	314	517	468		324.946	430.872	390.012	286.386	399.776	374.464
ENSCAFG00000000851	IRF1	ENSCAFG00000000851	664.617	353.6	1597.67	4.5183	2.17578	0.0515542	0.188204			521	1275	1274	341	395	582		444.349	2034.68	1597.67	311.012	305.438	465.68
ENSCAFG00000000852	CCR6	ENSCAFG00000000852	42.7846	15.2442	125.406	8.22645	3.04027	0.00354416	0.0261807			36	123	100	8	10	96		30.7036	196.286	125.406	7.29647	7.73262	76.8132
ENSCAFG00000000853	GPR31	ENSCAFG00000000853	10.1203	5.96943	22.573	3.78144	1.91894	0.241627	0.491499			14	34	18	4	3	10		11.9403	54.258	22.573	3.64823	2.31979	8.00138
ENSCAFG00000000854	ENSCAFG00000000854	ENSCAFG00000000854	109.961	146.197	1.25406	0.00857785	-6.86517	4.99957e-06	9.98858e-05	Down		170	12	1	171	178	165		144.989	19.1499	1.25406	155.962	137.641	132.023
ENSCAFG00000000855	IL5_CANFA	ENSCAFG00000000855	15.5577	18.6535	6.27029	0.336145	-1.57284	0.251773	0.502254			26	4	5	15	26	15		22.1748	6.38329	6.27029	13.6809	20.1048	12.0021
ENSCAFG00000000856	NUP50	ENSCAFG00000000856	789.245	926.921	376.217	0.405878	-1.30088	0.0452937	0.173091			998	384	300	1083	1218	1130		851.171	612.796	376.217	987.759	941.833	904.156
ENSCAFG00000000857	ENSCAFG00000000857	ENSCAFG00000000857	63.3721	68.1934	48.9082	0.7172	-0.479554	0.574577	0.771538			72	63	39	90	79	76		61.4071	100.537	48.9082	82.0852	61.0877	60.8105
ENSCAFG00000000860	MLLT4	ENSCAFG00000000860	413.271	201.146	1049.65	5.21833	2.38359	8.02635e-06	0.000147857			244	213	837	202	273	289		208.102	339.91	1049.65	184.236	211.101	231.24
ENSCAFG00000000865	ENPP2	ENSCAFG00000000865	513.175	608.153	228.238	0.375298	-1.41389	0.356201	0.606792			824	1092	182	683	645	666		702.77	1742.64	228.238	622.936	498.754	532.892
ENSCAFG00000000866	DACT2	ENSCAFG00000000866	15.3622	0	61.4488	Inf	Inf	4.67155e-11	2.37173e-09			0	9	49	0	0	4		0	14.3624	61.4488	0	0	3.20055
ENSCAFG00000000867	RAD50	ENSCAFG00000000867	776.402	871.34	491.591	0.564178	-0.825778	0.200409	0.443439			1205	327	392	905	984	831		1027.72	521.834	491.591	825.413	760.89	664.914
ENSCAFG00000000868	D5IGF6_CANFA	ENSCAFG00000000868	184.178	103.027	427.634	4.15071	2.05336	0.00026496	0.0030654			105	121	341	83	186	110		89.552	193.095	427.634	75.7008	143.827	88.0151
ENSCAFG00000000869	PRR5	ENSCAFG00000000869	139.284	41.9139	431.396	10.2924	3.36351	5.07621e-06	0.000100917			56	157	344	27	69	101		47.7611	250.544	431.396	24.6256	53.3551	80.8139
ENSCAFG00000000870	LDOC1L	ENSCAFG00000000870	79.26	88.5413	51.4164	0.580705	-0.784123	0.592808	0.782396			58	21	41	81	184	135		49.4668	33.5123	51.4164	73.8767	142.28	108.019
ENSCAFG00000000871	BRD2_CANFA	ENSCAFG00000000871	2521.27	2381.44	2940.76	1.23487	0.304355	0.541569	0.750888			2617	1693	2345	2762	3095	3222		2231.98	2701.73	2940.76	2519.11	2393.25	2578.04
ENSCAFG00000000872	ENSCAFG00000000872	ENSCAFG00000000872	952.206	1079.41	570.596	0.528619	-0.919701	0.153581	0.378545			1162	541	455	1399	1256	1237		991.043	863.341	570.596	1275.97	971.217	989.77
ENSCAFG00000000873	KIAA1644	ENSCAFG00000000873	21.7135	23.9352	15.0487	0.628727	-0.669494	0.568499	0.767663			36	9	12	12	39	24		30.7036	14.3624	15.0487	10.9447	30.1572	19.2033
ENSCAFG00000000874	THBS2	ENSCAFG00000000874	1371.84	937.486	2674.9	2.85327	1.51262	0.0466342	0.175938			1111	506	2133	305	2052	644		947.546	807.487	2674.9	278.178	1586.73	515.289
ENSCAFG00000000875	TAF2	ENSCAFG00000000875	745.689	905.633	265.86	0.293563	-1.76826	0.00803937	0.0495509			1123	267	212	1008	1086	876		957.78	426.085	265.86	919.355	839.763	700.921
ENSCAFG00000000876	PARVG	ENSCAFG00000000876	285.998	262.613	356.152	1.35619	0.439556	0.415841	0.6552			332	250	284	260	346	351		283.155	398.956	356.152	237.135	267.549	280.848
ENSCAFG00000000877	ENSCAFG00000000877	ENSCAFG00000000877	24.5777	29.4262	10.0325	0.340937	-1.55242	0.302205	0.554218			24	37	8	54	24	33		20.469	59.0455	10.0325	49.2511	18.5583	26.4045
ENSCAFG00000000879	ENSCAFG00000000879	ENSCAFG00000000879	86.0436	95.078	58.9407	0.61992	-0.689847	0.36246	0.612208			126	69	47	83	132	85		107.462	110.112	58.9407	75.7008	102.071	68.0117
ENSCAFG00000000881	PARVB	ENSCAFG00000000881	169.905	191.426	105.341	0.550296	-0.861721	0.210817	0.45516			197	68	84	186	306	238		168.017	108.516	105.341	169.643	236.618	190.433
ENSCAFG00000000882	DSCC1	ENSCAFG00000000882	191.469	243.169	36.3677	0.149557	-2.74123	0.0155243	0.0813031			402	43	29	184	283	243		342.856	68.6204	36.3677	167.819	218.833	194.433
ENSCAFG00000000883	ENSCAFG00000000883	ENSCAFG00000000883	571.044	679.042	247.049	0.36382	-1.4587	0.0278226	0.12381			823	256	197	823	756	779		701.917	408.531	247.049	750.624	584.586	623.307
ENSCAFG00000000884	WDR27	ENSCAFG00000000884	50.0605	11.5688	165.536	14.3087	3.83882	0.000104624	0.00137642			29	48	132	5	7	8		24.7334	76.5995	165.536	4.56029	5.41283	6.4011
ENSCAFG00000000885	DEPTOR	ENSCAFG00000000885	54.7388	50.83	66.465	1.30759	0.386914	0.527941	0.7403			60	47	53	67	52	50		51.1726	75.0037	66.465	61.1079	40.2096	40.0069
ENSCAFG00000000886	DSE	ENSCAFG00000000886	409.689	224.795	964.37	4.29	2.10098	0.114474	0.316297			390	853	769	167	245	239		332.622	1361.24	964.37	152.314	189.449	191.233
ENSCAFG00000000887	SAMM50	ENSCAFG00000000887	388.024	432.925	253.32	0.585135	-0.773159	0.240967	0.490838			486	162	202	499	555	504		414.498	258.523	253.32	455.117	429.16	403.269
ENSCAFG00000000889	FAM26E	ENSCAFG00000000889	20.3315	13.3141	41.3839	3.10829	1.63612	0.230141	0.477913			33	37	33	7	7	10		28.1449	59.0455	41.3839	6.38441	5.41283	8.00138
ENSCAFG00000000892	RWDD1	ENSCAFG00000000892	328.679	346.693	274.639	0.792166	-0.336125	0.634028	0.81178			520	163	219	326	387	350		443.496	260.119	274.639	297.331	299.252	280.048
ENSCAFG00000000893	PNPLA3	ENSCAFG00000000893	29.3434	27.002	36.3677	1.34685	0.42959	0.556981	0.761013			38	14	29	27	31	32		32.4093	22.3415	36.3677	24.6256	23.9711	25.6044
ENSCAFG00000000895	PNPLA5	ENSCAFG00000000895	28.8804	38.5072	0	0	-Inf	0.0186008	0.0931869			26	3	0	43	70	66		22.1748	4.78747	0	39.2185	54.1283	52.8091
ENSCAFG00000000896	HLA-DOA	ENSCAFG00000000896	76.4547	31.2943	211.936	6.77233	2.75965	0.0709737	0.232808			68	236	169	19	24	81		57.9956	376.614	211.936	17.3291	18.5583	64.8112
ENSCAFG00000000898	KIF3A	ENSCAFG00000000898	174.4	204.944	82.7678	0.403857	-1.30809	0.0638638	0.217252			282	49	66	201	247	206		240.511	78.1954	82.7678	183.324	190.996	164.828
ENSCAFG00000000899	SULT4A1	ENSCAFG00000000899	103.144	137.525	0	0	-Inf	8.6394e-06	0.000156997	Down		164	12	0	143	184	177		139.872	19.1499	0	130.424	142.28	141.624
ENSCAFG00000000901	ZUFSP	ENSCAFG00000000901	207.068	208.372	203.157	0.974975	-0.0365622	1	1			328	156	162	193	219	221		279.744	248.949	203.157	176.027	169.344	176.83
ENSCAFG00000000902	EFCAB6	ENSCAFG00000000902	51.6065	68.8087	0	0	-Inf	2.66238e-06	5.759e-05	Down		79	6	0	77	89	71		67.3772	9.57494	0	70.2285	68.8203	56.8098
ENSCAFG00000000903	COL11A2	ENSCAFG00000000903	98.6605	54.2139	232.001	4.27936	2.0974	0.00037718	0.00416476			60	75	185	51	84	85		51.1726	119.687	232.001	46.515	64.954	68.0117
ENSCAFG00000000905	KPNA5	ENSCAFG00000000905	105.27	97.7219	127.914	1.30896	0.388418	0.498315	0.718956			129	49	102	105	113	105		110.021	78.1954	127.914	95.7661	87.3786	84.0145
ENSCAFG00000000906	SEPT8	ENSCAFG00000000906	506.073	561.063	341.104	0.60796	-0.717953	0.270689	0.522464			623	260	272	644	730	643		531.342	414.914	341.104	587.366	564.481	514.489
ENSCAFG00000000907	SCUBE1	ENSCAFG00000000907	40.978	52.1292	7.52434	0.14434	-2.79245	0.0719525	0.235079			32	7	6	61	95	62		27.2921	11.1708	7.52434	55.6356	73.4599	49.6085
ENSCAFG00000000908	FAM162B	ENSCAFG00000000908	20.9004	27.8672	0	0	-Inf	0.00196505	0.0163928			32	3	0	38	28	35		27.2921	4.78747	0	34.6582	21.6513	28.0048
ENSCAFG00000000909	TTLL12	ENSCAFG00000000909	1092.85	1204.24	758.705	0.63003	-0.666507	0.355434	0.605882			1098	339	605	1298	1930	1666		936.458	540.984	758.705	1183.85	1492.4	1333.03
ENSCAFG00000000912	RXRB_CANFA	ENSCAFG00000000912	363.611	333.909	452.715	1.3558	0.439146	0.411991	0.652595			372	191	361	363	457	422		317.27	304.802	452.715	331.077	353.381	337.658
ENSCAFG00000000913	TSPO	ENSCAFG00000000913	370.922	224.94	808.867	3.59592	1.84636	0.000616729	0.00634509			195	373	645	243	371	391		166.311	595.242	808.867	221.63	286.88	312.854
ENSCAFG00000000914	SHROOM1	ENSCAFG00000000914	94.2493	92.6423	99.0705	1.06939	0.0967854	0.849296	0.934359			91	39	79	95	147	126		77.6118	62.2371	99.0705	86.6455	113.67	100.817
ENSCAFG00000000916	D0F1P5_CANFA	ENSCAFG00000000916	25.0296	26.6845	20.0649	0.751932	-0.411325	0.764018	0.890821			35	10	16	33	26	26		29.8507	15.9582	20.0649	30.0979	20.1048	20.8036
ENSCAFG00000000917	S39A7_CANFA	ENSCAFG00000000917	1622.75	1759.03	1213.93	0.690113	-0.535095	0.407233	0.648605			1986	945	968	2128	2124	2299		1693.81	1508.05	1213.93	1940.86	1642.41	1839.52
ENSCAFG00000000918	MCAT	ENSCAFG00000000918	153.56	166.288	115.373	0.693815	-0.527377	0.463938	0.692276			164	61	92	202	226	189		139.872	97.3452	115.373	184.236	174.757	151.226
ENSCAFG00000000919	UQCRQ	ENSCAFG00000000919	535.763	599.814	343.612	0.572864	-0.803735	0.213441	0.458073			704	198	274	605	837	650		600.425	315.973	343.612	551.795	647.22	520.089
ENSCAFG00000000925	DCBLD1	ENSCAFG00000000925	41.7204	28.456	81.5137	2.86455	1.51831	0.0254463	0.116068			38	25	65	25	39	52		32.4093	39.8956	81.5137	22.8015	30.1572	41.6072
ENSCAFG00000000926	TTLL1	ENSCAFG00000000926	110.331	121.609	76.4975	0.629045	-0.668766	0.370142	0.61915			147	53	61	143	141	136		125.373	84.5787	76.4975	130.424	109.03	108.819
ENSCAFG00000000927	DHB8_CANFA	ENSCAFG00000000927	323.552	259.179	516.672	1.99349	0.9953	0.0690745	0.228494			293	203	412	275	358	360		249.893	323.952	516.672	250.816	276.828	288.05
ENSCAFG00000000928	GOPC	ENSCAFG00000000928	301.062	302.763	295.958	0.977521	-0.0328006	1	1			399	195	236	315	363	318		340.298	311.186	295.958	287.298	280.694	254.444
ENSCAFG00000000930	AFF4	ENSCAFG00000000930	416.563	376.087	537.991	1.43049	0.516514	0.331801	0.584131			424	267	429	437	476	375		361.62	426.085	537.991	398.569	368.073	300.052
ENSCAFG00000000931	NUS1	ENSCAFG00000000931	216.842	235.616	160.519	0.681276	-0.553688	0.419697	0.657657			275	115	128	244	323	266		234.541	183.52	160.519	222.542	249.764	212.837
ENSCAFG00000000933	RING1_CANFA	ENSCAFG00000000933	493.472	447.699	630.791	1.40896	0.494634	0.36257	0.612254			508	237	503	399	706	646		433.261	378.21	630.791	363.911	545.923	516.889
ENSCAFG00000000934	COL14A1	ENSCAFG00000000934	201.275	44.7264	670.921	15.0006	3.90694	2.14302e-12	1.30292e-10	Up		26	104	535	66	67	181		22.1748	165.966	670.921	60.1958	51.8086	144.825
ENSCAFG00000000935	CEP85L	ENSCAFG00000000935	162.681	190.573	79.0056	0.414569	-1.27032	0.0741632	0.240229			259	80	63	210	206	163		220.895	127.666	79.0056	191.532	159.292	130.422
ENSCAFG00000000936	PACSIN2	ENSCAFG00000000936	727.764	839.512	392.52	0.467557	-1.09679	0.0894986	0.271343			900	435	313	977	1112	1025		767.589	694.183	392.52	891.081	859.867	820.141
ENSCAFG00000000938	MCM9	ENSCAFG00000000938	365.752	410.336	232.001	0.565392	-0.822678	0.21448	0.45917			495	174	185	468	494	396		422.174	277.673	232.001	426.843	381.991	316.855
ENSCAFG00000000939	ASF1A	ENSCAFG00000000939	102.262	111.268	75.2434	0.676238	-0.564397	0.451936	0.682292			166	79	60	98	133	110		141.578	126.07	75.2434	89.3817	102.844	88.0151
ENSCAFG00000000940	MRPL13	ENSCAFG00000000940	195.219	242.318	53.9245	0.222536	-2.16789	0.00313446	0.0239554			345	83	43	254	260	248		294.242	132.453	53.9245	231.663	201.048	198.434
ENSCAFG00000000941	VPS52_CANFA	ENSCAFG00000000941	272.307	244.776	354.898	1.44989	0.535943	0.319782	0.57127			277	211	283	296	295	346		236.247	336.719	354.898	269.969	228.112	276.848
ENSCAFG00000000942	FAM184A	ENSCAFG00000000942	71.2504	87.8942	21.319	0.242553	-2.04363	0.0160984	0.0837955			129	11	17	82	102	62		110.021	17.5541	21.319	74.7888	78.8727	49.6085
ENSCAFG00000000943	ARFGAP3	ENSCAFG00000000943	613.18	609.818	623.267	1.02205	0.0314715	0.899389	0.960664			812	406	497	659	693	633		692.536	647.904	623.267	601.046	535.871	506.487
ENSCAFG00000000945	MAN1A1	ENSCAFG00000000945	1219.18	1200.44	1275.38	1.06242	0.0873564	0.830948	0.92436			1304	879	1017	1304	1681	1392		1112.15	1402.73	1275.38	1189.32	1299.85	1113.79
ENSCAFG00000000946	A4GALT	ENSCAFG00000000946	134.128	109.864	206.919	1.88341	0.913349	0.204246	0.448103			77	174	165	102	221	173		65.6715	277.673	206.919	93.0299	170.891	138.424
ENSCAFG00000000948	HSP74_CANFA	ENSCAFG00000000948	1857.09	2160.93	945.559	0.43757	-1.19241	0.0630394	0.215635			2883	710	754	2445	2320	2258		2458.84	1133.03	945.559	2229.98	1793.97	1806.71
ENSCAFG00000000950	RS18_CANFA	ENSCAFG00000000950	1223.12	1068.18	1687.96	1.58023	0.660132	0.24215	0.492218			1313	1506	1346	1376	1073	1486		1119.83	2403.31	1687.96	1254.99	829.71	1189
ENSCAFG00000000951	MTBP	ENSCAFG00000000951	198.166	236.631	82.7678	0.349775	-1.5155	0.0312034	0.133623			321	56	66	234	288	272		273.773	89.3661	82.7678	213.422	222.699	217.637
ENSCAFG00000000952	ENSCAFG00000000952	ENSCAFG00000000952	167.614	213.871	28.8433	0.134863	-2.89043	0.00234426	0.0188947			206	45	23	237	323	286		175.693	71.8121	28.8433	216.158	249.764	228.839
ENSCAFG00000000953	NB5R3_CANFA	ENSCAFG00000000953	577.574	601.638	505.385	0.840016	-0.251511	0.714147	0.86284			507	256	403	685	967	891		432.408	408.531	505.385	624.76	747.744	712.923
ENSCAFG00000000954	WDR46_CANFA	ENSCAFG00000000954	420.176	496.696	190.617	0.38377	-1.38169	0.0373639	0.151957			416	213	152	625	731	729		354.797	339.91	190.617	570.036	565.255	583.3
ENSCAFG00000000955	ENSCAFG00000000955	ENSCAFG00000000955	13.4326	13.3119	13.7946	1.03626	0.0513862	0.934377	0.977103		-:Homozygous_deletion	12	11	11	19	16	20		10.2345	17.5541	13.7946	17.3291	12.3722	16.0028
ENSCAFG00000000956	PFD6_CANFA	ENSCAFG00000000956	85.3867	93.366	61.4488	0.65815	-0.603512	0.42832	0.664078			124	45	49	75	137	103		105.757	71.8121	61.4488	68.4044	105.937	82.4142
ENSCAFG00000000957	ENSCAFG00000000957	ENSCAFG00000000957	560.03	643.874	308.498	0.479128	-1.06152	0.104191	0.298954			872	171	246	681	733	623		743.708	272.886	308.498	621.112	566.801	498.486
ENSCAFG00000000958	ENSCAFG00000000958	ENSCAFG00000000958	299.982	214.793	555.547	2.58643	1.37096	0.0117114	0.0661661			174	248	443	292	297	224		148.401	395.764	555.547	266.321	229.659	179.231
ENSCAFG00000000959	POLDIP3	ENSCAFG00000000959	378.808	405.589	298.466	0.735883	-0.442452	0.51012	0.727045			408	200	238	471	568	579		347.974	319.165	298.466	429.579	439.213	463.28
ENSCAFG00000000962	HAS2	ENSCAFG00000000962	114.535	110.075	127.914	1.16206	0.216683	0.726292	0.870177			73	32	102	120	205	56		62.26	51.0664	127.914	109.447	158.519	44.8077
ENSCAFG00000000963	RGL2_CANFA	ENSCAFG00000000963	718.384	583.719	1122.38	1.92281	0.943217	0.0793779	0.25112			558	526	895	625	912	848		475.905	839.403	1122.38	570.036	705.215	678.517
ENSCAFG00000000965	RRP7A	ENSCAFG00000000965	209.891	243.487	109.103	0.448085	-1.15816	0.091351	0.27476			279	101	87	267	322	332		237.953	161.178	109.103	243.52	248.99	265.646
ENSCAFG00000000967	ZHX2	ENSCAFG00000000967	131.404	108.322	200.649	1.85233	0.889344	0.127096	0.338326			124	99	160	103	162	143		105.757	157.987	200.649	93.942	125.268	114.42
ENSCAFG00000000969	HSF2	ENSCAFG00000000969	146.348	176.738	55.1785	0.312206	-1.67943	0.0221688	0.10538			232	42	44	205	188	216		197.867	67.0246	55.1785	186.972	145.373	172.83
ENSCAFG00000000970	SERHL2	ENSCAFG00000000970	235.642	299.977	42.638	0.142138	-2.81464	0.00702176	0.0446767			291	33	34	378	397	358		248.187	52.6622	42.638	344.758	306.985	286.449
ENSCAFG00000000972	TPSN_CANFA	ENSCAFG00000000972	1473.36	1237.13	2182.06	1.76381	0.818695	0.123752	0.332661			1357	1472	1740	1242	1838	1862		1157.35	2349.05	2182.06	1132.78	1421.26	1489.86
ENSCAFG00000000974	DERL1	ENSCAFG00000000974	471.427	442.551	558.056	1.261	0.334565	0.524547	0.738038			518	301	445	438	629	612		441.79	480.343	558.056	399.482	486.382	489.684
ENSCAFG00000000975	NFAM1	ENSCAFG00000000975	50.1085	43.4023	70.2272	1.61805	0.694259	0.409578	0.650447			69	80	56	35	51	58		58.8485	127.666	70.2272	31.922	39.4364	46.408
ENSCAFG00000000976	ENSCAFG00000000976	ENSCAFG00000000976	10.6517	9.60404	13.7946	1.43634	0.522393	0.648456	0.82137			10	27	11	18	5	7		8.52877	43.0872	13.7946	16.417	3.86631	5.60096
ENSCAFG00000000977	ZBT22_CANFA	ENSCAFG00000000977	105.906	83.5213	173.06	2.07204	1.05106	0.0760169	0.2442			87	101	138	84	129	114		74.2003	161.178	173.06	76.6129	99.7508	91.2157
ENSCAFG00000000978	TCF20	ENSCAFG00000000978	868.006	914.054	729.861	0.798489	-0.324656	0.628555	0.807358			938	470	582	1051	1272	1162		799.998	750.037	729.861	958.573	983.589	929.76
ENSCAFG00000000979	C5orf15	ENSCAFG00000000979	493.895	559.874	295.958	0.528615	-0.919711	0.158316	0.385775			693	256	236	606	693	659		591.043	408.531	295.958	552.707	535.871	527.291
ENSCAFG00000000981	DAXX_CANFA	ENSCAFG00000000981	401.245	481.069	161.773	0.336279	-1.57227	0.0196686	0.0968611			515	161	129	587	606	644		439.231	256.928	161.773	535.378	468.597	515.289
ENSCAFG00000000982	NDUFA6	ENSCAFG00000000982	275.436	309.143	174.314	0.563862	-0.826587	0.219203	0.465302			418	139	139	325	355	340		356.502	221.819	174.314	296.419	274.508	272.047
ENSCAFG00000000983	C22orf32	ENSCAFG00000000983	422.453	434.521	386.25	0.888909	-0.169893	0.836699	0.928074			518	254	308	504	520	592		441.79	405.339	386.25	459.677	402.096	473.681
ENSCAFG00000000985	ENSCAFG00000000985	ENSCAFG00000000985	614.845	684.773	405.061	0.591525	-0.757489	0.244752	0.495531			765	373	323	852	808	787		652.451	595.242	405.061	777.074	624.796	629.708
ENSCAFG00000000986	WDR67	ENSCAFG00000000986	289.721	339.894	139.2	0.409541	-1.28792	0.0574933	0.203281			471	132	111	352	384	307		401.705	210.649	139.2	321.045	296.933	245.642
ENSCAFG00000000987	KIFC1	ENSCAFG00000000987	946.407	1226.34	106.595	0.0869209	-3.52415	9.34524e-06	0.000168169			1109	383	85	1374	1914	1575		945.84	611.2	106.595	1253.17	1480.02	1260.22
ENSCAFG00000000988	NAGA	ENSCAFG00000000988	412.055	367.986	544.261	1.47903	0.564647	0.296088	0.54857			441	446	434	358	519	498		376.119	711.737	544.261	326.517	401.323	398.469
ENSCAFG00000000989	SERINC1	ENSCAFG00000000989	1234.08	1301.41	1032.09	0.793054	-0.334509	0.627506	0.806575			1837	771	823	1487	1269	1322		1566.73	1230.38	1032.09	1356.23	981.269	1057.78
ENSCAFG00000000990	TCF7	ENSCAFG00000000990	162.997	119.93	292.195	2.43637	1.28474	0.022597	0.106797			148	134	233	134	144	160		126.226	213.84	292.195	122.216	111.35	128.022
ENSCAFG00000000992	ATAD2	ENSCAFG00000000992	2009.87	2548.99	392.52	0.15399	-2.69909	0.000125095	0.00160398			3464	442	313	2644	2950	2534		2954.36	705.354	392.52	2411.48	2281.12	2027.55
ENSCAFG00000000993	PKIB	ENSCAFG00000000993	10.3856	8.83126	15.0487	1.70402	0.768946	0.459309	0.688498			15	10	12	4	13	14		12.7931	15.9582	15.0487	3.64823	10.0524	11.2019
ENSCAFG00000000994	SKP1	ENSCAFG00000000994	590.039	645.011	425.125	0.659098	-0.601434	0.515493	0.731032			1134	232	339	611	531	651		967.162	370.231	425.125	557.268	410.602	520.89
ENSCAFG00000000998	PHF1	ENSCAFG00000000998	484.439	387.165	776.262	2.00499	1.00359	0.0630425	0.215635			372	295	619	450	561	504		317.27	470.768	776.262	410.426	433.8	403.269
ENSCAFG00000000999	Q8WN16_CANFA	ENSCAFG00000000999	1362.94	1428.49	1166.27	0.816438	-0.292585	0.667533	0.833851			2155	783	930	1327	1600	1529		1837.95	1249.53	1166.27	1210.3	1237.22	1223.41
ENSCAFG00000001000	ENSCAFG00000001000	ENSCAFG00000001000	86.7155	102.244	40.1298	0.392491	-1.34927	0.0815264	0.255563			144	33	32	105	114	115		122.814	52.6622	40.1298	95.7661	88.1519	92.0158
ENSCAFG00000001001	ENSCAFG00000001001	ENSCAFG00000001001	464.627	534.645	254.574	0.476155	-1.0705	0.103893	0.298587			735	192	203	577	583	586		626.864	306.398	254.574	526.258	450.812	468.881
ENSCAFG00000001002	SMPDL3A	ENSCAFG00000001002	3070.52	3386.73	2121.87	0.626523	-0.674562	0.907604	0.964672			5774	9263	1692	2657	3637	2845		4924.51	14782.1	2121.87	2423.34	2812.35	2276.39
ENSCAFG00000001003	CENPM	ENSCAFG00000001003	107.087	132.332	31.3514	0.236915	-2.07756	0.0358389	0.147489			109	32	25	157	208	188		92.9635	51.0664	31.3514	143.193	160.838	150.426
ENSCAFG00000001004	WDYHV1	ENSCAFG00000001004	110.917	129.078	56.4326	0.437198	-1.19364	0.200023	0.443116			218	35	45	130	107	117		185.927	55.8538	56.4326	118.568	82.739	93.6161
ENSCAFG00000001005	TNFRSF13C	ENSCAFG00000001005	81.5755	52.7528	168.044	3.18549	1.67152	0.0170057	0.0873582			56	126	134	44	91	116		47.7611	201.074	168.044	40.1306	70.3668	92.816
ENSCAFG00000001007	FBXO32	ENSCAFG00000001007	185.751	223.422	72.7353	0.325551	-1.61905	0.0234107	0.109139			214	53	58	294	284	231		182.516	84.5787	72.7353	268.145	219.606	184.832
ENSCAFG00000001008	CUTA	ENSCAFG00000001008	238.604	238.715	238.271	0.998139	-0.00268691	0.945255	0.983109			272	193	190	296	277	277		231.982	307.994	238.271	269.969	214.194	221.638
ENSCAFG00000001010	CDKL3	ENSCAFG00000001010	58.4591	64.5689	40.1298	0.621505	-0.686163	0.428909	0.664433			111	28	32	45	75	48		94.6693	44.6831	40.1298	41.0426	57.9946	38.4066
ENSCAFG00000001013	SREBF2	ENSCAFG00000001013	1598.93	1927.07	614.488	0.318871	-1.64895	0.0933218	0.27904			1906	389	490	1884	3152	2817		1625.58	620.775	614.488	1718.32	2437.32	2253.99
ENSCAFG00000001014	SYNGAP1	ENSCAFG00000001014	67.6376	59.668	91.5462	1.53426	0.617542	0.320914	0.572315			76	45	73	65	71	58		64.8186	71.8121	91.5462	59.2838	54.9016	46.408
ENSCAFG00000001017	ZBTB9	ENSCAFG00000001017	123.075	131.913	96.5624	0.732017	-0.45005	0.550165	0.756173			148	103	77	159	161	147		126.226	164.37	96.5624	145.017	124.495	117.62
ENSCAFG00000001018	CCDC134	ENSCAFG00000001018	85.5241	88.115	77.7516	0.882388	-0.180515	0.85833	0.938691			90	40	62	98	127	95		76.7589	63.8329	77.7516	89.3817	98.2043	76.0131
ENSCAFG00000001019	UBE2B	ENSCAFG00000001019	155.913	148.525	178.076	1.19897	0.261792	0.626046	0.805539			246	62	142	122	161	163		209.808	98.9411	178.076	111.271	124.495	130.422
ENSCAFG00000001020	CDKN2AIPNL	ENSCAFG00000001020	95.1941	97.2461	89.0381	0.915595	-0.127219	0.910599	0.965833			130	46	71	83	136	120		110.874	73.4079	89.0381	75.7008	105.164	96.0165
ENSCAFG00000001021	PHF15	ENSCAFG00000001021	740.23	688.925	894.143	1.29788	0.376158	0.476814	0.702339			584	316	713	767	1124	920		498.08	504.28	894.143	699.549	869.146	736.127
ENSCAFG00000001022	Q52HB2_CANFA	ENSCAFG00000001022	129.264	101.289	213.19	2.10476	1.07365	0.219659	0.465797			115	239	170	101	147	172		98.0808	381.402	213.19	92.1179	113.67	137.624
ENSCAFG00000001023	MEI1	ENSCAFG00000001023	10.8595	4.86491	28.8433	5.92886	2.56775	0.0202982	0.0991028			6	19	23	7	4	9		5.11726	30.3207	28.8433	6.38441	3.09305	7.20124
ENSCAFG00000001025	SAR1B	ENSCAFG00000001025	341.149	335.73	357.406	1.06456	0.0902628	0.820119	0.91885			536	216	285	325	328	366		457.142	344.698	357.406	296.419	253.63	292.85
ENSCAFG00000001027	FAM91A1	ENSCAFG00000001027	511.418	555.23	379.979	0.684364	-0.547165	0.408568	0.64975			784	279	303	576	610	566		668.655	445.235	379.979	525.346	471.69	452.878
ENSCAFG00000001028	RNF217	ENSCAFG00000001028	73.4245	84.1047	41.3839	0.492052	-1.02312	0.194801	0.436457			104	43	33	98	96	92		88.6992	68.6204	41.3839	89.3817	74.2332	73.6127
ENSCAFG00000001029	TPD52L1	ENSCAFG00000001029	17.7864	4.90436	56.4326	11.5066	3.52439	5.56456e-05	0.000798163			4	9	45	9	4	6		3.41151	14.3624	56.4326	8.20852	3.09305	4.80083
ENSCAFG00000001030	HDDC2	ENSCAFG00000001030	228.433	247.727	170.552	0.688468	-0.538539	0.439725	0.672028			305	96	136	288	285	276		260.127	153.199	170.552	262.673	220.38	220.838
ENSCAFG00000001032	ENSCAFG00000001032	ENSCAFG00000001032	11.8925	10.8404	15.0487	1.3882	0.473214	0.620958	0.801948			15	4	12	14	9	12		12.7931	6.38329	15.0487	12.7688	6.95936	9.60165
ENSCAFG00000001034	SEC24A	ENSCAFG00000001034	171.02	128.12	299.72	2.33937	1.22612	0.0302389	0.130782			158	138	239	127	173	144		134.754	220.224	299.72	115.831	133.774	115.22
ENSCAFG00000001036	ENSCAFG00000001036	ENSCAFG00000001036	22.7841	30.3789	0	0	-Inf	0.00535182	0.0361223			34	1	0	41	32	40		28.9978	1.59582	0	37.3944	24.7444	32.0055
ENSCAFG00000001037	FER1L6	ENSCAFG00000001037	291.279	387.118	3.76217	0.00971842	-6.68506	1.22043e-09	5.00849e-08	Down		488	36	3	427	460	354		416.204	57.4497	3.76217	389.449	355.701	283.249
ENSCAFG00000001038	NHP2L1	ENSCAFG00000001038	339.817	371.575	244.541	0.65812	-0.603577	0.36907	0.618213			443	199	195	440	434	429		377.824	317.569	244.541	401.306	335.596	343.259
ENSCAFG00000001039	ENSCAFG00000001039	ENSCAFG00000001039	51.2958	42.0591	79.0056	1.87844	0.909536	0.156539	0.383343			54	58	63	48	47	61		46.0553	92.5578	79.0056	43.7788	36.3433	48.8084
ENSCAFG00000001040	TRMT12	ENSCAFG00000001040	129.274	146.448	77.7516	0.530915	-0.913448	0.206047	0.449585			169	75	62	177	173	153		144.136	119.687	77.7516	161.434	133.774	122.421
ENSCAFG00000001041	RNF139	ENSCAFG00000001041	617.021	728.64	282.163	0.387246	-1.36868	0.0376496	0.152477			1048	181	225	752	784	787		893.815	288.844	282.163	685.868	606.237	629.708
ENSCAFG00000001042	CAMLG	ENSCAFG00000001042	165.949	177.791	130.422	0.733568	-0.446998	0.546558	0.754256			261	83	104	200	166	192		222.601	132.453	130.422	182.412	128.361	153.626
ENSCAFG00000001043	XRCC6	ENSCAFG00000001043	402.062	427.398	326.055	0.762884	-0.390465	0.571397	0.769678			531	288	260	493	491	483		452.877	459.597	326.055	449.645	379.672	386.466
ENSCAFG00000001044	TATDN1	ENSCAFG00000001044	177.916	200.018	111.611	0.558006	-0.841646	0.229341	0.476954			326	64	89	164	223	172		278.038	102.133	111.611	149.578	172.437	137.624
ENSCAFG00000001045	NDUFB9	ENSCAFG00000001045	1114.36	1366.26	358.66	0.262512	-1.92955	0.00373817	0.0272729			1550	348	286	1460	1869	1562		1321.96	555.347	358.66	1331.61	1445.23	1249.82
ENSCAFG00000001046	PPPDE2	ENSCAFG00000001046	129.547	114.206	175.568	1.53729	0.620388	0.283131	0.535249			142	90	140	114	152	155		121.108	143.624	175.568	103.975	117.536	124.021
ENSCAFG00000001047	NCOA7	ENSCAFG00000001047	621.318	731.861	289.687	0.395823	-1.33707	0.0417594	0.163129			811	202	231	874	914	774		691.683	322.356	289.687	797.139	706.761	619.307
ENSCAFG00000001048	DDX46	ENSCAFG00000001048	797.648	780.95	847.743	1.08553	0.118397	0.781724	0.900989			1104	528	676	792	878	930		941.576	842.595	847.743	722.35	678.924	744.128
ENSCAFG00000001049	PMM1	ENSCAFG00000001049	300.174	346.725	160.519	0.462958	-1.11105	0.0955959	0.283544			381	166	128	373	485	467		324.946	264.907	160.519	340.198	375.032	373.664
ENSCAFG00000001050	MTSS1	ENSCAFG00000001050	1511.88	1639.21	1129.91	0.689301	-0.536795	0.394694	0.639717			1617	520	901	1683	2591	2301		1379.1	829.828	1129.91	1534.99	2003.52	1841.12
ENSCAFG00000001052	HINT3	ENSCAFG00000001052	80.3105	97.4662	28.8433	0.295932	-1.75666	0.0542363	0.194581			149	11	23	88	110	89		127.079	17.5541	28.8433	80.2611	85.0588	71.2123
ENSCAFG00000001053	POLR3H	ENSCAFG00000001053	167.385	198.934	72.7353	0.365625	-1.45156	0.0404381	0.160379			201	79	58	229	280	265		171.428	126.07	72.7353	208.861	216.513	212.036
ENSCAFG00000001054	ZNF572	ENSCAFG00000001054	27.9135	34.7098	7.52434	0.216778	-2.20571	0.0475704	0.178422			54	7	6	34	35	31		46.0553	11.1708	7.52434	31.01	27.0642	24.8043
ENSCAFG00000001056	SQLE	ENSCAFG00000001056	1616.82	2119.82	107.849	0.0508766	-4.29685	0.000699771	0.00702553	Down		2547	155	86	2490	2478	2729		2172.28	247.353	107.849	2271.03	1916.14	2183.58
ENSCAFG00000001057	TRMT11	ENSCAFG00000001057	75.2735	75.2835	75.2434	0.999468	-0.000768354	0.957809	0.990735			124	61	60	63	81	72		105.757	97.3452	75.2434	57.4597	62.6342	57.6099
ENSCAFG00000001058	TXNDC15	ENSCAFG00000001058	694.83	713.25	639.569	0.896697	-0.157308	0.844938	0.93255			880	359	510	772	886	882		750.531	572.901	639.569	704.109	685.11	705.721
ENSCAFG00000001064	ENSCAFG00000001064	ENSCAFG00000001064	14.8663	16.8956	8.7784	0.519568	-0.944617	0.492755	0.71493			27	15	7	21	11	25		23.0277	23.9374	8.7784	19.1532	8.50588	20.0034
ENSCAFG00000001065	PITX1	ENSCAFG00000001065	138.327	23.081	484.066	20.9725	4.39043	5.12427e-14	3.84294e-12	Up		20	92	386	25	38	70		17.0575	146.816	484.066	22.8015	29.384	56.0096
ENSCAFG00000001066	ENSCAFG00000001066	ENSCAFG00000001066	224.139	224.863	221.968	0.987128	-0.0186911	1	1			274	171	177	274	247	263		233.688	272.886	221.968	249.904	190.996	210.436
ENSCAFG00000001068	RNF146	ENSCAFG00000001068	460.951	466.204	445.19	0.954925	-0.06654	0.973618	1			509	393	355	570	575	579		434.114	627.159	445.19	519.873	444.626	463.28
ENSCAFG00000001069	ECHDC1	ENSCAFG00000001069	129.777	129.98	129.168	0.993751	-0.00904322	1	1			121	109	103	155	188	193		103.198	173.945	129.168	141.369	145.373	154.427
ENSCAFG00000001070	KIAA0196	ENSCAFG00000001070	1339.11	1517.12	805.105	0.530681	-0.914083	0.151548	0.375352			2006	736	642	1601	1785	1563		1710.87	1174.53	805.105	1460.21	1380.27	1250.62
ENSCAFG00000001071	ENSCAFG00000001071	ENSCAFG00000001071	37.5788	47.5969	7.52434	0.158085	-2.66123	0.0376602	0.152478			48	5	6	43	81	58		40.9381	7.97912	7.52434	39.2185	62.6342	46.408
ENSCAFG00000001073	ENSCAFG00000001073	ENSCAFG00000001073	140.68	165.836	65.211	0.393226	-1.34657	0.0621034	0.213378			202	67	52	176	213	145		172.281	106.92	65.211	160.522	164.705	116.02
ENSCAFG00000001075	ACO2	ENSCAFG00000001075	1460.19	1630.07	950.576	0.583152	-0.778057	0.216536	0.462031			1684	722	758	1720	2438	2089		1436.24	1152.18	950.576	1568.74	1885.21	1671.49
ENSCAFG00000001076	H2AFY	ENSCAFG00000001076	1143.3	1215.9	925.494	0.761159	-0.39373	0.551607	0.756821			1431	782	738	1387	1503	1362		1220.47	1247.93	925.494	1265.02	1162.21	1089.79
ENSCAFG00000001077	TRIB1	ENSCAFG00000001077	269.837	185.469	522.942	2.81957	1.49547	0.00666869	0.042799			174	190	417	193	300	245		148.401	303.207	522.942	176.027	231.979	196.034
ENSCAFG00000001078	THEMIS	ENSCAFG00000001078	8.20622	1.74521	27.5893	15.8086	3.98264	0.0378905	0.153206			4	30	22	2	0	7		3.41151	47.8747	27.5893	1.82412	0	5.60096
ENSCAFG00000001080	ENSCAFG00000001080	ENSCAFG00000001080	11.1743	13.227	5.01623	0.379241	-1.39881	0.38934	0.635662			22	5	4	17	7	20		18.7633	7.97912	5.01623	15.505	5.41283	16.0028
ENSCAFG00000001081	TIFAB	ENSCAFG00000001081	19.1035	21.2911	12.5406	0.589004	-0.76365	0.727031	0.870786			32	65	10	24	19	50		27.2921	103.729	12.5406	21.8894	14.692	40.0069
ENSCAFG00000001082	FAM84B	ENSCAFG00000001082	76.3342	87.5663	42.638	0.486922	-1.03824	0.381208	0.629388			89	16	34	70	159	131		75.906	25.5332	42.638	63.8441	122.949	104.818
ENSCAFG00000001084	CXCL14	ENSCAFG00000001084	133.51	121.581	169.298	1.39247	0.477651	0.404704	0.646696			127	121	135	126	183	235		108.315	193.095	169.298	114.919	141.507	188.032
ENSCAFG00000001085	SLC25A48	ENSCAFG00000001085	7.36597	1.46092	25.0811	17.1681	4.10166	0.0219646	0.104848			3	28	20	2	0	10		2.55863	44.6831	25.0811	1.82412	0	8.00138
ENSCAFG00000001086	MYC_CANFA	ENSCAFG00000001086	454.063	388.465	650.856	1.67546	0.744553	0.176799	0.41323			350	273	519	357	700	658		298.507	435.66	650.856	325.605	541.283	526.491
ENSCAFG00000001087	GSDMC	ENSCAFG00000001087	35.4398	0.852877	139.2	163.213	7.35061	2.41132e-17	2.69885e-15	Up		3	28	111	0	0	77		2.55863	44.6831	139.2	0	0	61.6106
ENSCAFG00000001090	PHF5A	ENSCAFG00000001090	630.883	689.854	453.969	0.658065	-0.603699	0.357092	0.607592			1015	270	362	707	723	713		865.67	430.872	453.969	644.825	559.068	570.498
ENSCAFG00000001091	TGFBI	ENSCAFG00000001091	1059.73	600.763	2436.63	4.0559	2.02002	0.0269701	0.121148			618	1591	1943	608	932	894		527.078	2538.96	2436.63	554.531	720.68	715.323
ENSCAFG00000001092	TOB2	ENSCAFG00000001092	327.629	314.777	366.185	1.16332	0.218243	0.672361	0.836925			249	114	292	371	509	437		212.366	181.924	366.185	338.374	393.59	349.66
ENSCAFG00000001093	FAM49B	ENSCAFG00000001093	685.123	747.544	497.861	0.665996	-0.586415	0.369811	0.618963			1129	545	397	752	768	819		962.898	869.724	497.861	685.868	593.865	655.313
ENSCAFG00000001094	SMAD5	ENSCAFG00000001094	291.997	311.578	233.255	0.748624	-0.417687	0.548132	0.754969			378	195	186	356	372	345		322.387	311.186	233.255	324.693	287.653	276.047
ENSCAFG00000001095	TEF	ENSCAFG00000001095	157.903	131.114	238.271	1.81728	0.861781	0.131653	0.345416			158	71	190	136	174	186		134.754	113.303	238.271	124.04	134.548	148.826
ENSCAFG00000001096	ASAP1	ENSCAFG00000001096	443.865	361.492	690.986	1.91148	0.934693	0.0847011	0.261848			398	390	551	376	520	449		339.445	622.371	690.986	342.934	402.096	359.262
ENSCAFG00000001098	ENSCAFG00000001098	ENSCAFG00000001098	35.6055	23.2289	72.7353	3.13124	1.64673	0.197058	0.439116			45	83	58	25	11	34		38.3794	132.453	72.7353	22.8015	8.50588	27.2047
ENSCAFG00000001099	ZC3H7B	ENSCAFG00000001099	506.533	292.054	1149.97	3.93753	1.97729	0.000209884	0.00250876			304	396	917	294	451	445		259.274	631.946	1149.97	268.145	348.741	356.061
ENSCAFG00000001100	EFR3A	ENSCAFG00000001100	809.983	911.933	504.131	0.552816	-0.855129	0.185484	0.423874			1276	402	402	984	970	949		1088.27	641.521	504.131	897.465	750.064	759.331
ENSCAFG00000001101	PTPRK	ENSCAFG00000001101	228.925	102.912	606.964	5.89789	2.5602	2.35817e-06	5.17677e-05			82	192	484	155	126	179		69.9359	306.398	606.964	141.369	97.431	143.225
ENSCAFG00000001104	RANGAP1	ENSCAFG00000001104	1017.98	1096.46	782.532	0.713688	-0.486634	0.450453	0.681236			1102	386	624	1256	1557	1506		939.87	615.988	782.532	1145.55	1203.97	1205.01
ENSCAFG00000001106	LAMA2	ENSCAFG00000001106	299.194	197.44	604.456	3.06147	1.61422	0.00318095	0.0241995			259	184	482	169	281	258		220.895	293.632	604.456	154.138	217.287	206.436
ENSCAFG00000001108	LRRC6	ENSCAFG00000001108	14.0231	12.4271	18.8109	1.51369	0.598073	0.52807	0.740376			20	1	15	12	12	11		17.0575	1.59582	18.8109	10.9447	9.27914	8.80151
ENSCAFG00000001109	ENSCAFG00000001109	ENSCAFG00000001109	131.038	135.006	119.135	0.882448	-0.180417	0.842584	0.930995			147	123	95	154	180	153		125.373	196.286	119.135	140.457	139.187	122.421
ENSCAFG00000001113	TMEM71	ENSCAFG00000001113	48.7457	19.0121	137.946	7.25571	2.85912	0.0151737	0.0799204			43	74	110	13	11	22		36.6737	118.091	137.946	11.8568	8.50588	17.603
ENSCAFG00000001114	ARHGAP18	ENSCAFG00000001114	366.821	411.343	233.255	0.567056	-0.818436	0.217479	0.4632			518	182	186	471	469	451		441.79	290.44	233.255	429.579	362.66	360.862
ENSCAFG00000001115	ENSCAFG00000001115	ENSCAFG00000001115	292.981	314.143	229.493	0.730534	-0.452976	0.511883	0.72801			389	155	183	355	371	365		331.769	247.353	229.493	323.781	286.88	292.05
ENSCAFG00000001117	TMEM200A	ENSCAFG00000001117	42.3187	43.0484	40.1298	0.932203	-0.101283	0.97536	1			33	14	32	48	74	59		28.1449	22.3415	40.1298	43.7788	57.2214	47.2081
ENSCAFG00000001120	L3MBTL2	ENSCAFG00000001120	423.059	455.812	324.801	0.712576	-0.488884	0.46302	0.691576			483	232	259	533	607	669		411.939	370.231	324.801	486.127	469.37	535.292
ENSCAFG00000001121	ENSCAFG00000001121	ENSCAFG00000001121	19.8809	15.6394	32.6055	2.08484	1.05993	0.296677	0.549173			22	28	26	19	14	11		18.7633	44.6831	32.6055	17.3291	10.8257	8.80151
ENSCAFG00000001124	PHF20L1	ENSCAFG00000001124	872.251	895.887	801.343	0.894468	-0.160898	0.840846	0.930297			1222	471	639	930	1031	922		1042.22	751.633	801.343	848.214	797.233	737.727
ENSCAFG00000001125	EP300	ENSCAFG00000001125	1574	1550.22	1645.32	1.06135	0.0858971	0.84063	0.930297			1488	812	1312	1622	2460	2158		1269.08	1295.81	1645.32	1479.36	1902.22	1726.7
ENSCAFG00000001126	KLHL3	ENSCAFG00000001126	100.383	20.9795	338.596	16.1394	4.01251	2.87224e-10	1.29769e-08			22	65	270	23	30	21		18.7633	103.729	338.596	20.9773	23.1979	16.8029
ENSCAFG00000001127	RBX1	ENSCAFG00000001127	204.767	209.066	191.871	0.917752	-0.123824	0.911129	0.965935			267	144	153	243	230	263		227.718	229.799	191.871	221.63	177.85	210.436
ENSCAFG00000001128	Q1ERT3_CANFA	ENSCAFG00000001128	21.5816	26.2674	7.52434	0.286452	-1.80363	0.12179	0.329607			28	5	6	28	38	38		23.8805	7.97912	7.52434	25.5376	29.384	30.4052
ENSCAFG00000001130	ITPR3	ENSCAFG00000001130	526.855	268.151	1302.97	4.85908	2.28068	1.67237e-05	0.000278553			327	378	1039	260	373	537		278.891	603.221	1302.97	237.135	288.427	429.674
ENSCAFG00000001131	SLA	ENSCAFG00000001131	1469.74	1842.61	351.136	0.190565	-2.39165	0.00097169	0.00925365			1837	364	280	2020	2740	2034		1566.73	580.88	351.136	1842.36	2118.74	1627.48
ENSCAFG00000001132	HNRNPA0	ENSCAFG00000001132	343.037	348.698	326.055	0.935065	-0.0968615	0.915289	0.967655			279	262	260	385	591	569		237.953	418.106	326.055	351.142	456.998	455.278
ENSCAFG00000001133	WISP1	ENSCAFG00000001133	67.3693	48.0238	125.406	2.61133	1.38478	0.0883686	0.269021			21	7	100	51	103	52		17.9104	11.1708	125.406	46.515	79.646	41.6072
ENSCAFG00000001134	XPNPEP3	ENSCAFG00000001134	173.992	182.663	147.979	0.81012	-0.303793	0.689349	0.84708			202	98	118	211	237	189		172.281	156.391	147.979	192.444	183.263	151.226
ENSCAFG00000001136	EPB41L2	ENSCAFG00000001136	1112.59	1320.01	490.336	0.371465	-1.4287	0.0271739	0.121879			1300	376	391	1456	1970	1572		1108.74	600.03	490.336	1327.96	1523.33	1257.82
ENSCAFG00000001139	ST13	ENSCAFG00000001139	185.032	201.563	135.438	0.671941	-0.573595	0.414187	0.65383			247	120	108	226	243	204		210.661	191.499	135.438	206.125	187.903	163.228
ENSCAFG00000001140	MYOT	ENSCAFG00000001140	19.5334	20.6103	16.3027	0.791	-0.33825	0.856796	0.937792			31	4	13	21	21	23		26.4392	6.38329	16.3027	19.1532	16.2385	18.4032
ENSCAFG00000001141	NDRG1	ENSCAFG00000001141	620.385	677.111	450.207	0.664894	-0.588805	0.357848	0.608172			546	279	359	773	1113	954		465.671	445.235	450.207	705.021	860.641	763.331
ENSCAFG00000001142	SLC25A17	ENSCAFG00000001142	265.286	291.848	185.6	0.635949	-0.653018	0.335453	0.586837			364	135	148	322	351	306		310.447	215.436	185.6	293.683	271.415	244.842
ENSCAFG00000001145	TRIM11	ENSCAFG00000001145	305.995	313.52	283.417	0.903983	-0.145633	0.853824	0.936063			309	138	226	315	504	534		263.539	220.224	283.417	287.298	389.724	427.274
ENSCAFG00000001146	PKD2L2	ENSCAFG00000001146	14.9865	7.85943	36.3677	4.62727	2.21016	0.0153914	0.0807501			12	9	29	7	9	5		10.2345	14.3624	36.3677	6.38441	6.95936	4.00069
ENSCAFG00000001147	AKAP7	ENSCAFG00000001147	34.6787	37.0418	27.5893	0.744814	-0.425048	0.689631	0.847215			44	21	22	40	48	43		37.5266	33.5123	27.5893	36.4823	37.1166	34.4059
ENSCAFG00000001148	ST3GAL1	ENSCAFG00000001148	290.111	292.342	283.417	0.969469	-0.0447332	0.988131	1			285	161	226	300	466	427		243.07	256.928	283.417	273.617	360.34	341.659
ENSCAFG00000001149	CATL1_CANFA	ENSCAFG00000001149	45.6735	14.0798	140.454	9.9756	3.3184	0.00744918	0.0466925			24	79	112	12	14	23		20.469	126.07	140.454	10.9447	10.8257	18.4032
ENSCAFG00000001152	FAM13B	ENSCAFG00000001152	402.951	369.224	504.131	1.36538	0.449303	0.395627	0.640621			524	277	402	365	424	422		446.907	442.043	504.131	332.901	327.863	337.658
ENSCAFG00000001154	MKL1	ENSCAFG00000001154	698.358	713.356	653.364	0.915902	-0.126735	0.88069	0.950633			687	275	521	651	1242	1102		585.926	438.852	653.364	593.75	960.391	881.752
ENSCAFG00000001159	ZFAT	ENSCAFG00000001159	213.284	248.429	107.849	0.434124	-1.20382	0.0797289	0.251814			258	69	86	280	349	320		220.042	110.112	107.849	255.376	269.868	256.044
ENSCAFG00000001161	OBSCN	ENSCAFG00000001161	262.72	230.739	358.66	1.5544	0.636354	0.257379	0.508773			224	109	286	218	391	307		191.044	173.945	358.66	198.829	302.345	245.642
ENSCAFG00000001163	NME5	ENSCAFG00000001163	16.8874	20.0084	7.52434	0.37606	-1.41097	0.277959	0.530543			26	6	6	22	23	21		22.1748	9.57494	7.52434	20.0653	17.785	16.8029
ENSCAFG00000001166	KHDRBS3	ENSCAFG00000001166	136.875	175.394	21.319	0.121549	-3.04039	0.0159197	0.0829916			281	19	17	159	183	196		239.658	30.3207	21.319	145.017	141.507	156.827
ENSCAFG00000001167	IBA57	ENSCAFG00000001167	153.448	170.32	102.833	0.603762	-0.727948	0.300534	0.552813			166	60	82	171	276	264		141.578	95.7494	102.833	155.962	213.42	211.236
ENSCAFG00000001172	SGSM3	ENSCAFG00000001172	210.125	141.384	416.347	2.94479	1.55817	0.00505705	0.0347017			155	142	332	148	203	220		132.196	226.607	416.347	134.985	156.972	176.03
ENSCAFG00000001174	GUK1	ENSCAFG00000001174	663.042	719.356	494.099	0.686863	-0.541907	0.40401	0.646224			804	271	394	786	977	794		685.713	432.468	494.099	716.878	755.477	635.309
ENSCAFG00000001176	MRPL55	ENSCAFG00000001176	284.008	308.868	209.428	0.678049	-0.56054	0.403923	0.646224			379	112	167	308	417	426		323.24	178.732	209.428	280.914	322.45	340.859
ENSCAFG00000001177	C1orf35	ENSCAFG00000001177	209.274	237.231	125.406	0.528624	-0.919686	0.187778	0.42674			233	71	100	225	398	306		198.72	113.303	125.406	205.213	307.758	244.842
ENSCAFG00000001181	ENSCAFG00000001181	ENSCAFG00000001181	459.085	549.828	186.855	0.339842	-1.55706	0.0336416	0.140401			564	129	149	630	768	739		481.022	205.861	186.855	574.597	593.865	591.302
ENSCAFG00000001185	ENSCAFG00000001185	ENSCAFG00000001185	43.5137	50.494	22.573	0.447044	-1.16151	0.196907	0.439068			70	15	18	54	55	59		59.7014	23.9374	22.573	49.2511	42.5294	47.2081
ENSCAFG00000001186	BRD8	ENSCAFG00000001186	783.692	834.658	630.791	0.755747	-0.404024	0.545027	0.753249			1001	430	503	959	1003	1013		853.729	686.204	630.791	874.664	775.582	810.539
ENSCAFG00000001187	JMJD4	ENSCAFG00000001187	211.754	223.398	176.822	0.79151	-0.33732	0.634571	0.812194			239	108	141	229	333	299		203.838	172.349	176.822	208.861	257.496	239.241
ENSCAFG00000001188	IP6K3	ENSCAFG00000001188	294.1	311.456	242.033	0.777103	-0.363823	0.602816	0.789782			413	133	193	311	386	358		352.238	212.245	242.033	283.65	298.479	286.449
ENSCAFG00000001191	LEMD2	ENSCAFG00000001191	306.096	291.082	351.136	1.20631	0.270603	0.603241	0.789906			306	212	280	322	412	374		260.98	338.315	351.136	293.683	318.584	299.251
ENSCAFG00000001196	EIF2C2	ENSCAFG00000001196	500.129	574.038	278.401	0.484987	-1.04398	0.108487	0.3063			507	197	222	679	867	655		432.408	314.377	278.401	619.288	670.418	524.09
ENSCAFG00000001197	ENSCAFG00000001197	ENSCAFG00000001197	21.7209	24.781	12.5406	0.506057	-0.982629	0.395963	0.640621			34	20	10	37	15	29		28.9978	31.9165	12.5406	33.7462	11.5989	23.204
ENSCAFG00000001198	AAED1	ENSCAFG00000001198	143.725	167.806	71.4813	0.425976	-1.23116	0.0862985	0.265178			206	58	57	194	195	207		175.693	92.5578	71.4813	176.939	150.786	165.628
ENSCAFG00000001201	CDC14B	ENSCAFG00000001201	124.142	139.187	79.0056	0.567623	-0.816996	0.264305	0.516			189	54	63	159	144	146		161.194	86.1745	79.0056	145.017	111.35	116.82
ENSCAFG00000001204	KIF20A	ENSCAFG00000001204	880.61	1162.44	35.1136	0.0302068	-5.04898	8.65094e-09	3.06496e-07	Down		1117	203	28	1459	1557	1143		952.663	323.952	35.1136	1330.69	1203.97	914.557
ENSCAFG00000001205	HABP4	ENSCAFG00000001205	142.132	157.74	95.3084	0.60421	-0.726878	0.311504	0.562996			207	91	76	182	169	178		176.545	145.22	95.3084	165.995	130.681	142.425
ENSCAFG00000001206	ADSL	ENSCAFG00000001206	268.367	290.94	200.649	0.689658	-0.536046	0.436432	0.669695			335	159	160	358	337	323		285.714	253.736	200.649	326.517	260.589	258.444
ENSCAFG00000001207	H3F3C	ENSCAFG00000001207	308.63	345.042	199.395	0.577887	-0.79114	0.236418	0.485251			463	142	159	362	401	386		394.882	226.607	199.395	330.165	310.078	308.853
ENSCAFG00000001208	ENSCAFG00000001208	ENSCAFG00000001208	314.687	315.078	313.514	0.995037	-0.00717815	1	1			353	207	250	368	399	386		301.065	330.336	313.514	335.637	308.532	308.853
ENSCAFG00000001209	CDC23	ENSCAFG00000001209	192.447	228.171	85.2759	0.373736	-1.41991	0.0433291	0.167543			315	87	68	244	250	253		268.656	138.837	85.2759	222.542	193.315	202.435
ENSCAFG00000001211	HMGA1_CANFA	ENSCAFG00000001211	878.787	1030.84	422.617	0.409972	-1.2864	0.045357	0.173198			948	482	337	1096	1661	1591		808.527	769.187	422.617	999.616	1284.39	1273.02
ENSCAFG00000001212	NUDT3	ENSCAFG00000001212	338.331	338.243	338.596	1.00104	0.00150186	0.947444	0.984148			355	233	270	394	456	423		302.771	371.827	338.596	359.351	352.607	338.458
ENSCAFG00000001213	ZNF367	ENSCAFG00000001213	138.706	159.443	76.4975	0.479781	-1.05955	0.136572	0.353427			179	72	61	168	223	166		152.665	114.899	76.4975	153.226	172.437	132.823
ENSCAFG00000001214	RPS10	ENSCAFG00000001214	188.958	162.907	267.114	1.63968	0.713412	0.214008	0.45869			186	220	213	172	224	203		158.635	351.081	267.114	156.874	173.211	162.428
ENSCAFG00000001216	SLC35D2	ENSCAFG00000001216	40.5115	30.1883	71.4813	2.36785	1.24358	0.152578	0.37708			45	56	57	25	38	34		38.3794	89.3661	71.4813	22.8015	29.384	27.2047
ENSCAFG00000001217	PTK2	ENSCAFG00000001217	531.808	555.246	461.493	0.831151	-0.266817	0.706098	0.857816			611	196	368	631	736	650		521.108	312.781	461.493	575.509	569.121	520.089
ENSCAFG00000001219	ENSCAFG00000001219	ENSCAFG00000001219	75.2521	45.9937	163.027	3.54456	1.82561	0.00256477	0.0203611		-:Homozygous_deletion	75	68	130	43	45	58		63.9657	108.516	163.027	39.2185	34.7968	46.408
ENSCAFG00000001220	CDC25C	ENSCAFG00000001220	86.9834	112.634	10.0325	0.0890716	-3.48889	0.000140743	0.00177963	Down		145	24	8	134	119	116		123.667	38.2998	10.0325	122.216	92.0182	92.816
ENSCAFG00000001221	PACSIN1	ENSCAFG00000001221	166.06	192.151	87.784	0.456848	-1.13021	0.106266	0.302195			182	72	70	227	277	248		155.224	114.899	87.784	207.037	214.194	198.434
ENSCAFG00000001223	C9orf102	ENSCAFG00000001223	52.2469	31.6228	114.119	3.60877	1.85151	0.040998	0.161349		C9orf102:Homozygous_deletion	48	67	91	32	32	32		40.9381	106.92	114.119	29.1859	24.7444	25.6044
ENSCAFG00000001225	FAM53C	ENSCAFG00000001225	485.802	562.46	255.828	0.454837	-1.13658	0.0824205	0.256949			515	182	204	686	805	732		439.231	290.44	255.828	625.672	622.476	585.701
ENSCAFG00000001228	DENND3	ENSCAFG00000001228	307.754	204.673	616.996	3.01454	1.59194	0.0034979	0.0259037			224	313	492	195	317	366		191.044	499.493	616.996	177.851	245.124	292.85
ENSCAFG00000001229	C6orf106	ENSCAFG00000001229	166.326	169.516	156.757	0.924733	-0.112892	0.922014	0.970977			191	165	125	195	217	205		162.899	263.311	156.757	177.851	167.798	164.028
ENSCAFG00000001230	GNG5P2	ENSCAFG00000001230	148.038	153.492	131.676	0.857871	-0.221168	0.785438	0.90297			151	172	105	178	219	178		128.784	274.482	131.676	162.346	169.344	142.425
ENSCAFG00000001231	RU1C_CANFA	ENSCAFG00000001231	69.486	76.3453	48.9082	0.640619	-0.642462	0.42988	0.66517			101	39	39	88	81	97		86.1405	62.2371	48.9082	80.2611	62.6342	77.6134
ENSCAFG00000001232	SLC45A4	ENSCAFG00000001232	343.87	368.201	270.876	0.735676	-0.442859	0.504531	0.722701			343	159	216	391	589	544		292.537	253.736	270.876	356.615	455.451	435.275
ENSCAFG00000001233	KDM3B	ENSCAFG00000001233	716.176	655.6	897.905	1.36959	0.453747	0.380773	0.629175			759	580	716	782	784	826		647.333	925.578	897.905	713.23	606.237	660.914
ENSCAFG00000001234	UHRF1BP1	ENSCAFG00000001234	503.698	575.035	289.687	0.503774	-0.989153	0.129818	0.342366			689	341	231	663	689	738		587.632	544.176	289.687	604.695	532.778	590.502
ENSCAFG00000001237	PTP4A3	ENSCAFG00000001237	67.1489	74.4832	45.1461	0.606125	-0.722314	0.43885	0.671442			52	34	36	87	129	141		44.3496	54.258	45.1461	79.3491	99.7508	112.819
ENSCAFG00000001239	TAF11	ENSCAFG00000001239	346.895	367.218	285.925	0.778624	-0.361001	0.606736	0.792355			495	197	228	394	414	406		422.174	314.377	285.925	359.351	320.13	324.856
ENSCAFG00000001246	C9DRQ1_CANFA	ENSCAFG00000001246	64.6489	41.4705	134.184	3.23565	1.69406	0.00763883	0.0477809			50	32	107	32	68	59		42.6438	51.0664	134.184	29.1859	52.5818	47.2081
ENSCAFG00000001254	EGR1	ENSCAFG00000001254	1603.1	435.293	5106.52	11.7312	3.55228	1.41596e-11	7.66278e-10	Up		186	120	4072	388	1026	251		158.635	191.499	5106.52	353.879	793.367	200.835
ENSCAFG00000001255	TNRC6B	ENSCAFG00000001255	830.62	880.509	680.953	0.773363	-0.370783	0.579291	0.774026			906	391	543	1063	1163	1049		772.706	623.967	680.953	969.518	899.304	839.344
ENSCAFG00000001264	TSNARE1	ENSCAFG00000001264	45.4316	49.289	33.8596	0.68696	-0.541702	0.679776	0.841264			49	5	27	40	90	64		41.791	7.97912	33.8596	36.4823	69.5936	51.2088
ENSCAFG00000001275	ENSCAFG00000001275	ENSCAFG00000001275	64.9549	64.4515	66.465	1.03124	0.0443808	0.920356	0.970573			62	26	53	65	105	125		52.8783	41.4914	66.465	59.2838	81.1925	100.017
ENSCAFG00000001277	ANKS1A	ENSCAFG00000001277	172.301	154.909	224.476	1.44908	0.535139	0.338747	0.589594			183	117	179	168	201	216		156.076	186.711	224.476	153.226	155.426	172.83
ENSCAFG00000001282	ETF1	ENSCAFG00000001282	228.888	230.358	224.476	0.974465	-0.0373178	1	1			311	123	179	249	257	197		265.245	196.286	224.476	227.103	198.728	157.627
ENSCAFG00000001284	ENSCAFG00000001284	ENSCAFG00000001284	49.9515	59.0777	22.573	0.382091	-1.38801	0.137607	0.355266			55	19	18	81	73	100		46.9082	30.3207	22.573	73.8767	56.4481	80.0138
ENSCAFG00000001286	ENSCAFG00000001286	ENSCAFG00000001286	64.8819	74.8047	35.1136	0.469404	-1.0911	0.179447	0.41665			94	18	28	81	91	92		80.1704	28.7248	35.1136	73.8767	70.3668	73.6127
ENSCAFG00000001287	TCP11	ENSCAFG00000001287	15.935	18.7386	7.52434	0.401542	-1.31638	0.336256	0.587445			18	3	6	27	21	30		15.3518	4.78747	7.52434	24.6256	16.2385	24.0041
ENSCAFG00000001288	FAM83F	ENSCAFG00000001288	27.8151	1.13717	107.849	94.8399	6.56742	2.73362e-13	1.87844e-11	Up		4	16	86	0	0	22		3.41151	25.5332	107.849	0	0	17.603
ENSCAFG00000001289	LY6E	ENSCAFG00000001289	236.825	15.2108	901.667	59.2783	5.88943	2.99101e-08	9.88574e-07	Up		32	286	719	4	19	83		27.2921	456.406	901.667	3.64823	14.692	66.4114
ENSCAFG00000001290	AKR1B1	ENSCAFG00000001290	113.829	133.797	53.9245	0.403032	-1.31103	0.0749125	0.241914			155	62	43	140	183	143		132.196	98.9411	53.9245	127.688	141.507	114.42
ENSCAFG00000001291	ENSCAFG00000001291	ENSCAFG00000001291	19.0395	17.4436	23.8271	1.36595	0.449902	0.583828	0.776581			22	14	19	19	21	23		18.7633	22.3415	23.8271	17.3291	16.2385	18.4032
ENSCAFG00000001293	HSPA9	ENSCAFG00000001293	1513.87	1750.54	803.851	0.459201	-1.1228	0.0790712	0.250675			2148	663	641	1952	2120	2018		1831.98	1058.03	803.851	1780.34	1639.32	1614.68
ENSCAFG00000001296	GRAP2	ENSCAFG00000001296	446.779	546.379	147.979	0.270836	-1.88451	0.00554507	0.0370524			505	172	118	606	848	700		430.703	274.482	147.979	552.707	655.726	560.096
ENSCAFG00000001297	RHPN1	ENSCAFG00000001297	168.441	204.524	60.1948	0.294317	-1.76456	0.163962	0.394075			182	33	48	188	371	304		155.224	52.6622	60.1948	171.467	286.88	243.242
ENSCAFG00000001299	ZC3H3	ENSCAFG00000001299	383.181	440.262	211.936	0.481385	-1.05474	0.387592	0.634116			369	99	169	396	834	710		314.711	157.987	211.936	361.175	644.9	568.098
ENSCAFG00000001300	D6CJI2_CANFA	ENSCAFG00000001300	203.505	246.259	75.2434	0.305545	-1.71054	0.0156667	0.0818884			241	76	60	293	344	301		205.543	121.283	75.2434	267.233	266.002	240.841
ENSCAFG00000001301	GSDMD	ENSCAFG00000001301	844.902	708.516	1254.06	1.76998	0.82373	0.154538	0.379702			798	975	1000	856	859	878		680.596	1555.93	1254.06	780.722	664.232	702.521
ENSCAFG00000001302	ENSCAFG00000001302	ENSCAFG00000001302	673.714	581.427	950.576	1.6349	0.709203	0.181277	0.418947			767	681	758	606	695	783		654.156	1086.76	950.576	552.707	537.417	626.508
ENSCAFG00000001303	ENTHD1	ENSCAFG00000001303	143.412	191.216	0	0	-Inf	1.55303e-08	5.38601e-07	Down		275	18	0	198	205	158		234.541	28.7248	0	180.588	158.519	126.422
ENSCAFG00000001304	ZNF76	ENSCAFG00000001304	221.388	202.384	278.401	1.3756	0.460065	0.404765	0.646696			202	130	222	225	297	243		172.281	207.457	278.401	205.213	229.659	194.433
ENSCAFG00000001305	FBP1	ENSCAFG00000001305	20.0503	15.8652	32.6055	2.05516	1.03925	0.189288	0.42872			33	23	26	12	11	28		28.1449	36.7039	32.6055	10.9447	8.50588	22.4039
ENSCAFG00000001306	LRGUK	ENSCAFG00000001306	11.2571	13.7553	3.76217	0.273506	-1.87035	0.267417	0.518599			18	1	3	14	17	13		15.3518	1.59582	3.76217	12.7688	13.1455	10.4018
ENSCAFG00000001307	DEF6	ENSCAFG00000001307	452.493	363.382	719.829	1.98092	0.986169	0.0689291	0.228219			395	378	574	374	533	517		336.886	603.221	719.829	341.11	412.149	413.671
ENSCAFG00000001308	ENSCAFG00000001308	ENSCAFG00000001308	279.367	273	298.466	1.09328	0.128662	0.771611	0.894596			311	222	238	335	321	314		265.245	354.273	298.466	305.54	248.217	251.243
ENSCAFG00000001310	PPARD_CANFA	ENSCAFG00000001310	209.017	202.61	228.238	1.12649	0.171835	0.733839	0.874098			213	179	182	218	294	289		181.663	285.652	228.238	198.829	227.339	231.24
ENSCAFG00000001312	CHCHD3	ENSCAFG00000001312	522.449	619.265	232.001	0.374639	-1.41643	0.0322668	0.136632			708	223	185	700	796	634		603.837	355.869	232.001	638.441	615.517	507.287
ENSCAFG00000001313	FANCE	ENSCAFG00000001313	214.407	231.115	164.282	0.710822	-0.49244	0.479781	0.705022			276	93	131	252	295	322		235.394	148.412	164.282	229.839	228.112	257.644
ENSCAFG00000001315	CTNNA1	ENSCAFG00000001315	1212.19	1022.67	1780.76	1.74128	0.80015	0.1288	0.34096			1182	1230	1420	1164	1291	1367		1008.1	1962.86	1780.76	1061.64	998.281	1093.79
ENSCAFG00000001316	E2JE41_CANFA	ENSCAFG00000001316	202.913	154.341	348.628	2.25882	1.17557	0.212381	0.457238			247	351	278	119	186	218		210.661	560.134	348.628	108.535	143.827	174.43
ENSCAFG00000001317	EEF1D	ENSCAFG00000001317	1643.48	1514.95	2029.06	1.33936	0.421546	0.419485	0.657556			1559	1076	1618	1610	2259	2230		1329.63	1717.11	2029.06	1468.41	1746.8	1784.31
ENSCAFG00000001318	RPL10A	ENSCAFG00000001318	664.674	511.268	1124.89	2.20019	1.13763	0.0569379	0.202114			673	654	897	475	681	520		573.986	1043.67	1124.89	433.228	526.591	416.072
ENSCAFG00000001319	TIGD5	ENSCAFG00000001319	65.6341	72.0455	46.4001	0.644039	-0.634779	0.474394	0.700241			63	26	37	67	131	113		53.7312	41.4914	46.4001	61.1079	101.297	90.4156
ENSCAFG00000001323	RPS19BP1	ENSCAFG00000001323	704.433	810.076	387.504	0.478355	-1.06385	0.100624	0.293508			973	382	309	934	968	944		829.849	609.605	387.504	851.862	748.518	755.33
ENSCAFG00000001324	ATF4	ENSCAFG00000001324	3436.98	3189.8	4178.52	1.30996	0.389528	0.441576	0.673392			3278	2573	3332	3938	4115	4170		2795.73	4106.05	4178.52	3591.69	3181.97	3336.57
ENSCAFG00000001325	PYCRL	ENSCAFG00000001325	185.166	222.643	72.7353	0.326691	-1.614	0.0223626	0.105956			216	68	58	237	346	294		184.221	108.516	72.7353	216.158	267.549	235.24
ENSCAFG00000001326	TEAD3	ENSCAFG00000001326	104.789	85.7941	161.773	1.8856	0.915024	0.128172	0.340149			80	35	129	87	142	140		68.2301	55.8538	161.773	79.3491	109.803	112.019
ENSCAFG00000001327	SMCR7L	ENSCAFG00000001327	363.546	422.443	186.855	0.442319	-1.17684	0.0758481	0.244029			416	165	149	502	588	631		354.797	263.311	186.855	457.853	454.678	504.887
ENSCAFG00000001328	MGAT3	ENSCAFG00000001328	248.693	295.641	107.849	0.364797	-1.45484	0.200387	0.443439			228	39	86	326	511	366		194.456	62.2371	107.849	297.331	395.137	292.85
ENSCAFG00000001330	SIL1	ENSCAFG00000001330	252.301	222.701	341.104	1.53167	0.615105	0.261918	0.513614			266	198	272	243	284	245		226.865	315.973	341.104	221.63	219.606	196.034
ENSCAFG00000001331	ZCCHC6	ENSCAFG00000001331	501.487	461.73	620.758	1.34442	0.426982	0.411709	0.652288			576	500	495	524	538	482		491.257	797.912	620.758	477.919	416.015	385.666
ENSCAFG00000001332	TAB1	ENSCAFG00000001332	171.486	152.568	228.238	1.49598	0.581089	0.303442	0.555659			167	128	182	160	219	246		142.43	204.265	228.238	145.929	169.344	196.834
ENSCAFG00000001333	TSTA3	ENSCAFG00000001333	946.487	1083.91	534.228	0.492873	-1.02071	0.110473	0.309232			1196	472	426	1187	1486	1299		1020.04	753.229	534.228	1082.61	1149.07	1039.38
ENSCAFG00000001336	ISCA1	ENSCAFG00000001336	94.5232	99.2777	80.2597	0.808436	-0.306795	0.727964	0.871128			155	45	64	107	88	91		132.196	71.8121	80.2597	97.5902	68.0471	72.8125
ENSCAFG00000001337	SYNGR1	ENSCAFG00000001337	286.226	355.718	77.7516	0.218577	-2.19379	0.0036664	0.0269088			355	55	62	404	512	375		302.771	87.7703	77.7516	368.472	395.91	300.052
ENSCAFG00000001338	MAPK15	ENSCAFG00000001338	80.4778	82.6406	73.9894	0.895315	-0.159532	0.905062	0.96301			70	16	59	97	129	113		59.7014	25.5332	73.9894	88.4697	99.7508	90.4156
ENSCAFG00000001341	ENSCAFG00000001341	ENSCAFG00000001341	167.947	147.85	228.238	1.54371	0.626405	0.31407	0.564967			177	210	182	186	159	184		150.959	335.123	228.238	169.643	122.949	147.225
ENSCAFG00000001342	FAM83H	ENSCAFG00000001342	425.549	412.732	464.001	1.12422	0.168923	0.799172	0.909068			272	53	370	319	925	693		231.982	84.5787	464.001	290.947	715.267	554.495
ENSCAFG00000001343	FKBP5	ENSCAFG00000001343	624.349	699.117	400.044	0.572214	-0.805375	0.215649	0.46065			852	315	319	828	796	836		726.651	502.684	400.044	755.184	615.517	668.915
ENSCAFG00000001344	NAA35	ENSCAFG00000001344	67.1911	64.507	75.2434	1.16644	0.222111	0.704192	0.856657			87	29	60	63	80	83		74.2003	46.2789	75.2434	57.4597	61.861	66.4114
ENSCAFG00000001345	MATR3	ENSCAFG00000001345	2443.07	2570.63	2060.42	0.801523	-0.319184	0.638334	0.813946			3646	1473	1643	2751	2707	2828		3109.59	2350.65	2060.42	2509.07	2093.22	2262.79
ENSCAFG00000001346	RPL3	ENSCAFG00000001346	1064.35	1078.87	1020.8	0.946181	-0.0798121	0.943093	0.981907			1283	762	814	1134	1433	1259		1094.24	1216.02	1020.8	1034.27	1108.08	1007.37
ENSCAFG00000001347	ARMC12	ENSCAFG00000001347	109.292	129.838	47.6542	0.367027	-1.44604	0.055518	0.198097			157	22	38	148	156	126		133.902	35.1081	47.6542	134.985	120.629	100.817
ENSCAFG00000001350	GOLM1	ENSCAFG00000001350	410.512	222.131	975.657	4.39226	2.13496	0.00144777	0.0127469			318	414	778	212	261	274		271.215	660.671	975.657	193.356	201.821	219.238
ENSCAFG00000001352	ENSCAFG00000001352	ENSCAFG00000001352	118.491	122.874	105.341	0.857306	-0.222117	0.806493	0.912339			175	56	84	132	128	154		149.253	89.3661	105.341	120.392	98.9775	123.221
ENSCAFG00000001355	KIAA2026	ENSCAFG00000001355	312.523	336.855	239.525	0.711062	-0.491953	0.472828	0.699256			420	174	191	388	386	337		358.208	277.673	239.525	353.879	298.479	269.646
ENSCAFG00000001356	PDGFB_CANFA	ENSCAFG00000001356	151.592	164.919	111.611	0.676764	-0.563274	0.424853	0.661609			150	78	89	186	255	215		127.931	124.474	111.611	169.643	197.182	172.03
ENSCAFG00000001357	RANBP6	ENSCAFG00000001357	339.033	367.186	254.574	0.69331	-0.528428	0.433934	0.667998			566	182	203	347	391	393		482.728	290.44	254.574	316.484	302.345	314.454
ENSCAFG00000001358	AGTPBP1	ENSCAFG00000001358	241.688	265.399	170.552	0.642623	-0.637955	0.350455	0.600513			372	167	136	275	295	268		317.27	266.503	170.552	250.816	228.112	214.437
ENSCAFG00000001360	CBX7	ENSCAFG00000001360	102.412	85.1331	154.249	1.81186	0.857469	0.152822	0.377542			79	59	123	90	137	124		67.3772	94.1536	154.249	82.0852	105.937	99.2171
ENSCAFG00000001361	APOBEC3H	ENSCAFG00000001361	122.943	112.926	152.995	1.35483	0.438108	0.439173	0.671602			159	126	122	110	133	167		135.607	201.074	152.995	100.326	102.844	133.623
ENSCAFG00000001362	PLXNA4	ENSCAFG00000001362	72.2166	84.5843	35.1136	0.415132	-1.26836	0.144335	0.365577			76	14	28	91	137	97		64.8186	22.3415	35.1136	82.9973	105.937	77.6134
ENSCAFG00000001363	IL33	ENSCAFG00000001363	54.2377	29.679	127.914	4.30991	2.10766	0.0121918	0.0680477			41	90	102	33	31	65		34.9679	143.624	127.914	30.0979	23.9711	52.0089
ENSCAFG00000001364	SRPK1	ENSCAFG00000001364	569.274	655.363	311.006	0.474556	-1.07535	0.0990068	0.290569			835	274	248	711	783	665		712.152	437.256	311.006	648.473	605.464	532.092
ENSCAFG00000001367	NPTXR	ENSCAFG00000001367	286.869	338.6	131.676	0.388883	-1.36259	0.0661459	0.222151			294	130	105	342	586	480		250.746	207.457	131.676	311.924	453.132	384.066
ENSCAFG00000001369	ENSCAFG00000001369	ENSCAFG00000001369	25.581	21.9855	36.3677	1.65417	0.726104	0.392428	0.638256			36	24	29	20	22	10		30.7036	38.2998	36.3677	18.2412	17.0118	8.00138
ENSCAFG00000001370	DNAL4	ENSCAFG00000001370	37.9693	34.7411	47.6542	1.3717	0.455961	0.497681	0.718744			36	30	38	45	42	56		30.7036	47.8747	47.6542	41.0426	32.477	44.8077
ENSCAFG00000001371	SUN2	ENSCAFG00000001371	1056.77	1006.47	1207.66	1.19989	0.262901	0.600977	0.788389			927	740	963	1183	1487	1201		790.617	1180.91	1207.66	1078.96	1149.84	960.965
ENSCAFG00000001372	SCRIB	ENSCAFG00000001372	1329.26	1368.12	1212.67	0.886378	-0.174006	0.907378	0.96457			1052	431	967	1368	2534	2365		897.226	687.8	1212.67	1247.7	1959.45	1892.33
ENSCAFG00000001377	GTPBP1	ENSCAFG00000001377	468.557	437.887	560.564	1.28015	0.356318	0.495515	0.717017			475	216	447	490	597	518		405.116	344.698	560.564	446.909	461.637	414.471
ENSCAFG00000001378	MK14_CANFA	ENSCAFG00000001378	406.004	444.776	289.687	0.65131	-0.618583	0.35432	0.604815			558	241	231	530	485	477		475.905	384.594	289.687	483.391	375.032	381.666
ENSCAFG00000001379	JOSD1	ENSCAFG00000001379	236.35	234.873	240.779	1.02514	0.0358267	0.900344	0.961153			254	144	192	279	302	275		216.631	229.799	240.779	254.464	233.525	220.038
ENSCAFG00000001381	UHRF2	ENSCAFG00000001381	738.048	798.463	556.801	0.697342	-0.520062	0.428873	0.664433			1091	433	444	866	873	904		930.488	690.992	556.801	789.842	675.058	723.324
ENSCAFG00000001382	MAPK13	ENSCAFG00000001382	92.3703	19.9096	309.752	15.5579	3.95958	6.99181e-11	3.48977e-09			30	48	247	12	30	55		25.5863	76.5995	309.752	10.9447	23.1979	44.0076
ENSCAFG00000001383	TOMM22	ENSCAFG00000001383	304.867	341.278	195.633	0.573237	-0.802797	0.230001	0.477789			431	172	156	377	404	340		367.59	274.482	195.633	343.846	312.398	272.047
ENSCAFG00000001384	CBY1	ENSCAFG00000001384	83.1681	91.2439	58.9407	0.645969	-0.630464	0.419377	0.657464			118	74	47	105	100	91		100.639	118.091	58.9407	95.7661	77.3262	72.8125
ENSCAFG00000001385	ENSCAFG00000001385	ENSCAFG00000001385	21.76	26.9232	6.27029	0.232895	-2.10225	0.126248	0.336858			43	3	5	28	24	33		36.6737	4.78747	6.27029	25.5376	18.5583	26.4045
ENSCAFG00000001386	BRPF3	ENSCAFG00000001386	468.38	532.961	274.639	0.515307	-0.956495	0.142527	0.363196			553	163	219	606	743	610		471.641	260.119	274.639	552.707	574.534	488.084
ENSCAFG00000001388	ENSCAFG00000001388	ENSCAFG00000001388	1049.91	1208.02	575.612	0.476494	-1.06947	0.0965256	0.285214			1484	438	459	1409	1388	1461		1265.67	698.971	575.612	1285.09	1073.29	1169
ENSCAFG00000001389	SLC28A3	ENSCAFG00000001389	9.25805	1.05755	33.8596	32.0168	5.00076	0.000195089	0.00235907			1	27	27	0	3	18		0.852877	43.0872	33.8596	0	2.31979	14.4025
ENSCAFG00000001390	RMI1	ENSCAFG00000001390	249.811	297.131	107.849	0.362967	-1.46209	0.0387522	0.155468			454	79	86	262	343	320		387.206	126.07	107.849	238.959	265.229	256.044
ENSCAFG00000001391	DMC1	ENSCAFG00000001391	11.6298	13.8343	5.01623	0.362595	-1.46357	0.372049	0.621177			14	2	4	18	17	13		11.9403	3.19165	5.01623	16.417	13.1455	10.4018
ENSCAFG00000001394	ETV7	ENSCAFG00000001394	24.3748	12.4348	60.1948	4.84085	2.27526	0.172346	0.406488			30	80	48	12	1	19		25.5863	127.666	60.1948	10.9447	0.773262	15.2026
ENSCAFG00000001395	DDX17	ENSCAFG00000001395	2559.77	2233.37	3538.95	1.58458	0.664098	0.205898	0.449525			2743	2005	2822	2286	2943	2900		2339.44	3199.63	3538.95	2084.97	2275.71	2320.4
ENSCAFG00000001396	ENSCAFG00000001396	ENSCAFG00000001396	41.5641	37.8621	52.6704	1.39111	0.47624	0.511795	0.727954			51	40	42	37	47	21		43.4967	63.8329	52.6704	33.7462	36.3433	16.8029
ENSCAFG00000001397	ENSCAFG00000001397	ENSCAFG00000001397	571.645	619.649	427.634	0.690123	-0.535076	0.420586	0.658514			780	478	341	745	665	716		665.244	762.804	427.634	679.483	514.219	572.899
ENSCAFG00000001398	KCTD20	ENSCAFG00000001398	285.155	307.471	218.206	0.709679	-0.494762	0.465454	0.693643			357	244	174	335	404	358		304.477	389.381	218.206	305.54	312.398	286.449
ENSCAFG00000001399	ENSCAFG00000001399	ENSCAFG00000001399	1646.77	1755.94	1319.27	0.751316	-0.412508	0.526726	0.73953			2467	1079	1052	1713	2071	2020		2104.05	1721.89	1319.27	1562.36	1601.43	1616.28
ENSCAFG00000001400	PUF60	ENSCAFG00000001400	2395.74	2815.59	1136.18	0.40353	-1.30925	0.0406907	0.160833			2931	974	906	3336	3756	3650		2499.78	1554.33	1136.18	3042.63	2904.37	2920.5
ENSCAFG00000001402	KDELR3	ENSCAFG00000001402	502.733	590.47	239.525	0.405652	-1.30169	0.0488368	0.181331			781	149	191	643	671	711		666.097	237.778	239.525	586.453	518.859	568.898
ENSCAFG00000001403	PODXL_CANFA	ENSCAFG00000001403	379.955	247.853	776.262	3.13195	1.64706	0.00230645	0.0186198			312	213	619	231	345	432		266.097	339.91	776.262	210.685	266.775	345.659
ENSCAFG00000001404	C9orf64	ENSCAFG00000001404	527.384	596.584	319.785	0.536026	-0.899625	0.167536	0.399867			661	373	255	727	728	736		563.751	595.242	319.785	663.066	562.935	588.901
ENSCAFG00000001405	NRBP2	ENSCAFG00000001405	424.726	491.893	223.222	0.453802	-1.13986	0.177322	0.413863			440	130	178	513	818	699		375.266	207.457	223.222	467.886	632.528	559.296
ENSCAFG00000001406	MKLN1	ENSCAFG00000001406	404.282	433.284	317.277	0.732259	-0.449573	0.507887	0.725398			574	224	253	473	490	492		489.551	357.465	317.277	431.404	378.898	393.668
ENSCAFG00000001411	STK38	ENSCAFG00000001411	205.706	176.458	293.449	1.663	0.733789	0.213858	0.458436			211	230	234	211	203	199		179.957	367.039	293.449	192.444	156.972	159.227
ENSCAFG00000001413	CSNK1E	ENSCAFG00000001413	277.82	244.185	378.725	1.55097	0.633175	0.251389	0.501861			253	198	302	258	364	298		215.778	315.973	378.725	235.311	281.467	238.441
ENSCAFG00000001414	Q9XSU6_CANFA	ENSCAFG00000001414	1249.5	1196.15	1409.56	1.17842	0.236849	0.630161	0.808647			1580	753	1124	1181	1505	1450		1347.54	1201.66	1409.56	1077.14	1163.76	1160.2
ENSCAFG00000001415	Q683K8_CANFA	ENSCAFG00000001415	222.481	197.571	297.212	1.50433	0.589121	0.302013	0.55412			182	90	237	177	357	268		155.224	143.624	297.212	161.434	276.055	214.437
ENSCAFG00000001417	KIF27	ENSCAFG00000001417	152.024	189.741	38.8758	0.204889	-2.28708	0.00269413	0.0211831			261	41	31	202	210	165		222.601	65.4288	38.8758	184.236	162.385	132.023
ENSCAFG00000001418	RAB44	ENSCAFG00000001418	85.9187	113.722	2.50811	0.0220547	-5.50277	0.000366572	0.00405977	Down		126	7	2	135	143	144		107.462	11.1708	2.50811	123.128	110.576	115.22
ENSCAFG00000001420	TMEM184B	ENSCAFG00000001420	286.523	290.484	274.639	0.945452	-0.0809235	0.94239	0.98152			270	142	219	313	460	362		230.277	226.607	274.639	285.474	355.701	289.65
ENSCAFG00000001421	MAFF	ENSCAFG00000001421	52.3301	36.332	100.325	2.76133	1.46536	0.0819159	0.256251			18	42	80	34	81	28		15.3518	67.0246	100.325	31.01	62.6342	22.4039
ENSCAFG00000001422	ENSCAFG00000001422	ENSCAFG00000001422	251.17	288.494	139.2	0.482507	-1.05138	0.122165	0.330343			327	151	111	371	321	380		278.891	240.969	139.2	338.374	248.217	304.052
ENSCAFG00000001424	PLA2G6	ENSCAFG00000001424	196.466	136.548	376.217	2.7552	1.46215	0.00871625	0.0525608			174	114	300	144	168	191		148.401	181.924	376.217	131.336	129.908	152.826
ENSCAFG00000001425	GKAP1	ENSCAFG00000001425	96.086	123.099	15.0487	0.122249	-3.0321	0.000605122	0.00626056			171	19	12	128	138	129		145.842	30.3207	15.0487	116.743	106.71	103.218
ENSCAFG00000001426	COPG2	ENSCAFG00000001426	354.713	370.954	305.99	0.824874	-0.277754	0.71148	0.861265			439	268	244	479	390	393		374.413	427.681	305.99	436.876	301.572	314.454
ENSCAFG00000001428	PPIL1	ENSCAFG00000001428	296.863	323.082	218.206	0.67539	-0.566208	0.40305	0.645356			416	244	174	360	370	402		354.797	389.381	218.206	328.341	286.107	321.655
ENSCAFG00000001431	PICK1	ENSCAFG00000001431	212.757	225.989	173.06	0.765787	-0.384984	0.589987	0.780836			242	93	138	261	302	287		206.396	148.412	173.06	238.047	233.525	229.64
ENSCAFG00000001432	C6orf89	ENSCAFG00000001432	288.483	319.015	196.887	0.617172	-0.696256	0.298756	0.550872			332	161	157	376	428	343		283.155	256.928	196.887	342.934	330.956	274.447
ENSCAFG00000001433	PLEC	ENSCAFG00000001433	12535.4	14385.1	6986.35	0.485666	-1.04196	0.351094	0.601328			12007	3149	5571	13834	26249	22032		10240.5	5025.25	6986.35	12617.4	20297.4	17628.6
ENSCAFG00000001434	ENSCAFG00000001434	ENSCAFG00000001434	221.349	193.971	303.482	1.56457	0.64577	0.301109	0.553238			267	264	242	212	208	226		227.718	421.297	303.482	193.356	160.838	180.831
ENSCAFG00000001435	UBQLN1	ENSCAFG00000001435	981.607	1055.07	761.213	0.721479	-0.47097	0.469407	0.697197			1268	552	607	1152	1336	1103		1081.45	880.895	761.213	1050.69	1033.08	882.552
ENSCAFG00000001437	POLR2F	ENSCAFG00000001437	323.542	361.998	208.174	0.575068	-0.798196	0.229908	0.477662			504	126	166	354	431	411		429.85	201.074	208.174	322.869	333.276	328.857
ENSCAFG00000001438	PI16	ENSCAFG00000001438	81.6936	3.16596	317.277	100.215	6.64695	1.25539e-20	1.97309e-18	Up		2	5	253	6	3	9		1.70575	7.97912	317.277	5.47235	2.31979	7.20124
ENSCAFG00000001439	C22orf23	ENSCAFG00000001439	81.3721	47.4654	183.092	3.85739	1.94762	0.00110773	0.0102477			54	73	146	59	55	72		46.0553	116.495	183.092	53.8114	42.5294	57.6099
ENSCAFG00000001440	C9orf103	ENSCAFG00000001440	60.1431	68.0683	36.3677	0.534282	-0.904327	0.278534	0.530543			77	18	29	90	73	87		65.6715	28.7248	36.3677	82.0852	56.4481	69.612
ENSCAFG00000001441	MTCH1	ENSCAFG00000001441	1419.46	1385.55	1521.17	1.09788	0.13472	0.75124	0.884721			1659	1128	1213	1703	1537	1831		1414.92	1800.09	1521.17	1553.24	1188.5	1465.05
ENSCAFG00000001442	MICALL1	ENSCAFG00000001442	275.733	207.124	481.558	2.32497	1.21722	0.0285569	0.125903			212	161	384	188	348	308		180.81	256.928	481.558	171.467	269.095	246.442
ENSCAFG00000001443	EIF3L	ENSCAFG00000001443	233.356	235.479	226.984	0.963924	-0.0530082	1	1			300	245	181	288	243	291		255.863	390.977	226.984	262.673	187.903	232.84
ENSCAFG00000001444	FGD2	ENSCAFG00000001444	175.887	83.1928	453.969	5.45683	2.44806	0.115033	0.317072			171	567	362	51	74	183		145.842	904.832	453.969	46.515	57.2214	146.425
ENSCAFG00000001445	GRINA	ENSCAFG00000001445	1715.75	2096.22	574.358	0.273997	-1.86777	0.0127599	0.0702626			2025	651	458	2519	2928	3154		1727.08	1038.88	574.358	2297.47	2264.11	2523.63
ENSCAFG00000001448	PIM1	ENSCAFG00000001448	295.835	236.436	474.034	2.00492	1.00354	0.0992664	0.291158			214	314	378	241	397	285		182.516	501.089	474.034	219.806	306.985	228.039
ENSCAFG00000001449	SPATC1	ENSCAFG00000001449	35.7631	40.1598	22.573	0.562081	-0.831151	0.516416	0.73157			29	10	18	38	79	59		24.7334	15.9582	22.573	34.6582	61.0877	47.2081
ENSCAFG00000001450	MEST	ENSCAFG00000001450	163.744	215.4	8.7784	0.040754	-4.61691	0.000117455	0.00152619	Down		220	37	7	262	284	299		187.633	59.0455	8.7784	238.959	219.606	239.241
ENSCAFG00000001453	RASEF	ENSCAFG00000001453	26.3352	0	105.341	Inf	Inf	4.09365e-16	3.80374e-14	Up		0	14	84	0	0	17		0	22.3415	105.341	0	0	13.6023
ENSCAFG00000001454	C9orf123	ENSCAFG00000001454	241.926	276.587	137.946	0.498746	-1.00362	0.140195	0.359189			351	107	110	306	325	281		299.36	170.753	137.946	279.09	251.31	224.839
ENSCAFG00000001456	GCAT	ENSCAFG00000001456	90.2973	73.9963	139.2	1.88118	0.911638	0.129795	0.342366			74	63	111	75	117	199		63.1129	100.537	139.2	68.4044	90.4717	159.227
ENSCAFG00000001458	TBC1D22B	ENSCAFG00000001458	162.587	177.488	117.881	0.664164	-0.590389	0.405128	0.646701			208	78	94	196	228	187		177.398	124.474	117.881	178.763	176.304	149.626
ENSCAFG00000001459	CEP41	ENSCAFG00000001459	154.703	189.549	50.1623	0.26464	-1.9179	0.0118948	0.066768			200	50	40	205	273	268		170.575	79.7912	50.1623	186.972	211.101	214.437
ENSCAFG00000001460	PTPRD	ENSCAFG00000001460	26.3662	22.1964	38.8758	1.75145	0.808547	0.279498	0.530964		PTPRD:Homozygous_deletion	30	16	31	28	20	31		25.5863	25.5332	38.8758	25.5376	15.4652	24.8043
ENSCAFG00000001461	ENSCAFG00000001461	ENSCAFG00000001461	170.161	183.825	129.168	0.702668	-0.509085	0.473841	0.6999			192	84	103	214	249	215		163.752	134.049	129.168	195.18	192.542	172.03
ENSCAFG00000001462	TLE1	ENSCAFG00000001462	139.154	95.6646	269.622	2.81841	1.49488	0.00966819	0.0566817			111	77	215	82	152	153		94.6693	122.878	269.622	74.7888	117.536	122.421
ENSCAFG00000001463	CCDC167	ENSCAFG00000001463	91.496	102.348	58.9407	0.575886	-0.796144	0.289488	0.541385			124	49	47	102	140	122		105.757	78.1954	58.9407	93.0299	108.257	97.6168
ENSCAFG00000001464	ENSCAFG00000001464	ENSCAFG00000001464	177.582	158.188	235.763	1.49039	0.575694	0.299682	0.551851			191	186	188	173	199	318		162.899	296.823	235.763	157.786	153.879	254.444
ENSCAFG00000001467	H1F0	ENSCAFG00000001467	218.175	201.026	269.622	1.34123	0.423559	0.426969	0.662958			231	133	215	257	222	298		197.014	212.245	269.622	234.399	171.664	238.441
ENSCAFG00000001468	ENSCAFG00000001468	ENSCAFG00000001468	40.4263	9.59172	132.93	13.8588	3.79273	1.75055e-07	5.01214e-06			19	51	106	7	8	39		16.2047	81.387	132.93	6.38441	6.1861	31.2054
ENSCAFG00000001470	ENSCAFG00000001470	ENSCAFG00000001470	1489.27	1542.59	1329.3	0.861732	-0.214689	0.779837	0.900253			1456	1296	1060	2261	1712	2593		1241.79	2068.19	1329.3	2062.16	1323.82	2074.76
ENSCAFG00000001472	ENSCAFG00000001472	ENSCAFG00000001472	8.36133	6.55023	13.7946	2.10598	1.07449	0.339164	0.589785			6	23	11	10	7	17		5.11726	36.7039	13.7946	9.12058	5.41283	13.6023
ENSCAFG00000001473	ENSCAFG00000001473	ENSCAFG00000001473	135.967	143.249	114.119	0.796647	-0.327988	0.670135	0.835578			169	79	91	158	183	218		144.136	126.07	114.119	144.105	141.507	174.43
ENSCAFG00000001474	ENSCAFG00000001474	ENSCAFG00000001474	56.5728	69.9962	16.3027	0.232909	-2.10216	0.109164	0.306976			57	44	13	132	53	143		48.614	70.2162	16.3027	120.392	40.9829	114.42
ENSCAFG00000001475	ENSCAFG00000001475	ENSCAFG00000001475	690.131	761.746	475.288	0.623945	-0.680509	0.297606	0.549807			925	431	379	942	824	844		788.911	687.8	475.288	859.159	637.168	675.316
ENSCAFG00000001477	FTSJD2	ENSCAFG00000001477	482.011	408.591	702.272	1.71877	0.781375	0.143308	0.364016			486	413	560	480	483	483		414.498	659.075	702.272	437.788	373.486	386.466
ENSCAFG00000001479	ENSCAFG00000001479	ENSCAFG00000001479	43.5574	38.0117	60.1948	1.58359	0.663196	0.433038	0.66754			27	11	48	54	54	92		23.0277	17.5541	60.1948	49.2511	41.7561	73.6127
ENSCAFG00000001480	TRIOBP	ENSCAFG00000001480	400.888	381.105	460.239	1.20764	0.272195	0.59775	0.786011			372	235	367	436	554	555		317.27	375.019	460.239	397.657	428.387	444.076
ENSCAFG00000001481	LURAP1L	ENSCAFG00000001481	53.9134	12.5258	178.076	14.2168	3.82952	2.40227e-09	9.43914e-08			15	57	142	17	12	45		12.7931	90.962	178.076	15.505	9.27914	36.0062
ENSCAFG00000001484	E5Q8W4_CANFA	ENSCAFG00000001484	17.065	1.43438	63.9569	44.5886	5.4786	2.71157e-08	9.06352e-07	Up		2	7	51	2	1	10		1.70575	11.1708	63.9569	1.82412	0.773262	8.00138
ENSCAFG00000001485	ENSCAFG00000001485	ENSCAFG00000001485	126.935	125.355	131.676	1.05043	0.0709772	0.868395	0.944337			130	90	105	139	179	179		110.874	143.624	131.676	126.776	138.414	143.225
ENSCAFG00000001487	E2RJL1_CANFA	ENSCAFG00000001487	979.712	1068.01	714.813	0.669293	-0.579291	0.365811	0.615546			1130	732	570	1210	1470	1602		963.751	1168.14	714.813	1103.59	1136.7	1281.82
ENSCAFG00000001489	ZFAND3	ENSCAFG00000001489	264.582	257.885	284.671	1.10387	0.142567	0.770091	0.894164			309	179	227	249	366	341		263.539	285.652	284.671	227.103	283.014	272.847
ENSCAFG00000001490	SH3BP1	ENSCAFG00000001490	368.976	242.829	747.418	3.07796	1.62198	0.00263479	0.0208386			301	410	596	229	340	468		256.716	654.288	747.418	208.861	262.909	374.464
ENSCAFG00000001492	ENSCAFG00000001492	ENSCAFG00000001492	83.4592	85.3617	77.7516	0.910848	-0.134718	0.929271	0.974521			117	44	62	101	83	102		99.7866	70.2162	77.7516	92.1179	64.1807	81.614
ENSCAFG00000001493	GLO1	ENSCAFG00000001493	231.236	244.776	190.617	0.77874	-0.360786	0.618232	0.800629			405	97	152	217	247	258		345.415	154.795	190.617	197.917	190.996	206.436
ENSCAFG00000001495	TMEM209	ENSCAFG00000001495	574.777	708.265	174.314	0.246114	-2.0226	0.00336688	0.0253012			992	159	139	717	808	794		846.054	253.736	174.314	653.946	624.796	635.309
ENSCAFG00000001496	GGA1	ENSCAFG00000001496	224.571	203.283	288.433	1.41887	0.504746	0.363264	0.613054			203	186	230	216	310	274		173.134	296.823	288.433	197.005	239.711	219.238
ENSCAFG00000001497	KLHDC10	ENSCAFG00000001497	211.159	238.907	127.914	0.535412	-0.901279	0.190639	0.430855			279	84	102	285	283	240		237.953	134.049	127.914	259.937	218.833	192.033
ENSCAFG00000001498	MPDZ	ENSCAFG00000001498	107.63	75.7874	203.157	2.68062	1.42257	0.0261807	0.118716			74	104	162	97	98	73		63.1129	165.966	203.157	88.4697	75.7797	58.41
ENSCAFG00000001499	ZC3HC1	ENSCAFG00000001499	86.7896	96.9086	56.4326	0.582328	-0.780097	0.314064	0.564967			125	35	45	112	106	99		106.61	55.8538	56.4326	102.151	81.9658	79.2136
ENSCAFG00000001500	ENSCAFG00000001500	ENSCAFG00000001500	579.406	543.885	685.969	1.26124	0.334843	0.545198	0.753345			419	249	547	568	978	856		357.355	397.36	685.969	518.049	756.25	684.918
ENSCAFG00000001501	CDC42EP1	ENSCAFG00000001501	106.124	35.3216	318.531	9.018	3.17281	7.29766e-08	2.26503e-06			26	33	254	41	60	91		22.1748	52.6622	318.531	37.3944	46.3957	72.8125
ENSCAFG00000001502	CARD10	ENSCAFG00000001502	221.638	202.717	278.401	1.37334	0.457694	0.541693	0.750888			162	38	222	205	366	335		138.166	60.6413	278.401	186.972	283.014	268.046
ENSCAFG00000001503	MFNG	ENSCAFG00000001503	87.4697	50.1612	199.395	3.97509	1.99099	0.117906	0.322284			47	235	159	60	72	111		40.0852	375.019	199.395	54.7235	55.6749	88.8153
ENSCAFG00000001505	UBE2H	ENSCAFG00000001505	140.022	135.279	154.249	1.14023	0.189321	0.713137	0.862113			173	83	123	145	163	116		147.548	132.453	154.249	132.248	126.042	92.816
ENSCAFG00000001506	CYTH4	ENSCAFG00000001506	137.709	55.2806	384.996	6.96439	2.8	0.0330894	0.139108			86	281	307	48	63	85		73.3474	448.426	384.996	43.7788	48.7155	68.0117
ENSCAFG00000001507	NRF1	ENSCAFG00000001507	213.316	207.923	229.493	1.10374	0.142396	0.769573	0.893702			207	127	183	236	300	290		176.545	202.67	229.493	215.246	231.979	232.04
ENSCAFG00000001508	RAC2	ENSCAFG00000001508	572.393	569.229	581.883	1.02223	0.0317187	0.920514	0.970573			599	360	464	539	912	851		510.873	574.497	581.883	491.599	705.215	680.917
ENSCAFG00000001510	C1QTNF6	ENSCAFG00000001510	56.6588	42.1036	100.325	2.38281	1.25266	0.0503352	0.185148			36	57	80	37	80	120		30.7036	90.962	100.325	33.7462	61.861	96.0165
ENSCAFG00000001511	Q6UA82_CANFA	ENSCAFG00000001511	117.849	16.6778	421.363	25.265	4.65907	0.00873516	0.0526157			30	354	336	9	21	73		25.5863	564.922	421.363	8.20852	16.2385	58.41
ENSCAFG00000001513	KCTD17	ENSCAFG00000001513	50.253	38.1607	86.53	2.26752	1.18111	0.210524	0.455054			63	94	69	31	42	64		53.7312	150.007	86.53	28.2738	32.477	51.2088
ENSCAFG00000001514	MPST	ENSCAFG00000001514	177.815	131.745	316.022	2.39874	1.26227	0.0272385	0.12202			129	128	252	105	245	247		110.021	204.265	316.022	95.7661	189.449	197.634
ENSCAFG00000001515	FAM40B	ENSCAFG00000001515	89.1205	110.049	26.3352	0.239305	-2.06308	0.0102387	0.0594602			139	38	21	115	138	112		118.55	60.6413	26.3352	104.887	106.71	89.6154
ENSCAFG00000001516	TST	ENSCAFG00000001516	85.2163	54.6811	176.822	3.2337	1.69318	0.00541348	0.0365033			40	18	141	67	89	98		34.1151	28.7248	176.822	61.1079	68.8203	78.4135
ENSCAFG00000001519	CSF2RB	ENSCAFG00000001519	614.443	303.004	1548.76	5.11136	2.35371	0.00935621	0.0553103			294	819	1235	230	580	438		250.746	1306.98	1548.76	209.773	448.492	350.46
ENSCAFG00000001520	NFIB	ENSCAFG00000001520	72.8548	17.298	239.525	13.847	3.7915	9.56599e-10	3.93671e-08			20	58	191	17	25	42		17.0575	92.5578	239.525	15.505	19.3315	33.6058
ENSCAFG00000001521	EXOSC4	ENSCAFG00000001521	465.822	561.737	178.076	0.31701	-1.6574	0.0177751	0.0904435			558	170	142	590	868	778		475.905	271.29	178.076	538.114	671.191	622.507
ENSCAFG00000001522	NCF4	ENSCAFG00000001522	146.967	137.434	175.568	1.27747	0.353292	0.516655	0.73157			174	186	140	152	162	192		148.401	296.823	175.568	138.633	125.268	153.626
ENSCAFG00000001523	GPAA1	ENSCAFG00000001523	2116.86	2388.16	1302.97	0.545593	-0.874102	0.225545	0.47264			2147	728	1039	2642	3781	3429		1831.13	1161.76	1302.97	2409.66	2923.7	2743.67
ENSCAFG00000001524	AHCYL2	ENSCAFG00000001524	161.631	165.346	150.487	0.910133	-0.135851	0.901816	0.961911			193	100	120	204	188	202		164.605	159.582	150.487	186.06	145.373	161.628
ENSCAFG00000001526	IFT27	ENSCAFG00000001526	45.2306	49.8569	31.3514	0.628828	-0.669263	0.445101	0.676327			45	19	25	49	86	67		38.3794	30.3207	31.3514	44.6909	66.5005	53.6092
ENSCAFG00000001528	RPL12	ENSCAFG00000001528	666.86	519.199	1109.84	2.1376	1.09599	0.0381564	0.153854			672	712	885	608	556	813		573.133	1136.23	1109.84	554.531	429.934	650.512
ENSCAFG00000001529	CYC1	ENSCAFG00000001529	1890.03	2355.34	494.099	0.209778	-2.25306	0.00819136	0.050153			2224	524	394	2802	3380	3163		1896.8	836.212	494.099	2555.59	2613.63	2530.84
ENSCAFG00000001531	SMO	ENSCAFG00000001531	45.7539	22.1295	116.627	5.27023	2.39787	0.000347557	0.00388413			22	27	93	20	38	30		18.7633	43.0872	116.627	18.2412	29.384	24.0041
ENSCAFG00000001532	ZDHHC21	ENSCAFG00000001532	17.988	7.68129	48.9082	6.36719	2.67066	0.0492794	0.18247			15	36	39	7	5	10		12.7931	57.4497	48.9082	6.38441	3.86631	8.00138
ENSCAFG00000001533	TSPAN33	ENSCAFG00000001533	9.28781	11.5477	2.50811	0.217196	-2.20293	0.265221	0.516595			16	1	2	12	13	22		13.646	1.59582	2.50811	10.9447	10.0524	17.603
ENSCAFG00000001534	TLE4	ENSCAFG00000001534	309.42	335.644	230.747	0.687474	-0.540623	0.417566	0.655941			337	210	184	376	487	479		287.419	335.123	230.747	342.934	376.579	383.266
ENSCAFG00000001536	SHARPIN	ENSCAFG00000001536	761.224	863.224	455.223	0.527352	-0.923162	0.25648	0.507737			755	234	363	932	1417	1228		643.922	373.423	455.223	850.038	1095.71	982.569
ENSCAFG00000001537	FREM1	ENSCAFG00000001537	163.294	79.3615	415.093	5.23041	2.38692	1.76087e-05	0.000291648			60	118	331	121	99	124		51.1726	188.307	415.093	110.359	76.5529	99.2171
ENSCAFG00000001538	MAF1	ENSCAFG00000001538	689.35	756.524	487.828	0.644829	-0.633012	0.32753	0.579303			720	391	389	930	1044	953		614.071	623.967	487.828	848.214	807.286	762.531
ENSCAFG00000001540	KIAA1875	ENSCAFG00000001540	245.117	217.72	327.309	1.50335	0.588181	0.295113	0.547463			225	74	261	209	350	270		191.897	118.091	327.309	190.62	270.642	216.037
ENSCAFG00000001541	ENSCAFG00000001541	ENSCAFG00000001541	145.268	178.224	46.4001	0.260347	-1.94149	0.060573	0.21022			160	49	37	206	272	308		136.46	78.1954	46.4001	187.884	210.327	246.442
ENSCAFG00000001543	TNPO3	ENSCAFG00000001543	741.022	809.953	534.228	0.659579	-0.600382	0.354357	0.604815			932	453	426	927	1021	892		794.881	722.908	534.228	845.478	789.5	713.723
ENSCAFG00000001544	EIF3D	ENSCAFG00000001544	1242.63	1160.65	1488.57	1.28253	0.358994	0.478193	0.70321			1341	1210	1187	1353	1428	1429		1143.71	1930.95	1488.57	1234.01	1104.22	1143.4
ENSCAFG00000001545	TTC39B	ENSCAFG00000001545	149.913	125.059	224.476	1.79497	0.843958	0.136031	0.352598			144	109	179	158	140	113		122.814	173.945	224.476	144.105	108.257	90.4156
ENSCAFG00000001546	HEATR7A	ENSCAFG00000001546	673.217	454.941	1328.05	2.91916	1.54556	0.00389873	0.0280975			429	288	1059	456	754	747		365.884	459.597	1328.05	415.899	583.04	597.703
ENSCAFG00000001548	SNAPC3	ENSCAFG00000001548	151.032	158.738	127.914	0.805819	-0.311473	0.686452	0.845067			201	55	102	168	196	203		171.428	87.7703	127.914	153.226	151.559	162.428
ENSCAFG00000001549	SAYSD1	ENSCAFG00000001549	55.3362	54.1347	58.9407	1.08878	0.122711	0.809844	0.913363			61	43	47	71	59	68		52.0255	68.6204	58.9407	64.7561	45.6225	54.4094
ENSCAFG00000001550	FOXRED2	ENSCAFG00000001550	100.462	114.302	58.9407	0.515656	-0.955519	0.191651	0.432349			112	50	47	111	189	164		95.5222	79.7912	58.9407	101.238	146.147	131.223
ENSCAFG00000001551	PSIP1	ENSCAFG00000001551	574.324	610.262	466.509	0.764441	-0.387524	0.566536	0.766691			898	311	372	597	673	634		765.883	496.301	466.509	544.499	520.405	507.287
ENSCAFG00000001552	KCNK5	ENSCAFG00000001552	31.331	5.40695	109.103	20.1783	4.33473	0.00101363	0.00956282			7	58	87	7	5	17		5.97014	92.5578	109.103	6.38441	3.86631	13.6023
ENSCAFG00000001553	TXN2	ENSCAFG00000001553	614.14	666.276	457.731	0.686999	-0.54162	0.405483	0.646701			780	255	365	711	886	807		665.244	406.935	457.731	648.473	685.11	645.711
ENSCAFG00000001554	ENSCAFG00000001554	ENSCAFG00000001554	881.417	997.982	531.72	0.532795	-0.908347	0.366736	0.616329			940	207	424	992	1665	1559		801.704	330.336	531.72	904.762	1287.48	1247.41
ENSCAFG00000001555	ENSCAFG00000001555	ENSCAFG00000001555	39.6084	38.1805	43.892	1.14959	0.201122	0.743434	0.879475			63	26	35	37	35	46		53.7312	41.4914	43.892	33.7462	27.0642	36.8063
ENSCAFG00000001557	C9orf93	ENSCAFG00000001557	61.9395	70.0454	37.6217	0.537105	-0.896725	0.279614	0.531116		C9orf93:Premature_stop_codon	87	30	30	88	72	65		74.2003	47.8747	37.6217	80.2611	55.6749	52.0089
ENSCAFG00000001559	ENSCAFG00000001559	ENSCAFG00000001559	17.8361	6.64264	51.4164	7.74034	2.9524	0.00061375	0.00632767			5	7	41	7	12	18		4.26438	11.1708	51.4164	6.38441	9.27914	14.4025
ENSCAFG00000001562	ENSCAFG00000001562	ENSCAFG00000001562	89.2599	66.7609	156.757	2.34804	1.23146	0.0404798	0.160379			89	70	125	66	83	73		75.906	111.708	156.757	60.1958	64.1807	58.41
ENSCAFG00000001563	HSF1	ENSCAFG00000001563	552.412	583.555	458.985	0.786533	-0.346421	0.597565	0.785866			572	232	366	580	949	843		487.845	370.231	458.985	528.994	733.826	674.516
ENSCAFG00000001564	ENSCAFG00000001564	ENSCAFG00000001564	8.7509	7.90569	11.2865	1.42764	0.513636	0.661821	0.830437			12	17	9	8	8	6		10.2345	27.129	11.2865	7.29647	6.1861	4.80083
ENSCAFG00000001565	DAAM2	ENSCAFG00000001565	85.1903	53.3923	180.584	3.38221	1.75797	0.00334272	0.0251581			40	68	144	67	84	94		34.1151	108.516	180.584	61.1079	64.954	75.2129
ENSCAFG00000001566	CNTLN	ENSCAFG00000001566	87.4137	99.4129	51.4164	0.5172	-0.951205	0.217033	0.462471			119	56	41	125	107	74		101.492	89.3661	51.4164	114.007	82.739	59.2102
ENSCAFG00000001568	MOCS1	ENSCAFG00000001568	64.0663	27.7351	173.06	6.23974	2.64149	5.2993e-05	0.000763078			33	69	138	29	37	50		28.1449	110.112	173.06	26.4497	28.6107	40.0069
ENSCAFG00000001569	ENSCAFG00000001569	ENSCAFG00000001569	421.238	544.512	51.4164	0.0944266	-3.40466	0.0124723	0.0690908			473	106	41	506	994	803		403.411	169.157	51.4164	461.502	768.622	642.511
ENSCAFG00000001570	PSAT1	ENSCAFG00000001570	468.269	547.862	229.493	0.418888	-1.25536	0.0574879	0.203281			592	258	183	694	654	797		504.903	411.723	229.493	632.968	505.713	637.71
ENSCAFG00000001572	UNC5CL	ENSCAFG00000001572	51.7917	69.0557	0	0	-Inf	0.00823908	0.0503409			38	4	0	78	134	83		32.4093	6.38329	0	71.1405	103.617	66.4114
ENSCAFG00000001576	FBXL6	ENSCAFG00000001576	306.003	340.703	201.903	0.592608	-0.75485	0.347743	0.59746			301	117	161	350	577	542		256.716	186.711	201.903	319.22	446.172	433.675
ENSCAFG00000001577	CEP78	ENSCAFG00000001577	266.061	312.946	125.406	0.400726	-1.31931	0.0532065	0.192053			446	71	100	302	366	312		380.383	113.303	125.406	275.442	283.014	249.643
ENSCAFG00000001578	C6orf130	ENSCAFG00000001578	308.626	278.572	398.79	1.43155	0.517581	0.3285	0.580234			376	280	318	329	278	278		320.682	446.831	398.79	300.067	214.967	222.438
ENSCAFG00000001579	GNAQ	ENSCAFG00000001579	136.638	143.309	116.627	0.813819	-0.29722	0.708352	0.859211			167	95	93	166	176	147		142.43	151.603	116.627	151.402	136.094	117.62
ENSCAFG00000001580	NFYA	ENSCAFG00000001580	381.477	445.098	190.617	0.428258	-1.22345	0.0654801	0.220667			471	160	152	520	594	513		401.705	255.332	190.617	474.27	459.318	410.471
ENSCAFG00000001583	GNA14	ENSCAFG00000001583	13.7956	6.68962	35.1136	5.24897	2.39203	0.0041561	0.0296486			12	31	28	4	8	34		10.2345	49.4705	35.1136	3.64823	6.1861	27.2047
ENSCAFG00000001584	TREML1	ENSCAFG00000001584	33.9708	4.74654	121.644	25.6278	4.67964	8.61126e-10	3.60404e-08			12	20	97	1	4	3		10.2345	31.9165	121.644	0.912058	3.09305	2.40041
ENSCAFG00000001585	FLNC	ENSCAFG00000001585	57.6553	45.1043	95.3084	2.11307	1.07934	0.101603	0.295257			38	19	76	45	80	54		32.4093	30.3207	95.3084	41.0426	61.861	43.2074
ENSCAFG00000001586	TREM2	ENSCAFG00000001586	22.4696	10.3126	58.9407	5.7154	2.51485	0.00280821	0.0218821			24	16	47	3	10	7		20.469	25.5332	58.9407	2.73617	7.73262	5.60096
ENSCAFG00000001587	ENSCAFG00000001587	ENSCAFG00000001587	31.8101	24.4387	53.9245	2.20652	1.14177	0.433689	0.667818			48	86	43	16	23	14		40.9381	137.241	53.9245	14.5929	17.785	11.2019
ENSCAFG00000001588	ENSCAFG00000001588	ENSCAFG00000001588	889.109	1058.4	381.233	0.360198	-1.47314	0.0965654	0.285271			982	231	304	1271	1524	1540		837.525	368.635	381.233	1159.23	1178.45	1232.21
ENSCAFG00000001589	TREML2	ENSCAFG00000001589	15.393	8.40147	36.3677	4.32872	2.11394	0.213064	0.457927			13	64	29	7	10	20		11.0874	102.133	36.3677	6.38441	7.73262	16.0028
ENSCAFG00000001591	G0ZS87_CANFA	ENSCAFG00000001591	61.3627	60.08	65.211	1.0854	0.118231	0.740208	0.877525			98	273	52	39	79	15		83.5819	435.66	65.211	35.5703	61.0877	12.0021
ENSCAFG00000001593	NCR2	ENSCAFG00000001593	35.3618	2.00296	135.438	67.619	6.07936	2.25338e-13	1.56298e-11	Up		4	13	108	2	1	2		3.41151	20.7457	135.438	1.82412	0.773262	1.60028
ENSCAFG00000001595	ADCK5	ENSCAFG00000001595	411.517	457.144	274.639	0.600771	-0.735113	0.425635	0.662026			383	136	219	491	772	748		326.652	217.032	274.639	447.821	596.958	598.503
ENSCAFG00000001596	FOXP4	ENSCAFG00000001596	185.266	196.44	151.741	0.772453	-0.372481	0.631614	0.809601			180	84	121	176	356	316		153.518	134.049	151.741	160.522	275.281	252.843
ENSCAFG00000001598	HAUS6	ENSCAFG00000001598	285.061	321.558	175.568	0.545992	-0.873049	0.191027	0.431469			449	116	140	297	402	355		382.942	185.116	175.568	270.881	310.851	284.049
ENSCAFG00000001599	TFEB	ENSCAFG00000001599	232.723	184.055	378.725	2.05767	1.04101	0.0863892	0.265346			184	325	302	179	300	329		156.929	518.643	378.725	163.258	231.979	263.245
ENSCAFG00000001600	CPSF1	ENSCAFG00000001600	2275.51	2608.88	1275.38	0.488859	-1.03251	0.310019	0.56137			2250	613	1017	2646	4519	4052		1918.97	978.24	1275.38	2413.31	3494.37	3242.16
ENSCAFG00000001601	PLIN2	ENSCAFG00000001601	1062.8	1097.29	959.354	0.874298	-0.193803	0.805512	0.912066			1270	699	765	1417	1185	1146		1083.15	1115.48	959.354	1292.39	916.315	916.958
ENSCAFG00000001603	FRS3	ENSCAFG00000001603	57.7547	56.1053	62.7029	1.11759	0.160395	0.790537	0.90538			72	34	50	46	84	87		61.4071	54.258	62.7029	41.9547	64.954	69.612
ENSCAFG00000001604	PRICKLE4	ENSCAFG00000001604	26.7167	26.4258	27.5893	1.04403	0.0621604	0.919637	0.970194			26	20	22	27	42	35		22.1748	31.9165	27.5893	24.6256	32.477	28.0048
ENSCAFG00000001605	TOMM6	ENSCAFG00000001605	271.729	290.407	215.698	0.742744	-0.429062	0.539288	0.749525			355	178	172	335	340	307		302.771	284.057	215.698	305.54	262.909	245.642
ENSCAFG00000001606	ENSCAFG00000001606	ENSCAFG00000001606	132.496	142.384	102.833	0.722221	-0.469487	0.872679	0.947316			171	281	82	205	122	146		145.842	448.426	102.833	186.972	94.338	116.82
ENSCAFG00000001607	SLC39A4	ENSCAFG00000001607	16.8051	17.3906	15.0487	0.865337	-0.208666	0.970003	0.999987			20	2	12	19	23	27		17.0575	3.19165	15.0487	17.3291	17.785	21.6037
ENSCAFG00000001608	ENSCAFG00000001608	ENSCAFG00000001608	235.691	213.931	300.974	1.40688	0.492495	0.363469	0.613172			269	252	240	230	262	418		229.424	402.148	300.974	209.773	202.595	334.458
ENSCAFG00000001609	USP49	ENSCAFG00000001609	77.8045	71.1339	97.8165	1.3751	0.459541	0.449765	0.680692			67	54	78	84	103	73		57.1427	86.1745	97.8165	76.6129	79.646	58.41
ENSCAFG00000001610	VPS28	ENSCAFG00000001610	763.433	857.81	480.304	0.559919	-0.83671	0.19045	0.43056			933	328	383	919	1215	1267		795.734	523.43	480.304	838.182	939.513	1013.77
ENSCAFG00000001611	IRF5	ENSCAFG00000001611	281.556	105.367	810.121	7.68854	2.94271	0.0502005	0.184895			181	799	646	90	103	253		154.371	1275.06	810.121	82.0852	79.646	202.435
ENSCAFG00000001612	DENND4C	ENSCAFG00000001612	519.677	462.574	690.986	1.49378	0.578972	0.276554	0.528839			619	327	551	473	554	466		527.931	521.834	690.986	431.404	428.387	372.864
ENSCAFG00000001613	ENSCAFG00000001613	ENSCAFG00000001613	72.8711	75.8425	63.9569	0.843286	-0.245905	0.795671	0.907577			96	58	51	80	94	91		81.8762	92.5578	63.9569	72.9647	72.6866	72.8125
ENSCAFG00000001614	BYSL	ENSCAFG00000001614	281.505	313.891	184.346	0.587294	-0.767844	0.247559	0.497881			313	144	147	343	468	428		266.95	229.799	184.346	312.836	361.887	342.459
ENSCAFG00000001615	RPS6	ENSCAFG00000001615	528.082	440.34	791.31	1.79704	0.845626	0.235289	0.484077			544	782	631	509	508	633		463.965	1247.93	791.31	464.238	392.817	506.487
ENSCAFG00000001616	ENSCAFG00000001616	ENSCAFG00000001616	57.192	24.8397	154.249	6.20978	2.63454	2.14128e-05	0.000346878			27	85	123	20	43	97		23.0277	135.645	154.249	18.2412	33.2503	77.6134
ENSCAFG00000001617	VPS13A	ENSCAFG00000001617	670.184	622.702	812.629	1.305	0.384055	0.461024	0.690088			912	408	648	557	753	622		777.823	651.096	812.629	508.016	582.266	497.686
ENSCAFG00000001618	CCND3	ENSCAFG00000001618	521.075	427.235	802.597	1.87858	0.909645	0.0930481	0.278278			425	375	640	450	658	594		362.473	598.434	802.597	410.426	508.806	475.282
ENSCAFG00000001619	ACER2	ENSCAFG00000001619	62.857	55.384	85.2759	1.53972	0.622669	0.317046	0.568153			63	44	68	69	64	74		53.7312	70.2162	85.2759	62.932	49.4888	59.2102
ENSCAFG00000001620	ATP6V1F	ENSCAFG00000001620	959.217	1110.49	505.385	0.455099	-1.13575	0.0777401	0.24817			1250	433	403	1285	1414	1220		1066.1	690.992	505.385	1171.99	1093.39	976.168
ENSCAFG00000001621	TONSL	ENSCAFG00000001621	464.121	600.853	53.9245	0.0897465	-3.478	0.0265739	0.119952			599	75	43	476	1109	895		510.873	119.687	53.9245	434.14	857.548	716.123
ENSCAFG00000001622	TAF8	ENSCAFG00000001622	111.2	108.555	119.135	1.09747	0.134181	0.788813	0.904412			133	86	95	114	140	145		113.433	137.241	119.135	103.975	108.257	116.02
ENSCAFG00000001623	ENSCAFG00000001623	ENSCAFG00000001623	35.6776	47.5701	0	0	-Inf	0.000365894	0.00405531	Down		44	3	0	67	57	48		37.5266	4.78747	0	61.1079	44.0759	38.4066
ENSCAFG00000001624	CYHR1	ENSCAFG00000001624	583.406	634.076	431.396	0.680353	-0.555645	0.393909	0.639717			716	225	344	698	847	913		610.66	359.06	431.396	636.617	654.953	730.526
ENSCAFG00000001626	OPN1SW	ENSCAFG00000001626	20.2	22.3351	13.7946	0.617622	-0.695204	0.599093	0.786933			29	4	11	26	24	17		24.7334	6.38329	13.7946	23.7135	18.5583	13.6023
ENSCAFG00000001627	KIFC2	ENSCAFG00000001627	292.983	275.271	346.12	1.25738	0.330418	0.547478	0.754655			286	119	276	248	460	375		243.923	189.903	346.12	226.19	355.701	300.052
ENSCAFG00000001628	C6orf132	ENSCAFG00000001628	36.9947	0	147.979	Inf	Inf	1.34562e-19	1.93012e-17	Up		0	23	118	0	0	7		0	36.7039	147.979	0	0	5.60096
ENSCAFG00000001630	MYH9_CANFA	ENSCAFG00000001630	8836.15	8003.48	11334.2	1.41616	0.501979	0.338516	0.589594			7964	5769	9038	8345	12424	11586		6792.31	9206.31	11334.2	7611.13	9607.01	9270.39
ENSCAFG00000001634	ENSCAFG00000001634	ENSCAFG00000001634	47.7928	49.0931	43.892	0.894057	-0.161561	0.926919	0.973674			72	36	35	56	45	62		61.4071	57.4497	43.892	51.0753	34.7968	49.6085
ENSCAFG00000001635	MLLT3	ENSCAFG00000001635	66.231	52.7764	106.595	2.01974	1.01417	0.117062	0.32045			93	50	85	40	55	44		79.3175	79.7912	106.595	36.4823	42.5294	35.2061
ENSCAFG00000001636	PPP1R16A	ENSCAFG00000001636	159.576	164.278	145.471	0.885515	-0.175411	0.911238	0.965935			154	31	116	142	300	234		131.343	49.4705	145.471	129.512	231.979	187.232
ENSCAFG00000001638	MRPS10	ENSCAFG00000001638	88.4489	99.957	53.9245	0.539476	-0.890368	0.248226	0.498347			141	36	43	113	99	103		120.256	57.4497	53.9245	103.063	76.5529	82.4142
ENSCAFG00000001640	CALU	ENSCAFG00000001640	1056.06	1140.54	802.597	0.703696	-0.506976	0.432981	0.667522			1372	600	640	1235	1455	1086		1170.15	957.494	802.597	1126.39	1125.1	868.949
ENSCAFG00000001642	TRERF1	ENSCAFG00000001642	476.331	372.174	788.802	2.11944	1.08368	0.0468726	0.176747			358	218	629	368	615	473		305.33	347.89	788.802	335.637	475.556	378.465
ENSCAFG00000001646	PRUNE2	ENSCAFG00000001646	264.407	304.47	144.217	0.473664	-1.07806	0.110831	0.309882			413	145	115	316	353	287		352.238	231.394	144.217	288.21	272.961	229.64
ENSCAFG00000001648	GPT	ENSCAFG00000001648	86.5845	77.4063	114.119	1.47429	0.560019	0.363293	0.613054			71	31	91	78	130	118		60.5542	49.4705	114.119	71.1405	100.524	94.4162
ENSCAFG00000001649	GCNT1	ENSCAFG00000001649	697.236	859.421	210.682	0.245144	-2.0283	0.00282945	0.0220244			1053	271	168	1041	945	938		898.079	432.468	210.682	949.453	730.733	750.529
ENSCAFG00000001650	RFK	ENSCAFG00000001650	100.816	105.995	85.2759	0.804524	-0.313792	0.685222	0.844326			119	45	68	89	175	159		101.492	71.8121	85.2759	81.1732	135.321	127.222
ENSCAFG00000001651	IMPDH1	ENSCAFG00000001651	303.678	295.801	327.309	1.10652	0.146028	0.762752	0.889767			301	235	261	321	437	428		256.716	375.019	327.309	292.771	337.915	342.459
ENSCAFG00000001652	PTPLAD2	ENSCAFG00000001652	101.511	98.1445	111.611	1.13721	0.185501	0.714778	0.863442			125	98	89	122	99	93		106.61	156.391	111.611	111.271	76.5529	74.4128
ENSCAFG00000001655	MFSD3	ENSCAFG00000001655	133.533	140.841	111.611	0.792462	-0.335586	0.66209	0.830437			141	34	89	161	201	182		120.256	54.258	111.611	146.841	155.426	145.625
ENSCAFG00000001660	LRRC14	ENSCAFG00000001660	338.436	362.628	265.86	0.733148	-0.447824	0.502085	0.720944			332	163	212	405	563	560		283.155	260.119	265.86	369.384	435.346	448.077
ENSCAFG00000001663	LRRC24	ENSCAFG00000001663	65.9132	61.5491	79.0056	1.28362	0.360217	0.675578	0.838546			52	12	63	47	126	119		44.3496	19.1499	79.0056	42.8667	97.431	95.2164
ENSCAFG00000001667	RBM28	ENSCAFG00000001667	614.914	760.944	176.822	0.232372	-2.10549	0.00204686	0.0168658			909	245	141	828	973	875		775.265	390.977	176.822	755.184	752.384	700.12
ENSCAFG00000001669	ARHGAP39	ENSCAFG00000001669	153.421	181.152	70.2272	0.387669	-1.3671	0.273919	0.525842			167	28	56	165	324	279		142.43	44.6831	70.2272	150.49	250.537	223.238
ENSCAFG00000001671	MTAP	ENSCAFG00000001671	92.0434	54.1693	205.665	3.79671	1.92475	0.0775167	0.247618		MTAP:Homozygous_deletion	77	173	164	57	58	82		65.6715	276.078	205.665	51.9873	44.8492	65.6113
ENSCAFG00000001673	COMMD5	ENSCAFG00000001673	139.555	115.01	213.19	1.85366	0.89038	0.124084	0.333138			115	103	170	119	179	186		98.0808	164.37	213.19	108.535	138.414	148.826
ENSCAFG00000001674	ENSCAFG00000001674	ENSCAFG00000001674	626.517	642.649	578.12	0.89959	-0.15266	0.85539	0.937016			653	336	461	808	820	789		556.928	536.197	578.12	736.943	634.075	631.309
ENSCAFG00000001677	RPL8	ENSCAFG00000001677	3847.47	3607.11	4568.53	1.26653	0.340886	0.501478	0.720353			3797	3251	3643	4064	5013	5651		3238.37	5188.02	4568.53	3706.6	3876.36	4521.58
ENSCAFG00000001679	ENSCAFG00000001679	ENSCAFG00000001679	58.6367	63.9696	42.638	0.666534	-0.585249	0.487221	0.710793			67	27	34	74	87	91		57.1427	43.0872	42.638	67.4923	67.2738	72.8125
ENSCAFG00000001680	C0K294_CANFA	ENSCAFG00000001680	51.6515	8.25587	181.838	22.0253	4.46109	2.70347e-05	0.000424003	Up	CDKN2A:Homozygous_deletion	11	59	145	5	14	12		9.38164	94.1536	181.838	4.56029	10.8257	9.60165
ENSCAFG00000001681	DMRTA1	ENSCAFG00000001681	58.5974	78.1298	0	0	-Inf	1.10501e-06	2.59959e-05	Down		102	7	0	87	88	61		86.9934	11.1708	0	79.3491	68.0471	48.8084
ENSCAFG00000001682	ZNF311	ENSCAFG00000001682	140.063	107.327	238.271	2.22005	1.15059	0.0452478	0.173005			149	117	190	95	140	156		127.079	186.711	238.271	86.6455	108.257	124.821
ENSCAFG00000001685	ZN252_CANFA	ENSCAFG00000001685	707.662	857.856	257.082	0.29968	-1.73851	0.00928966	0.0550302			993	251	205	1075	965	994		846.906	400.552	257.082	980.463	746.198	795.337
ENSCAFG00000001686	C8orf33	ENSCAFG00000001686	342.141	403.1	159.265	0.395101	-1.33971	0.0451363	0.172802			371	164	127	483	585	570		316.417	261.715	159.265	440.524	452.358	456.078
ENSCAFG00000001689	ENSCAFG00000001689	ENSCAFG00000001689	156.919	126.458	248.303	1.96353	0.973448	0.452152	0.682543			189	465	198	129	130	147		161.194	742.058	248.303	117.656	100.524	117.62
ENSCAFG00000001690	PCSK5	ENSCAFG00000001690	67.9198	38.7254	155.503	4.01553	2.00559	0.00143088	0.0126358			27	47	124	36	78	37		23.0277	75.0037	155.503	32.8341	60.3144	29.6051
ENSCAFG00000001691	ENSCAFG00000001691	ENSCAFG00000001691	313.233	339.893	233.255	0.68626	-0.543173	0.419381	0.657464			459	140	186	331	422	336		391.47	223.415	233.255	301.891	326.317	268.846
ENSCAFG00000001696	C9orf82	ENSCAFG00000001696	147.714	164.765	96.5624	0.586063	-0.770873	0.281986	0.534041			194	61	77	202	187	177		165.458	97.3452	96.5624	184.236	144.6	141.624
ENSCAFG00000001697	UBR2	ENSCAFG00000001697	799.507	824.813	723.591	0.877279	-0.188892	0.805097	0.912015			1152	476	577	849	928	912		982.514	759.612	723.591	774.338	717.587	729.726
ENSCAFG00000001698	PLAA	ENSCAFG00000001698	414.812	430.603	367.439	0.853312	-0.228854	0.760664	0.888664			528	279	293	486	515	449		450.319	445.235	367.439	443.26	398.23	359.262
ENSCAFG00000001699	OSTF1	ENSCAFG00000001699	177.719	109.044	383.742	3.51913	1.81522	0.0381891	0.153902		OSTF1:Homozygous_deletion	205	243	306	100	79	154		174.84	387.785	383.742	91.2058	61.0877	123.221
ENSCAFG00000001700	SND1	ENSCAFG00000001700	717.841	504.407	1358.14	2.69256	1.42898	0.0486373	0.180819			722	913	1083	488	585	672		615.777	1456.99	1358.14	445.084	452.358	537.693
ENSCAFG00000001701	RBFOX2	ENSCAFG00000001701	337.182	378.094	214.444	0.56717	-0.818146	0.218119	0.463869			468	100	171	405	473	390		399.146	159.582	214.444	369.384	365.753	312.054
ENSCAFG00000001702	C9orf95	ENSCAFG00000001702	33.4255	33.2809	33.8596	1.01739	0.0248705	0.935384	0.977868			40	17	27	39	39	37		34.1151	27.129	33.8596	35.5703	30.1572	29.6051
ENSCAFG00000001703	C9orf41	ENSCAFG00000001703	119.925	127.713	96.5624	0.756091	-0.403367	0.59047	0.780986			181	59	77	105	172	135		154.371	94.1536	96.5624	95.7661	133.001	108.019
ENSCAFG00000001704	APOL6	ENSCAFG00000001704	288.058	250.312	401.298	1.60319	0.680949	0.228981	0.476679			315	348	320	288	284	331		268.656	555.347	401.298	262.673	219.606	264.846
ENSCAFG00000001706	IFT74	ENSCAFG00000001706	73.9707	63.096	106.595	1.68941	0.756519	0.237235	0.485903			120	35	85	47	57	64		102.345	55.8538	106.595	42.8667	44.0759	51.2088
ENSCAFG00000001707	C9orf40	ENSCAFG00000001707	47.6884	61.0764	7.52434	0.123196	-3.02098	0.00264513	0.0208979			83	11	6	58	77	67		70.7888	17.5541	7.52434	52.8994	59.5412	53.6092
ENSCAFG00000001709	MCM5	ENSCAFG00000001709	757.53	972.419	112.865	0.116066	-3.10698	4.5628e-05	0.000669245			1006	287	90	1020	1460	1327		857.994	458.001	112.865	930.299	1128.96	1061.78
ENSCAFG00000001710	CHRNA3	ENSCAFG00000001710	38.4798	48.7983	7.52434	0.154193	-2.69719	0.0634637	0.216439			33	12	6	72	68	82		28.1449	19.1499	7.52434	65.6682	52.5818	65.6113
ENSCAFG00000001711	Q6Q2K4_CANFA	ENSCAFG00000001711	519.104	290.004	1206.4	4.15995	2.05657	0.0596288	0.208362			429	902	962	334	258	380		365.884	1439.43	1206.4	304.627	199.502	304.052
ENSCAFG00000001713	Q9MYX5_CANFA	ENSCAFG00000001713	117.294	51.0516	316.022	6.19025	2.63	0.00167802	0.0143384			95	141	252	35	52	80		81.0233	225.011	316.022	31.922	40.2096	64.011
ENSCAFG00000001715	MOB3B	ENSCAFG00000001715	105.822	124.793	48.9082	0.391914	-1.35139	0.071945	0.235079			135	59	39	163	143	132		115.138	94.1536	48.9082	148.666	110.576	105.618
ENSCAFG00000001717	TOM1	ENSCAFG00000001717	272.902	250.168	341.104	1.3635	0.44731	0.407685	0.648905			336	189	272	245	311	355		286.567	301.611	341.104	223.454	240.484	284.049
ENSCAFG00000001718	LRRC4	ENSCAFG00000001718	40.8965	18.9971	106.595	5.61112	2.48829	0.000319206	0.00359722			25	12	85	23	19	17		21.3219	19.1499	106.595	20.9773	14.692	13.6023
ENSCAFG00000001720	C9orf72	ENSCAFG00000001720	133.031	145.605	95.3084	0.654568	-0.611385	0.400033	0.643577			196	115	76	160	160	148		167.164	183.52	95.3084	145.929	123.722	118.42
ENSCAFG00000001723	TBCC	ENSCAFG00000001723	273.21	299.905	193.125	0.643953	-0.634972	0.339836	0.590537			302	176	154	320	453	422		257.569	280.865	193.125	291.859	350.288	337.658
ENSCAFG00000001725	KIAA0240	ENSCAFG00000001725	212.525	208.542	224.476	1.07641	0.106227	0.810343	0.913475			179	140	179	271	292	246		152.665	223.415	224.476	247.168	225.792	196.834
ENSCAFG00000001726	ARF5	ENSCAFG00000001726	247.8	270.205	180.584	0.668324	-0.581381	0.39453	0.639717			311	130	144	308	342	342		265.245	207.457	180.584	280.914	264.456	273.647
ENSCAFG00000001728	ENSCAFG00000001728	ENSCAFG00000001728	186.921	196.558	158.011	0.803891	-0.314929	0.68033	0.841657			231	138	126	244	220	237		197.014	220.224	158.011	222.542	170.118	189.633
ENSCAFG00000001730	GCC1	ENSCAFG00000001730	416.943	480.263	226.984	0.472626	-1.08123	0.100987	0.293986			517	185	181	574	616	589		440.937	295.227	226.984	523.521	476.329	471.281
ENSCAFG00000001731	ENSCAFG00000001731	ENSCAFG00000001731	32.8137	42.0795	5.01623	0.119208	-3.06844	0.00709637	0.0450738			59	12	4	40	51	29		50.3197	19.1499	5.01623	36.4823	39.4364	23.204
ENSCAFG00000001732	HMGXB4	ENSCAFG00000001732	105.926	88.9824	156.757	1.76167	0.81694	0.162438	0.391878			106	99	125	102	108	122		90.4049	157.987	156.757	93.0299	83.5123	97.6168
ENSCAFG00000001733	ZNF800	ENSCAFG00000001733	221.285	240.286	164.282	0.683691	-0.548584	0.426379	0.662533			321	90	131	235	301	247		273.773	143.624	164.282	214.334	232.752	197.634
ENSCAFG00000001736	CNPY3	ENSCAFG00000001736	471.748	412.045	650.856	1.57957	0.659534	0.217524	0.4632			471	512	519	463	533	530		401.705	817.062	650.856	422.283	412.149	424.073
ENSCAFG00000001738	GRM8	ENSCAFG00000001738	23.4019	30.3665	2.50811	0.0825947	-3.59781	0.00823629	0.0503409	Down		43	5	2	30	35	36		36.6737	7.97912	2.50811	27.3617	27.0642	28.805
ENSCAFG00000001740	ENSCAFG00000001740	ENSCAFG00000001740	182.856	200.752	129.168	0.64342	-0.636168	0.357243	0.607774			205	120	103	227	285	266		174.84	191.499	129.168	207.037	220.38	212.837
ENSCAFG00000001741	GNMT	ENSCAFG00000001741	10.4607	6.84122	21.319	3.11625	1.63981	0.102256	0.296512			8	11	17	4	13	14		6.82301	17.5541	21.319	3.64823	10.0524	11.2019
ENSCAFG00000001743	ENSCAFG00000001743	ENSCAFG00000001743	67.8257	59.5008	92.8002	1.55965	0.64122	0.46252	0.69113			122	22	74	35	55	19		104.051	35.1081	92.8002	31.922	42.5294	15.2026
ENSCAFG00000001745	CHRNA5	ENSCAFG00000001745	122.193	161.251	5.01623	0.0311081	-5.00656	0.000857343	0.00830038	Down		157	10	4	203	213	205		133.902	15.9582	5.01623	185.148	164.705	164.028
ENSCAFG00000001748	PEX6	ENSCAFG00000001748	223.052	170.743	379.979	2.22545	1.1541	0.0387309	0.15545			162	131	303	188	262	279		138.166	209.053	379.979	171.467	202.595	223.238
ENSCAFG00000001749	PSMA4	ENSCAFG00000001749	1038.3	1200.05	553.039	0.460846	-1.11764	0.0822758	0.256606			1481	535	441	1350	1430	1403		1263.11	853.766	553.039	1231.28	1105.76	1122.59
ENSCAFG00000001750	AGPHD1	ENSCAFG00000001750	44.1572	35.8852	68.9732	1.92205	0.942648	0.156985	0.384048			43	24	55	49	34	46		36.6737	38.2998	68.9732	44.6909	26.2909	36.8063
ENSCAFG00000001753	PPP2R5D	ENSCAFG00000001753	425.189	489.167	233.255	0.47684	-1.06842	0.102244	0.296512			475	244	186	551	724	636		405.116	389.381	233.255	502.544	559.842	508.888
ENSCAFG00000001754	POT1	ENSCAFG00000001754	165.24	181.444	116.627	0.642774	-0.637617	0.369466	0.618596			238	88	93	203	202	188		202.985	140.432	116.627	185.148	156.199	150.426
ENSCAFG00000001755	F5CBP3_CANFA	ENSCAFG00000001755	114.434	67.3032	255.828	3.80112	1.92642	0.000737232	0.00735937			27	76	204	130	78	128		23.0277	121.283	255.828	118.568	60.3144	102.418
ENSCAFG00000001756	MEA1	ENSCAFG00000001756	425.463	459.018	324.801	0.7076	-0.498994	0.456397	0.686016			549	294	259	531	549	555		468.229	469.172	324.801	484.303	424.521	444.076
ENSCAFG00000001758	FBXO7	ENSCAFG00000001758	421.94	479.819	248.303	0.517494	-0.950386	0.149772	0.372953			571	188	198	578	550	587		486.993	300.015	248.303	527.17	425.294	469.681
ENSCAFG00000001760	ENSCAFG00000001760	ENSCAFG00000001760	47.2839	56.7749	18.8109	0.331323	-1.59369	0.0726143	0.23677			93	24	15	54	54	70		79.3175	38.2998	18.8109	49.2511	41.7561	56.0096
ENSCAFG00000001763	KLHDC3	ENSCAFG00000001763	582.599	562.355	643.331	1.144	0.194081	0.684061	0.843707			655	356	513	648	695	684		558.634	568.113	643.331	591.014	537.417	547.294
ENSCAFG00000001764	ENSCAFG00000001764	ENSCAFG00000001764	21.2272	28.303	0	0	-Inf	0.0011681	0.0107256			28	3	0	33	40	22		23.8805	4.78747	0	30.0979	30.9305	17.603
ENSCAFG00000001766	IREB2	ENSCAFG00000001766	944.47	1113.4	437.666	0.393088	-1.34708	0.0377875	0.152909			1275	384	349	1250	1439	1407		1087.42	612.796	437.666	1140.07	1112.72	1125.79
ENSCAFG00000001767	PWP1	ENSCAFG00000001767	326.475	363.4	215.698	0.593555	-0.752547	0.25994	0.511967			446	158	172	412	432	329		380.383	252.14	215.698	375.768	334.049	263.245
ENSCAFG00000001769	RORB	ENSCAFG00000001769	10.8949	9.92838	13.7946	1.38941	0.474476	0.656601	0.826006			15	19	11	11	9	8		12.7931	30.3207	13.7946	10.0326	6.95936	6.4011
ENSCAFG00000001771	WASL	ENSCAFG00000001771	83.1916	63.6859	141.708	2.22512	1.15388	0.0590098	0.206983			72	51	113	65	91	79		61.4071	81.387	141.708	59.2838	70.3668	63.2109
ENSCAFG00000001772	ENSCAFG00000001772	ENSCAFG00000001772	429.07	478.457	280.909	0.587114	-0.768288	0.247032	0.497295			438	419	224	714	531	689		373.56	668.65	280.909	651.21	410.602	551.295
ENSCAFG00000001773	ENSCAFG00000001773	ENSCAFG00000001773	34.1827	38.0526	22.573	0.593206	-0.753396	0.43723	0.670225			40	31	18	53	41	52		34.1151	49.4705	22.573	48.3391	31.7037	41.6072
ENSCAFG00000001774	CUL7	ENSCAFG00000001774	1569.53	1615.75	1430.88	0.885581	-0.175305	0.811326	0.914176			1774	723	1141	1749	2249	2119		1513	1153.78	1430.88	1595.19	1739.07	1695.49
ENSCAFG00000001776	ENSCAFG00000001776	ENSCAFG00000001776	111.38	120.5	84.0218	0.697277	-0.520196	0.491616	0.713963			159	86	67	140	127	179		135.607	137.241	84.0218	127.688	98.2043	143.225
ENSCAFG00000001778	ANXA1	ENSCAFG00000001778	3065.51	2690.75	4189.81	1.55712	0.638877	0.216971	0.462426			4426	2285	3341	2521	2584	2616		3774.83	3646.46	4189.81	2299.3	1998.11	2093.16
ENSCAFG00000001779	ASB15	ENSCAFG00000001779	45.2491	50.7177	28.8433	0.568704	-0.814251	0.36189	0.611664			60	20	23	59	61	58		51.1726	31.9165	28.8433	53.8114	47.169	46.408
ENSCAFG00000001781	WFS1	ENSCAFG00000001781	917.117	816.508	1218.94	1.49287	0.578092	0.278672	0.530603			859	512	972	832	1239	1227		732.621	817.062	1218.94	758.833	958.072	981.769
ENSCAFG00000001782	MRPL2	ENSCAFG00000001782	284.008	325.589	159.265	0.489161	-1.03162	0.123465	0.332398			376	97	127	348	438	408		320.682	154.795	159.265	317.396	338.689	326.456
ENSCAFG00000001783	ENSCAFG00000001783	ENSCAFG00000001783	384.777	367.148	437.666	1.19207	0.25347	0.618273	0.800629			448	199	349	386	475	477		382.089	317.569	437.666	352.055	367.299	381.666
ENSCAFG00000001784	ZNF300	ENSCAFG00000001784	199.582	170.801	285.925	1.67402	0.743318	0.180371	0.417569			220	127	228	195	190	177		187.633	202.67	285.925	177.851	146.92	141.624
ENSCAFG00000001785	C22orf28	ENSCAFG00000001785	554.375	579.901	477.796	0.823927	-0.279412	0.693243	0.849569			707	345	381	652	701	663		602.984	550.559	477.796	594.662	542.057	530.491
ENSCAFG00000001786	ACO1	ENSCAFG00000001786	690.738	734.965	558.056	0.759295	-0.397267	0.547679	0.754655			919	599	445	751	952	978		783.794	955.898	558.056	684.956	736.145	782.535
ENSCAFG00000001787	KLC4	ENSCAFG00000001787	366.757	323.892	495.353	1.52937	0.612942	0.254994	0.505863			329	199	395	394	429	460		280.596	317.569	495.353	359.351	331.729	368.063
ENSCAFG00000001788	PRDM4	ENSCAFG00000001788	419.543	469.517	269.622	0.574255	-0.800238	0.221558	0.468232			526	235	215	526	621	556		448.613	375.019	269.622	479.743	480.196	444.877
ENSCAFG00000001789	ENSCAFG00000001789	ENSCAFG00000001789	510.375	583.102	292.195	0.501105	-0.996814	0.129928	0.342533			661	255	233	781	612	786		563.751	406.935	292.195	712.318	473.236	628.908
ENSCAFG00000001791	ALDH1A1	ENSCAFG00000001791	61.7008	73.4893	26.3352	0.358354	-1.48054	0.355274	0.60582			27	111	21	130	102	91		23.0277	177.136	26.3352	118.568	78.8727	72.8125
ENSCAFG00000001792	LIMCH1	ENSCAFG00000001792	504.55	628.005	134.184	0.213667	-2.22656	0.0013206	0.0118967		LIMCH1:Premature_stop_codon	742	262	107	719	770	650		632.834	418.106	134.184	655.77	595.412	520.089
ENSCAFG00000001793	ENSCAFG00000001793	ENSCAFG00000001793	73.6806	54.3488	131.676	2.4228	1.27667	0.0386705	0.155292			87	51	105	44	63	68		74.2003	81.387	131.676	40.1306	48.7155	54.4094
ENSCAFG00000001794	ENSCAFG00000001794	ENSCAFG00000001794	509.486	507.091	516.672	1.01889	0.0270026	0.908877	0.965122			735	471	412	494	574	637		626.864	751.633	516.672	450.557	443.852	509.688
ENSCAFG00000001796	TMEM33	ENSCAFG00000001796	410.373	491.149	168.044	0.342144	-1.54732	0.0209194	0.101359			594	134	134	481	683	583		506.609	213.84	168.044	438.7	528.138	466.48
ENSCAFG00000001797	CRY1	ENSCAFG00000001797	179.731	188.643	152.995	0.811031	-0.302172	0.691719	0.848933			254	118	122	199	217	204		216.631	188.307	152.995	181.5	167.798	163.228
ENSCAFG00000001798	SLC30A9	ENSCAFG00000001798	549.55	654.145	235.763	0.360414	-1.47227	0.026633	0.120072			881	209	188	714	724	612		751.384	333.527	235.763	651.21	559.842	489.684
ENSCAFG00000001799	MTERFD3	ENSCAFG00000001799	79.1909	84.6869	62.7029	0.740408	-0.433607	0.603011	0.78983			110	37	50	96	94	88		93.8164	59.0455	62.7029	87.5576	72.6866	70.4121
ENSCAFG00000001800	C12orf23	ENSCAFG00000001800	140.568	147.713	119.135	0.806535	-0.310191	0.69682	0.851302			190	70	95	170	163	176		162.047	111.708	119.135	155.05	126.042	140.824
ENSCAFG00000001802	BEND4	ENSCAFG00000001802	153.111	204.148	0	0	-Inf	1.09838e-06	2.5918e-05	Down		262	9	0	212	253	222		223.454	14.3624	0	193.356	195.635	177.631
ENSCAFG00000001805	RIC8B	ENSCAFG00000001805	94.5484	108.09	53.9245	0.498886	-1.00322	0.188225	0.427559			110	30	43	145	127	114		93.8164	47.8747	53.9245	132.248	98.2043	91.2157
ENSCAFG00000001807	DDX58	ENSCAFG00000001807	323.324	231.285	599.439	2.59178	1.37394	0.0621041	0.213378			389	319	478	241	184	210		331.769	509.068	599.439	219.806	142.28	168.029
ENSCAFG00000001808	KIAA1324L	ENSCAFG00000001808	46.8847	60.0048	7.52434	0.125396	-2.99544	0.00330045	0.0249162			73	7	6	74	65	53		62.26	11.1708	7.52434	67.4923	50.262	42.4073
ENSCAFG00000001809	TOPORS	ENSCAFG00000001809	667.766	715.204	525.45	0.734685	-0.444802	0.506188	0.723671			922	350	419	818	793	724		786.352	558.538	525.45	746.064	613.197	579.3
ENSCAFG00000001811	ZFAND5	ENSCAFG00000001811	837.69	679.672	1311.74	1.92997	0.948575	0.0766448	0.245711			846	458	1046	634	956	777		721.534	730.887	1311.74	578.245	739.238	621.707
ENSCAFG00000001812	APTX_CANFA	ENSCAFG00000001812	153.452	156.948	142.963	0.910891	-0.13465	0.902961	0.962091			214	93	114	172	170	191		182.516	148.412	142.963	156.874	131.455	152.826
ENSCAFG00000001814	PTK7	ENSCAFG00000001814	361.754	305.517	530.466	1.73629	0.796009	0.149848	0.373018			245	238	423	318	540	451		208.955	379.806	530.466	290.035	417.561	360.862
ENSCAFG00000001815	GDA	ENSCAFG00000001815	32.8179	4.04538	119.135	29.4498	4.88018	2.72966e-10	1.23706e-08			6	12	95	6	2	17		5.11726	19.1499	119.135	5.47235	1.54652	13.6023
ENSCAFG00000001816	ENSCAFG00000001816	ENSCAFG00000001816	306.657	357.877	152.995	0.427507	-1.22598	0.0690865	0.228494			469	158	122	402	397	377		399.999	252.14	152.995	366.647	306.985	301.652
ENSCAFG00000001818	LOC474739	ENSCAFG00000001818	402.276	458.199	234.509	0.511806	-0.966332	0.143311	0.364016			622	136	187	477	529	439		530.489	217.032	234.509	435.052	409.056	351.26
ENSCAFG00000001819	DMTF1	ENSCAFG00000001819	330.951	302.904	415.093	1.37038	0.454575	0.398491	0.642489			415	250	331	281	386	363		353.944	398.956	415.093	256.288	298.479	290.45
ENSCAFG00000001820	C9orf85	ENSCAFG00000001820	18.2139	22.6132	5.01623	0.221828	-2.17249	0.120314	0.32663			34	4	4	18	29	36		28.9978	6.38329	5.01623	16.417	22.4246	28.805
ENSCAFG00000001821	FAM108B1	ENSCAFG00000001821	102.536	88.6418	144.217	1.62696	0.702177	0.230049	0.477822			137	89	115	88	89	95		116.844	142.028	144.217	80.2611	68.8203	76.0131
ENSCAFG00000001825	TMEM2	ENSCAFG00000001825	336.326	312.997	406.315	1.29814	0.376451	0.617037	0.799658			356	607	324	338	423	438		303.624	968.665	406.315	308.276	327.09	350.46
ENSCAFG00000001827	CROT	ENSCAFG00000001827	181.154	197.647	131.676	0.666218	-0.585935	0.402634	0.645325			283	79	105	182	240	193		241.364	126.07	131.676	165.995	185.583	154.427
ENSCAFG00000001828	KCTD8	ENSCAFG00000001828	14.3062	19.0749	0	0	-Inf	0.116752	0.320077			11	0	0	16	43	26		9.38164	0	0	14.5929	33.2503	20.8036
ENSCAFG00000001829	SRF	ENSCAFG00000001829	561.952	571.612	532.974	0.932407	-0.100969	0.911503	0.965967			498	198	425	654	897	807		424.733	315.973	532.974	596.486	693.616	645.711
ENSCAFG00000001830	PPP1R14B	ENSCAFG00000001830	204.48	240.87	95.3084	0.395684	-1.33758	0.0538341	0.193514			278	77	76	250	333	244		237.1	122.878	95.3084	228.015	257.496	195.234
ENSCAFG00000001832	YIPF7	ENSCAFG00000001832	18.4418	24.5891	0	0	-Inf	0.00510296	0.0349033			32	2	0	34	20	27		27.2921	3.19165	0	31.01	15.4652	21.6037
ENSCAFG00000001833	ABCB4	ENSCAFG00000001833	34.4055	41.2758	13.7946	0.334206	-1.58119	0.433409	0.667694			85	13	11	30	31	10		72.4945	20.7457	13.7946	27.3617	23.9711	8.00138
ENSCAFG00000001834	CUL9	ENSCAFG00000001834	1255.07	1226.57	1340.59	1.09296	0.128241	0.775496	0.896703			1276	507	1069	1361	1746	1784		1088.27	809.083	1340.59	1241.31	1350.12	1427.45
ENSCAFG00000001835	Q4PLA8_CANFA	ENSCAFG00000001835	15.1807	7.70031	37.6217	4.88574	2.28858	0.143013	0.363787			7	44	30	12	8	12		5.97014	70.2162	37.6217	10.9447	6.1861	9.60165
ENSCAFG00000001836	SMU1	ENSCAFG00000001836	559.898	586.011	481.558	0.821756	-0.283218	0.689456	0.847141			804	369	384	617	659	659		685.713	588.859	481.558	562.74	509.58	527.291
ENSCAFG00000001837	C6orf108	ENSCAFG00000001837	270.025	349.583	31.3514	0.0896825	-3.47903	0.00183141	0.0154347			338	61	25	426	481	497		288.272	97.3452	31.3514	388.537	371.939	397.668
ENSCAFG00000001838	RUNDC3B	ENSCAFG00000001838	55.0153	71.2636	6.27029	0.0879872	-3.50656	0.00417411	0.029734	Down		108	7	5	80	63	62		92.1107	11.1708	6.27029	72.9647	48.7155	49.6085
ENSCAFG00000001839	TTBK1	ENSCAFG00000001839	13.2413	17.6551	0	0	-Inf	0.00798018	0.049289			22	7	0	18	23	25		18.7633	11.1708	0	16.417	17.785	20.0034
ENSCAFG00000001840	B4GALT1	ENSCAFG00000001840	346.623	303.316	476.542	1.57111	0.651781	0.232967	0.481581			375	326	380	285	427	357		319.829	520.239	476.542	259.937	330.183	285.649
ENSCAFG00000001841	SLC25A40	ENSCAFG00000001841	69.7286	69.9804	68.9732	0.985607	-0.0209157	1	1			98	29	55	58	95	73		83.5819	46.2789	68.9732	52.8994	73.4599	58.41
ENSCAFG00000001842	CRIP3	ENSCAFG00000001842	22.5144	9.95422	60.1948	6.04716	2.59626	0.000666796	0.0067336			9	33	48	15	11	26		7.67589	52.6622	60.1948	13.6809	8.50588	20.8036
ENSCAFG00000001843	SPINK4	ENSCAFG00000001843	20.5984	22.0302	16.3027	0.740017	-0.43437	0.76348	0.890405			21	5	13	24	34	22		17.9104	7.97912	16.3027	21.8894	26.2909	17.603
ENSCAFG00000001844	BAG1	ENSCAFG00000001844	713.041	786.439	492.845	0.626678	-0.674203	0.294873	0.547171			880	386	393	872	1052	997		750.531	615.988	492.845	795.315	813.472	797.737
ENSCAFG00000001845	DBF4	ENSCAFG00000001845	213.469	259.545	75.2434	0.289906	-1.78634	0.0117959	0.0663706			380	73	60	233	313	262		324.093	116.495	75.2434	212.51	242.031	209.636
ENSCAFG00000001846	CHMP5	ENSCAFG00000001846	419.665	458.811	302.228	0.658719	-0.602265	0.365039	0.614736			666	229	241	465	497	347		568.016	365.444	302.228	424.107	384.311	277.648
ENSCAFG00000001847	ZNF318	ENSCAFG00000001847	1133.91	1299.95	635.807	0.489101	-1.03179	0.107405	0.304202			1628	412	507	1436	1554	1393		1388.48	657.479	635.807	1309.72	1201.65	1114.59
ENSCAFG00000001848	NFX1	ENSCAFG00000001848	558.997	583.973	484.066	0.828918	-0.270698	0.705098	0.857023			654	235	386	698	721	687		557.781	375.019	484.066	636.617	557.522	549.695
ENSCAFG00000001850	GUF1	ENSCAFG00000001850	155.656	179.953	82.7678	0.459942	-1.12048	0.113348	0.314004			263	53	66	162	217	181		224.307	84.5787	82.7678	147.753	167.798	144.825
ENSCAFG00000001851	POLR3B	ENSCAFG00000001851	441.218	492.982	285.925	0.57999	-0.785899	0.23091	0.478937			621	193	228	533	599	507		529.636	307.994	285.925	486.127	463.184	405.67
ENSCAFG00000001852	ADAM22	ENSCAFG00000001852	78.711	90.3173	43.892	0.485976	-1.04104	0.177451	0.414096			105	55	35	98	119	97		89.552	87.7703	43.892	89.3817	92.0182	77.6134
ENSCAFG00000001853	ABCC10	ENSCAFG00000001853	1007.09	1041.81	902.921	0.866684	-0.206422	0.767514	0.892942			980	359	720	1142	1614	1536		835.819	572.901	902.921	1041.57	1248.04	1229.01
ENSCAFG00000001855	SRI	ENSCAFG00000001855	429.363	432.447	420.109	0.97147	-0.0417588	1	1			594	355	335	449	493	474		506.609	566.517	420.109	409.514	381.218	379.265
ENSCAFG00000001856	STEAP4	ENSCAFG00000001856	32.9363	28.4484	46.4001	1.63103	0.705783	0.585156	0.777507			28	99	37	25	50	14		23.8805	157.987	46.4001	22.8015	38.6631	11.2019
ENSCAFG00000001857	ENSCAFG00000001857	ENSCAFG00000001857	114.38	126.171	79.0056	0.62618	-0.675352	0.366404	0.616052			162	66	63	155	128	121		138.166	105.324	79.0056	141.369	98.9775	96.8167
ENSCAFG00000001858	DLK2	ENSCAFG00000001858	8.66135	6.11422	16.3027	2.66637	1.41487	0.263644	0.515434			8	2	13	5	9	29		6.82301	3.19165	16.3027	4.56029	6.95936	23.204
ENSCAFG00000001861	ENSCAFG00000001861	ENSCAFG00000001861	13.59	10.5956	22.573	2.13042	1.09113	0.330785	0.583028			12	20	18	16	9	6		10.2345	31.9165	22.573	14.5929	6.95936	4.80083
ENSCAFG00000001862	ZNF804B	ENSCAFG00000001862	114.153	145.515	20.0649	0.137889	-2.85842	0.00544349	0.0366282			158	11	16	152	211	161		134.754	17.5541	20.0649	138.633	163.158	128.822
ENSCAFG00000001865	TJAP1	ENSCAFG00000001865	362.624	402.821	242.033	0.600845	-0.734934	0.260654	0.512466			358	161	193	451	636	582		305.33	256.928	242.033	411.338	491.795	465.68
ENSCAFG00000001866	ENSCAFG00000001866	ENSCAFG00000001866	149.496	175.501	71.4813	0.407298	-1.29585	0.120052	0.326157			295	59	57	170	155	155		251.599	94.1536	71.4813	155.05	119.856	124.021
ENSCAFG00000001867	KLF9	ENSCAFG00000001867	47.0798	19.7172	129.168	6.55104	2.71172	0.0382576	0.154094			22	82	103	18	31	17		18.7633	130.858	129.168	16.417	23.9711	13.6023
ENSCAFG00000001868	YIPF3	ENSCAFG00000001868	587.978	586.247	593.169	1.01181	0.0169348	0.921929	0.970956			591	479	473	722	771	745		504.05	764.4	593.169	658.506	596.185	596.103
ENSCAFG00000001869	NOL6	ENSCAFG00000001869	286.679	295.709	259.59	0.877857	-0.187943	0.805911	0.912238			307	128	207	310	443	460		261.833	204.265	259.59	282.738	342.555	368.063
ENSCAFG00000001870	STEAP2	ENSCAFG00000001870	131.216	157.397	52.6704	0.334634	-1.57935	0.032128	0.136161			212	56	42	155	194	140		180.81	89.3661	52.6704	141.369	150.013	112.019
ENSCAFG00000001871	GNPDA2	ENSCAFG00000001871	364.206	400.749	254.574	0.635244	-0.654618	0.321336	0.572737			592	160	203	350	489	423		504.903	255.332	254.574	319.22	378.125	338.458
ENSCAFG00000001872	POLR1C	ENSCAFG00000001872	476.332	568.226	200.649	0.353115	-1.50179	0.0248053	0.113671			678	206	160	706	624	668		578.25	328.74	200.649	643.913	482.515	534.492
ENSCAFG00000001873	TCP11L2	ENSCAFG00000001873	164.443	129.801	268.368	2.06754	1.04792	0.0611495	0.211472			176	157	214	153	129	147		150.106	250.544	268.368	139.545	99.7508	117.62
ENSCAFG00000001874	C7orf63	ENSCAFG00000001874	20.61	20.3737	21.319	1.0464	0.0654313	0.890103	0.956174			44	14	17	14	14	18		37.5266	22.3415	21.319	12.7688	10.8257	14.4025
ENSCAFG00000001875	CKAP4	ENSCAFG00000001875	848.887	935.798	588.153	0.628504	-0.670006	0.294734	0.547035			1008	339	469	1024	1311	1135		859.7	540.984	588.153	933.948	1013.75	908.156
ENSCAFG00000001876	CDC34	ENSCAFG00000001876	430.98	462.193	337.341	0.729871	-0.454286	0.490027	0.712573			449	244	269	501	707	666		382.942	389.381	337.341	456.941	546.696	532.892
ENSCAFG00000001877	ENSCAFG00000001877	ENSCAFG00000001877	11.9545	11.7592	12.5406	1.06645	0.0928137	0.911715	0.966053			16	7	10	11	15	9		13.646	11.1708	12.5406	10.0326	11.5989	7.20124
ENSCAFG00000001879	NUAK1	ENSCAFG00000001879	104.677	42.5889	290.941	6.83139	2.77218	1.58515e-05	0.000266125			64	113	232	37	51	86		54.5841	180.328	290.941	33.7462	39.4364	68.8118
ENSCAFG00000001880	SMC5	ENSCAFG00000001880	1154.84	1385.11	464.001	0.334991	-1.5778	0.0158814	0.0828211			1757	326	370	1498	1669	1383		1498.5	520.239	464.001	1366.26	1290.57	1106.59
ENSCAFG00000001882	GTPBP10	ENSCAFG00000001882	44.2578	48.1419	32.6055	0.677279	-0.562178	0.533687	0.74426			78	24	26	32	63	57		66.5244	38.2998	32.6055	29.1859	48.7155	45.6078
ENSCAFG00000001884	CLDN12	ENSCAFG00000001884	24.7664	17.5552	46.4001	2.6431	1.40223	0.153916	0.378796			14	39	37	26	22	21		11.9403	62.2371	46.4001	23.7135	17.0118	16.8029
ENSCAFG00000001885	APPL2	ENSCAFG00000001885	155.087	108.966	293.449	2.69303	1.42923	0.0863433	0.26526			152	231	234	112	123	153		129.637	368.635	293.449	102.151	95.1112	122.421
ENSCAFG00000001886	ENSCAFG00000001886	ENSCAFG00000001886	6845.7	7294.58	5499.04	0.753853	-0.407645	0.533958	0.744568			8246	4849	4385	9034	8550	9317		7032.82	7738.15	5499.04	8239.53	6611.39	7454.88
ENSCAFG00000001889	GABRB1	ENSCAFG00000001889	9.0468	12.0624	0	0	-Inf	0.128222	0.340221			8	0	0	11	25	18		6.82301	0	0	10.0326	19.3315	14.4025
ENSCAFG00000001890	MAMDC2	ENSCAFG00000001890	179.48	212.553	80.2597	0.377598	-1.40508	0.0457034	0.173982			240	185	64	267	245	215		204.69	295.227	80.2597	243.52	189.449	172.03
ENSCAFG00000001891	UBAP2	ENSCAFG00000001891	622	699.33	390.012	0.557694	-0.842455	0.189672	0.429219			671	208	311	786	1046	934		572.28	331.931	390.012	716.878	808.832	747.329
ENSCAFG00000001892	XPO5	ENSCAFG00000001892	518.174	556.297	403.806	0.725883	-0.462191	0.484599	0.708367			615	235	322	618	751	718		524.519	375.019	403.806	563.652	580.72	574.499
ENSCAFG00000001894	KIAA1033	ENSCAFG00000001894	149.888	156.377	130.422	0.834025	-0.261837	0.749633	0.883674			249	153	104	134	174	166		212.366	244.161	130.422	122.216	134.548	132.823
ENSCAFG00000001895	PTAR1	ENSCAFG00000001895	141.349	157.95	91.5462	0.579591	-0.786892	0.273009	0.525049			184	55	73	183	194	142		156.929	87.7703	91.5462	166.907	150.013	113.62
ENSCAFG00000001897	APBA1	ENSCAFG00000001897	71.7829	78.1537	52.6704	0.673934	-0.569322	0.464998	0.693367			77	56	42	74	131	102		65.6715	89.3661	52.6704	67.4923	101.297	81.614
ENSCAFG00000001898	CDK14	ENSCAFG00000001898	104.577	120.208	57.6866	0.479892	-1.05922	0.154011	0.378824			144	31	46	120	166	116		122.814	49.4705	57.6866	109.447	128.361	92.816
ENSCAFG00000001899	COMMD8	ENSCAFG00000001899	336.846	426.555	67.7191	0.158758	-2.6551	0.000336441	0.00377703			628	99	54	447	435	413		535.606	157.987	67.7191	407.69	336.369	330.457
ENSCAFG00000001900	FAM189A2	ENSCAFG00000001900	84.245	100.204	36.3677	0.362936	-1.46221	0.223064	0.468984			166	18	29	104	83	130		141.578	28.7248	36.3677	94.8541	64.1807	104.018
ENSCAFG00000001901	DCAF12	ENSCAFG00000001901	326.703	329.009	319.785	0.971962	-0.0410281	1	1			346	204	255	389	436	439		295.095	325.548	319.785	354.791	337.142	351.26
ENSCAFG00000001902	ZO2_CANFA	ENSCAFG00000001902	556.939	562.001	541.753	0.963972	-0.052937	0.985291	1			615	268	432	641	746	717		524.519	427.681	541.753	584.629	576.853	573.699
ENSCAFG00000001903	ATP10D	ENSCAFG00000001903	278.992	213.56	475.288	2.22555	1.15416	0.170459	0.403946			325	433	379	201	233	296		277.185	690.992	475.288	183.324	180.17	236.841
ENSCAFG00000001904	A6Q0K4_CANFA	ENSCAFG00000001904	101.104	108.47	79.0056	0.728365	-0.457267	0.559916	0.762592			144	37	63	117	124	119		122.814	59.0455	79.0056	106.711	95.8845	95.2164
ENSCAFG00000001905	ENSCAFG00000001905	ENSCAFG00000001905	364.69	371.716	343.612	0.924393	-0.113422	0.909659	0.965467			398	258	274	441	483	428		339.445	411.723	343.612	402.218	373.486	342.459
ENSCAFG00000001906	FZD1	ENSCAFG00000001906	265.176	209.769	431.396	2.05652	1.04021	0.0633946	0.216439			163	139	344	212	384	313		139.019	221.819	431.396	193.356	296.933	250.443
ENSCAFG00000001908	MTERF	ENSCAFG00000001908	69.2231	71.8145	61.4488	0.855661	-0.22489	0.855809	0.937242			131	35	49	62	61	87		111.727	55.8538	61.4488	56.5476	47.169	69.612
ENSCAFG00000001909	KIF24	ENSCAFG00000001909	94.0743	113.728	35.1136	0.308751	-1.69548	0.0307911	0.132549			116	19	28	152	134	115		98.9337	30.3207	35.1136	138.633	103.617	92.0158
ENSCAFG00000001910	POLH	ENSCAFG00000001910	328.724	388.136	150.487	0.387717	-1.36693	0.0426689	0.165631			429	121	120	455	496	436		365.884	193.095	150.487	414.987	383.538	348.86
ENSCAFG00000001911	ALDH1L2	ENSCAFG00000001911	100.522	90.5549	130.422	1.44025	0.526323	0.367122	0.616448			101	62	104	111	109	97		86.1405	98.9411	130.422	101.238	84.2856	77.6134
ENSCAFG00000001912	NUDT2	ENSCAFG00000001912	55.1105	60.1041	40.1298	0.667672	-0.582789	0.502729	0.72121			75	37	32	75	62	83		63.9657	59.0455	40.1298	68.4044	47.9422	66.4114
ENSCAFG00000001913	NFXL1	ENSCAFG00000001913	349.417	411.965	161.773	0.392687	-1.34855	0.0455626	0.173745			587	137	129	456	413	450		500.639	218.628	161.773	415.899	319.357	360.062
ENSCAFG00000001916	PIP5K1B	ENSCAFG00000001916	15.5691	7.80025	38.8758	4.98392	2.31728	0.128319	0.340357			15	51	31	4	9	20		12.7931	81.387	38.8758	3.64823	6.95936	16.0028
ENSCAFG00000001918	GTPBP2	ENSCAFG00000001918	190.728	150.635	311.006	2.06463	1.04588	0.0609129	0.210805			140	156	248	195	200	212		119.403	248.949	311.006	177.851	154.652	169.629
ENSCAFG00000001919	FAM219A	ENSCAFG00000001919	60.7714	61.7997	57.6866	0.933446	-0.0993621	0.95452	0.988823			46	30	46	67	110	89		39.2323	47.8747	57.6866	61.1079	85.0588	71.2123
ENSCAFG00000001920	NIPAL1	ENSCAFG00000001920	14.9345	15.7325	12.5406	0.797114	-0.327143	0.892379	0.957097			28	5	10	12	16	27		23.8805	7.97912	12.5406	10.9447	12.3722	21.6037
ENSCAFG00000001921	ENSCAFG00000001921	ENSCAFG00000001921	136.893	157.025	76.4975	0.487166	-1.03751	0.146532	0.368142			195	78	61	179	183	225		166.311	124.474	76.4975	163.258	141.507	180.031
ENSCAFG00000001922	MAD2L1BP	ENSCAFG00000001922	79.3841	70.7319	105.341	1.4893	0.574631	0.346549	0.596448			79	65	84	74	100	87		67.3772	103.729	105.341	67.4923	77.3262	69.612
ENSCAFG00000001924	RSPH9	ENSCAFG00000001924	16.9385	15.8964	20.0649	1.26223	0.335975	0.681629	0.842389			15	8	16	23	18	30		12.7931	12.7666	20.0649	20.9773	13.9187	24.0041
ENSCAFG00000001925	C12orf45	ENSCAFG00000001925	126.975	147.563	65.211	0.44192	-1.17814	0.105799	0.301427			213	54	52	148	163	139		181.663	86.1745	65.211	134.985	126.042	111.219
ENSCAFG00000001926	FAM122A	ENSCAFG00000001926	82.3958	80.5997	87.784	1.08914	0.123184	0.812534	0.914898			83	71	70	90	115	110		70.7888	113.303	87.784	82.0852	88.9251	88.0151
ENSCAFG00000001928	MRPS18A	ENSCAFG00000001928	346.551	418.594	130.422	0.311571	-1.68236	0.0137955	0.0742493			460	120	104	505	521	550		392.323	191.499	130.422	460.589	402.869	440.076
ENSCAFG00000001929	SLC41A2	ENSCAFG00000001929	411.521	409.495	417.601	1.0198	0.0282812	0.903908	0.962724			538	278	333	453	461	449		458.848	443.639	417.601	413.162	356.474	359.262
ENSCAFG00000001930	PGM5	ENSCAFG00000001930	186.764	192.169	170.552	0.887511	-0.172163	0.854496	0.93643			221	112	136	244	214	222		188.486	178.732	170.552	222.542	165.478	177.631
ENSCAFG00000001931	ENSCAFG00000001931	ENSCAFG00000001931	22.1277	23.2333	18.8109	0.809651	-0.304627	0.84738	0.933661			23	5	15	21	40	25		19.6162	7.97912	18.8109	19.1532	30.9305	20.0034
ENSCAFG00000001932	CNTFR_CANFA	ENSCAFG00000001932	61.3625	81.3986	1.25406	0.0154064	-6.02033	0.000769897	0.00760325	Down		75	5	1	84	134	94		63.9657	7.97912	1.25406	76.6129	103.617	75.2129
ENSCAFG00000001934	ENSCAFG00000001934	ENSCAFG00000001934	29.5839	23.1424	48.9082	2.11336	1.07954	0.133094	0.347705			39	35	39	21	22	33		33.2622	55.8538	48.9082	19.1532	17.0118	26.4045
ENSCAFG00000001935	AKAP9	ENSCAFG00000001935	3361.52	4013.43	1405.8	0.350274	-1.51344	0.0190974	0.0949984			5149	992	1121	4505	4578	3935		4391.46	1583.06	1405.8	4108.82	3539.99	3148.54
ENSCAFG00000001937	DCTN3	ENSCAFG00000001937	433.19	484.787	278.401	0.574275	-0.800188	0.225874	0.473006			617	240	222	581	515	607		526.225	382.998	278.401	529.906	398.23	485.684
ENSCAFG00000001938	VEGFA_CANFA	ENSCAFG00000001938	295.641	279.232	344.866	1.23505	0.30457	0.560025	0.762592			240	126	275	360	394	252		204.69	201.074	344.866	328.341	304.665	201.635
ENSCAFG00000001939	SIGMAR1	ENSCAFG00000001939	440.938	542.771	135.438	0.249531	-2.00271	0.00547384	0.0367259			514	121	108	651	771	636		438.379	193.095	135.438	593.75	596.185	508.888
ENSCAFG00000001940	MRPL14	ENSCAFG00000001940	235.328	229.331	253.32	1.1046	0.14353	0.759141	0.887798			276	175	202	258	281	264		235.394	279.269	253.32	235.311	217.287	211.236
ENSCAFG00000001941	Q6PQC2_CANFA	ENSCAFG00000001941	856.537	883.296	776.262	0.878824	-0.186354	0.797761	0.908713			882	433	619	981	1297	1263		752.237	690.992	776.262	894.729	1002.92	1010.57
ENSCAFG00000001942	TEC	ENSCAFG00000001942	534.279	660.119	156.757	0.237468	-2.0742	0.00613511	0.0400177			613	177	125	891	834	818		522.813	282.461	156.757	812.644	644.9	654.513
ENSCAFG00000001943	ENSCAFG00000001943	ENSCAFG00000001943	224.753	195.584	312.26	1.59655	0.674961	0.220325	0.466477			271	189	249	200	224	244		231.13	301.611	312.26	182.412	173.211	195.234
ENSCAFG00000001944	TXNRD1	ENSCAFG00000001944	712.078	831.556	353.644	0.42528	-1.23352	0.0579582	0.204264			1044	434	282	923	986	1002		890.403	692.587	353.644	841.83	762.436	801.738
ENSCAFG00000001945	CYP51A1	ENSCAFG00000001945	925.901	1186.04	145.471	0.122652	-3.02736	0.00215629	0.0175618			1528	123	116	1388	1279	1326		1303.2	196.286	145.471	1265.94	989.002	1060.98
ENSCAFG00000001946	GALT	ENSCAFG00000001946	47.2606	19.1221	131.676	6.88605	2.78368	0.00328244	0.0248182			20	70	105	23	25	36		17.0575	111.708	131.676	20.9773	19.3315	28.805
ENSCAFG00000001949	ENSCAFG00000001949	ENSCAFG00000001949	108.997	126.101	57.6866	0.457464	-1.12827	0.125327	0.335371			124	60	46	153	172	156		105.757	95.7494	57.6866	139.545	133.001	124.821
ENSCAFG00000001951	ENSCAFG00000001951	ENSCAFG00000001951	44.4816	33.3916	77.7516	2.32848	1.21939	0.0686267	0.227667			24	32	62	45	50	50		20.469	51.0664	77.7516	41.0426	38.6631	40.0069
ENSCAFG00000001952	SEPT10	ENSCAFG00000001952	472.803	517.539	338.596	0.654242	-0.612105	0.356379	0.606792			657	211	270	603	572	482		560.34	336.719	338.596	549.971	442.306	385.666
ENSCAFG00000001953	CCL27	ENSCAFG00000001953	14.5842	14.4294	15.0487	1.04292	0.0606284	0.923052	0.971585			17	6	12	18	16	25		14.4989	9.57494	15.0487	16.417	12.3722	20.0034
ENSCAFG00000001954	CCL19	ENSCAFG00000001954	37.6902	3.85351	139.2	36.1231	5.17485	0.00339095	0.0253825	Up		4	99	111	3	7	18		3.41151	157.987	139.2	2.73617	5.41283	14.4025
ENSCAFG00000001956	SLAIN2	ENSCAFG00000001956	513.718	578.362	319.785	0.552914	-0.854872	0.188119	0.427383			654	252	255	638	770	604		557.781	402.148	319.785	581.893	595.412	483.283
ENSCAFG00000001957	DOCK8	ENSCAFG00000001957	627.909	450.962	1158.75	2.5695	1.36149	0.0843656	0.261139			558	882	924	491	555	597		475.905	1407.52	1158.75	447.821	429.16	477.682
ENSCAFG00000001959	ENSCAFG00000001959	ENSCAFG00000001959	169.729	166.947	178.076	1.06666	0.0931022	0.820669	0.918945			210	161	142	201	179	230		179.104	256.928	178.076	183.324	138.414	184.032
ENSCAFG00000001961	KRIT1	ENSCAFG00000001961	232.588	239.89	210.682	0.878241	-0.187311	0.815665	0.916589			327	160	168	223	307	233		278.891	255.332	210.682	203.389	237.391	186.432
ENSCAFG00000001964	SLC10A4	ENSCAFG00000001964	46.1777	61.5702	0	0	-Inf	4.08348e-05	0.000607547	Down		64	7	0	74	81	76		54.5841	11.1708	0	67.4923	62.6342	60.8105
ENSCAFG00000001966	SH3RF3	ENSCAFG00000001966	66.8494	44.4044	134.184	3.02186	1.59544	0.0122133	0.0681161			45	26	107	37	79	58		38.3794	41.4914	134.184	33.7462	61.0877	46.408
ENSCAFG00000001967	C9orf131	ENSCAFG00000001967	35.1463	14.6742	96.5624	6.58041	2.71818	0.000171753	0.00213055			20	8	77	16	16	12		17.0575	12.7666	96.5624	14.5929	12.3722	9.60165
ENSCAFG00000001968	ENSCAFG00000001968	ENSCAFG00000001968	94.3142	72.6638	159.265	2.19181	1.13212	0.0992874	0.291161			99	101	127	82	76	70		84.4348	161.178	159.265	74.7888	58.7679	56.0096
ENSCAFG00000001969	ANKIB1	ENSCAFG00000001969	686.229	712.233	608.218	0.85396	-0.22776	0.759565	0.888088			881	349	485	833	809	694		751.384	556.942	608.218	759.745	625.569	555.296
ENSCAFG00000001972	FRYL	ENSCAFG00000001972	1211.57	1307.34	924.24	0.706961	-0.500297	0.440333	0.672446			1734	684	737	1379	1533	1399		1478.89	1091.54	924.24	1257.73	1185.41	1119.39
ENSCAFG00000001973	ENSCAFG00000001973	ENSCAFG00000001973	22.5048	20.392	28.8433	1.41444	0.500234	0.569932	0.768613			29	44	23	23	20	32		24.7334	70.2162	28.8433	20.9773	15.4652	25.6044
ENSCAFG00000001974	KANK1	ENSCAFG00000001974	212.915	140.924	428.888	3.0434	1.60568	0.00421386	0.0299593			113	49	342	151	244	214		96.3751	78.1954	428.888	137.721	188.676	171.229
ENSCAFG00000001975	GATAD1	ENSCAFG00000001975	200.095	224.155	127.914	0.570648	-0.809326	0.238515	0.48741			273	94	102	237	289	242		232.835	150.007	127.914	216.158	223.473	193.633
ENSCAFG00000001976	VCP	ENSCAFG00000001976	2232.44	2250.49	2178.3	0.967923	-0.047036	0.991693	1			2583	1535	1737	2575	2845	3040		2202.98	2449.59	2178.3	2348.55	2199.93	2432.42
ENSCAFG00000001977	PEX1	ENSCAFG00000001977	368.147	373.818	351.136	0.939325	-0.0903041	0.937976	0.979616			462	159	280	394	476	411		394.029	253.736	351.136	359.351	368.073	328.857
ENSCAFG00000001978	CCDC138	ENSCAFG00000001978	27.5827	30.5066	18.8109	0.616615	-0.697557	0.55224	0.756978			56	10	15	20	33	24		47.7611	15.9582	18.8109	18.2412	25.5176	19.2033
ENSCAFG00000001980	RBM48	ENSCAFG00000001980	144.683	148.183	134.184	0.905529	-0.143167	0.889623	0.955897			202	75	107	151	174	136		172.281	119.687	134.184	137.721	134.548	108.819
ENSCAFG00000001981	HSP90AB1	ENSCAFG00000001981	2664.37	2935.92	1849.73	0.630036	-0.666495	0.29539	0.547702			3346	1797	1475	3565	3495	3888		2853.73	2867.7	1849.73	3251.49	2702.55	3110.94
ENSCAFG00000001983	B2BMP5_CANFA	ENSCAFG00000001983	225.374	208.117	277.147	1.33169	0.413258	0.439988	0.672152			222	126	221	265	250	272		189.339	201.074	277.147	241.695	193.315	217.637
ENSCAFG00000001984	ENSCAFG00000001984	ENSCAFG00000001984	11.135	13.1746	5.01623	0.380751	-1.39308	0.554051	0.757991			26	1	4	8	13	19		22.1748	1.59582	5.01623	7.29647	10.0524	15.2026
ENSCAFG00000001985	NFKBIE	ENSCAFG00000001985	89.2495	61.3127	173.06	2.82258	1.49701	0.157719	0.38483			67	185	138	50	105	108		57.1427	295.227	173.06	45.6029	81.1925	86.4149
ENSCAFG00000001986	TMEM151B	ENSCAFG00000001986	26.0888	18.0644	50.1623	2.77686	1.47346	0.0599765	0.209067			17	8	40	13	36	31		14.4989	12.7666	50.1623	11.8568	27.8374	24.8043
ENSCAFG00000001989	AARS2	ENSCAFG00000001989	148.625	146.332	155.503	1.06268	0.0877012	0.852765	0.935701			128	88	124	159	239	252		109.168	140.432	155.503	145.017	184.81	201.635
ENSCAFG00000001990	OCIAD1	ENSCAFG00000001990	487.198	410.49	717.321	1.74747	0.80527	0.134825	0.351182			649	346	572	344	471	468		553.517	552.155	717.321	313.748	364.206	374.464
ENSCAFG00000001991	ENSCAFG00000001991	ENSCAFG00000001991	7.86602	5.88982	13.7946	2.34212	1.22781	0.423623	0.660613			11	24	11	4	6	7		9.38164	38.2998	13.7946	3.64823	4.63957	5.60096
ENSCAFG00000001993	ENSCAFG00000001993	ENSCAFG00000001993	1232.71	1214.31	1287.92	1.06061	0.0849004	0.819693	0.918757			1791	921	1027	1291	1213	1275		1527.5	1469.75	1287.92	1177.47	937.967	1020.18
ENSCAFG00000001995	FANCG	ENSCAFG00000001995	355.798	358.187	348.628	0.973312	-0.0390264	1	1			400	219	278	426	446	477		341.151	349.485	348.628	388.537	344.875	381.666
ENSCAFG00000001996	CDC5L	ENSCAFG00000001996	602.44	652.349	452.715	0.693976	-0.527042	0.427105	0.66308			895	450	361	734	678	632		763.325	718.121	452.715	669.451	524.272	505.687
ENSCAFG00000001998	CDK6	ENSCAFG00000001998	301.203	369.417	96.5624	0.261392	-1.93571	0.014349	0.0765313			403	57	77	394	524	435		343.709	90.962	96.5624	359.351	405.189	348.06
ENSCAFG00000001999	DCUN1D4	ENSCAFG00000001999	116.314	109.522	136.692	1.24809	0.319717	0.559676	0.76258			152	85	109	124	111	104		129.637	135.645	136.692	113.095	85.8321	83.2143
ENSCAFG00000002000	PIGO	ENSCAFG00000002000	374.644	290.516	627.029	2.15833	1.10991	0.0410395	0.161469			325	286	500	310	403	449		277.185	456.406	627.029	282.738	311.625	359.262
ENSCAFG00000002001	SGCB	ENSCAFG00000002001	367.751	438.082	156.757	0.357826	-1.48267	0.0275136	0.122768			508	103	125	453	605	432		433.261	164.37	156.757	413.162	467.823	345.659
ENSCAFG00000002002	SUPT3H	ENSCAFG00000002002	61.3094	62.099	58.9407	0.949141	-0.0753052	1	1			64	39	47	91	63	69		54.5841	62.2371	58.9407	82.9973	48.7155	55.2095
ENSCAFG00000002004	STOML2	ENSCAFG00000002004	463.62	501.115	351.136	0.700709	-0.513112	0.443839	0.675312			523	272	280	648	603	615		446.054	434.064	351.136	591.014	466.277	492.085
ENSCAFG00000002007	ENSCAFG00000002007	ENSCAFG00000002007	1678.29	1012.93	3674.39	3.62749	1.85897	0.102747	0.29712			1761	2796	2930	872	959	980		1501.92	4461.92	3674.39	795.315	741.558	784.135
ENSCAFG00000002008	G3XKX1_CANFA	ENSCAFG00000002008	750.826	762.412	716.067	0.939212	-0.0904771	0.93059	0.975335			916	296	571	800	1004	934		781.235	472.364	716.067	729.647	776.355	747.329
ENSCAFG00000002009	ENSCAFG00000002009	ENSCAFG00000002009	98.5992	100.532	92.8002	0.92309	-0.115457	0.935806	0.977973			143	75	74	102	112	132		121.961	119.687	92.8002	93.0299	86.6053	105.618
ENSCAFG00000002010	ENSCAFG00000002010	ENSCAFG00000002010	17.8814	13.3914	31.3514	2.34115	1.22722	0.150812	0.374637			14	6	25	14	20	30		11.9403	9.57494	31.3514	12.7688	15.4652	24.0041
ENSCAFG00000002013	SMARCA2	ENSCAFG00000002013	800.35	651.205	1247.79	1.91612	0.938189	0.0771014	0.246656			822	699	995	701	793	806		701.065	1115.48	1247.79	639.353	613.197	644.911
ENSCAFG00000002014	USP46	ENSCAFG00000002014	59.7436	66.6996	38.8758	0.582849	-0.778806	0.351819	0.601977			71	12	31	75	92	65		60.5542	19.1499	38.8758	68.4044	71.1401	52.0089
ENSCAFG00000002015	ENSCAFG00000002015	ENSCAFG00000002015	348.612	374.106	272.13	0.727416	-0.459147	0.492426	0.714716			500	262	217	345	493	379		426.438	418.106	272.13	314.66	381.218	303.252
ENSCAFG00000002016	CLIC5	ENSCAFG00000002016	161.553	194.503	62.7029	0.322375	-1.63319	0.0232855	0.108936			235	80	50	214	243	231		200.426	127.666	62.7029	195.18	187.903	184.832
ENSCAFG00000002017	FAM214B	ENSCAFG00000002017	127.534	85.6048	253.32	2.95917	1.56519	0.0184637	0.0927202			103	140	202	92	110	101		87.8463	223.415	253.32	83.9094	85.0588	80.8139
ENSCAFG00000002018	CCDC132	ENSCAFG00000002018	150.634	152.774	144.217	0.943989	-0.0831582	0.968718	0.999012			239	115	115	151	151	157		203.838	183.52	144.217	137.721	116.763	125.622
ENSCAFG00000002019	RASL11B	ENSCAFG00000002019	67.7651	68.1984	66.465	0.974583	-0.0371425	1	1			57	14	53	82	105	100		48.614	22.3415	66.465	74.7888	81.1925	80.0138
ENSCAFG00000002020	ENPP4	ENSCAFG00000002020	451.601	562.004	120.39	0.214215	-2.22287	0.00146885	0.0129094			714	176	96	679	592	499		608.954	280.865	120.39	619.288	457.771	399.269
ENSCAFG00000002021	ENPP5	ENSCAFG00000002021	290.579	337.276	150.487	0.446183	-1.16429	0.0848371	0.262104			464	208	120	383	345	341		395.735	331.931	150.487	349.318	266.775	272.847
ENSCAFG00000002023	RCAN2	ENSCAFG00000002023	30.8674	3.95285	111.611	28.2356	4.81944	6.46201e-05	0.000902361			6	48	89	4	4	15		5.11726	76.5995	111.611	3.64823	3.09305	12.0021
ENSCAFG00000002025	GCC2	ENSCAFG00000002025	501.345	494.146	522.942	1.05827	0.0817137	0.829874	0.923917			754	342	417	493	504	492		643.069	545.772	522.942	449.645	389.724	393.668
ENSCAFG00000002026	CYP39A1	ENSCAFG00000002026	181.243	224.101	52.6704	0.23503	-2.08908	0.00457186	0.0319058			323	54	42	235	236	228		275.479	86.1745	52.6704	214.334	182.49	182.431
ENSCAFG00000002028	VLDLR	ENSCAFG00000002028	96.0006	57.7736	210.682	3.64668	1.86658	0.00137989	0.0122884			34	85	168	115	51	110		28.9978	135.645	210.682	104.887	39.4364	88.0151
ENSCAFG00000002029	SLC25A27	ENSCAFG00000002029	49.4171	48.3326	52.6704	1.08975	0.123996	0.816551	0.916878			68	26	42	53	50	48		57.9956	41.4914	52.6704	48.3391	38.6631	38.4066
ENSCAFG00000002030	UNC13B	ENSCAFG00000002030	621.34	722.276	318.531	0.441009	-1.18112	0.0707754	0.232543			859	185	254	851	851	831		732.621	295.227	318.531	776.162	658.046	664.914
ENSCAFG00000002031	ENSCAFG00000002031	ENSCAFG00000002031	85.2194	91.8888	65.211	0.709672	-0.494775	0.526415	0.739212			91	43	52	101	137	112		77.6118	68.6204	65.211	92.1179	105.937	89.6154
ENSCAFG00000002034	FIP1L1	ENSCAFG00000002034	548.888	608.535	369.947	0.60793	-0.718023	0.268093	0.519396			748	230	295	629	794	617		637.952	367.039	369.947	573.685	613.97	493.685
ENSCAFG00000002035	KIAA0020	ENSCAFG00000002035	371.734	392.813	308.498	0.785357	-0.34858	0.622693	0.803124			468	225	246	478	444	395		399.146	359.06	308.498	435.964	343.328	316.054
ENSCAFG00000002037	PAFA_CANFA	ENSCAFG00000002037	299.736	267.554	396.282	1.48113	0.566698	0.558743	0.762012			437	580	316	223	293	269		372.707	925.578	396.282	203.389	226.566	215.237
ENSCAFG00000002038	ENSCAFG00000002038	ENSCAFG00000002038	64.0945	68.3205	51.4164	0.752575	-0.410092	0.644454	0.818673			88	30	41	78	76	72		75.0531	47.8747	51.4164	71.1405	58.7679	57.6099
ENSCAFG00000002039	LNX1	ENSCAFG00000002039	20.3049	6.59027	61.4488	9.32417	3.22097	0.00015024	0.00188425			10	10	49	3	11	4		8.52877	15.9582	61.4488	2.73617	8.50588	3.20055
ENSCAFG00000002040	TFPI2	ENSCAFG00000002040	184.505	207.549	115.373	0.555885	-0.847141	0.457289	0.686872			231	70	92	125	403	70		197.014	111.708	115.373	114.007	311.625	56.0096
ENSCAFG00000002046	GNG11	ENSCAFG00000002046	87.9398	55.8043	184.346	3.30345	1.72397	0.00659049	0.0423707			102	67	147	39	58	54		86.9934	106.92	184.346	35.5703	44.8492	43.2074
ENSCAFG00000002047	BET1	ENSCAFG00000002047	41.3056	30.829	72.7353	2.35932	1.23837	0.0680366	0.22639			41	30	58	30	39	52		34.9679	47.8747	72.7353	27.3617	30.1572	41.6072
ENSCAFG00000002049	RUSC2	ENSCAFG00000002049	266.373	266.126	267.114	1.00371	0.0053453	1	1			241	103	213	299	414	354		205.543	164.37	267.114	272.705	320.13	283.249
ENSCAFG00000002050	CHIC2	ENSCAFG00000002050	34.2929	12.2823	100.325	8.1682	3.03002	0.00590926	0.03894			26	42	80	11	6	9		22.1748	67.0246	100.325	10.0326	4.63957	7.20124
ENSCAFG00000002053	RFX3	ENSCAFG00000002053	180.731	223.836	51.4164	0.229706	-2.12214	0.00402409	0.0288461			248	52	41	250	300	192		211.513	82.9828	51.4164	228.015	231.979	153.626
ENSCAFG00000002054	GPR116	ENSCAFG00000002054	314.812	189.838	689.732	3.63326	1.86126	0.0537006	0.193223			247	462	550	201	227	214		210.661	737.271	689.732	183.324	175.53	171.229
ENSCAFG00000002055	FAM166B	ENSCAFG00000002055	12.3738	7.72004	26.3352	3.41128	1.77031	0.0656649	0.221189			6	5	21	13	8	11		5.11726	7.97912	26.3352	11.8568	6.1861	8.80151
ENSCAFG00000002057	Q6E7G6_CANFA	ENSCAFG00000002057	328.519	310.111	383.742	1.23743	0.30735	0.611093	0.795583			188	383	306	372	557	440		160.341	611.2	383.742	339.286	430.707	352.061
ENSCAFG00000002058	TESK1	ENSCAFG00000002058	286.657	288.573	280.909	0.97344	-0.0388363	0.989905	1			267	163	224	279	496	434		227.718	260.119	280.909	254.464	383.538	347.26
ENSCAFG00000002059	ENSCAFG00000002059	ENSCAFG00000002059	12.1888	9.98146	18.8109	1.88458	0.914243	0.328232	0.57999			17	15	15	11	7	9		14.4989	23.9374	18.8109	10.0326	5.41283	7.20124
ENSCAFG00000002060	ENSCAFG00000002060	ENSCAFG00000002060	195.132	219.21	122.898	0.560638	-0.834859	0.224579	0.471162			326	124	98	200	255	212		278.038	197.882	122.898	182.412	197.182	169.629
ENSCAFG00000002061	CD72	ENSCAFG00000002061	197.538	168.075	285.925	1.70117	0.766531	0.499921	0.719446			253	527	228	184	156	216		215.778	840.999	285.925	167.819	120.629	172.83
ENSCAFG00000002062	ENSCAFG00000002062	ENSCAFG00000002062	10.3084	9.56436	12.5406	1.31118	0.390862	0.724505	0.869312			10	5	10	6	19	14		8.52877	7.97912	12.5406	5.47235	14.692	11.2019
ENSCAFG00000002063	SIT1	ENSCAFG00000002063	98.9701	90.1582	125.406	1.39095	0.476073	0.414429	0.654134			100	91	100	103	118	116		85.2877	145.22	125.406	93.942	91.2449	92.816
ENSCAFG00000002065	KIT_CANFA	ENSCAFG00000002065	37.5346	33.7434	48.9082	1.44942	0.535472	0.420743	0.658621			39	49	39	44	36	56		33.2622	78.1954	48.9082	40.1306	27.8374	44.8077
ENSCAFG00000002066	CCDC107	ENSCAFG00000002066	116.334	125.015	90.2921	0.722249	-0.469431	0.527201	0.739735			106	65	72	151	190	184		90.4049	103.729	90.2921	137.721	146.92	147.225
ENSCAFG00000002067	Q9N1R4_CANFA	ENSCAFG00000002067	36.0014	2.85584	135.438	47.425	5.56758	8.66728e-13	5.54331e-11			7	22	108	2	1	18		5.97014	35.1081	135.438	1.82412	0.773262	14.4025
ENSCAFG00000002068	GPR110	ENSCAFG00000002068	95.477	42.0267	255.828	6.08726	2.60579	0.0958725	0.28408			60	278	204	55	32	71		51.1726	443.639	255.828	50.1632	24.7444	56.8098
ENSCAFG00000002069	CO1A2_CANFA	ENSCAFG00000002069	5233.65	3154.99	11469.6	3.63538	1.86211	0.000349276	0.00390038			3685	2004	9146	3047	4582	5213		3142.85	3198.03	11469.6	2779.04	3543.09	4171.12
ENSCAFG00000002070	ENSCAFG00000002070	ENSCAFG00000002070	364.595	386.22	299.72	0.776034	-0.365809	0.595351	0.784346			434	213	239	433	509	441		370.148	339.91	299.72	394.921	393.59	352.861
ENSCAFG00000002071	ENSCAFG00000002071	ENSCAFG00000002071	64.2495	75.2155	31.3514	0.416821	-1.2625	0.118405	0.32335			105	49	25	78	84	84		89.552	78.1954	31.3514	71.1405	64.954	67.2116
ENSCAFG00000002072	SPATA6L	ENSCAFG00000002072	32.9457	42.2555	5.01623	0.118712	-3.07446	0.00712017	0.0451474			35	5	4	52	64	38		29.8507	7.97912	5.01623	47.427	49.4888	30.4052
ENSCAFG00000002073	C9orf100	ENSCAFG00000002073	257.016	313.427	87.784	0.280078	-1.8361	0.100217	0.292783			167	142	70	361	606	477		142.43	226.607	87.784	329.253	468.597	381.666
ENSCAFG00000002074	ENSCAFG00000002074	ENSCAFG00000002074	17.9828	19.7969	12.5406	0.633462	-0.65867	0.620532	0.801858			26	16	10	23	21	23		22.1748	25.5332	12.5406	20.9773	16.2385	18.4032
ENSCAFG00000002075	PPAPDC2	ENSCAFG00000002075	58.4676	36.1549	125.406	3.46857	1.79434	0.00440029	0.0309903			31	52	100	45	53	60		26.4392	82.9828	125.406	41.0426	40.9829	48.0083
ENSCAFG00000002077	CA9	ENSCAFG00000002077	61.7537	78.9941	10.0325	0.127003	-2.97707	0.00150115	0.0131064			87	14	8	92	102	88		74.2003	22.3415	10.0325	83.9094	78.8727	70.4121
ENSCAFG00000002078	ENSCAFG00000002078	ENSCAFG00000002078	386.354	372.176	428.888	1.15238	0.204615	0.743861	0.879747			305	790	342	521	493	638		260.127	1260.7	428.888	475.182	381.218	510.488
ENSCAFG00000002079	Q2XPT7_CANFA	ENSCAFG00000002079	1218.04	1522.48	304.736	0.200158	-2.32079	0.00550499	0.0368513			1754	279	243	1672	2000	2004		1495.95	445.235	304.736	1524.96	1546.52	1603.48
ENSCAFG00000002081	CDC37L1	ENSCAFG00000002081	129.752	117.824	165.536	1.40494	0.490514	0.387232	0.633761			162	75	132	125	131	126		138.166	119.687	165.536	114.007	101.297	100.817
ENSCAFG00000002083	ENSCAFG00000002083	ENSCAFG00000002083	56.8554	64.5207	33.8596	0.524786	-0.930199	0.272085	0.523886			92	19	27	66	71	50		78.4646	30.3207	33.8596	60.1958	54.9016	40.0069
ENSCAFG00000002084	PPIA	ENSCAFG00000002084	88.9979	101.107	52.6704	0.520937	-0.940819	0.546154	0.75396			75	167	42	198	76	153		63.9657	266.503	52.6704	180.588	58.7679	122.421
ENSCAFG00000002085	ENSCAFG00000002085	ENSCAFG00000002085	160.698	165.356	146.725	0.887326	-0.172463	0.85938	0.939454			225	145	117	197	161	257		191.897	231.394	146.725	179.675	124.495	205.635
ENSCAFG00000002086	TPM2	ENSCAFG00000002086	524.439	629.025	210.682	0.334933	-1.57805	0.0181324	0.0918367			698	136	168	744	793	683		595.308	217.032	210.682	678.571	613.197	546.494
ENSCAFG00000002089	CD2AP	ENSCAFG00000002089	328.56	349.042	267.114	0.765278	-0.385944	0.577616	0.77291			481	142	213	349	412	364		410.234	226.607	267.114	318.308	318.584	291.25
ENSCAFG00000002090	SRD5A3	ENSCAFG00000002090	401.538	460.141	225.73	0.490568	-1.02748	0.120284	0.326608			548	131	180	528	558	452		467.376	209.053	225.73	481.567	431.48	361.662
ENSCAFG00000002091	RCL1	ENSCAFG00000002091	181.494	201.026	122.898	0.611353	-0.709924	0.305962	0.558013			231	77	98	218	268	245		197.014	122.878	122.898	198.829	207.234	196.034
ENSCAFG00000002092	GPR111	ENSCAFG00000002092	60.9606	81.2808	0	0	-Inf	6.59551e-07	1.64044e-05	Down		86	13	0	103	99	85		73.3474	20.7457	0	93.942	76.5529	68.0117
ENSCAFG00000002093	CASD1	ENSCAFG00000002093	191.39	221.745	100.325	0.452433	-1.14422	0.139711	0.358488			355	68	80	188	247	267		302.771	108.516	100.325	171.467	190.996	213.637
ENSCAFG00000002094	TMEM165	ENSCAFG00000002094	830.985	940.354	502.877	0.534774	-0.902998	0.159835	0.38775			1291	373	401	949	1105	1024		1101.06	595.242	502.877	865.543	854.454	819.341
ENSCAFG00000002095	GPR115	ENSCAFG00000002095	21.0711	13.4641	43.892	3.25992	1.70484	0.0349217	0.144722			14	19	35	10	25	17		11.9403	30.3207	43.892	9.12058	19.3315	13.6023
ENSCAFG00000002096	UXS1	ENSCAFG00000002096	206.915	240.354	106.595	0.44349	-1.17303	0.0870883	0.266645			276	100	85	240	345	264		235.394	159.582	106.595	218.894	266.775	211.236
ENSCAFG00000002099	NCK2	ENSCAFG00000002099	389.498	422.35	290.941	0.688863	-0.53771	0.412305	0.652599			414	203	232	451	650	507		353.091	323.952	290.941	411.338	502.62	405.67
ENSCAFG00000002101	ENSCAFG00000002101	ENSCAFG00000002101	779.619	911.579	383.742	0.420964	-1.24823	0.0553137	0.197583			1232	315	306	996	1003	839		1050.74	502.684	383.742	908.41	775.582	671.315
ENSCAFG00000002102	JAK2	ENSCAFG00000002102	911.029	968.074	739.894	0.764295	-0.387799	0.556334	0.760341			1305	587	590	944	1203	964		1113	936.749	739.894	860.983	930.234	771.333
ENSCAFG00000002104	SGCE	ENSCAFG00000002104	66.4935	67.757	62.7029	0.925408	-0.111839	0.942829	0.981815			71	58	50	70	102	74		60.5542	92.5578	62.7029	63.8441	78.8727	59.2102
ENSCAFG00000002105	FHL2	ENSCAFG00000002105	433.916	545.949	97.8165	0.179168	-2.48062	0.00306744	0.0235404			630	80	78	564	758	643		537.312	127.666	97.8165	514.401	586.133	514.489
ENSCAFG00000002106	ENSCAFG00000002106	ENSCAFG00000002106	1049.61	1297.48	305.99	0.235834	-2.08416	0.00198277	0.0165034			1615	365	244	1457	1534	1507		1377.4	582.476	305.99	1328.87	1186.18	1205.81
ENSCAFG00000002111	MUT	ENSCAFG00000002111	185.138	97.6179	447.699	4.58623	2.19731	0.0277194	0.123463			146	278	357	93	108	125		124.52	443.639	447.699	84.8214	83.5123	100.017
ENSCAFG00000002112	TGFBRAP1	ENSCAFG00000002112	272.847	283.118	242.033	0.854884	-0.2262	0.762982	0.889965			304	145	193	307	401	345		259.274	231.394	242.033	280.002	310.078	276.047
ENSCAFG00000002113	INSL6	ENSCAFG00000002113	15.3289	20.0205	1.25406	0.0626388	-3.9968	0.0220227	0.104922			15	4	1	23	34	17		12.7931	6.38329	1.25406	20.9773	26.2909	13.6023
ENSCAFG00000002116	C9orf46	ENSCAFG00000002116	34.8913	36.0713	31.3514	0.869152	-0.20232	0.894451	0.95817			54	25	25	30	45	28		46.0553	39.8956	31.3514	27.3617	34.7968	22.4039
ENSCAFG00000002117	C2orf49	ENSCAFG00000002117	107.207	118.28	73.9894	0.625546	-0.676813	0.361347	0.611173			164	52	59	117	140	159		139.872	82.9828	73.9894	106.711	108.257	127.222
ENSCAFG00000002118	PON3	ENSCAFG00000002118	15.2765	12.4263	23.8271	1.91747	0.939205	0.303738	0.555925			12	15	19	11	22	8		10.2345	23.9374	23.8271	10.0326	17.0118	6.4011
ENSCAFG00000002120	CD274	ENSCAFG00000002120	90.243	71.4157	146.725	2.05452	1.0388	0.363574	0.613172			109	181	117	66	79	69		92.9635	288.844	146.725	60.1958	61.0877	55.2095
ENSCAFG00000002121	PDCD1LG2	ENSCAFG00000002121	81.7987	84.8198	72.7353	0.857528	-0.221745	0.97415	1			117	144	58	106	75	85		99.7866	229.799	72.7353	96.6782	57.9946	68.0117
ENSCAFG00000002122	MRPS9	ENSCAFG00000002122	305.487	340.433	200.649	0.589394	-0.762695	0.252484	0.502791			440	147	160	348	425	361		375.266	234.586	200.649	317.396	328.636	288.85
ENSCAFG00000002123	PON2_CANFA	ENSCAFG00000002123	345.765	303.427	472.78	1.55813	0.639817	0.237332	0.485903			429	141	377	301	349	303		365.884	225.011	472.78	274.53	269.868	242.442
ENSCAFG00000002125	ENSCAFG00000002125	ENSCAFG00000002125	186.991	244.305	15.0487	0.061598	-4.02097	2.36965e-06	5.18654e-05			259	53	12	285	326	250		220.895	84.5787	15.0487	259.937	252.083	200.034
ENSCAFG00000002126	CENPQ	ENSCAFG00000002126	33.5447	40.9641	11.2865	0.275522	-1.85976	0.14682	0.368452			75	10	9	29	42	35		63.9657	15.9582	11.2865	26.4497	32.477	28.0048
ENSCAFG00000002128	KIAA1432	ENSCAFG00000002128	885.875	856.366	974.403	1.13783	0.186291	0.690782	0.848276			1030	643	777	977	1034	980		878.463	1026.11	974.403	891.081	799.553	784.135
ENSCAFG00000002129	PDK4	ENSCAFG00000002129	16.8028	14.4613	23.8271	1.64764	0.720404	0.378952	0.627228			6	24	19	25	20	36		5.11726	38.2998	23.8271	22.8015	15.4652	28.805
ENSCAFG00000002130	SLC9A2	ENSCAFG00000002130	33.8741	43.4934	5.01623	0.115333	-3.11612	0.00546458	0.0367138	Down		55	10	4	45	55	50		46.9082	15.9582	5.01623	41.0426	42.5294	40.0069
ENSCAFG00000002131	ERMP1	ENSCAFG00000002131	917.615	1079.27	432.65	0.400873	-1.31878	0.0425409	0.165438			1222	403	345	1317	1286	1313		1042.22	643.117	432.65	1201.18	994.415	1050.58
ENSCAFG00000002132	ENSCAFG00000002132	ENSCAFG00000002132	17.141	14.9124	23.8271	1.59781	0.676095	0.409024	0.649987			22	17	19	20	10	25		18.7633	27.129	23.8271	18.2412	7.73262	20.0034
ENSCAFG00000002134	IL18RAP	ENSCAFG00000002134	820.972	1027.33	201.903	0.196532	-2.34716	0.000648255	0.00660049			1143	180	161	1170	1345	1002		974.838	287.248	201.903	1067.11	1040.04	801.738
ENSCAFG00000002138	IL18R1	ENSCAFG00000002138	226.205	286.558	45.1461	0.157546	-2.66616	0.000385557	0.00425092			402	62	36	275	344	246		342.856	98.9411	45.1461	250.816	266.002	196.834
ENSCAFG00000002139	ENSCAFG00000002139	ENSCAFG00000002139	1867.56	1363.1	3380.94	2.48034	1.31054	0.0573268	0.202861			1732	2151	2696	1432	1689	1526		1477.18	3432.62	3380.94	1306.07	1306.04	1221.01
ENSCAFG00000002140	CLOCK	ENSCAFG00000002140	316.483	379.339	127.914	0.337202	-1.56832	0.0217164	0.104067			495	61	102	383	474	357		422.174	97.3452	127.914	349.318	366.526	285.649
ENSCAFG00000002142	IL1RL1	ENSCAFG00000002142	179.061	236.658	6.27029	0.0264952	-5.23813	4.2838e-06	8.70656e-05	Down		316	30	5	282	237	237		269.509	47.8747	6.27029	257.2	183.263	189.633
ENSCAFG00000002143	DYNC1I1	ENSCAFG00000002143	17.763	2.78303	62.7029	22.5304	4.4938	4.07159e-07	1.0498e-05			6	15	50	1	3	16		5.11726	23.9374	62.7029	0.912058	2.31979	12.8022
ENSCAFG00000002147	IL1R1	ENSCAFG00000002147	208.532	176.046	305.99	1.73813	0.797534	0.151261	0.375019			189	221	244	198	241	313		161.194	352.677	305.99	180.588	186.356	250.443
ENSCAFG00000002150	ENSCAFG00000002150	ENSCAFG00000002150	52.433	52.7718	51.4164	0.974315	-0.0375403	1	1			47	33	41	83	55	76		40.0852	52.6622	51.4164	75.7008	42.5294	60.8105
ENSCAFG00000002152	IL1R2	ENSCAFG00000002152	217.096	49.936	718.575	14.3899	3.84699	5.05156e-12	2.8721e-10			42	85	573	58	79	75		35.8208	135.645	718.575	52.8994	61.0877	60.0103
ENSCAFG00000002154	TLN1	ENSCAFG00000002154	7193.64	8002.63	4766.67	0.595638	-0.747492	0.230767	0.478895			10141	4104	3801	7518	10995	10263		8649.02	6549.26	4766.67	6856.85	8502.02	8211.81
ENSCAFG00000002156	AP2B_CANFA	ENSCAFG00000002156	37.5078	44.5761	16.3027	0.365728	-1.45116	0.129815	0.342366			43	6	13	53	63	43		36.6737	9.57494	16.3027	48.3391	48.7155	34.4059
ENSCAFG00000002157	ENSCAFG00000002157	ENSCAFG00000002157	9.59356	9.02924	11.2865	1.25	0.321924	0.752617	0.885234			12	12	9	10	10	22		10.2345	19.1499	11.2865	9.12058	7.73262	17.603
ENSCAFG00000002159	ENSCAFG00000002159	ENSCAFG00000002159	17.6589	23.1272	1.25406	0.0542242	-4.20492	0.0124257	0.0689622			20	2	1	26	37	22		17.0575	3.19165	1.25406	23.7135	28.6107	17.603
ENSCAFG00000002160	SPTLC1	ENSCAFG00000002160	199.942	181.732	254.574	1.40082	0.486272	0.375214	0.624136			211	166	203	208	227	210		179.957	264.907	254.574	189.708	175.53	168.029
ENSCAFG00000002161	SLC25A13	ENSCAFG00000002161	48.3064	13.8282	151.741	10.9733	3.45593	0.000755752	0.0075195			19	73	121	15	15	32		16.2047	116.495	151.741	13.6809	11.5989	25.6044
ENSCAFG00000002162	MAP4K4	ENSCAFG00000002162	1373.84	1355.66	1428.37	1.05363	0.0753726	0.841587	0.930537			1553	954	1139	1530	1742	1449		1324.52	1522.42	1428.37	1395.45	1347.02	1159.4
ENSCAFG00000002163	ROR2	ENSCAFG00000002163	40.31	30.3377	70.2272	2.31485	1.21092	0.0787168	0.249992			19	33	56	32	59	59		16.2047	52.6622	70.2272	29.1859	45.6225	47.2081
ENSCAFG00000002166	ENSCAFG00000002166	ENSCAFG00000002166	447.72	353.673	729.861	2.06366	1.0452	0.0517542	0.188585			466	516	582	363	430	559		397.44	823.445	729.861	331.077	332.503	447.277
ENSCAFG00000002167	ENSCAFG00000002167	ENSCAFG00000002167	118.322	94.6424	189.363	2.00082	1.00059	0.0868844	0.266313			132	61	151	98	106	91		112.58	97.3452	189.363	89.3817	81.9658	72.8125
ENSCAFG00000002169	NFIL3	ENSCAFG00000002169	233.938	205.322	319.785	1.55748	0.639211	0.251726	0.502228			170	147	255	240	326	263		144.989	234.586	319.785	218.894	252.083	210.436
ENSCAFG00000002171	B8XNP7_CANFA	ENSCAFG00000002171	224.915	149.399	451.461	3.02184	1.59543	0.193036	0.434478			205	571	360	131	199	269		174.84	911.215	451.461	119.48	153.879	215.237
ENSCAFG00000002173	ENSCAFG00000002173	ENSCAFG00000002173	36.6754	42.2122	20.0649	0.475335	-1.07298	0.2593	0.511332			64	14	16	40	46	38		54.5841	22.3415	20.0649	36.4823	35.5701	30.4052
ENSCAFG00000002174	GADD45G	ENSCAFG00000002174	21.6527	13.4035	46.4001	3.46178	1.79151	0.0273045	0.122204			3	14	37	15	31	19		2.55863	22.3415	46.4001	13.6809	23.9711	15.2026
ENSCAFG00000002175	EXOC1	ENSCAFG00000002175	934.749	1083.72	487.828	0.450141	-1.15155	0.0741938	0.240276			1530	317	389	1075	1249	987		1304.9	505.876	487.828	980.463	965.804	789.736
ENSCAFG00000002179	SHFM1	ENSCAFG00000002179	324.783	366.579	199.395	0.543935	-0.878494	0.189123	0.428625			511	157	159	410	375	484		435.82	250.544	199.395	373.944	289.973	387.267
ENSCAFG00000002180	SEMA4D	ENSCAFG00000002180	1389.54	1439.71	1239.01	0.860594	-0.216595	0.747796	0.882242			1190	660	988	1449	2564	2064		1014.92	1053.24	1239.01	1321.57	1982.64	1651.48
ENSCAFG00000002182	ENSCAFG00000002182	ENSCAFG00000002182	114.63	124.415	85.2759	0.685416	-0.544949	0.459835	0.688936			117	93	68	154	172	193		99.7866	148.412	85.2759	140.457	133.001	154.427
ENSCAFG00000002185	ENSCAFG00000002185	ENSCAFG00000002185	22.2486	14.1981	46.4001	3.26806	1.70844	0.033158	0.139209			17	11	37	13	21	21		14.4989	17.5541	46.4001	11.8568	16.2385	16.8029
ENSCAFG00000002188	SECISBP2	ENSCAFG00000002188	685.773	732.944	544.261	0.742568	-0.429405	0.514148	0.729755			870	406	434	780	964	853		742.003	647.904	544.261	711.405	745.425	682.517
ENSCAFG00000002189	ENSCAFG00000002189	ENSCAFG00000002189	309.994	390.752	67.7191	0.173305	-2.52862	0.000497553	0.00531131			547	72	54	377	468	363		466.523	114.899	67.7191	343.846	361.887	290.45
ENSCAFG00000002191	DLX5	ENSCAFG00000002191	18.3349	16.5042	23.8271	1.4437	0.529768	0.554021	0.757991			13	4	19	15	32	20		11.0874	6.38329	23.8271	13.6809	24.7444	16.0028
ENSCAFG00000002193	RNF149	ENSCAFG00000002193	227.593	234.484	206.919	0.882447	-0.180419	0.840889	0.930297			323	107	165	270	235	240		275.479	170.753	206.919	246.256	181.717	192.033
ENSCAFG00000002194	CKS2	ENSCAFG00000002194	371.441	454.289	122.898	0.270527	-1.88615	0.00594764	0.0391231			518	119	98	441	671	533		441.79	189.903	122.898	402.218	518.859	426.473
ENSCAFG00000002195	ACN9	ENSCAFG00000002195	73.4468	83.7165	42.638	0.509314	-0.973373	0.220034	0.466196			121	33	34	91	84	95		103.198	52.6622	42.638	82.9973	64.954	76.0131
ENSCAFG00000002196	MCM3	ENSCAFG00000002196	1171.25	1505.66	168.044	0.111608	-3.16349	2.73103e-05	0.000427871			1639	293	134	1692	2038	1745		1397.86	467.576	168.044	1543.2	1575.91	1396.24
ENSCAFG00000002198	ENSCAFG00000002198	ENSCAFG00000002198	48.4406	14.0071	151.741	10.8331	3.43738	2.26579e-07	6.30411e-06		-:Homozygous_deletion	24	25	121	16	9	22		20.469	39.8956	151.741	14.5929	6.95936	17.603
ENSCAFG00000002199	C2orf29	ENSCAFG00000002199	431.881	492.238	250.811	0.509533	-0.972752	0.135547	0.35225			643	174	200	443	678	546		548.4	277.673	250.811	404.042	524.272	436.875
ENSCAFG00000002200	ENSCAFG00000002200	ENSCAFG00000002200	24.9691	27.0218	18.8109	0.696135	-0.52256	0.66557	0.833003			38	19	15	33	24	34		32.4093	30.3207	18.8109	30.0979	18.5583	27.2047
ENSCAFG00000002202	KIAA1211	ENSCAFG00000002202	308.043	410.306	1.25406	0.00305639	-8.35395	3.08211e-06	6.54239e-05	Down		399	32	1	411	667	471		340.298	51.0664	1.25406	374.856	515.766	376.865
ENSCAFG00000002203	CREB3	ENSCAFG00000002203	392.779	383.669	420.109	1.09498	0.130904	0.770401	0.894164			430	329	335	447	487	482		366.737	525.026	420.109	407.69	376.579	385.666
ENSCAFG00000002204	S1PR3	ENSCAFG00000002204	14.0405	12.8684	17.5568	1.36433	0.448196	0.637696	0.81366			5	2	14	19	22	10		4.26438	3.19165	17.5568	17.3291	17.0118	8.00138
ENSCAFG00000002205	PAQR8	ENSCAFG00000002205	110.581	134.482	38.8758	0.289077	-1.79047	0.0183344	0.0924796			136	38	31	149	196	182		115.991	60.6413	38.8758	135.897	151.559	145.625
ENSCAFG00000002206	TBC1D8	ENSCAFG00000002206	389.211	177.427	1024.56	5.77458	2.52972	2.07557e-06	4.6251e-05			252	232	817	175	204	233		214.925	370.231	1024.56	159.61	157.745	186.432
ENSCAFG00000002208	SPIN1	ENSCAFG00000002208	322.311	326.079	311.006	0.953776	-0.068277	0.968443	0.998867			384	138	248	354	424	392		327.505	220.224	311.006	322.869	327.863	313.654
ENSCAFG00000002209	AASDH	ENSCAFG00000002209	210.468	244.674	107.849	0.440787	-1.18185	0.0860322	0.264571			311	99	86	252	309	244		265.245	157.987	107.849	229.839	238.938	195.234
ENSCAFG00000002210	EFHC1	ENSCAFG00000002210	15.9225	14.5416	20.0649	1.37983	0.464485	0.58774	0.779118			16	11	16	21	14	10		13.646	17.5541	20.0649	19.1532	10.8257	8.00138
ENSCAFG00000002212	CDK20	ENSCAFG00000002212	179.775	187.029	158.011	0.844847	-0.243238	0.751913	0.885082			182	107	126	211	276	255		155.224	170.753	158.011	192.444	213.42	204.035
ENSCAFG00000002214	TRAM2	ENSCAFG00000002214	184.706	88.2628	474.034	5.37071	2.42511	1.13211e-05	0.000198879			114	159	378	93	107	136		97.2279	253.736	474.034	84.8214	82.739	108.819
ENSCAFG00000002215	RPL31	ENSCAFG00000002215	54.357	49.9029	67.7191	1.35702	0.440438	0.593475	0.782648			42	87	54	74	60	54		35.8208	138.837	67.7191	67.4923	46.3957	43.2074
ENSCAFG00000002216	ENSCAFG00000002216	ENSCAFG00000002216	298.774	298.876	298.466	0.998626	-0.00198426	1	1			326	194	238	323	419	373		278.038	309.59	298.466	294.595	323.997	298.451
ENSCAFG00000002217	PPAT	ENSCAFG00000002217	462.108	581.867	102.833	0.176729	-2.50039	0.00114031	0.010503			872	122	82	533	667	561		743.708	194.69	102.833	486.127	515.766	448.877
ENSCAFG00000002220	TMEM14A	ENSCAFG00000002220	81.789	81.0448	84.0218	1.03673	0.0520457	0.891173	0.956845			105	68	67	87	96	77		89.552	108.516	84.0218	79.3491	74.2332	61.6106
ENSCAFG00000002221	GBA2	ENSCAFG00000002221	79.246	68.4577	111.611	1.63037	0.705196	0.245433	0.495969			72	66	89	79	93	112		61.4071	105.324	111.611	72.0526	71.9134	89.6154
ENSCAFG00000002222	ASNS	ENSCAFG00000002222	50.2326	38.1335	86.53	2.26913	1.18214	0.0722651	0.235839		ASNS:Premature_stop_codon	56	22	69	40	39	51		47.7611	35.1081	86.53	36.4823	30.1572	40.807
ENSCAFG00000002223	NPAS2	ENSCAFG00000002223	41.3948	45.9966	27.5893	0.599811	-0.737421	0.405769	0.646937			39	19	22	47	80	77		33.2622	30.3207	27.5893	42.8667	61.861	61.6106
ENSCAFG00000002224	ENSCAFG00000002224	ENSCAFG00000002224	19.1904	15.1368	31.3514	2.07121	1.05047	0.20925	0.453603			19	7	25	21	13	15		16.2047	11.1708	31.3514	19.1532	10.0524	12.0021
ENSCAFG00000002225	RGP1	ENSCAFG00000002225	208.257	203.687	221.968	1.08975	0.124002	0.799502	0.909303			204	121	177	213	314	272		173.987	193.095	221.968	194.268	242.804	217.637
ENSCAFG00000002226	PDCL3	ENSCAFG00000002226	204.509	222.516	150.487	0.676296	-0.564273	0.420534	0.658502			339	128	120	225	224	250		289.125	204.265	150.487	205.213	173.211	200.034
ENSCAFG00000002227	C1GALT1	ENSCAFG00000002227	185.589	155.906	274.639	1.76157	0.816859	0.146705	0.368357			235	117	219	143	177	137		200.426	186.711	274.639	130.424	136.867	109.619
ENSCAFG00000002229	PTPDC1	ENSCAFG00000002229	151.447	191.897	30.0974	0.156841	-2.67263	0.044921	0.172112			154	18	24	232	301	258		131.343	28.7248	30.0974	211.598	232.752	206.436
ENSCAFG00000002230	Q2VB21_CANFA	ENSCAFG00000002230	31.1385	32.7396	26.3352	0.804383	-0.314045	0.827484	0.922381			47	4	21	40	28	31		40.0852	6.38329	26.3352	36.4823	21.6513	24.8043
ENSCAFG00000002231	ENSCAFG00000002231	ENSCAFG00000002231	143.513	154.566	110.357	0.713982	-0.48604	0.510759	0.727189			182	92	88	189	176	159		155.224	146.816	110.357	172.379	136.094	127.222
ENSCAFG00000002233	NPR2	ENSCAFG00000002233	205.423	217.464	169.298	0.778508	-0.361215	0.616111	0.798948			247	98	135	241	287	304		210.661	156.391	169.298	219.806	221.926	243.242
ENSCAFG00000002235	CHST10	ENSCAFG00000002235	414.205	502.11	150.487	0.299709	-1.73837	0.0106483	0.0612849			563	131	120	602	617	480		480.17	209.053	150.487	549.059	477.103	384.066
ENSCAFG00000002236	PAICS	ENSCAFG00000002236	1053.64	1292.4	337.341	0.261019	-1.93777	0.00380582	0.0276157			1829	343	269	1425	1316	1285		1559.91	547.368	337.341	1299.68	1017.61	1028.18
ENSCAFG00000002237	ENSCAFG00000002237	ENSCAFG00000002237	350.939	315.342	457.731	1.45154	0.537582	0.303112	0.555399			347	426	365	444	317	582		295.948	679.821	457.731	404.954	245.124	465.68
ENSCAFG00000002238	MIOS	ENSCAFG00000002238	634.108	740.136	316.022	0.426979	-1.22776	0.0614891	0.212054			1074	254	252	824	715	695		915.989	405.339	316.022	751.536	552.882	556.096
ENSCAFG00000002240	HINT2	ENSCAFG00000002240	228.908	262.154	129.168	0.492717	-1.02117	0.134254	0.349943			304	89	103	294	335	285		259.274	142.028	129.168	268.145	259.043	228.039
ENSCAFG00000002241	ENSCAFG00000002241	ENSCAFG00000002241	323.102	344.691	258.336	0.74947	-0.416057	0.541413	0.750888			397	167	206	370	463	471		338.592	266.503	258.336	337.462	358.02	376.865
ENSCAFG00000002243	ENSCAFG00000002243	ENSCAFG00000002243	8.82839	3.4108	25.0811	7.35345	2.87842	0.00352473	0.0260763			5	19	20	4	3	15		4.26438	30.3207	25.0811	3.64823	2.31979	12.0021
ENSCAFG00000002244	SRP72_CANFA	ENSCAFG00000002244	1264.79	1495.36	573.104	0.383256	-1.38362	0.032572	0.137577			1915	493	457	1623	1775	1604		1633.26	786.741	573.104	1480.27	1372.54	1283.42
ENSCAFG00000002245	ENSCAFG00000002245	ENSCAFG00000002245	72.2095	77.8865	55.1785	0.708448	-0.497267	0.549861	0.75597			114	49	44	86	75	98		97.2279	78.1954	55.1785	78.437	57.9946	78.4135
ENSCAFG00000002246	GLCCI1	ENSCAFG00000002246	156.38	91.8798	349.882	3.80804	1.92905	0.0017255	0.0147271		GLCCI1:Homozygous_deletion	132	140	279	94	100	96		112.58	223.415	349.882	85.7335	77.3262	76.8132
ENSCAFG00000002248	ARL9	ENSCAFG00000002248	38.7098	49.523	6.27029	0.126614	-2.98149	0.0104143	0.060243			75	6	5	58	41	39		63.9657	9.57494	6.27029	52.8994	31.7037	31.2054
ENSCAFG00000002250	TMEM8B	ENSCAFG00000002250	87.1148	93.9981	66.465	0.707089	-0.500035	0.52677	0.73953			100	21	53	108	127	127		85.2877	33.5123	66.465	98.5023	98.2043	101.617
ENSCAFG00000002253	PHF2	ENSCAFG00000002253	1562.41	1944.43	416.347	0.214123	-2.22349	0.108758	0.306874			1384	279	332	2085	3558	2725		1180.38	445.235	416.347	1901.64	2751.27	2180.38
ENSCAFG00000002254	ENSCAFG00000002254	ENSCAFG00000002254	566.322	636.797	354.898	0.557318	-0.843427	0.195533	0.437432			818	302	283	715	725	602		697.653	481.939	354.898	652.122	560.615	481.683
ENSCAFG00000002255	ICK	ENSCAFG00000002255	158.882	155.41	169.298	1.08936	0.123481	0.800295	0.909748			170	79	135	164	222	155		144.989	126.07	169.298	149.578	171.664	124.021
ENSCAFG00000002256	NOA1	ENSCAFG00000002256	293.604	354.268	111.611	0.315047	-1.66636	0.0152683	0.08019			401	82	89	363	504	415		342.004	130.858	111.611	331.077	389.724	332.057
ENSCAFG00000002257	ICA1	ENSCAFG00000002257	50.4118	53.4211	41.3839	0.774673	-0.36834	0.704779	0.856964		ICA1:Homozygous_deletion	63	27	33	60	67	44		53.7312	43.0872	41.3839	54.7235	51.8086	35.2061
ENSCAFG00000002260	REV1	ENSCAFG00000002260	319.762	288.403	413.839	1.43493	0.520981	0.333961	0.585839			415	223	330	274	338	333		353.944	355.869	413.839	249.904	261.363	266.446
ENSCAFG00000002261	FAM120A	ENSCAFG00000002261	1434.11	1505.84	1218.94	0.80948	-0.304932	0.641308	0.81629			1562	726	972	1545	2297	1911		1332.19	1158.57	1218.94	1409.13	1776.18	1529.06
ENSCAFG00000002263	ENSCAFG00000002263	ENSCAFG00000002263	741.596	661.904	980.673	1.48159	0.56715	0.279456	0.530964			813	652	782	748	789	990		693.389	1040.48	980.673	682.22	610.104	792.136
ENSCAFG00000002264	FBXO9	ENSCAFG00000002264	358.915	344.787	401.298	1.1639	0.218969	0.657105	0.82643			430	275	320	381	414	387		366.737	438.852	401.298	347.494	320.13	309.653
ENSCAFG00000002266	WNK2	ENSCAFG00000002266	192.082	251.511	13.7946	0.0548469	-4.18845	0.024087	0.111246			220	26	11	257	430	464		187.633	41.4914	13.7946	234.399	332.503	371.264
ENSCAFG00000002270	NINJ1	ENSCAFG00000002270	136.701	145.064	111.611	0.769393	-0.378207	0.600058	0.787743			139	108	89	142	242	199		118.55	172.349	111.611	129.512	187.129	159.227
ENSCAFG00000002271	PHF14	ENSCAFG00000002271	168.195	148.599	226.984	1.5275	0.611173	0.267432	0.518599		PHF14:Homozygous_deletion	192	130	181	188	143	167		163.752	207.457	226.984	171.467	110.576	133.623
ENSCAFG00000002275	C9orf89	ENSCAFG00000002275	153.51	110.626	282.163	2.5506	1.35084	0.018806	0.0939918			96	144	225	102	203	143		81.8762	229.799	282.163	93.0299	156.972	114.42
ENSCAFG00000002276	ELOVL5	ENSCAFG00000002276	1148.82	1336.97	584.391	0.437101	-1.19396	0.0637169	0.217002			1840	630	466	1407	1498	1367		1569.29	1005.37	584.391	1283.27	1158.35	1093.79
ENSCAFG00000002277	SUSD3	ENSCAFG00000002277	57.1563	30.2263	137.946	4.56378	2.19023	0.0010685	0.00995966			29	68	110	35	44	53		24.7334	108.516	137.946	31.922	34.0235	42.4073
ENSCAFG00000002278	EIF5B	ENSCAFG00000002278	1286.84	1352.52	1089.78	0.805736	-0.311621	0.647755	0.82082			2000	800	869	1345	1455	1417		1705.75	1276.66	1089.78	1226.72	1125.1	1133.8
ENSCAFG00000002279	ENSCAFG00000002279	ENSCAFG00000002279	95.908	78.133	149.233	1.90998	0.93356	0.124283	0.333303			134	40	119	52	94	64		114.285	63.8329	149.233	47.427	72.6866	51.2088
ENSCAFG00000002280	THSD7A	ENSCAFG00000002280	19.0899	4.97024	61.4488	12.3633	3.628	1.18726e-05	0.000206603	Up		2	14	49	6	10	30		1.70575	22.3415	61.4488	5.47235	7.73262	24.0041
ENSCAFG00000002281	Q7YS79_CANFA	ENSCAFG00000002281	128.414	130.67	121.644	0.930919	-0.103273	0.935679	0.977916			151	55	97	136	180	156		128.784	87.7703	121.644	124.04	139.187	124.821
ENSCAFG00000002283	FGD3	ENSCAFG00000002283	217.617	38.927	753.689	19.3616	4.27512	7.98868e-05	0.0010828			60	336	601	27	53	134		51.1726	536.197	753.689	24.6256	40.9829	107.218
ENSCAFG00000002284	GLIPR2	ENSCAFG00000002284	426.865	417.413	455.223	1.09058	0.125098	0.771736	0.894596			542	368	363	477	459	524		462.259	587.263	455.223	435.052	354.927	419.272
ENSCAFG00000002286	CCIN	ENSCAFG00000002286	13.7317	14.9647	10.0325	0.670407	-0.576891	0.77356	0.89553			17	2	8	24	11	11		14.4989	3.19165	10.0325	21.8894	8.50588	8.80151
ENSCAFG00000002287	TXNDC9	ENSCAFG00000002287	261.716	266.604	247.049	0.926652	-0.109901	0.925175	0.972641			391	129	197	279	274	273		333.475	205.861	247.049	254.464	211.874	218.438
ENSCAFG00000002288	GCLC	ENSCAFG00000002288	473.777	472.437	477.796	1.01134	0.0162726	0.922099	0.970997			577	229	381	532	569	500		492.11	365.444	477.796	485.215	439.986	400.069
ENSCAFG00000002289	BICD2	ENSCAFG00000002289	758.934	797.886	642.077	0.804723	-0.313435	0.638766	0.814177			746	351	512	901	1210	1011		636.246	560.134	642.077	821.765	935.647	808.939
ENSCAFG00000002290	ENSCAFG00000002290	ENSCAFG00000002290	438.148	513.134	213.19	0.415466	-1.2672	0.0565522	0.200899			431	258	170	760	619	770		367.59	411.723	213.19	693.164	478.649	616.106
ENSCAFG00000002292	CLTA	ENSCAFG00000002292	906.409	958.57	749.926	0.782339	-0.354135	0.594133	0.783305			1176	692	598	1002	1240	1230		1002.98	1104.31	749.926	913.882	958.845	984.169
ENSCAFG00000002293	IPPK	ENSCAFG00000002293	161.306	151.536	190.617	1.25789	0.33101	0.547105	0.754638			161	96	152	169	211	221		137.313	153.199	190.617	154.138	163.158	176.83
ENSCAFG00000002294	MITD1	ENSCAFG00000002294	53.6746	56.9355	43.892	0.770908	-0.375369	0.794108	0.906916			112	27	35	41	49	59		95.5222	43.0872	43.892	37.3944	37.8898	47.2081
ENSCAFG00000002296	POLR2B	ENSCAFG00000002296	1862.45	2221.17	786.294	0.354001	-1.49818	0.0208231	0.101088			3074	750	627	2356	2448	2225		2621.74	1196.87	786.294	2148.81	1892.95	1780.31
ENSCAFG00000002297	LIPT1	ENSCAFG00000002297	130.05	150.827	67.7191	0.448984	-1.15526	0.110042	0.308551			208	72	54	149	180	129		177.398	114.899	67.7191	135.897	139.187	103.218
ENSCAFG00000002298	ENSCAFG00000002298	ENSCAFG00000002298	72.8546	93.3772	11.2865	0.12087	-3.04847	0.000843546	0.00819904			104	22	9	109	119	76		88.6992	35.1081	11.2865	99.4144	92.0182	60.8105
ENSCAFG00000002299	ENSCAFG00000002299	ENSCAFG00000002299	38.0121	35.6341	45.1461	1.26693	0.341342	0.605292	0.791373			44	28	36	43	39	43		37.5266	44.6831	45.1461	39.2185	30.1572	34.4059
ENSCAFG00000002300	KLHL31	ENSCAFG00000002300	20.5468	22.7975	13.7946	0.605094	-0.724769	0.562452	0.763826			27	6	11	26	28	26		23.0277	9.57494	13.7946	23.7135	21.6513	20.8036
ENSCAFG00000002301	ECM2	ENSCAFG00000002301	127.747	24.0224	438.92	18.2713	4.19151	0.000844877	0.00820646			49	174	350	12	25	18		41.791	277.673	438.92	10.9447	19.3315	14.4025
ENSCAFG00000002304	GNE	ENSCAFG00000002304	422.693	309.017	763.721	2.47145	1.30536	0.0150526	0.0795946			417	283	609	334	345	345		355.65	451.618	763.721	304.627	266.775	276.047
ENSCAFG00000002305	LRRC1	ENSCAFG00000002305	137.043	97.8655	254.574	2.60126	1.37921	0.0155949	0.081557			111	71	203	124	111	156		94.6693	113.303	254.574	113.095	85.8321	124.821
ENSCAFG00000002306	TMEM106B	ENSCAFG00000002306	63.8634	71.3565	41.3839	0.57996	-0.785976	0.336656	0.587919			112	30	33	63	79	65		95.5222	47.8747	41.3839	57.4597	61.0877	52.0089
ENSCAFG00000002307	ASPN	ENSCAFG00000002307	285.184	63.3865	950.576	14.9965	3.90655	6.26261e-08	1.977e-06			183	218	758	6	37	117		156.076	347.89	950.576	5.47235	28.6107	93.6161
ENSCAFG00000002308	ENSCAFG00000002308	ENSCAFG00000002308	45.8768	57.825	10.0325	0.173497	-2.52702	0.0132289	0.072199			85	10	8	59	61	69		72.4945	15.9582	10.0325	53.8114	47.169	55.2095
ENSCAFG00000002309	OMD	ENSCAFG00000002309	19.9807	5.32194	63.9569	12.0176	3.58708	2.57592e-05	0.000406154			16	11	51	0	3	4		13.646	17.5541	63.9569	0	2.31979	3.20055
ENSCAFG00000002310	TSGA10	ENSCAFG00000002310	57.8199	63.2985	41.3839	0.653789	-0.613102	0.478215	0.70321			97	20	33	59	69	44		82.729	31.9165	41.3839	53.8114	53.3551	35.2061
ENSCAFG00000002311	ENSCAFG00000002311	ENSCAFG00000002311	23.1796	27.9801	8.7784	0.313738	-1.67237	0.142907	0.363687			37	4	7	32	30	37		31.5564	6.38329	8.7784	29.1859	23.1979	29.6051
ENSCAFG00000002313	OGN	ENSCAFG00000002313	167.103	7.10589	647.094	91.0644	6.50881	4.29317e-25	1.26855e-22	Up		11	34	516	8	6	51		9.38164	54.258	647.094	7.29647	4.63957	40.807
ENSCAFG00000002315	RNF38	ENSCAFG00000002315	366.66	393.99	284.671	0.722535	-0.468861	0.484034	0.707961			472	259	227	412	522	380		402.558	413.318	284.671	375.768	403.643	304.052
ENSCAFG00000002318	ARL4A	ENSCAFG00000002318	125.665	96.9081	211.936	2.18698	1.12894	0.0491992	0.18231			120	68	169	126	95	122		102.345	108.516	211.936	114.919	73.4599	97.6168
ENSCAFG00000002319	C2orf55	ENSCAFG00000002319	74.9214	32.1761	203.157	6.31392	2.65854	1.7212e-05	0.00028604			30	30	162	32	54	41		25.5863	47.8747	203.157	29.1859	41.7561	32.8056
ENSCAFG00000002321	ENSCAFG00000002321	ENSCAFG00000002321	34.96	39.925	20.0649	0.502565	-0.992618	0.305974	0.558013			60	14	16	43	38	42		51.1726	22.3415	20.0649	39.2185	29.384	33.6058
ENSCAFG00000002323	MGAT4A	ENSCAFG00000002323	102.558	98.7043	114.119	1.15617	0.209357	0.695311	0.85073			171	93	91	91	87	111		145.842	148.412	114.119	82.9973	67.2738	88.8153
ENSCAFG00000002324	NOL8	ENSCAFG00000002324	601.622	623.669	535.483	0.858601	-0.21994	0.768609	0.893355			730	513	427	738	744	729		622.6	818.658	535.483	673.099	575.307	583.3
ENSCAFG00000002326	UNC50	ENSCAFG00000002326	294.595	306.263	259.59	0.847604	-0.238538	0.758037	0.887344			434	152	207	326	325	314		370.148	242.565	259.59	297.331	251.31	251.243
ENSCAFG00000002327	FAM83B	ENSCAFG00000002327	13.2932	1.42146	48.9082	34.407	5.10463	3.29137e-07	8.71445e-06			5	12	39	0	0	19		4.26438	19.1499	48.9082	0	0	15.2026
ENSCAFG00000002329	COA5	ENSCAFG00000002329	218.833	227.403	193.125	0.849263	-0.235717	0.767583	0.892942			364	133	154	216	226	240		310.447	212.245	193.125	197.005	174.757	192.033
ENSCAFG00000002330	IGFBP7	ENSCAFG00000002330	1327.96	1029.04	2224.7	2.16191	1.11231	0.0365614	0.149545			1238	930	1774	952	1504	1411		1055.86	1484.12	2224.7	868.28	1162.99	1128.99
ENSCAFG00000002332	ENSCAFG00000002332	ENSCAFG00000002332	349.413	455.433	31.3514	0.0688387	-3.86064	1.09994e-06	2.5918e-05			463	117	25	514	650	455		394.882	186.711	31.3514	468.798	502.62	364.063
ENSCAFG00000002333	ENSCAFG00000002333	ENSCAFG00000002333	81.6477	83.3644	76.4975	0.917628	-0.124019	0.922932	0.971585			104	74	61	82	112	129		88.6992	118.091	76.4975	74.7888	86.6053	103.218
ENSCAFG00000002334	MELK	ENSCAFG00000002334	167.155	209.079	41.3839	0.197934	-2.33691	0.00194463	0.0162592			262	60	33	235	245	217		223.454	95.7494	41.3839	214.334	189.449	173.63
ENSCAFG00000002336	ENSCAFG00000002336	ENSCAFG00000002336	2253.9	1943.42	3185.31	1.63902	0.712831	0.192775	0.434156			2354	2812	2540	2181	2371	2782		2007.67	4487.46	3185.31	1989.2	1833.4	2225.98
ENSCAFG00000002337	ENSCAFG00000002337	ENSCAFG00000002337	41.5325	47.4343	23.8271	0.502318	-0.993327	0.271987	0.523834			73	52	19	53	41	53		62.26	82.9828	23.8271	48.3391	31.7037	42.4073
ENSCAFG00000002340	IARS	ENSCAFG00000002340	1080.52	1122.16	955.592	0.851564	-0.231813	0.742456	0.878784			1264	527	762	1245	1491	1434		1078.04	840.999	955.592	1135.51	1152.93	1147.4
ENSCAFG00000002342	ETV1	ENSCAFG00000002342	97.7742	108.211	66.465	0.61422	-0.703174	0.351576	0.601807			129	62	53	120	136	81		110.021	98.9411	66.465	109.447	105.164	64.8112
ENSCAFG00000002343	ENSCAFG00000002343	ENSCAFG00000002343	30.6405	36.2558	13.7946	0.380481	-1.3941	0.172689	0.407166			48	7	11	43	37	40		40.9381	11.1708	13.7946	39.2185	28.6107	32.0055
ENSCAFG00000002344	INPP4A	ENSCAFG00000002344	232.516	201.336	326.055	1.61946	0.69551	0.207605	0.451395			227	187	260	227	263	267		193.603	298.419	326.055	207.037	203.368	213.637
ENSCAFG00000002346	ENSCAFG00000002346	ENSCAFG00000002346	638.578	731.048	361.169	0.494042	-1.01729	0.117445	0.321322			812	397	288	906	872	927		692.536	633.542	361.169	826.325	674.284	741.728
ENSCAFG00000002347	MZF1	ENSCAFG00000002347	330.192	342.022	294.703	0.861651	-0.214825	0.77168	0.894596			339	153	235	379	506	503		289.125	244.161	294.703	345.67	391.271	402.469
ENSCAFG00000002348	COL21A1	ENSCAFG00000002348	30.9421	15.7569	76.4975	4.85486	2.27943	0.00161752	0.0139019			8	21	61	24	24	21		6.82301	33.5123	76.4975	21.8894	18.5583	16.8029
ENSCAFG00000002349	UBE2M	ENSCAFG00000002349	466.249	498.768	368.693	0.739207	-0.43595	0.503179	0.721519			519	198	294	477	800	661		442.643	315.973	368.693	435.052	618.61	528.891
ENSCAFG00000002350	ENSCAFG00000002350	ENSCAFG00000002350	775.689	941.033	279.655	0.297179	-1.7506	0.00878914	0.0528493			1273	313	223	1130	914	1064		1085.71	499.493	279.655	1030.63	706.761	851.346
ENSCAFG00000002351	ENSCAFG00000002351	ENSCAFG00000002351	163.676	183.539	104.087	0.567111	-0.818298	0.317911	0.568993			170	252	83	304	166	324		144.989	402.148	104.087	277.266	128.361	259.245
ENSCAFG00000002352	CHMP2A	ENSCAFG00000002352	872.432	871.048	876.586	1.00636	0.00914409	0.927475	0.973674			997	788	699	1057	1033	1005		850.318	1257.51	876.586	964.046	798.78	804.138
ENSCAFG00000002354	Q9XSU8_CANFA	ENSCAFG00000002354	2496.73	2885.46	1330.55	0.461125	-1.11677	0.10519	0.300596			2968	953	1061	3432	3873	4592		2531.34	1520.82	1330.55	3130.18	2994.84	3674.23
ENSCAFG00000002356	ZBTB45	ENSCAFG00000002356	44.4944	44.2771	45.1461	1.01962	0.0280382	1	1			28	17	36	44	89	65		23.8805	27.129	45.1461	40.1306	68.8203	52.0089
ENSCAFG00000002357	PAX5	ENSCAFG00000002357	24.4247	10.4112	66.465	6.38397	2.67445	0.0154428	0.0809624			19	61	53	8	10	40		16.2047	97.3452	66.465	7.29647	7.73262	32.0055
ENSCAFG00000002359	SLC27A5	ENSCAFG00000002359	20.4161	21.3692	17.5568	0.821593	-0.283505	0.886117	0.953417			20	5	14	27	29	33		17.0575	7.97912	17.5568	24.6256	22.4246	26.4045
ENSCAFG00000002360	ENSCAFG00000002360	ENSCAFG00000002360	65.8223	43.453	132.93	3.05917	1.61314	0.00970031	0.0567754			48	68	106	37	72	69		40.9381	108.516	132.93	33.7462	55.6749	55.2095
ENSCAFG00000002361	ZNF584	ENSCAFG00000002361	31.1252	26.8695	43.892	1.63352	0.707987	0.312784	0.564309			35	32	35	37	22	31		29.8507	51.0664	43.892	33.7462	17.0118	24.8043
ENSCAFG00000002362	ENSCAFG00000002362	ENSCAFG00000002362	54.5452	57.6782	45.1461	0.782723	-0.353425	0.716862	0.864565			71	45	36	75	57	70		60.5542	71.8121	45.1461	68.4044	44.0759	56.0096
ENSCAFG00000002364	ENSCAFG00000002364	ENSCAFG00000002364	92.7999	107.012	50.1623	0.468752	-1.0931	0.469513	0.697208			44	39	40	193	139	152		37.5266	62.2371	50.1623	176.027	107.483	121.621
ENSCAFG00000002365	TMEM131	ENSCAFG00000002365	616.931	583.885	716.067	1.22638	0.294409	0.571784	0.769988			701	486	571	541	854	762		597.866	775.57	716.067	493.424	660.366	609.705
ENSCAFG00000002366	RPS5	ENSCAFG00000002366	1964.68	1871.32	2244.76	1.19956	0.262503	0.590122	0.780874			2399	1351	1790	2062	2182	2578		2046.05	2155.96	2244.76	1880.66	1687.26	2062.75
ENSCAFG00000002369	ZNF382	ENSCAFG00000002369	18.1663	20.0416	12.5406	0.625727	-0.676395	0.619524	0.801265			28	4	10	16	28	17		23.8805	6.38329	12.5406	14.5929	21.6513	13.6023
ENSCAFG00000002370	GRHPR	ENSCAFG00000002370	160.922	146.843	203.157	1.3835	0.468323	0.40341	0.645719			151	118	162	168	205	201		128.784	188.307	203.157	153.226	158.519	160.828
ENSCAFG00000002371	B8XNP6_CANFA	ENSCAFG00000002371	664.784	362.601	1571.33	4.3335	2.11553	5.84254e-05	0.000831576			455	498	1253	384	452	524		388.059	794.72	1571.33	350.23	349.514	419.272
ENSCAFG00000002372	ZNF274	ENSCAFG00000002372	359.664	408.907	211.936	0.518298	-0.948147	0.151027	0.374855			415	129	169	483	559	567		353.944	205.861	211.936	440.524	432.253	453.678
ENSCAFG00000002375	ENSCAFG00000002375	ENSCAFG00000002375	104.462	107.932	94.0543	0.871424	-0.198554	0.835004	0.927197			117	82	75	132	134	136		99.7866	130.858	94.0543	120.392	103.617	108.819
ENSCAFG00000002377	POLR1E	ENSCAFG00000002377	207.488	223.144	160.519	0.719352	-0.47523	0.501083	0.720254			275	133	128	253	264	232		234.541	212.245	160.519	230.751	204.141	185.632
ENSCAFG00000002380	ACTR1B	ENSCAFG00000002380	305.329	313.887	279.655	0.890941	-0.166598	0.836046	0.927586			273	144	223	377	472	406		232.835	229.799	279.655	343.846	364.98	324.856
ENSCAFG00000002382	FBXO10	ENSCAFG00000002382	28.3808	25.7185	36.3677	1.41407	0.499849	0.499236	0.71921			25	28	29	29	38	32		21.3219	44.6831	36.3677	26.4497	29.384	25.6044
ENSCAFG00000002384	ENSCAFG00000002384	ENSCAFG00000002384	97.9814	96.3643	102.833	1.06712	0.0937278	0.8352	0.927206			102	103	82	119	121	110		86.9934	164.37	102.833	108.535	93.5647	88.0151
ENSCAFG00000002386	FRMPD1	ENSCAFG00000002386	30.7763	38.945	6.27029	0.161004	-2.63483	0.0166044	0.085924			41	11	5	55	41	59		34.9679	17.5541	6.27029	50.1632	31.7037	47.2081
ENSCAFG00000002387	COX5B	ENSCAFG00000002387	452.083	493.257	328.563	0.666109	-0.586169	0.367207	0.616491			591	236	262	467	711	527		504.05	376.614	328.563	425.931	549.789	421.673
ENSCAFG00000002389	RG9MTD3	ENSCAFG00000002389	121.632	135.423	80.2597	0.592659	-0.754725	0.302697	0.554775			156	75	64	169	154	144		133.049	119.687	80.2597	154.138	119.082	115.22
ENSCAFG00000002390	FAM178B	ENSCAFG00000002390	85.7607	113.094	3.76217	0.033266	-4.90981	0.000770758	0.00760666	Down		118	15	3	126	160	167		100.639	23.9374	3.76217	114.919	123.722	133.623
ENSCAFG00000002391	EXOSC3	ENSCAFG00000002391	132.34	148.864	82.7678	0.555997	-0.846851	0.234323	0.483234			201	91	66	144	186	188		171.428	145.22	82.7678	131.336	143.827	150.426
ENSCAFG00000002392	ZSCAN18	ENSCAFG00000002392	411.442	483.378	195.633	0.40472	-1.305	0.0496586	0.183277			546	187	156	569	602	612		465.671	298.419	195.633	518.961	465.504	489.684
ENSCAFG00000002393	SEMA4C	ENSCAFG00000002393	2320.72	2968.47	377.471	0.12716	-2.97528	0.000220272	0.00262021			3777	594	301	3013	3797	3690		3221.31	947.919	377.471	2748.03	2936.08	2952.51
ENSCAFG00000002394	DCAF10	ENSCAFG00000002394	133.875	153.419	75.2434	0.490446	-1.02783	0.156387	0.383161			211	55	60	181	149	168		179.957	87.7703	75.2434	165.083	115.216	134.423
ENSCAFG00000002395	ENSCAFG00000002395	ENSCAFG00000002395	268.799	309.073	147.979	0.478783	-1.06256	0.115457	0.317898			373	190	118	366	356	380		318.123	303.207	147.979	333.813	275.281	304.052
ENSCAFG00000002396	ANKRD39	ENSCAFG00000002396	477.971	575.846	184.346	0.320132	-1.64326	0.0143263	0.0764377			606	163	147	678	766	722		516.843	260.119	184.346	618.376	592.319	577.699
ENSCAFG00000002397	ENSCAFG00000002397	ENSCAFG00000002397	105.981	81.1134	180.584	2.22632	1.15466	0.047151	0.177258			65	100	144	117	105	133		55.437	159.582	180.584	106.711	81.1925	106.418
ENSCAFG00000002398	ANKRD23	ENSCAFG00000002398	61.3248	66.7178	45.1461	0.676672	-0.563471	0.499875	0.719446			55	25	36	79	105	71		46.9082	39.8956	45.1461	72.0526	81.1925	56.8098
ENSCAFG00000002399	ENSCAFG00000002399	ENSCAFG00000002399	231.155	183.219	374.963	2.04653	1.03318	0.0915394	0.27527			282	191	299	166	204	141		240.511	304.802	374.963	151.402	157.745	112.819
ENSCAFG00000002404	CNNM4	ENSCAFG00000002404	267.798	311.082	137.946	0.443441	-1.17319	0.0809534	0.254415			311	99	110	328	477	377		265.245	157.987	137.946	299.155	368.846	301.652
ENSCAFG00000002405	ZNF135	ENSCAFG00000002405	193.208	217.899	119.135	0.546747	-0.871055	0.20987	0.454365			230	103	95	288	252	254		196.162	164.37	119.135	262.673	194.862	203.235
ENSCAFG00000002406	LMAN2L	ENSCAFG00000002406	176.819	199.81	107.849	0.539759	-0.889614	0.203579	0.447105			229	62	86	243	236	239		195.309	98.9411	107.849	221.63	182.49	191.233
ENSCAFG00000002407	ENSCAFG00000002407	ENSCAFG00000002407	268.312	305.914	155.503	0.508322	-0.976184	0.149337	0.372562			382	158	124	365	335	299		325.799	252.14	155.503	332.901	259.043	239.241
ENSCAFG00000002408	ENSCAFG00000002408	ENSCAFG00000002408	62.53	31.121	156.757	5.03702	2.33257	0.0697984	0.230282			53	139	125	35	21	52		45.2025	221.819	156.757	31.922	16.2385	41.6072
ENSCAFG00000002409	ENSCAFG00000002409	ENSCAFG00000002409	6.10247	3.1204	15.0487	4.82267	2.26983	0.208132	0.45213			9	28	12	1	1	10		7.67589	44.6831	15.0487	0.912058	0.773262	8.00138
ENSCAFG00000002410	ENSCAFG00000002410	ENSCAFG00000002410	17.2911	17.6206	16.3027	0.92521	-0.112147	1	1			7	37	13	37	17	17		5.97014	59.0455	16.3027	33.7462	13.1455	13.6023
ENSCAFG00000002411	ENSCAFG00000002411	ENSCAFG00000002411	114.458	148.849	11.2865	0.0758253	-3.72118	0.001261	0.0114294	Down		185	7	9	164	180	162		157.782	11.1708	11.2865	149.578	139.187	129.622
ENSCAFG00000002412	ENSCAFG00000002412	ENSCAFG00000002412	63.803	76.2922	26.3352	0.345189	-1.53454	0.0750437	0.242232			99	18	21	88	83	111		84.4348	28.7248	26.3352	80.2611	64.1807	88.8153
ENSCAFG00000002413	DST	ENSCAFG00000002413	827.199	602.563	1501.11	2.4912	1.31684	0.0127762	0.0702998			837	668	1197	616	688	640		713.858	1066.01	1501.11	561.828	532.004	512.088
ENSCAFG00000002416	TDRD7_CANFA	ENSCAFG00000002416	410.954	371.117	530.466	1.42938	0.515387	0.330119	0.58221			487	205	423	416	412	404		415.351	327.144	530.466	379.416	318.584	323.256
ENSCAFG00000002420	MEOX2	ENSCAFG00000002420	29.1277	3.30535	106.595	32.2492	5.01119	0.00898054	0.0537089			8	70	85	0	4	1		6.82301	111.708	106.595	0	3.09305	0.800138
ENSCAFG00000002421	ENSCAFG00000002421	ENSCAFG00000002421	36.4258	41.8795	20.0649	0.479111	-1.06157	0.264357	0.516			42	8	16	51	56	51		35.8208	12.7666	20.0649	46.515	43.3027	40.807
ENSCAFG00000002422	ISPD	ENSCAFG00000002422	60.5129	73.1595	22.573	0.308546	-1.69644	0.0448365	0.172028			99	20	18	76	85	88		84.4348	31.9165	22.573	69.3164	65.7273	70.4121
ENSCAFG00000002423	ZNF304	ENSCAFG00000002423	30.8723	36.9829	12.5406	0.339091	-1.56025	0.131545	0.345318			49	7	10	47	34	35		41.791	11.1708	12.5406	42.8667	26.2909	28.0048
ENSCAFG00000002424	BZW2	ENSCAFG00000002424	735.584	809.391	514.164	0.635247	-0.654609	0.313365	0.564592			1123	442	410	861	886	921		957.78	705.354	514.164	785.282	685.11	736.927
ENSCAFG00000002425	KANSL3	ENSCAFG00000002425	646.198	715.709	437.666	0.611514	-0.709543	0.271745	0.523505			754	289	349	825	972	805		643.069	461.193	437.666	752.448	751.611	644.111
ENSCAFG00000002428	ANKMY2	ENSCAFG00000002428	403.198	447.305	270.876	0.605575	-0.723623	0.27812	0.530543			597	211	216	540	440	486		509.167	336.719	270.876	492.511	340.235	388.867
ENSCAFG00000002432	TSPAN13	ENSCAFG00000002432	340.813	385.444	206.919	0.536835	-0.897451	0.178618	0.415443			468	135	165	458	439	406		399.146	215.436	206.919	417.723	339.462	324.856
ENSCAFG00000002433	OXER1	ENSCAFG00000002433	13.2209	14.2838	10.0325	0.702368	-0.509702	0.784157	0.902232			15	5	8	16	20	22		12.7931	7.97912	10.0325	14.5929	15.4652	17.603
ENSCAFG00000002435	HAAO	ENSCAFG00000002435	212.821	178.839	314.768	1.76007	0.81563	0.139216	0.35791			229	227	251	202	203	214		195.309	362.252	314.768	184.236	156.972	171.229
ENSCAFG00000002436	PEG3	ENSCAFG00000002436	7074.07	9362.7	208.174	0.0222343	-5.49107	3.783e-06	7.81679e-05	Down		11642	813	166	10772	10778	10757		9929.19	1297.4	208.174	9824.69	8334.22	8607.08
ENSCAFG00000002437	AGR2	ENSCAFG00000002437	19.6637	1.13717	75.2434	66.1674	6.04805	1.19559e-05	0.000207808	Up		4	31	60	0	0	8		3.41151	49.4705	75.2434	0	0	6.4011
ENSCAFG00000002438	ZFP36L2	ENSCAFG00000002438	1062.74	801.244	1847.23	2.30545	1.20505	0.054071	0.194083			634	447	1473	581	1724	1085		540.724	713.333	1847.23	529.906	1333.1	868.149
ENSCAFG00000002439	TSTD2	ENSCAFG00000002439	253.106	279.788	173.06	0.618541	-0.69306	0.305859	0.558013			307	152	138	328	360	320		261.833	242.565	173.06	299.155	278.374	256.044
ENSCAFG00000002440	ENSCAFG00000002440	ENSCAFG00000002440	473.913	563.747	204.411	0.362594	-1.46357	0.0277332	0.123487			562	222	163	698	744	788		479.317	354.273	204.411	636.617	575.307	630.508
ENSCAFG00000002445	NCBP1	ENSCAFG00000002445	888.652	1010.55	522.942	0.51748	-0.950425	0.13943	0.358126			1346	412	417	1081	1161	1089		1147.97	657.479	522.942	985.935	897.757	871.35
ENSCAFG00000002447	BEND6	ENSCAFG00000002447	107.976	140.623	10.0325	0.0713428	-3.80909	0.000454614	0.00489896	Down		212	14	8	149	136	112		180.81	22.3415	10.0325	135.897	105.164	89.6154
ENSCAFG00000002448	AHR	ENSCAFG00000002448	1496.43	1842.25	458.985	0.249144	-2.00495	0.00258449	0.0204943			2268	590	366	1882	2426	1994		1934.32	941.536	458.985	1716.49	1875.93	1595.47
ENSCAFG00000002451	ZNF451	ENSCAFG00000002451	438.077	469.148	344.866	0.73509	-0.444007	0.512009	0.728048			663	201	275	484	518	470		565.457	320.761	344.866	441.436	400.55	376.065
ENSCAFG00000002454	XPA	ENSCAFG00000002454	345.981	380.212	243.287	0.639873	-0.644144	0.338938	0.589599			494	153	194	447	403	380		421.321	244.161	243.287	407.69	311.625	304.052
ENSCAFG00000002455	ENSCAFG00000002455	ENSCAFG00000002455	1250.66	1498.25	507.893	0.338992	-1.56068	0.0168826	0.0869375			1729	566	405	1781	1805	1736		1474.62	903.236	507.893	1624.38	1395.74	1389.04
ENSCAFG00000002456	ENSCAFG00000002456	ENSCAFG00000002456	22.4908	19.9553	30.0974	1.50824	0.592867	0.459294	0.688498			24	11	24	22	25	20		20.469	17.5541	30.0974	20.0653	19.3315	16.0028
ENSCAFG00000002457	BAG2	ENSCAFG00000002457	50.6065	49.9186	52.6704	1.05513	0.0774159	0.869444	0.945101			66	61	42	55	56	49		56.2899	97.3452	52.6704	50.1632	43.3027	39.2067
ENSCAFG00000002458	FOXE1	ENSCAFG00000002458	79.5391	94.3476	35.1136	0.372173	-1.42596	0.238525	0.48741			93	10	28	75	175	105		79.3175	15.9582	35.1136	68.4044	135.321	84.0145
ENSCAFG00000002459	RAB23	ENSCAFG00000002459	69.4985	79.288	40.1298	0.506127	-0.982428	0.216751	0.462224			118	42	32	75	89	79		100.639	67.0246	40.1298	68.4044	68.8203	63.2109
ENSCAFG00000002460	C9orf156	ENSCAFG00000002460	177.045	178.373	173.06	0.970212	-0.0436278	1	1			199	134	138	237	193	204		169.722	213.84	173.06	216.158	149.24	163.228
ENSCAFG00000002462	ENSCAFG00000002462	ENSCAFG00000002462	115.251	135.275	55.1785	0.4079	-1.29371	0.0809251	0.25438			194	54	44	144	141	135		165.458	86.1745	55.1785	131.336	109.03	108.019
ENSCAFG00000002463	THADA_CANFA	ENSCAFG00000002463	386.002	416.853	293.449	0.703964	-0.506426	0.452652	0.682973			561	236	234	454	463	472		478.464	376.614	293.449	414.074	358.02	377.665
ENSCAFG00000002464	ANP32B	ENSCAFG00000002464	1033.71	1220.27	474.034	0.388466	-1.36414	0.0356219	0.146876			1705	473	378	1263	1364	1381		1454.15	754.825	474.034	1151.93	1054.73	1104.99
ENSCAFG00000002465	ENSCAFG00000002465	ENSCAFG00000002465	24.7613	22.9826	30.0974	1.30957	0.389098	0.63779	0.81366			27	36	24	30	24	21		23.0277	57.4497	30.0974	27.3617	18.5583	16.8029
ENSCAFG00000002467	SNX13	ENSCAFG00000002467	276.534	287.199	244.541	0.85147	-0.231972	0.758806	0.887616			397	164	195	275	352	320		338.592	261.715	244.541	250.816	272.188	256.044
ENSCAFG00000002469	NANS	ENSCAFG00000002469	721.297	712.59	747.418	1.04888	0.0688442	0.854862	0.936576			819	363	596	776	946	919		698.506	579.284	747.418	707.757	731.506	735.327
ENSCAFG00000002471	TRIM14	ENSCAFG00000002471	221.396	182.748	337.341	1.84594	0.884354	0.113163	0.313612			195	221	269	189	271	273		166.311	352.677	337.341	172.379	209.554	218.438
ENSCAFG00000002473	ENSCAFG00000002473	ENSCAFG00000002473	377.128	463.126	119.135	0.257242	-1.9588	0.00475236	0.0329473			588	106	95	564	483	514		501.491	169.157	119.135	514.401	373.486	411.271
ENSCAFG00000002477	CORO2A	ENSCAFG00000002477	143.343	176.494	43.892	0.248689	-2.00759	0.00717302	0.0453851			174	50	35	194	264	193		148.401	79.7912	43.892	176.939	204.141	154.427
ENSCAFG00000002479	ZNF667	ENSCAFG00000002479	145.148	170.539	68.9732	0.404442	-1.306	0.0719213	0.235079			242	43	55	199	160	167		206.396	68.6204	68.9732	181.5	123.722	133.623
ENSCAFG00000002481	ZNF787	ENSCAFG00000002481	128.786	112.774	176.822	1.56793	0.648858	0.277229	0.529692			100	66	141	96	214	171		85.2877	105.324	176.822	87.5576	165.478	136.824
ENSCAFG00000002483	TBC1D2	ENSCAFG00000002483	76.4971	60.1942	125.406	2.08335	1.05891	0.0819366	0.256251			51	87	100	74	90	96		43.4967	138.837	125.406	67.4923	69.5936	76.8132
ENSCAFG00000002487	GABBR2	ENSCAFG00000002487	10.4273	9.72289	12.5406	1.2898	0.367147	0.728558	0.871615			9	3	10	10	16	14		7.67589	4.78747	12.5406	9.12058	12.3722	11.2019
ENSCAFG00000002489	PLEKHH2	ENSCAFG00000002489	71.2072	46.8708	144.217	3.0769	1.62148	0.00909844	0.0542893			56	49	115	45	67	43		47.7611	78.1954	144.217	41.0426	51.8086	34.4059
ENSCAFG00000002490	PTP4A1	ENSCAFG00000002490	750.245	883.282	351.136	0.397536	-1.33084	0.0940058	0.280234			1332	194	280	756	1066	1033		1136.03	309.59	351.136	689.516	824.297	826.542
ENSCAFG00000002492	ANKS6	ENSCAFG00000002492	123.134	129.482	104.087	0.803868	-0.31497	0.678414	0.840417			102	58	83	144	220	162		86.9934	92.5578	104.087	131.336	170.118	129.622
ENSCAFG00000002493	PHF3	ENSCAFG00000002493	964.066	930.105	1065.95	1.14605	0.196673	0.673995	0.837792			1243	796	850	1028	1025	922		1060.13	1270.28	1065.95	937.596	792.594	737.727
ENSCAFG00000002494	GALNT12	ENSCAFG00000002494	459.173	452.547	479.05	1.05856	0.0821079	0.829331	0.92364			481	228	382	575	547	510		410.234	363.848	479.05	524.434	422.974	408.07
ENSCAFG00000002497	ENSCAFG00000002497	ENSCAFG00000002497	13.3934	16.6038	3.76217	0.226585	-2.14187	0.151135	0.374956			17	10	3	26	15	16		14.4989	15.9582	3.76217	23.7135	11.5989	12.8022
ENSCAFG00000002498	HDAC9	ENSCAFG00000002498	405.384	513.341	81.5137	0.158791	-2.6548	0.000236711	0.00278659			576	124	65	659	579	520		491.257	197.882	81.5137	601.046	447.719	416.072
ENSCAFG00000002499	DYNC2LI1	ENSCAFG00000002499	52.1047	48.5719	62.7029	1.29093	0.368409	0.571065	0.769459			82	8	50	39	52	50		69.9359	12.7666	62.7029	35.5703	40.2096	40.0069
ENSCAFG00000002500	C1K5F4_CANFA	ENSCAFG00000002500	213.817	107.013	534.228	4.99217	2.31967	2.61627e-05	0.0004112			118	143	426	106	160	134		100.639	228.203	534.228	96.6782	123.722	107.218
ENSCAFG00000002504	ABCG5	ENSCAFG00000002504	202.847	268.79	5.01623	0.0186623	-5.74373	4.1527e-06	8.49751e-05	Down		307	28	4	302	348	317		261.833	44.6831	5.01623	275.442	269.095	253.644
ENSCAFG00000002505	ZNF691	ENSCAFG00000002505	74.0661	78.6899	60.1948	0.764962	-0.38654	0.63853	0.813946			85	47	48	81	116	110		72.4945	75.0037	60.1948	73.8767	89.6984	88.0151
ENSCAFG00000002508	ENSCAFG00000002508	ENSCAFG00000002508	121.121	102.136	178.076	1.74353	0.802007	0.165952	0.397306			118	118	142	112	134	156		100.639	188.307	178.076	102.151	103.617	124.821
ENSCAFG00000002511	TWISTNB	ENSCAFG00000002511	198.668	234.793	90.2921	0.384561	-1.37872	0.0485208	0.180611			306	82	72	253	275	265		260.98	130.858	90.2921	230.751	212.647	212.036
ENSCAFG00000002512	CCDC23	ENSCAFG00000002512	93.6805	100.662	72.7353	0.722569	-0.468794	0.558244	0.761933			121	47	58	123	112	84		103.198	75.0037	72.7353	112.183	86.6053	67.2116
ENSCAFG00000002515	MACC1	ENSCAFG00000002515	33.6864	1.44119	130.422	90.4961	6.49978	1.5547e-07	4.48615e-06	Up		4	44	104	1	0	11		3.41151	70.2162	130.422	0.912058	0	8.80151
ENSCAFG00000002516	C1orf50	ENSCAFG00000002516	77.3493	88.0837	45.1461	0.512536	-0.964275	0.213689	0.458406			108	31	36	87	120	110		92.1107	49.4705	45.1461	79.3491	92.7914	88.0151
ENSCAFG00000002517	ENSCAFG00000002517	ENSCAFG00000002517	953.773	813.548	1374.45	1.68945	0.756552	0.147113	0.368631			1053	1046	1096	991	826	1066		898.079	1669.23	1374.45	903.85	638.714	852.947
ENSCAFG00000002518	ABCG8	ENSCAFG00000002518	415.997	554.662	0	0	-Inf	3.93071e-07	1.02149e-05	Down		524	39	0	724	720	666		446.907	62.2371	0	660.33	556.749	532.892
ENSCAFG00000002519	ITGB8	ENSCAFG00000002519	39.6236	13.5376	117.881	8.70767	3.12229	3.73237e-06	7.72298e-05			22	44	94	7	20	42		18.7633	70.2162	117.881	6.38441	15.4652	33.6058
ENSCAFG00000002523	ENSCAFG00000002523	ENSCAFG00000002523	12.3252	12.6714	11.2865	0.89071	-0.166972	1	1			17	42	9	19	8	14		14.4989	67.0246	11.2865	17.3291	6.1861	11.2019
ENSCAFG00000002525	COL15A1	ENSCAFG00000002525	1054.67	1014.12	1176.31	1.15992	0.21403	0.6737	0.837733			959	629	938	1018	1676	1268		817.909	1003.77	1176.31	928.475	1295.99	1014.57
ENSCAFG00000002526	LEPRE1	ENSCAFG00000002526	697.732	712.939	652.11	0.914678	-0.128664	0.862172	0.940776			685	328	520	671	1219	1087		584.22	523.43	652.11	611.991	942.606	869.75
ENSCAFG00000002527	LRPPRC	ENSCAFG00000002527	1095.18	1285.93	522.942	0.406665	-1.29809	0.0447914	0.171927			1738	426	417	1354	1475	1248		1482.3	679.821	522.942	1234.93	1140.56	998.572
ENSCAFG00000002528	TGFBR1	ENSCAFG00000002528	322.857	347.708	248.303	0.714114	-0.485773	0.472896	0.699286			427	277	198	379	431	376		364.178	442.043	248.303	345.67	333.276	300.852
ENSCAFG00000002531	EPN1	ENSCAFG00000002531	225.551	170.731	390.012	2.28437	1.1918	0.0332861	0.139536			175	189	311	158	283	287		149.253	301.611	390.012	144.105	218.833	229.64
ENSCAFG00000002532	ALG2	ENSCAFG00000002532	257.14	286.421	169.298	0.591081	-0.758573	0.260428	0.512249			349	120	135	308	363	346		297.654	191.499	169.298	280.914	280.694	276.848
ENSCAFG00000002533	SC61B_CANFA	ENSCAFG00000002533	423.478	420.838	431.396	1.02509	0.035746	0.903982	0.962724			695	211	344	324	484	529		592.749	336.719	431.396	295.507	374.259	423.273
ENSCAFG00000002534	ENSCAFG00000002534	ENSCAFG00000002534	22.1709	17.0207	37.6217	2.21036	1.14428	0.148645	0.371273			22	11	30	21	17	26		18.7633	17.5541	37.6217	19.1532	13.1455	20.8036
ENSCAFG00000002535	PPM1B	ENSCAFG00000002535	284.987	263.773	348.628	1.3217	0.40239	0.545601	0.753565			368	343	278	309	253	248		313.859	547.368	348.628	281.826	195.635	198.434
ENSCAFG00000002536	NR4A3	ENSCAFG00000002536	128.247	68.5817	307.244	4.47997	2.16349	0.00021829	0.00259872			57	16	245	68	123	67		48.614	25.5332	307.244	62.02	95.1112	53.6092
ENSCAFG00000002538	Q9GKM3_CANFA	ENSCAFG00000002538	117.115	129.4	80.2597	0.620246	-0.689087	0.347409	0.59718			198	44	64	115	148	155		168.87	70.2162	80.2597	104.887	114.443	124.021
ENSCAFG00000002539	STX17	ENSCAFG00000002539	125.513	130.147	111.611	0.85758	-0.221657	0.801505	0.91018			199	68	89	125	138	133		169.722	108.516	111.611	114.007	106.71	106.418
ENSCAFG00000002541	YBX1	ENSCAFG00000002541	501.042	543.486	373.709	0.687615	-0.540326	0.406482	0.647757			653	285	298	531	762	584		556.928	454.81	373.709	484.303	589.226	467.28
ENSCAFG00000002542	ERP44	ENSCAFG00000002542	446.306	482.627	337.341	0.698969	-0.516699	0.433715	0.667818			633	275	269	475	614	511		539.871	438.852	337.341	433.228	474.783	408.87
ENSCAFG00000002543	PREPL	ENSCAFG00000002543	473.232	572.454	175.568	0.306694	-1.70513	0.0114352	0.0649283			785	174	140	580	671	611		669.508	277.673	175.568	528.994	518.859	488.884
ENSCAFG00000002544	PPIH	ENSCAFG00000002544	127.819	150.36	60.1948	0.400336	-1.32072	0.071856	0.235023			165	54	48	197	169	158		140.725	86.1745	60.1948	179.675	130.681	126.422
ENSCAFG00000002545	LMBRD1	ENSCAFG00000002545	324.94	338.781	283.417	0.836579	-0.257427	0.731267	0.872507			510	233	226	339	352	355		434.967	371.827	283.417	309.188	272.188	284.049
ENSCAFG00000002546	CAMKMT	ENSCAFG00000002546	39.5429	40.1833	37.6217	0.936254	-0.0950285	0.991269	1			65	20	30	29	50	41		55.437	31.9165	37.6217	26.4497	38.6631	32.8056
ENSCAFG00000002548	ENSCAFG00000002548	ENSCAFG00000002548	104.868	72.9415	200.649	2.75082	1.45986	0.0440533	0.169889			100	131	160	93	63	98		85.2877	209.053	200.649	84.8214	48.7155	78.4135
ENSCAFG00000002549	CCDC30	ENSCAFG00000002549	26.3153	31.3249	11.2865	0.360305	-1.47271	0.170794	0.404247			43	8	9	34	34	35		36.6737	12.7666	11.2865	31.01	26.2909	28.0048
ENSCAFG00000002551	U2AF2	ENSCAFG00000002551	1042.47	1002.45	1162.51	1.15966	0.213708	0.665325	0.832798			1046	670	927	1078	1464	1464		892.109	1069.2	1162.51	983.199	1132.06	1171.4
ENSCAFG00000002552	INVS_CANFA	ENSCAFG00000002552	351.229	407.274	183.092	0.449555	-1.15343	0.0840009	0.26037			477	162	146	479	489	417		406.822	258.523	183.092	436.876	378.125	333.657
ENSCAFG00000002553	PPCS	ENSCAFG00000002553	147.123	152.691	130.422	0.854158	-0.227425	0.777606	0.898705			203	113	104	142	201	187		173.134	180.328	130.422	129.512	155.426	149.626
ENSCAFG00000002554	SRBD1	ENSCAFG00000002554	249.285	287.651	134.184	0.466482	-1.10011	0.108245	0.306112			363	114	107	360	291	273		309.594	181.924	134.184	328.341	225.019	218.438
ENSCAFG00000002557	RIMKLA	ENSCAFG00000002557	27.6623	12.638	72.7353	5.75528	2.52489	0.000783075	0.00769737			14	9	58	20	10	18		11.9403	14.3624	72.7353	18.2412	7.73262	14.4025
ENSCAFG00000002558	CCDC106	ENSCAFG00000002558	54.515	53.8758	56.4326	1.04746	0.0668915	0.898445	0.96014			50	33	45	55	89	90		42.6438	52.6622	56.4326	50.1632	68.8203	72.0124
ENSCAFG00000002560	ENSCAFG00000002560	ENSCAFG00000002560	181.778	220.216	66.465	0.301818	-1.72825	0.0162387	0.0844456			267	97	53	289	219	279		227.718	154.795	66.465	263.585	169.344	223.238
ENSCAFG00000002561	FIZ1	ENSCAFG00000002561	107.841	107.002	110.357	1.03136	0.0445418	0.921495	0.970956			73	68	88	87	232	175		62.26	108.516	110.357	79.3491	179.397	140.024
ENSCAFG00000002563	FOXJ3	ENSCAFG00000002563	347.066	381.659	243.287	0.637446	-0.649626	0.325312	0.57697			431	157	194	403	530	460		367.59	250.544	243.287	367.559	409.829	368.063
ENSCAFG00000002564	ZNF865	ENSCAFG00000002564	159.63	148.465	193.125	1.30081	0.379408	0.527263	0.739735			117	80	154	139	283	265		99.7866	127.666	193.125	126.776	218.833	212.036
ENSCAFG00000002565	TEX10	ENSCAFG00000002565	385.601	441.818	216.952	0.491044	-1.02608	0.121856	0.329725			586	146	173	489	491	476		499.786	232.99	216.952	445.997	379.672	380.866
ENSCAFG00000002573	SSC5D	ENSCAFG00000002573	94.9254	56.758	209.428	3.68983	1.88355	0.0017568	0.014915			57	30	167	52	96	83		48.614	47.8747	209.428	47.427	74.2332	66.4114
ENSCAFG00000002575	NAT14	ENSCAFG00000002575	26.0756	17.6287	51.4164	2.91663	1.5443	0.0395687	0.157969			22	19	41	23	17	22		18.7633	30.3207	51.4164	20.9773	13.1455	17.603
ENSCAFG00000002576	HIVEP3	ENSCAFG00000002576	199.059	199.784	196.887	0.985501	-0.0210703	1	1			170	179	157	176	380	236		144.989	285.652	196.887	160.522	293.84	188.832
ENSCAFG00000002577	ENSCAFG00000002577	ENSCAFG00000002577	10.8551	13.2194	3.76217	0.284595	-1.81302	0.263248	0.515247			12	5	3	17	18	20		10.2345	7.97912	3.76217	15.505	13.9187	16.0028
ENSCAFG00000002578	ZNF628	ENSCAFG00000002578	130.802	134.69	119.135	0.884515	-0.177042	0.892633	0.95723			100	54	95	124	266	213		85.2877	86.1745	119.135	113.095	205.688	170.429
ENSCAFG00000002580	ENSCAFG00000002580	ENSCAFG00000002580	195.578	201.831	176.822	0.876092	-0.190846	0.820842	0.918999			215	109	141	239	264	265		183.368	173.945	176.822	217.982	204.141	212.036
ENSCAFG00000002584	Q9XST0_CANFA	ENSCAFG00000002584	825.761	996.092	314.768	0.316003	-1.66199	0.0200342	0.0982362			873	327	251	1023	1695	1186		744.561	521.834	314.768	933.036	1310.68	948.963
ENSCAFG00000002585	RPL28	ENSCAFG00000002585	1998.45	1759.17	2716.29	1.54408	0.626743	0.237777	0.486342			1888	1288	2166	1736	2695	2251		1610.23	2055.42	2716.29	1583.33	2083.94	1801.11
ENSCAFG00000002588	IL11	ENSCAFG00000002588	88.2543	115.164	7.52434	0.0653357	-3.93598	0.676529	0.839215			10	3	6	60	365	16		8.52877	4.78747	7.52434	54.7235	282.241	12.8022
ENSCAFG00000002590	ENSCAFG00000002590	ENSCAFG00000002590	33.4819	19.1434	76.4975	3.99603	1.99857	0.28651	0.538846			34	150	61	21	12	19		28.9978	239.374	76.4975	19.1532	9.27914	15.2026
ENSCAFG00000002592	SCMH1	ENSCAFG00000002592	168.65	175.958	146.725	0.83386	-0.262123	0.732128	0.873003			175	55	117	193	262	218		149.253	87.7703	146.725	176.027	202.595	174.43
ENSCAFG00000002593	MRPL50	ENSCAFG00000002593	281.699	316.241	178.076	0.563103	-0.828528	0.216516	0.462031			411	170	142	332	382	294		350.532	271.29	178.076	302.803	295.386	235.24
ENSCAFG00000002594	SUV420H2	ENSCAFG00000002594	65.9822	44.9203	129.168	2.87549	1.52381	0.0136157	0.0735495			48	58	103	52	60	91		40.9381	92.5578	129.168	47.427	46.3957	72.8125
ENSCAFG00000002595	TMEM150B	ENSCAFG00000002595	110.914	65.1171	248.303	3.81318	1.931	0.100134	0.292656			108	229	198	53	71	102		92.1107	365.444	248.303	48.3391	54.9016	81.614
ENSCAFG00000002596	ZNF189	ENSCAFG00000002596	203.087	214.768	168.044	0.782441	-0.353946	0.633276	0.811239			319	110	134	225	216	242		272.068	175.541	168.044	205.213	167.025	193.633
ENSCAFG00000002599	FAM135A	ENSCAFG00000002599	94.9655	48.8691	233.255	4.77305	2.25491	0.000120776	0.00156248			80	82	186	41	53	89		68.2301	130.858	233.255	37.3944	40.9829	71.2123
ENSCAFG00000002601	BRSK1	ENSCAFG00000002601	120.436	65.6905	284.671	4.33352	2.11554	0.0477403	0.178742			92	235	227	69	72	123		78.4646	375.019	284.671	62.932	55.6749	98.4169
ENSCAFG00000002602	C6orf57	ENSCAFG00000002602	35.5835	32.3959	45.1461	1.39357	0.478788	0.495346	0.716913			47	34	36	27	42	37		40.0852	54.258	45.1461	24.6256	32.477	29.6051
ENSCAFG00000002603	C9orf125	ENSCAFG00000002603	120.595	140.311	61.4488	0.437948	-1.19117	0.347743	0.59746			128	9	49	157	218	206		109.168	14.3624	61.4488	143.193	168.571	164.828
ENSCAFG00000002605	HSPBP1	ENSCAFG00000002605	368.796	428.607	189.363	0.44181	-1.1785	0.0739729	0.239918			395	145	151	469	674	584		336.886	231.394	189.363	427.755	521.179	467.28
ENSCAFG00000002606	ENSCAFG00000002606	ENSCAFG00000002606	118.166	106.975	151.741	1.41847	0.50434	0.507811	0.725361			129	184	121	149	97	133		110.021	293.632	151.741	135.897	75.0064	106.418
ENSCAFG00000002607	RNF20	ENSCAFG00000002607	1239.69	1368.24	854.013	0.624167	-0.679996	0.292422	0.544551			1655	816	681	1710	1466	1428		1411.51	1302.19	854.013	1559.62	1133.6	1142.6
ENSCAFG00000002608	PPP6R1	ENSCAFG00000002608	1051.49	1084.29	953.084	0.878994	-0.186074	0.789304	0.904491			1054	848	760	1104	1742	1664		898.932	1353.26	953.084	1006.91	1347.02	1331.43
ENSCAFG00000002609	TMEM86B	ENSCAFG00000002609	18.1331	14.145	30.0974	2.12778	1.08935	0.198935	0.441668			15	16	24	13	23	20		12.7931	25.5332	30.0974	11.8568	17.785	16.0028
ENSCAFG00000002610	PRKCE	ENSCAFG00000002610	143.095	163.204	82.7678	0.507143	-0.979534	0.167724	0.40009			185	64	66	179	218	185		157.782	102.133	82.7678	163.258	168.571	148.025
ENSCAFG00000002612	A1EAA2_CANFA	ENSCAFG00000002612	302.423	279.078	372.455	1.33459	0.416396	0.440388	0.672446			354	203	297	269	375	346		301.918	323.952	372.455	245.344	289.973	276.848
ENSCAFG00000002615	DNAAF3	ENSCAFG00000002615	60.2152	72.3445	23.8271	0.329356	-1.60228	0.0611629	0.211472			79	14	19	81	98	100		67.3772	22.3415	23.8271	73.8767	75.7797	80.0138
ENSCAFG00000002616	B3GA2_CANFA	ENSCAFG00000002616	33.5389	33.85	32.6055	0.963234	-0.0540421	1	1			48	16	26	30	43	46		40.9381	25.5332	32.6055	27.3617	33.2503	36.8063
ENSCAFG00000002618	TNNI3_CANFA	ENSCAFG00000002618	28.6398	36.0963	6.27029	0.17371	-2.52525	0.0254991	0.116237			40	4	5	33	57	35		34.1151	6.38329	6.27029	30.0979	44.0759	28.0048
ENSCAFG00000002619	ENSCAFG00000002619	ENSCAFG00000002619	287.67	316.678	200.649	0.633607	-0.658339	0.335338	0.586837			483	231	160	367	263	438		411.939	368.635	200.649	334.725	203.368	350.46
ENSCAFG00000002621	OGFRL1	ENSCAFG00000002621	201.204	226.052	126.66	0.560313	-0.835694	0.558548	0.762012			335	368	101	209	261	238		285.714	587.263	126.66	190.62	201.821	190.433
ENSCAFG00000002622	ENSCAFG00000002622	ENSCAFG00000002622	312.78	352.666	193.125	0.547615	-0.868767	0.195004	0.436646			433	188	154	427	387	385		369.296	300.015	193.125	389.449	299.252	308.053
ENSCAFG00000002626	PPP1R12C	ENSCAFG00000002626	338.946	326.105	377.471	1.15752	0.211033	0.677451	0.839864			312	229	301	368	487	461		266.097	365.444	377.471	335.637	376.579	368.863
ENSCAFG00000002627	EPAS1	ENSCAFG00000002627	419.783	382.052	532.974	1.39503	0.480296	0.383232	0.630206			331	233	425	363	689	631		282.302	371.827	532.974	331.077	532.778	504.887
ENSCAFG00000002628	EPS8L1	ENSCAFG00000002628	180.993	20.6094	662.142	32.1282	5.00577	7.01741e-10	2.98776e-08	Up		22	206	528	15	38	115		18.7633	328.74	662.142	13.6809	29.384	92.0158
ENSCAFG00000002631	RHOQ	ENSCAFG00000002631	97.8231	86.5387	131.676	1.52159	0.605575	0.304766	0.55691			123	88	105	84	101	93		104.904	140.432	131.676	76.6129	78.0995	74.4128
ENSCAFG00000002632	PIGF	ENSCAFG00000002632	124.488	114.15	155.503	1.36227	0.446018	0.430679	0.665918			169	83	124	114	122	117		144.136	132.453	155.503	103.975	94.338	93.6161
ENSCAFG00000002633	CRIPT	ENSCAFG00000002633	90.2568	82.3026	114.119	1.38658	0.471531	0.413608	0.653391			126	77	91	91	73	107		107.462	122.878	114.119	82.9973	56.4481	85.6147
ENSCAFG00000002634	SOCS5	ENSCAFG00000002634	349.672	404.781	184.346	0.455423	-1.13472	0.0892978	0.270956			455	190	147	499	480	402		388.059	303.207	184.346	455.117	371.166	321.655
ENSCAFG00000002635	RDH13	ENSCAFG00000002635	101.602	117.494	53.9245	0.458954	-1.12358	0.128107	0.340039			110	52	43	131	180	163		93.8164	82.9828	53.9245	119.48	139.187	130.422
ENSCAFG00000002636	MCFD2	ENSCAFG00000002636	225.023	235.656	193.125	0.81952	-0.287148	0.6966	0.851302			281	106	154	247	313	280		239.658	169.157	193.125	225.278	242.031	224.039
ENSCAFG00000002640	RIMS1	ENSCAFG00000002640	97.4247	120.703	27.5893	0.228571	-2.12929	0.00798482	0.049297			143	19	22	148	136	122		121.961	30.3207	27.5893	134.985	105.164	97.6168
ENSCAFG00000002641	TTC7A	ENSCAFG00000002641	613.298	436.498	1143.7	2.62018	1.38966	0.0441278	0.170131			521	776	912	428	614	603		444.349	1238.36	1143.7	390.361	474.783	482.483
ENSCAFG00000002642	ENSCAFG00000002642	ENSCAFG00000002642	100.664	102.031	96.5624	0.946406	-0.0794683	1	1			125	245	77	89	153	98		106.61	390.977	96.5624	81.1732	118.309	78.4135
ENSCAFG00000002645	KCNQ5	ENSCAFG00000002645	55.9946	62.5369	36.3677	0.581539	-0.782051	0.784376	0.90231			147	28	29	25	51	43		125.373	44.6831	36.3677	22.8015	39.4364	34.4059
ENSCAFG00000002646	ENSCAFG00000002646	ENSCAFG00000002646	1048.52	1062.78	1005.75	0.946345	-0.0795616	0.95559	0.98934		CALM1:Homozygous_deletion	1712	590	802	1036	1013	1124		1460.12	941.536	1005.75	944.892	783.314	899.355
ENSCAFG00000002647	DPPA5	ENSCAFG00000002647	82.7683	110.358	0	0	-Inf	0.000109773	0.00143521	Down		120	8	0	166	100	104		102.345	12.7666	0	151.402	77.3262	83.2143
ENSCAFG00000002648	C6orf221	ENSCAFG00000002648	14.8869	19.8492	0	0	-Inf	0.00617726	0.0401925			21	3	0	27	22	21		17.9104	4.78747	0	24.6256	17.0118	16.8029
ENSCAFG00000002649	LENG8	ENSCAFG00000002649	825.669	478.879	1866.04	3.89668	1.96224	0.000207313	0.00248607			563	538	1488	423	738	750		480.17	858.553	1866.04	385.801	570.667	600.103
ENSCAFG00000002652	RPS9	ENSCAFG00000002652	2845.22	2400.36	4179.77	1.74131	0.800171	0.128016	0.340039			2876	2707	3333	2521	3167	3347		2452.87	4319.89	4179.77	2299.3	2448.92	2678.06
ENSCAFG00000002653	EPCAM	ENSCAFG00000002653	49.9848	9.7958	170.552	17.4107	4.1219	8.86184e-10	3.66736e-08	Up		11	19	136	16	7	32		9.38164	30.3207	170.552	14.5929	5.41283	25.6044
ENSCAFG00000002655	MTO1	ENSCAFG00000002655	405.894	458.006	249.557	0.544878	-0.875994	0.183545	0.421398			607	197	199	487	533	473		517.696	314.377	249.557	444.172	412.149	378.465
ENSCAFG00000002656	Q866G8_CANFA	ENSCAFG00000002656	872.855	708.166	1366.92	1.93023	0.948773	0.0719349	0.235079			923	953	1090	799	787	1018		787.205	1520.82	1366.92	728.735	608.557	814.54
ENSCAFG00000002657	TTYH1	ENSCAFG00000002657	26.144	7.68739	81.5137	10.6036	3.40648	1.09417e-05	0.000193365			10	10	65	10	7	17		8.52877	15.9582	81.5137	9.12058	5.41283	13.6023
ENSCAFG00000002658	SLC17A5	ENSCAFG00000002658	230.886	253.924	161.773	0.637094	-0.650423	0.339981	0.590673			353	121	129	244	308	262		301.065	193.095	161.773	222.542	238.165	209.636
ENSCAFG00000002659	Q5SBJ2_CANFA	ENSCAFG00000002659	1134.25	1460.5	155.503	0.106473	-3.23144	1.53203e-05	0.000257794			2005	250	124	1531	1649	1426		1710.02	398.956	155.503	1396.36	1275.11	1141
ENSCAFG00000002660	ENSCAFG00000002660	ENSCAFG00000002660	126.144	97.9645	210.682	2.15059	1.10473	0.374012	0.623241			175	288	168	95	75	95		149.253	459.597	210.682	86.6455	57.9946	76.0131
ENSCAFG00000002661	SMC2	ENSCAFG00000002661	563.182	719.975	92.8002	0.128894	-2.95575	4.52983e-05	0.000665245			984	188	74	724	854	636		839.231	300.015	92.8002	660.33	660.366	508.888
ENSCAFG00000002663	CD109	ENSCAFG00000002663	881.923	986.116	569.342	0.577358	-0.792462	0.21581	0.460815			1366	240	454	948	1201	1035		1165.03	382.998	569.342	864.631	928.688	828.142
ENSCAFG00000002664	MSH6	ENSCAFG00000002664	806.596	947.966	382.488	0.403482	-1.30942	0.0448409	0.172028			1275	303	305	1067	1013	1098		1087.42	483.535	382.488	973.166	783.314	878.551
ENSCAFG00000002667	ENSCAFG00000002667	ENSCAFG00000002667	404.373	457.65	244.541	0.534341	-0.904169	0.170714	0.404123			623	227	195	498	501	507		531.342	362.252	244.541	454.205	387.404	405.67
ENSCAFG00000002669	FBXO11	ENSCAFG00000002669	357.123	279.696	589.407	2.10732	1.07541	0.0485906	0.180734			444	284	470	214	343	417		378.677	453.214	589.407	195.18	265.229	333.657
ENSCAFG00000002670	ENSCAFG00000002670	ENSCAFG00000002670	108.819	102.454	127.914	1.2485	0.320197	0.706866	0.858317			128	317	102	102	136	133		109.168	505.876	127.914	93.0299	105.164	106.418
ENSCAFG00000002671	SP4	ENSCAFG00000002671	278.733	311.45	180.584	0.579818	-0.786328	0.246278	0.49648			353	138	144	401	346	308		301.065	220.224	180.584	365.735	267.549	246.442
ENSCAFG00000002673	FOXN2	ENSCAFG00000002673	186.831	198.946	150.487	0.756419	-0.402742	0.586503	0.778405			254	151	120	249	198	224		216.631	240.969	150.487	227.103	153.106	179.231
ENSCAFG00000002675	TSEN34	ENSCAFG00000002675	192.313	191.624	194.379	1.01438	0.0205954	0.927372	0.973674			192	119	155	221	271	287		163.752	189.903	194.379	201.565	209.554	229.64
ENSCAFG00000002688	PPP1R21	ENSCAFG00000002688	283.875	294.896	250.811	0.850509	-0.233602	0.765349	0.891846			437	197	200	307	300	297		372.707	314.377	250.811	280.002	231.979	237.641
ENSCAFG00000002689	MBOAT7	ENSCAFG00000002689	374.662	425.142	223.222	0.525053	-0.929465	0.152822	0.377542			383	191	178	440	708	673		326.652	304.802	223.222	401.306	547.469	538.493
ENSCAFG00000002690	NIPSNAP3A	ENSCAFG00000002690	259.262	301.791	131.676	0.436316	-1.19656	0.0790288	0.250675			452	90	105	297	322	313		385.5	143.624	131.676	270.881	248.99	250.443
ENSCAFG00000002692	STON1	ENSCAFG00000002692	82.7968	62.7415	142.963	2.27859	1.18814	0.0547153	0.19587			79	85	114	74	69	66		67.3772	135.645	142.963	67.4923	53.3551	52.8091
ENSCAFG00000002693	ENSCAFG00000002693	ENSCAFG00000002693	54.2807	62.7599	28.8433	0.459582	-1.1216	0.185415	0.423846			64	28	23	83	75	67		54.5841	44.6831	28.8433	75.7008	57.9946	53.6092
ENSCAFG00000002694	TMC4	ENSCAFG00000002694	59.0604	39.4534	117.881	2.98786	1.57911	0.0138492	0.074484			37	27	94	46	58	51		31.5564	43.0872	117.881	41.9547	44.8492	40.807
ENSCAFG00000002696	ENSCAFG00000002696	ENSCAFG00000002696	53.2608	54.2937	50.1623	0.923906	-0.114181	0.963451	0.995038			65	36	40	61	67	46		55.437	57.4497	50.1623	55.6356	51.8086	36.8063
ENSCAFG00000002697	LENG1	ENSCAFG00000002697	150.443	161.297	117.881	0.730833	-0.452386	0.529509	0.741349			153	95	94	184	240	191		130.49	151.603	117.881	167.819	185.583	152.826
ENSCAFG00000002699	CNOT3	ENSCAFG00000002699	421.105	397.61	491.591	1.23636	0.306103	0.562102	0.763631			394	196	392	418	615	572		336.033	312.781	491.591	381.24	475.556	457.679
ENSCAFG00000002700	PRPF31	ENSCAFG00000002700	598.962	686.587	336.087	0.489504	-1.03061	0.110623	0.309534			733	329	268	748	973	833		625.159	525.026	336.087	682.22	752.384	666.515
ENSCAFG00000002701	TFPT	ENSCAFG00000002701	91.0731	94.2596	81.5137	0.864779	-0.209596	0.815711	0.916589			72	67	65	113	153	115		61.4071	106.92	81.5137	103.063	118.309	92.0158
ENSCAFG00000002702	COL12A1	ENSCAFG00000002702	1392.03	1172.58	2050.38	1.7486	0.806203	0.130869	0.344136			1352	431	1635	1120	1737	1061		1153.09	687.8	2050.38	1021.51	1343.16	848.946
ENSCAFG00000002703	ENSCAFG00000002703	ENSCAFG00000002703	35.1439	41.4243	16.3027	0.393555	-1.34536	0.143798	0.364697			51	31	13	36	62	69		43.4967	49.4705	16.3027	32.8341	47.9422	55.2095
ENSCAFG00000002706	ENSCAFG00000002706	ENSCAFG00000002706	364.095	406.454	237.017	0.583133	-0.778104	0.30453	0.556685			669	176	189	418	346	545		570.574	280.865	237.017	381.24	267.549	436.075
ENSCAFG00000002707	CX7A2_CANFA	ENSCAFG00000002707	157.134	159.767	149.233	0.934065	-0.0984058	0.946173	0.983736			250	90	119	151	166	144		213.219	143.624	149.233	137.721	128.361	115.22
ENSCAFG00000002708	TMEM30A	ENSCAFG00000002708	948.97	1065.06	600.694	0.563998	-0.826237	0.194192	0.435926			1570	402	479	905	1333	1188		1339.02	641.521	600.694	825.413	1030.76	950.564
ENSCAFG00000002709	FILIP1	ENSCAFG00000002709	34.2744	21.872	71.4813	3.26816	1.70848	0.206997	0.450758			25	63	57	35	16	9		21.3219	100.537	71.4813	31.922	12.3722	7.20124
ENSCAFG00000002710	ENSCAFG00000002710	ENSCAFG00000002710	73.3848	59.3886	115.373	1.94268	0.958051	0.110202	0.308766			58	81	92	86	65	131		49.4668	129.262	115.373	78.437	50.262	104.818
ENSCAFG00000002711	SENP6	ENSCAFG00000002711	866.549	917.963	712.305	0.775962	-0.365942	0.581483	0.774527			1367	340	568	817	1090	933		1165.88	542.58	712.305	745.152	842.856	746.528
ENSCAFG00000002713	PRKCG	ENSCAFG00000002713	10.8193	11.9176	7.52434	0.631364	-0.663457	0.726306	0.870177			14	5	6	10	19	16		11.9403	7.97912	7.52434	9.12058	14.692	12.8022
ENSCAFG00000002714	EPHA5	ENSCAFG00000002714	11.838	15.784	0	0	-Inf	0.0175813	0.089779			15	0	0	15	27	15		12.7931	0	0	13.6809	20.8781	12.0021
ENSCAFG00000002715	ENSCAFG00000002715	ENSCAFG00000002715	989.38	859.77	1378.21	1.603	0.680773	0.200575	0.443607			840	976	1099	959	1278	1117		716.416	1557.52	1378.21	874.664	988.229	893.754
ENSCAFG00000002717	DNAH11	ENSCAFG00000002717	90.2799	84.4236	107.849	1.27747	0.353293	0.541259	0.750851			121	71	86	84	95	87		103.198	113.303	107.849	76.6129	73.4599	69.612
ENSCAFG00000002719	ENSCAFG00000002719	ENSCAFG00000002719	43.3702	47.3765	31.3514	0.661751	-0.59564	0.687535	0.845671			90	11	25	42	35	32		76.7589	17.5541	31.3514	38.3064	27.0642	25.6044
ENSCAFG00000002720	ENSCAFG00000002720	ENSCAFG00000002720	1165.16	1262.61	872.824	0.691286	-0.532645	0.408426	0.649702			1312	622	696	1501	1681	1503		1118.97	992.602	872.824	1369	1299.85	1202.61
ENSCAFG00000002721	ASB3	ENSCAFG00000002721	370.049	403.524	269.622	0.668169	-0.581714	0.382483	0.629827			512	181	215	428	496	420		436.673	288.844	269.622	390.361	383.538	336.058
ENSCAFG00000002722	CHAC2	ENSCAFG00000002722	31.3785	35.9857	17.5568	0.487883	-1.03539	0.298186	0.550305			57	10	14	32	39	45		48.614	15.9582	17.5568	29.1859	30.1572	36.0062
ENSCAFG00000002723	NLRP12	ENSCAFG00000002723	42.0462	34.3246	65.211	1.89983	0.925874	0.455842	0.6857			35	110	52	31	58	43		29.8507	175.541	65.211	28.2738	44.8492	34.4059
ENSCAFG00000002724	ERLEC1	ENSCAFG00000002724	641.888	662.726	579.375	0.874229	-0.193916	0.797165	0.908337			903	355	462	664	792	707		770.148	566.517	579.375	605.607	612.423	565.697
ENSCAFG00000002727	ABCA1	ENSCAFG00000002727	2791.21	2978.38	2229.71	0.748633	-0.417669	0.512806	0.728691			4094	2255	1778	2633	3934	3453		3491.68	3598.58	2229.71	2401.45	3042.01	2762.88
ENSCAFG00000002728	CDCA7L	ENSCAFG00000002728	163.146	133.506	252.066	1.88804	0.916893	0.228259	0.475777			154	239	201	151	170	176		131.343	381.402	252.066	137.721	131.455	140.824
ENSCAFG00000002729	PSME4	ENSCAFG00000002729	1089.83	1169.69	850.251	0.726904	-0.460164	0.483069	0.707391			1476	535	678	1315	1359	1245		1258.85	853.766	850.251	1199.36	1050.86	996.171
ENSCAFG00000002730	ENSCAFG00000002730	ENSCAFG00000002730	13.8875	12.6643	17.5568	1.38632	0.471259	0.625099	0.804951			13	11	14	10	23	13		11.0874	17.5541	17.5568	9.12058	17.785	10.4018
ENSCAFG00000002731	RAPGEF5	ENSCAFG00000002731	42.3548	15.5073	122.898	7.92517	2.98644	1.08515e-05	0.000192001			23	27	98	10	23	32		19.6162	43.0872	122.898	9.12058	17.785	25.6044
ENSCAFG00000002732	CTPS	ENSCAFG00000002732	699.678	853.063	239.525	0.280782	-1.83248	0.00612736	0.0400086			1051	210	191	849	1149	962		896.373	335.123	239.525	774.338	888.478	769.732
ENSCAFG00000002733	IL6_CANFA	ENSCAFG00000002733	114.486	73.2246	238.271	3.25397	1.7022	0.101403	0.294908			25	7	190	53	194	31		21.3219	11.1708	238.271	48.3391	150.013	24.8043
ENSCAFG00000002734	TOMM7	ENSCAFG00000002734	125.456	122.965	132.93	1.08104	0.112417	0.806243	0.912339			160	90	106	137	139	118		136.46	143.624	132.93	124.952	107.483	94.4162
ENSCAFG00000002741	MYO6	ENSCAFG00000002741	171.122	89.3801	416.347	4.65816	2.21976	7.49622e-05	0.00102451			118	74	332	87	114	128		100.639	118.091	416.347	79.3491	88.1519	102.418
ENSCAFG00000002742	FAM126A	ENSCAFG00000002742	255.106	282.037	174.314	0.618054	-0.694195	0.303289	0.555545		FAM126A:Homozygous_deletion	394	167	139	271	340	296		336.033	266.503	174.314	247.168	262.909	236.841
ENSCAFG00000002743	MYEOV2	ENSCAFG00000002743	277.676	322.998	141.708	0.438729	-1.1886	0.0785622	0.249769			375	114	113	365	409	375		319.829	181.924	141.708	332.901	316.264	300.052
ENSCAFG00000002744	Q28297_CANFA	ENSCAFG00000002744	1370.18	980.42	2539.47	2.59018	1.37305	0.00912609	0.0543227			912	1271	2025	1180	1406	1295		777.823	2028.29	2539.47	1076.23	1087.21	1036.18
ENSCAFG00000002745	ZN331_CANFA	ENSCAFG00000002745	229.82	177.677	386.25	2.17388	1.12027	0.0424176	0.165132			246	121	308	195	188	203		209.808	193.095	386.25	177.851	145.373	162.428
ENSCAFG00000002746	KLHL7	ENSCAFG00000002746	201.725	222.149	140.454	0.632254	-0.661425	0.346124	0.595925			365	110	112	230	188	209		311.3	175.541	140.454	209.773	145.373	167.229
ENSCAFG00000002748	ENSCAFG00000002748	ENSCAFG00000002748	1241.29	1053.11	1805.84	1.71478	0.778021	0.136083	0.352598			1368	1419	1440	1236	1119	1510		1166.74	2264.47	1805.84	1127.3	865.28	1208.21
ENSCAFG00000002749	NUPL2	ENSCAFG00000002749	179.745	173.195	199.395	1.15128	0.203237	0.68777	0.845702			227	143	159	187	201	166		193.603	228.203	199.395	170.555	155.426	132.823
ENSCAFG00000002751	CENPC1	ENSCAFG00000002751	376.727	390.692	334.833	0.857027	-0.222587	0.767589	0.892942			538	206	267	392	460	457		458.848	328.74	334.833	357.527	355.701	365.663
ENSCAFG00000002753	GPNMB	ENSCAFG00000002753	1329.51	406.59	4098.26	10.0796	3.33337	2.25498e-06	4.97241e-05			897	799	3268	318	213	209		765.03	1275.06	4098.26	290.035	164.705	167.229
ENSCAFG00000002754	ZNF519	ENSCAFG00000002754	74.56	93.143	18.8109	0.201957	-2.30788	0.0545443	0.195354			141	15	15	66	128	120		120.256	23.9374	18.8109	60.1958	98.9775	96.0165
ENSCAFG00000002755	MALSU1	ENSCAFG00000002755	71.58	81.2274	42.638	0.524921	-0.929827	0.292138	0.5442			146	48	34	73	68	88		124.52	76.5995	42.638	66.5803	52.5818	70.4121
ENSCAFG00000002756	STAP1	ENSCAFG00000002756	78.7536	98.3165	20.0649	0.204085	-2.29276	0.0967936	0.285777			61	19	16	129	162	145		52.0255	30.3207	20.0649	117.656	125.268	116.02
ENSCAFG00000002758	SLC44A1	ENSCAFG00000002758	423.773	472.23	278.401	0.589544	-0.762328	0.249991	0.49996			626	174	222	544	500	455		533.901	277.673	278.401	496.16	386.631	364.063
ENSCAFG00000002759	ENSCAFG00000002759	ENSCAFG00000002759	47.0668	36.8386	77.7516	2.1106	1.07765	0.185229	0.423684			60	44	62	32	39	20		51.1726	70.2162	77.7516	29.1859	30.1572	16.0028
ENSCAFG00000002762	EML6	ENSCAFG00000002762	55.2024	59.3905	42.638	0.717925	-0.478095	0.58958	0.780437			77	27	34	64	70	81		65.6715	43.0872	42.638	58.3717	54.1283	64.8112
ENSCAFG00000002764	ZNF677	ENSCAFG00000002764	21.6929	5.09683	71.4813	14.0247	3.80989	0.000195214	0.00235907			12	29	57	3	3	12		10.2345	46.2789	71.4813	2.73617	2.31979	9.60165
ENSCAFG00000002765	UBA6	ENSCAFG00000002765	503.7	604.299	201.903	0.334112	-1.5816	0.0178416	0.0906604			878	146	161	552	725	601		748.826	232.99	201.903	503.456	560.615	480.883
ENSCAFG00000002766	IGF2BP3	ENSCAFG00000002766	35.8793	44.9129	8.7784	0.195454	-2.3551	0.0227312	0.107123			40	15	7	62	57	30		34.1151	23.9374	8.7784	56.5476	44.0759	24.0041
ENSCAFG00000002767	FSD1L	ENSCAFG00000002767	107.972	113.029	92.8002	0.821029	-0.284495	0.732005	0.873003			135	77	74	126	141	128		115.138	122.878	92.8002	114.919	109.03	102.418
ENSCAFG00000002769	ENSCAFG00000002769	ENSCAFG00000002769	51.3093	61.7242	20.0649	0.325074	-1.62116	0.0691813	0.228674			83	9	16	72	63	52		70.7888	14.3624	20.0649	65.6682	48.7155	41.6072
ENSCAFG00000002770	FKTN	ENSCAFG00000002770	44.6567	47.4197	36.3677	0.766931	-0.382831	0.704191	0.856657			60	20	29	49	60	34		51.1726	31.9165	36.3677	44.6909	46.3957	27.2047
ENSCAFG00000002771	RTN4	ENSCAFG00000002771	858.855	897.255	743.656	0.828812	-0.270883	0.687669	0.845671			1088	361	593	847	1282	978		927.93	576.092	743.656	772.513	991.322	782.535
ENSCAFG00000002772	PPP2R1A	ENSCAFG00000002772	566.465	582.227	519.18	0.891714	-0.165347	0.835745	0.927451			638	309	414	675	759	810		544.135	493.11	519.18	615.639	586.906	648.112
ENSCAFG00000002774	ENSCAFG00000002774	ENSCAFG00000002774	92.0921	54.2343	205.665	3.79217	1.92302	0.00143753	0.0126794			66	36	164	48	81	54		56.2899	57.4497	205.665	43.7788	62.6342	43.2074
ENSCAFG00000002781	ENSCAFG00000002781	ENSCAFG00000002781	40.6727	40.8536	40.1298	0.982284	-0.0257883	0.921037	0.970778			27	74	32	82	32	74		23.0277	118.091	40.1298	74.7888	24.7444	59.2102
ENSCAFG00000002782	ENSCAFG00000002782	ENSCAFG00000002782	35.9473	47.5117	1.25406	0.0263947	-5.24361	0.000262496	0.00304883	Down		54	3	1	60	54	40		46.0553	4.78747	1.25406	54.7235	41.7561	32.0055
ENSCAFG00000002783	ENSCAFG00000002783	ENSCAFG00000002783	199.612	221.421	134.184	0.606013	-0.72258	0.294449	0.546912			229	110	107	270	288	280		195.309	175.541	134.184	246.256	222.699	224.039
ENSCAFG00000002784	C7orf46	ENSCAFG00000002784	23.812	26.3151	16.3027	0.619522	-0.690773	0.547746	0.754677			42	11	13	21	31	27		35.8208	17.5541	16.3027	19.1532	23.9711	21.6037
ENSCAFG00000002786	LOC612507	ENSCAFG00000002786	528.214	486.497	653.364	1.343	0.425455	0.413687	0.653391			603	386	521	548	576	581		514.285	615.988	653.364	499.808	445.399	464.88
ENSCAFG00000002787	ENSCAFG00000002787	ENSCAFG00000002787	133.876	5.44101	519.18	95.4198	6.57622	8.68351e-25	2.42057e-22	Up		17	102	414	2	0	96		14.4989	162.774	519.18	1.82412	0	76.8132
ENSCAFG00000002788	TRA2A	ENSCAFG00000002788	613.566	570.62	742.402	1.30104	0.379669	0.462444	0.69113			695	405	592	631	703	608		592.749	646.309	742.402	575.509	543.603	486.484
ENSCAFG00000002789	ENSCAFG00000002789	ENSCAFG00000002789	61.1019	65.1664	48.9082	0.750513	-0.414052	0.633464	0.811339			73	19	39	63	98	67		62.26	30.3207	48.9082	57.4597	75.7797	53.6092
ENSCAFG00000002792	RAD23B	ENSCAFG00000002792	688.079	739.362	534.228	0.722553	-0.468825	0.475411	0.701088			876	433	426	815	941	807		747.12	690.992	534.228	743.328	727.64	645.711
ENSCAFG00000002793	IRAK1BP1	ENSCAFG00000002793	52.4355	64.4797	16.3027	0.252835	-1.98373	0.0261972	0.118723			79	13	13	67	84	78		67.3772	20.7457	16.3027	61.1079	64.954	62.4107
ENSCAFG00000002794	TMPRSS11D	ENSCAFG00000002794	53.8494	1.99005	209.428	105.238	6.71751	4.26997e-07	1.09332e-05	Up		7	105	167	0	0	46		5.97014	167.561	209.428	0	0	36.8063
ENSCAFG00000002796	CCDC88A	ENSCAFG00000002796	569.282	577.204	545.515	0.945099	-0.0814628	0.954979	0.988846			902	509	435	532	617	537		769.295	812.274	545.515	485.215	477.103	429.674
ENSCAFG00000002797	KLF4	ENSCAFG00000002797	599.904	89.6575	2130.64	23.7643	4.57072	2.77661e-17	3.0163e-15	Up		51	134	1699	98	176	117		43.4967	213.84	2130.64	89.3817	136.094	93.6161
ENSCAFG00000002799	ACTL7B	ENSCAFG00000002799	26.3288	27.9987	21.319	0.761426	-0.393224	0.773349	0.895412			26	7	17	22	54	42		22.1748	11.1708	21.319	20.0653	41.7561	33.6058
ENSCAFG00000002800	ENSCAFG00000002800	ENSCAFG00000002800	10.1068	12.2217	3.76217	0.307826	-1.69981	0.325311	0.57697			15	4	3	16	12	16		12.7931	6.38329	3.76217	14.5929	9.27914	12.8022
ENSCAFG00000002802	TMPRSS11A	ENSCAFG00000002802	33.0319	0.568584	130.422	229.38	7.8416	7.42939e-18	9.07122e-16	Up		2	54	104	0	0	55		1.70575	86.1745	130.422	0	0	44.0076
ENSCAFG00000002803	ACTL7A	ENSCAFG00000002803	29.115	26.6974	36.3677	1.36222	0.445958	0.539749	0.750023			32	5	29	35	27	30		27.2921	7.97912	36.3677	31.922	20.8781	24.0041
ENSCAFG00000002804	PHIP	ENSCAFG00000002804	1061.93	1062.27	1060.93	0.998742	-0.00181564	0.945142	0.983109			1389	578	846	1149	1234	1078		1184.65	922.386	1060.93	1047.95	954.205	862.548
ENSCAFG00000002808	TMPRSS11B	ENSCAFG00000002808	281.89	8.83279	1101.06	124.656	6.96181	7.08176e-12	3.9631e-10	Up		30	362	878	1	0	161		25.5863	577.688	1101.06	0.912058	0	128.822
ENSCAFG00000002809	HMGN3	ENSCAFG00000002809	195.282	165.485	284.671	1.72022	0.782593	0.1623	0.391609			263	150	227	139	188	203		224.307	239.374	284.671	126.776	145.373	162.428
ENSCAFG00000002811	ENSCAFG00000002811	ENSCAFG00000002811	30.416	29.2681	33.8596	1.15687	0.210233	0.75495	0.886264			30	26	27	36	38	32		25.5863	41.4914	33.8596	32.8341	29.384	25.6044
ENSCAFG00000002814	KCNQ4	ENSCAFG00000002814	75.1701	98.9728	3.76217	0.0380122	-4.71739	0.00862219	0.0521212			81	10	3	115	159	156		69.083	15.9582	3.76217	104.887	122.949	124.821
ENSCAFG00000002816	MPP6	ENSCAFG00000002816	112.865	118.717	95.3084	0.802822	-0.316848	0.702237	0.855305			171	59	76	128	121	105		145.842	94.1536	95.3084	116.743	93.5647	84.0145
ENSCAFG00000002818	IKBKAP	ENSCAFG00000002818	594.187	651.794	421.363	0.646467	-0.629352	0.336698	0.587919			769	259	336	772	770	692		655.862	413.318	421.363	704.109	595.412	553.695
ENSCAFG00000002819	C2orf63	ENSCAFG00000002819	20.4963	18.132	27.5893	1.52158	0.60557	0.456823	0.686373			32	8	22	17	15	21		27.2921	12.7666	27.5893	15.505	11.5989	16.8029
ENSCAFG00000002820	ENSCAFG00000002820	ENSCAFG00000002820	20.3199	11.6265	46.4001	3.99089	1.99671	0.0176765	0.0900953			11	3	37	11	20	19		9.38164	4.78747	46.4001	10.0326	15.4652	15.2026
ENSCAFG00000002821	YTHDC1	ENSCAFG00000002821	1060.59	1155.36	776.262	0.671877	-0.57373	0.375548	0.624446			1496	447	619	1278	1325	1203		1275.9	713.333	776.262	1165.61	1024.57	962.566
ENSCAFG00000002822	LCA5	ENSCAFG00000002822	87.1541	71.0594	135.438	1.90599	0.930537	0.123774	0.332661			115	40	108	66	71	81		98.0808	63.8329	135.438	60.1958	54.9016	64.8112
ENSCAFG00000002823	ENSCAFG00000002823	ENSCAFG00000002823	57.8086	48.2348	86.53	1.79393	0.843126	0.196991	0.439068			81	70	69	49	40	69		69.083	111.708	86.53	44.6909	30.9305	55.2095
ENSCAFG00000002824	SH3BGRL2	ENSCAFG00000002824	58.152	65.8314	35.1136	0.533387	-0.906746	0.374853	0.624127			113	14	28	60	60	65		96.3751	22.3415	35.1136	54.7235	46.3957	52.0089
ENSCAFG00000002825	DFNA5	ENSCAFG00000002825	30.1897	30.2204	30.0974	0.995928	-0.00588718	0.841695	0.930537			36	111	24	42	28	43		30.7036	177.136	30.0974	38.3064	21.6513	34.4059
ENSCAFG00000002826	ELOVL4	ENSCAFG00000002826	51.0159	66.7671	3.76217	0.0563477	-4.1495	0.000209845	0.00250876			85	6	3	74	78	68		72.4945	9.57494	3.76217	67.4923	60.3144	54.4094
ENSCAFG00000002827	NFYC	ENSCAFG00000002827	305.067	305.177	304.736	0.998554	-0.00208799	1	1			285	178	243	310	504	416		243.07	284.057	304.736	282.738	389.724	332.857
ENSCAFG00000002828	ENSCAFG00000002828	ENSCAFG00000002828	135.619	133.589	141.708	1.06078	0.0851245	0.859638	0.939508			125	89	113	136	220	182		106.61	142.028	141.708	124.04	170.118	145.625
ENSCAFG00000002829	MTIF2	ENSCAFG00000002829	230.14	229.102	233.255	1.01812	0.0259144	0.910996	0.965935			306	120	186	247	260	232		260.98	191.499	233.255	225.278	201.048	185.632
ENSCAFG00000002830	RIMS3	ENSCAFG00000002830	18.8786	24.7535	1.25406	0.0506618	-4.30296	0.0144843	0.0771415			24	1	1	31	33	31		20.469	1.59582	1.25406	28.2738	25.5176	24.8043
ENSCAFG00000002831	ENSCAFG00000002831	ENSCAFG00000002831	22.5959	30.1278	0	0	-Inf	0.000642052	0.00655089			35	5	0	35	37	40		29.8507	7.97912	0	31.922	28.6107	32.0055
ENSCAFG00000002832	FAM206A	ENSCAFG00000002832	186.267	206.972	124.152	0.599848	-0.73733	0.288372	0.539975			274	82	99	216	246	234		233.688	130.858	124.152	197.005	190.222	187.232
ENSCAFG00000002833	ENSCAFG00000002833	ENSCAFG00000002833	115.142	138.474	45.1461	0.326026	-1.61694	0.0316273	0.134735			195	74	36	168	124	151		166.311	118.091	45.1461	153.226	95.8845	120.821
ENSCAFG00000002834	ENSCAFG00000002834	ENSCAFG00000002834	204.958	50.0546	669.667	13.3787	3.74187	0.000631789	0.00646851			104	399	534	25	50	212		88.6992	636.734	669.667	22.8015	38.6631	169.629
ENSCAFG00000002835	CTNNAL1	ENSCAFG00000002835	191.858	170.535	255.828	1.50015	0.585108	0.46231	0.691033			328	214	204	144	130	161		279.744	341.506	255.828	131.336	100.524	128.822
ENSCAFG00000002837	TMEM245	ENSCAFG00000002837	47.7115	21.8135	125.406	5.74901	2.52331	0.0176788	0.0900953			34	77	100	23	20	33		28.9978	122.878	125.406	20.9773	15.4652	26.4045
ENSCAFG00000002838	CCDC104	ENSCAFG00000002838	105.07	127.134	38.8758	0.305785	-1.70941	0.0260477	0.1183			149	44	31	161	139	132		127.079	70.2162	38.8758	146.841	107.483	105.618
ENSCAFG00000002841	ZNF175	ENSCAFG00000002841	25.9117	26.1886	25.0811	0.957713	-0.0623344	1	1			33	8	20	29	31	30		28.1449	12.7666	25.0811	26.4497	23.9711	24.0041
ENSCAFG00000002842	TTK	ENSCAFG00000002842	147.858	193.8	10.0325	0.0517671	-4.27182	2.12862e-06	4.73617e-05	Down		274	34	8	182	235	173		233.688	54.258	10.0325	165.995	181.717	138.424
ENSCAFG00000002845	NKG7	ENSCAFG00000002845	202.727	13.6385	769.991	56.4571	5.81908	1.67138e-05	0.000278553			39	293	614	5	4	31		33.2622	467.576	769.991	4.56029	3.09305	24.8043
ENSCAFG00000002846	CLDND2	ENSCAFG00000002846	56.5331	1.38811	221.968	159.907	7.32109	3.91253e-12	2.26681e-10	Up		2	46	177	1	2	3		1.70575	73.4079	221.968	0.912058	1.54652	2.40041
ENSCAFG00000002847	EPB41L4B	ENSCAFG00000002847	33.9812	13.1208	96.5624	7.35951	2.87961	5.75852e-05	0.000821994			17	17	77	12	18	24		14.4989	27.129	96.5624	10.9447	13.9187	19.2033
ENSCAFG00000002848	BCKDHB	ENSCAFG00000002848	125.997	127.448	121.644	0.954454	-0.067253	0.984976	1			182	70	97	121	151	142		155.224	111.708	121.644	110.359	116.763	113.62
ENSCAFG00000002849	FAM46A	ENSCAFG00000002849	217.03	174.418	344.866	1.97724	0.983486	0.0798869	0.252082			170	92	275	196	258	183		144.989	146.816	344.866	178.763	199.502	146.425
ENSCAFG00000002850	OSBPL3	ENSCAFG00000002850	225.793	183.176	353.644	1.93063	0.949068	0.0837895	0.2599			309	174	282	183	154	191		263.539	277.673	353.644	166.907	119.082	152.826
ENSCAFG00000002851	MRPS24	ENSCAFG00000002851	305.239	336.758	210.682	0.625617	-0.676648	0.314996	0.565875			439	131	168	375	380	383		374.413	209.053	210.682	342.022	293.84	306.453
ENSCAFG00000002852	ETFB	ENSCAFG00000002852	147.962	74.3844	368.693	4.95659	2.30935	0.00794865	0.0491558			121	213	294	62	82	130		103.198	339.91	368.693	56.5476	63.4075	104.018
ENSCAFG00000002853	URGCP	ENSCAFG00000002853	391.992	300.269	667.159	2.22187	1.15177	0.0332629	0.139491			311	332	532	345	415	450		265.245	529.813	667.159	314.66	320.904	360.062
ENSCAFG00000002855	ENSCAFG00000002855	ENSCAFG00000002855	47.5361	39.1364	72.7353	1.85851	0.894146	0.175498	0.411512			39	51	58	38	64	91		33.2622	81.387	72.7353	34.6582	49.4888	72.8125
ENSCAFG00000002856	CYC_CANFA	ENSCAFG00000002856	810.606	943.698	411.331	0.435871	-1.19803	0.0644535	0.218503			1286	373	328	974	1094	952		1096.8	595.242	411.331	888.345	845.949	761.731
ENSCAFG00000002857	ENSCAFG00000002857	ENSCAFG00000002857	13.0231	17.3641	0	0	-Inf	0.011043	0.0631385			20	2	0	24	17	20		17.0575	3.19165	0	21.8894	13.1455	16.0028
ENSCAFG00000002858	ENSCAFG00000002858	ENSCAFG00000002858	789.804	757.951	885.365	1.1681	0.224168	0.652844	0.823953			782	624	706	825	1105	1060		666.949	995.794	885.365	752.448	854.454	848.146
ENSCAFG00000002860	SMEK2	ENSCAFG00000002860	723.558	628.238	1009.52	1.6069	0.68428	0.196362	0.43844			957	599	805	584	693	668		816.203	955.898	1009.52	532.642	535.871	534.492
ENSCAFG00000002862	ENSCAFG00000002862	ENSCAFG00000002862	232.4	200.346	328.563	1.63998	0.71368	0.195373	0.437183			301	183	262	191	220	206		256.716	292.036	328.563	174.203	170.118	164.828
ENSCAFG00000002864	ENSCAFG00000002864	ENSCAFG00000002864	9.52796	9.3598	10.0325	1.07187	0.100126	0.895315	0.95855			13	17	8	11	9	8		11.0874	27.129	10.0325	10.0326	6.95936	6.4011
ENSCAFG00000002865	NFE2L3	ENSCAFG00000002865	121.756	122.629	119.135	0.97151	-0.0416991	1	1			170	83	95	124	142	133		144.989	132.453	119.135	113.095	109.803	106.418
ENSCAFG00000002867	ENSCAFG00000002867	ENSCAFG00000002867	316.904	337.263	255.828	0.758541	-0.398701	0.569982	0.768613			398	250	204	415	380	354		339.445	398.956	255.828	378.504	293.84	283.249
ENSCAFG00000002868	PTPN3	ENSCAFG00000002868	76.739	49.2302	159.265	3.23511	1.69382	0.00569881	0.0378061			56	25	127	57	62	83		47.7611	39.8956	159.265	51.9873	47.9422	66.4114
ENSCAFG00000002870	ENSCAFG00000002870	ENSCAFG00000002870	42.6666	41.8401	45.1461	1.07901	0.109713	0.836258	0.927753			45	54	36	54	49	64		38.3794	86.1745	45.1461	49.2511	37.8898	51.2088
ENSCAFG00000002874	ENSCAFG00000002874	ENSCAFG00000002874	34.7519	30.4511	47.6542	1.56494	0.646108	0.388482	0.634995			30	19	38	17	65	46		25.5863	30.3207	47.6542	15.505	50.262	36.8063
ENSCAFG00000002876	TPBG	ENSCAFG00000002876	171.92	184.499	134.184	0.727291	-0.459396	0.516531	0.73157			187	49	107	198	276	243		159.488	78.1954	134.184	180.588	213.42	194.433
ENSCAFG00000002879	UBE3D	ENSCAFG00000002879	41.607	47.1156	25.0811	0.532332	-0.909601	0.308564	0.560178			59	29	20	43	67	43		50.3197	46.2789	25.0811	39.2185	51.8086	34.4059
ENSCAFG00000002880	C7T1J3_CANFA	ENSCAFG00000002880	36.8652	48.3176	2.50811	0.051909	-4.26787	0.000762914	0.00756463			50	3	2	63	58	46		42.6438	4.78747	2.50811	57.4597	44.8492	36.8063
ENSCAFG00000002883	KLK13	ENSCAFG00000002883	38.0719	50.7625	0	0	-Inf	0.000468522	0.00503048			46	2	0	68	66	54		39.2323	3.19165	0	62.02	51.0353	43.2074
ENSCAFG00000002885	HNRNPA2B1	ENSCAFG00000002885	4709.52	5130.65	3446.15	0.671679	-0.574155	0.368476	0.617849		HNRNPA2B1:Homozygous_deletion	6778	3931	2748	5679	5731	7041		5780.8	6273.18	3446.15	5179.58	4431.56	5633.77
ENSCAFG00000002886	KLK10	ENSCAFG00000002886	114.625	152.833	0	0	-Inf	3.10139e-08	1.02049e-06	Down		173	10	0	179	191	142		147.548	15.9582	0	163.258	147.693	113.62
ENSCAFG00000002887	POLM	ENSCAFG00000002887	97.0945	90.1656	117.881	1.30739	0.386687	0.509468	0.726608			108	39	94	93	121	137		92.1107	62.2371	117.881	84.8214	93.5647	109.619
ENSCAFG00000002891	PNPT1	ENSCAFG00000002891	226.981	239.103	190.617	0.797216	-0.326957	0.651284	0.822962			317	103	152	234	302	229		270.362	164.37	190.617	213.422	233.525	183.232
ENSCAFG00000002894	ENSCAFG00000002894	ENSCAFG00000002894	1540.03	1940.51	338.596	0.174488	-2.5188	0.0154895	0.0811785			1669	392	270	2054	3265	2546		1423.45	625.563	338.596	1873.37	2524.7	2037.15
ENSCAFG00000002897	ENSCAFG00000002897	ENSCAFG00000002897	177.585	185.782	152.995	0.823521	-0.280123	0.719911	0.866486		-:Homozygous_deletion	260	107	122	195	204	185		221.748	170.753	152.995	177.851	157.745	148.025
ENSCAFG00000002898	DOPEY1	ENSCAFG00000002898	530.861	531.828	527.958	0.992723	-0.010537	1	1			663	303	421	563	668	569		565.457	483.535	527.958	513.489	516.539	455.278
ENSCAFG00000002901	SNX10	ENSCAFG00000002901	121.558	131.561	91.5462	0.695844	-0.523164	0.704698	0.85696			203	177	73	131	132	118		173.134	282.461	91.5462	119.48	102.071	94.4162
ENSCAFG00000002903	ENSCAFG00000002903	ENSCAFG00000002903	201.646	208.249	181.838	0.873177	-0.195655	0.82046	0.91885			227	142	145	265	245	272		193.603	226.607	181.838	241.695	189.449	217.637
ENSCAFG00000002905	E2FGH4_CANFA	ENSCAFG00000002905	25.8089	21.8712	37.6217	1.72015	0.782531	0.301651	0.553786			17	15	30	34	26	25		14.4989	23.9374	37.6217	31.01	20.1048	20.0034
ENSCAFG00000002906	TXN	ENSCAFG00000002906	239.237	201.102	353.644	1.75854	0.814374	0.142711	0.363393			327	154	282	159	232	213		278.891	245.757	353.644	145.017	179.397	170.429
ENSCAFG00000002911	IGJ	ENSCAFG00000002911	4053.31	947.497	13370.8	14.1117	3.81882	0.000824596	0.00804131			2264	5668	10662	445	654	1474		1930.91	9045.13	13370.8	405.866	505.713	1179.4
ENSCAFG00000002913	UTP3	ENSCAFG00000002913	684.114	733.657	535.483	0.729881	-0.454267	0.497235	0.71838			862	677	427	917	814	857		735.18	1080.37	535.483	836.357	629.435	685.718
ENSCAFG00000002916	ENSCAFG00000002916	ENSCAFG00000002916	192.515	209.032	142.963	0.683926	-0.548088	0.492234	0.714508			194	83	114	195	367	352		165.458	132.453	142.963	177.851	283.787	281.648
ENSCAFG00000002917	AEBP1	ENSCAFG00000002917	1506.34	1199.59	2426.6	2.02286	1.01639	0.0558006	0.198794			852	644	1935	1478	1971	2074		726.651	1027.71	2426.6	1348.02	1524.1	1659.49
ENSCAFG00000002918	RUFY3	ENSCAFG00000002918	672.979	547.005	1050.9	1.92119	0.941999	0.178963	0.415984			751	800	838	601	585	577		640.51	1276.66	1050.9	548.147	452.358	461.679
ENSCAFG00000002919	EFEMP1	ENSCAFG00000002919	249.767	49.6056	850.251	17.1402	4.09931	8.53766e-14	6.12307e-12			43	187	678	67	66	171		36.6737	298.419	850.251	61.1079	51.0353	136.824
ENSCAFG00000002921	SKAP2	ENSCAFG00000002921	378.696	461.454	130.422	0.282633	-1.823	0.00794704	0.0491558			651	224	104	514	466	444		555.223	357.465	130.422	468.798	360.34	355.261
ENSCAFG00000002922	GRSF1	ENSCAFG00000002922	276.799	298.42	211.936	0.710193	-0.493716	0.477591	0.702851			449	137	169	315	291	309		382.942	218.628	211.936	287.298	225.019	247.243
ENSCAFG00000002923	CLEC11A	ENSCAFG00000002923	242.33	213.585	328.563	1.53832	0.621357	0.2521	0.502635			188	131	262	308	258	256		160.341	209.053	328.563	280.914	199.502	204.835
ENSCAFG00000002924	SHANK1	ENSCAFG00000002924	51.0774	63.923	12.5406	0.196182	-2.34973	0.095491	0.283347			64	6	10	58	109	93		54.5841	9.57494	12.5406	52.8994	84.2856	74.4128
ENSCAFG00000002926	MOB1B	ENSCAFG00000002926	90.2347	101.92	55.1785	0.54139	-0.88526	0.241531	0.491385			143	37	44	93	128	123		121.961	59.0455	55.1785	84.8214	98.9775	98.4169
ENSCAFG00000002927	CCDC85A	ENSCAFG00000002927	24.5918	27.7728	15.0487	0.54185	-0.884035	0.576294	0.772182			14	13	12	24	64	30		11.9403	20.7457	15.0487	21.8894	49.4888	24.0041
ENSCAFG00000002928	SVEP1	ENSCAFG00000002928	508.751	63.4281	1844.72	29.0836	4.86214	1.24673e-14	1.01204e-12			137	308	1471	11	82	101		116.844	491.514	1844.72	10.0326	63.4075	80.8139
ENSCAFG00000002929	PGM3	ENSCAFG00000002929	317.394	283.574	418.855	1.47706	0.562726	0.297386	0.549734			367	180	334	303	338	283		313.006	287.248	418.855	276.354	261.363	226.439
ENSCAFG00000002931	DCK	ENSCAFG00000002931	135.123	171.803	25.0811	0.145987	-2.77608	0.00153251	0.0132946			262	32	20	148	203	158		223.454	51.0664	25.0811	134.985	156.972	126.422
ENSCAFG00000002933	POLD2	ENSCAFG00000002933	251.206	253.01	245.795	0.971485	-0.0417371	0.999332	1			267	119	196	268	371	327		227.718	189.903	245.795	244.432	286.88	261.645
ENSCAFG00000002935	VRK2	ENSCAFG00000002935	93.8393	102.964	66.465	0.645517	-0.631473	0.40525	0.646701			140	42	53	95	133	110		119.403	67.0246	66.465	86.6455	102.844	88.0151
ENSCAFG00000002936	HOXA1	ENSCAFG00000002936	56.2161	73.7007	3.76217	0.0510466	-4.29204	0.00111271	0.0102809	Down		92	7	3	75	96	93		78.4646	11.1708	3.76217	68.4044	74.2332	74.4128
ENSCAFG00000002937	POLD1	ENSCAFG00000002937	545.042	642.282	253.32	0.394405	-1.34225	0.0397497	0.158505			626	242	202	654	1030	910		533.901	386.189	253.32	596.486	796.46	728.125
ENSCAFG00000002938	RWDD2A	ENSCAFG00000002938	28.4782	30.0286	23.8271	0.793481	-0.333733	0.802484	0.91094			34	25	19	39	33	31		28.9978	39.8956	23.8271	35.5703	25.5176	24.8043
ENSCAFG00000002939	Q9GK57_CANFA	ENSCAFG00000002939	17.9657	10.1596	41.3839	4.07338	2.02623	0.0138171	0.0743388			14	20	33	11	11	13		11.9403	31.9165	41.3839	10.0326	8.50588	10.4018
ENSCAFG00000002940	FANCL	ENSCAFG00000002940	142.937	158.813	95.3084	0.600128	-0.736658	0.302175	0.554218			230	62	76	153	182	180		196.162	98.9411	95.3084	139.545	140.734	144.025
ENSCAFG00000002941	ME1	ENSCAFG00000002941	209.621	245.216	102.833	0.419355	-1.25376	0.0712981	0.233457			318	57	82	282	268	286		271.215	90.962	102.833	257.2	207.234	228.839
ENSCAFG00000002945	ENSCAFG00000002945	ENSCAFG00000002945	51.506	47.3556	63.9569	1.35057	0.433565	0.527717	0.740126			80	42	51	25	66	46		68.2301	67.0246	63.9569	22.8015	51.0353	36.8063
ENSCAFG00000002946	HOXA3	ENSCAFG00000002946	24.485	30.5566	6.27029	0.205203	-2.28488	0.121759	0.329582			27	8	5	21	64	29		23.0277	12.7666	6.27029	19.1532	49.4888	23.204
ENSCAFG00000002947	ENSCAFG00000002947	ENSCAFG00000002947	279.092	220.381	455.223	2.06562	1.04657	0.0539231	0.193788			335	189	363	248	193	195		285.714	301.611	455.223	226.19	149.24	156.027
ENSCAFG00000002948	HOXA4	ENSCAFG00000002948	24.4394	30.9138	5.01623	0.162265	-2.62357	0.0334171	0.139939			30	1	4	27	55	20		25.5863	1.59582	5.01623	24.6256	42.5294	16.0028
ENSCAFG00000002950	HOXA5	ENSCAFG00000002950	84.4891	83.3909	87.784	1.05268	0.0740691	0.875609	0.948477			104	18	70	77	118	112		88.6992	28.7248	87.784	70.2285	91.2449	89.6154
[truncated: 12,776 more rows]

## Sheet: CTVT-5 and 6; S vs. P
Table S1, related to Figure 2. RNAseq CTVTs a
EnsemblGeneID	Gene_Symbol	EnsemblGeneID	baseMean	baseMeanP	baseMeanS	foldChange	log2FoldChange	p value	Adjusted p value	Biopsy 1 vs 3 (Up_or_Down)	Deleted_Gene_Info	Reads biopsy 1 (CTVT5)	Reads biopsy 2 (CTVT5)	Reads biopsy 3 (CTVT5)	Reads biopsy 1 (CTVT6)	Reads biopsy 2 (CTVT6)	Reads biopsy 3 (CTVT6)		Normalised reads biopsy 1 (CTVT5)	Normalised reads biopsy 2 (CTVT5)	Normalised reads biopsy 3 (CTVT5)	Normalised reads biopsy 1 (CTVT6)	Normalised reads biopsy 2 (CTVT6)	Normalised reads biopsy 3 (CTVT6)
ENSCAFG00000000001	ENPP1	ENSCAFG00000000001	101.078	115.7	79.1446	0.68405	-0.547825	0.505009	1			142	31	82	124	146	136		121.108	49.4705	102.833	113.095	112.896	108.819
ENSCAFG00000000002	ENSCAFG00000000002	ENSCAFG00000000002	76.6261	76.5607	76.7242	1.00214	0.0030781	0.856962	1			74	40	17	97	101	112		63.1129	63.8329	21.319	88.4697	78.0995	89.6154
ENSCAFG00000000005	PARD6G	ENSCAFG00000000005	13.3658	8.69176	20.3768	2.34438	1.22921	0.073922	1			8	12	104	5	19	27		6.82301	19.1499	130.422	4.56029	14.692	21.6037
ENSCAFG00000000007	ADNP2	ENSCAFG00000000007	562.042	641.476	442.891	0.690425	-0.534444	0.473126	1			694	173	295	748	841	762		591.896	276.078	369.947	682.22	650.313	609.705
ENSCAFG00000000008	TXNL4A	ENSCAFG00000000008	391.888	457.317	293.746	0.642324	-0.638626	0.304103	1			590	137	146	493	542	461		503.197	218.628	183.092	449.645	419.108	368.863
ENSCAFG00000000009	PQLC1	ENSCAFG00000000009	194.773	177.892	220.095	1.23724	0.307127	0.596313	1			210	154	140	198	225	243		179.104	245.757	175.568	180.588	173.984	194.433
ENSCAFG00000000010	CTDP1	ENSCAFG00000000010	916.886	1010.88	775.899	0.767551	-0.381666	0.727987	1			937	285	312	1161	1519	1371		799.145	454.81	391.266	1058.9	1174.58	1096.99
ENSCAFG00000000011	NFATC1	ENSCAFG00000000011	850.355	929.071	732.281	0.788185	-0.343393	0.789294	1			766	290	368	906	1691	1252		653.303	462.789	461.493	826.325	1307.59	1001.77
ENSCAFG00000000012	ATP9B	ENSCAFG00000000012	591.193	614.791	555.797	0.904042	-0.145538	0.857965	1			649	314	470	704	839	763		553.517	501.089	589.407	642.089	648.767	610.505
ENSCAFG00000000016	MBP	ENSCAFG00000000016	218.639	211.531	229.301	1.08401	0.116373	0.848394	1			201	152	149	245	310	270		171.428	242.565	186.855	223.454	239.711	216.037
ENSCAFG00000000017	ZNF236	ENSCAFG00000000017	908.657	1039.83	711.904	0.684638	-0.546587	0.442144	1			944	278	439	1181	1600	1225		805.115	443.639	550.531	1077.14	1237.22	980.169
ENSCAFG00000000019	ZNF516	ENSCAFG00000000019	98.1723	85.0798	117.811	1.38471	0.469586	0.542493	1			75	94	161	80	153	107		63.9657	150.007	201.903	72.9647	118.309	85.6147
ENSCAFG00000000020	TSHZ1	ENSCAFG00000000020	591.294	662.518	484.458	0.731238	-0.451587	0.583662	1			545	191	419	798	1028	830		464.818	304.802	525.45	727.823	794.913	664.114
ENSCAFG00000000021	ZADH2	ENSCAFG00000000021	345.228	355.894	329.229	0.925078	-0.112353	0.905168	1			395	192	185	435	432	440		336.886	306.398	232.001	396.745	334.049	352.061
ENSCAFG00000000022	ZNF407	ENSCAFG00000000022	451.405	497.385	382.436	0.768894	-0.379143	0.566767	1			498	193	153	565	714	571		424.733	307.994	191.871	515.313	552.109	456.879
ENSCAFG00000000024	CNDP1	ENSCAFG00000000024	15.6421	12.7569	19.9701	1.56544	0.646564	0.48061	1			13	15	26	12	21	20		11.0874	23.9374	32.6055	10.9447	16.2385	16.0028
ENSCAFG00000000026	D9ILX1_CANFA	ENSCAFG00000000026	210.879	235.315	174.225	0.740393	-0.433638	0.49188	1			305	92	66	237	297	252		260.127	146.816	82.7678	216.158	229.659	201.635
ENSCAFG00000000027	RPL34	ENSCAFG00000000027	1150.73	918.872	1498.52	1.63083	0.705605	0.358066	1			1399	1319	1728	991	853	1115		1193.17	2104.89	2167.01	903.85	659.592	892.153
ENSCAFG00000000028	TIMM21	ENSCAFG00000000028	473.531	487.453	452.648	0.928599	-0.106872	0.853559	1			574	283	314	563	594	567		489.551	451.618	393.774	513.489	459.318	453.678
ENSCAFG00000000029	FBXO15	ENSCAFG00000000029	16.0179	16.8356	14.7914	0.87858	-0.186754	0.975491	1			22	5	4	17	21	27		18.7633	7.97912	5.01623	15.505	16.2385	21.6037
ENSCAFG00000000030	ENSCAFG00000000030	ENSCAFG00000000030	563.325	560.439	567.654	1.01287	0.0184559	1	1			658	379	196	655	676	663		561.193	604.817	245.795	597.398	522.725	530.491
ENSCAFG00000000031	NETO1	ENSCAFG00000000031	11.8694	16.5848	4.79637	0.289204	-1.78984	0.12331	1			25	2	0	21	12	8		21.3219	3.19165	0	19.1532	9.27914	6.4011
ENSCAFG00000000033	ENSCAFG00000000033	ENSCAFG00000000033	415.895	438.758	381.601	0.869729	-0.201363	0.816973	1			522	209	106	571	453	537		445.202	333.527	132.93	520.785	350.288	429.674
ENSCAFG00000000036	ENSCAFG00000000036	ENSCAFG00000000036	331.179	309.11	364.282	1.17849	0.236935	0.694622	1			416	261	189	370	304	390		354.797	416.51	237.017	337.462	235.072	312.054
ENSCAFG00000000037	RTTN	ENSCAFG00000000037	179.937	194.16	158.603	0.816863	-0.291833	0.576435	1		RTTN:Homozygous_deletion	245	101	84	212	233	195		208.955	161.178	105.341	193.356	180.17	156.027
ENSCAFG00000000038	CD226	ENSCAFG00000000038	102.373	105.386	97.8544	0.928536	-0.10697	0.732502	1			166	73	49	99	109	99		141.578	116.495	61.4488	90.2938	84.2856	79.2136
ENSCAFG00000000042	ENSCAFG00000000042	ENSCAFG00000000042	65.5726	76.2672	49.5306	0.649435	-0.622742	0.232549	1			114	35	39	51	110	54		97.2279	55.8538	48.9082	46.515	85.0588	43.2074
ENSCAFG00000000043	TMX3	ENSCAFG00000000043	169.145	170.847	166.591	0.975083	-0.0364025	0.958299	1			219	107	114	191	196	203		186.78	170.753	142.963	174.203	151.559	162.428
ENSCAFG00000000044	ENSCAFG00000000044	ENSCAFG00000000044	25.1569	27.2857	21.9637	0.804954	-0.313023	0.556434	1			33	18	12	36	27	19		28.1449	28.7248	15.0487	32.8341	20.8781	15.2026
ENSCAFG00000000045	ENSCAFG00000000045	ENSCAFG00000000045	44.045	47.8292	38.3688	0.802204	-0.317959	0.809817	1			57	17	25	54	59	62		48.614	27.129	31.3514	49.2511	45.6225	49.6085
ENSCAFG00000000047	DSEL	ENSCAFG00000000047	39.0749	43.5478	32.3655	0.743218	-0.428142	0.571467	1			70	18	31	32	54	45		59.7014	28.7248	38.8758	29.1859	41.7561	36.0062
ENSCAFG00000000048	ENSCAFG00000000048	ENSCAFG00000000048	84.8151	87.2618	81.145	0.929902	-0.104849	0.848712	1		-:Homozygous_deletion	84	31	50	122	102	141		71.6416	49.4705	62.7029	111.271	78.8727	112.819
ENSCAFG00000000049	ENSCAFG00000000049	ENSCAFG00000000049	122.915	122.046	124.219	1.0178	0.0254581	0.961628	1			155	91	46	159	115	129		132.196	145.22	57.6866	145.017	88.9251	103.218
ENSCAFG00000000053	ENSCAFG00000000053	ENSCAFG00000000053	16.2754	9.02924	27.1446	3.0063	1.58799	0.241439	1			12	27	14	10	10	14		10.2345	43.0872	17.5568	9.12058	7.73262	11.2019
ENSCAFG00000000054	ENSCAFG00000000054	ENSCAFG00000000054	457.295	354.351	611.71	1.72628	0.78767	0.272437	1			497	537	688	371	389	458		423.88	856.957	862.792	338.374	300.799	366.463
ENSCAFG00000000057	ENSCAFG00000000057	ENSCAFG00000000057	75.1894	55.0297	105.429	1.91585	0.937988	0.128557	1			89	85	95	52	54	94		75.906	135.645	119.135	47.427	41.7561	75.2129
ENSCAFG00000000058	SERPINB8	ENSCAFG00000000058	72.3603	16.8364	155.646	9.24462	3.20861	0.00329783	0.134591			30	171	389	18	11	48		25.5863	272.886	487.828	16.417	8.50588	38.4066
ENSCAFG00000000059	SERPINB2	ENSCAFG00000000059	101.377	43.5559	188.107	4.31876	2.11062	6.0714e-05	0.00468147	Up		20	146	1365	33	108	179		17.0575	232.99	1711.79	30.0979	83.5123	143.225
ENSCAFG00000000060	ITGA7	ENSCAFG00000000060	155.983	164.843	142.693	0.865629	-0.208179	0.948096	1			124	59	72	177	294	239		105.757	94.1536	90.2921	161.434	227.339	191.233
ENSCAFG00000000061	ENSCAFG00000000061	ENSCAFG00000000061	134.805	130.949	140.588	1.07361	0.102469	1	1			163	106	154	124	182	140		139.019	169.157	193.125	113.095	140.734	112.019
ENSCAFG00000000062	ENSCAFG00000000062	ENSCAFG00000000062	39.0241	41.3502	35.5349	0.859364	-0.218659	0.47849	1			37	32	70	48	63	25		31.5564	51.0664	87.784	43.7788	48.7155	20.0034
ENSCAFG00000000063	RDH5	ENSCAFG00000000063	86.7782	76.4558	102.262	1.33753	0.41957	0.462696	1			83	70	191	84	106	116		70.7888	111.708	239.525	76.6129	81.9658	92.816
ENSCAFG00000000064	CD63	ENSCAFG00000000064	2232.03	2148.22	2357.75	1.09754	0.134272	0.78663	1			2341	1551	1043	2587	2701	2800		1996.58	2475.12	1307.98	2359.49	2088.58	2240.39
ENSCAFG00000000065	GDF11	ENSCAFG00000000065	34.0667	37.8545	28.3849	0.74984	-0.415345	0.812474	1			42	9	11	42	51	53		35.8208	14.3624	13.7946	38.3064	39.4364	42.4073
ENSCAFG00000000066	VPS4B	ENSCAFG00000000066	330.706	308.372	364.208	1.18107	0.240094	0.822312	1			436	294	296	337	318	324		371.854	469.172	371.201	307.364	245.897	259.245
ENSCAFG00000000067	KDSR	ENSCAFG00000000067	90.3094	83.4243	100.637	1.20633	0.270622	0.811639	1			108	81	93	81	109	90		92.1107	129.262	116.627	73.8767	84.2856	72.0124
ENSCAFG00000000068	BCL2	ENSCAFG00000000068	31.08	21.7208	45.1187	2.07721	1.05465	0.18042	1			33	40	51	16	29	33		28.1449	63.8329	63.9569	14.5929	22.4246	26.4045
ENSCAFG00000000069	ENSCAFG00000000069	ENSCAFG00000000069	525.272	493.86	572.388	1.15901	0.212891	0.741883	1			544	409	331	585	626	615		463.965	652.692	415.093	533.554	484.062	492.085
ENSCAFG00000000070	PHLPP1	ENSCAFG00000000070	93.4627	96.3774	89.0907	0.924394	-0.11342	0.83542	1			101	56	148	92	154	111		86.1405	89.3661	185.6	83.9094	119.082	88.8153
ENSCAFG00000000071	ORMDL2	ENSCAFG00000000071	262.289	246.494	285.98	1.16019	0.214357	0.765932	1			276	211	172	317	278	294		235.394	336.719	215.698	289.122	214.967	235.24
ENSCAFG00000000072	ENSCAFG00000000072	ENSCAFG00000000072	121.452	109.198	139.833	1.28054	0.356756	0.45597	1			89	86	112	142	158	178		75.906	137.241	140.454	129.512	122.175	142.425
ENSCAFG00000000073	ZCCHC2	ENSCAFG00000000073	274.427	273.59	275.682	1.00765	0.0109929	0.924934	1			258	164	310	328	390	362		220.042	261.715	388.758	299.155	301.572	289.65
ENSCAFG00000000074	MMP19	ENSCAFG00000000074	188.046	96.5536	325.284	3.36894	1.7523	0.189174	1			144	347	409	99	99	121		122.814	553.751	512.909	90.2938	76.5529	96.8167
ENSCAFG00000000075	TNFRSF11A	ENSCAFG00000000075	37.1536	23.0553	58.301	2.52875	1.33842	0.0477045	0.830109			27	49	64	26	29	48		23.0277	78.1954	80.2597	23.7135	22.4246	38.4066
ENSCAFG00000000076	WIBG	ENSCAFG00000000076	147.466	126.223	179.33	1.42075	0.506648	0.402879	1			153	135	213	139	157	179		130.49	215.436	267.114	126.776	121.402	143.225
ENSCAFG00000000078	DGKA	ENSCAFG00000000078	465.937	383.605	589.435	1.53657	0.619712	0.306105	1			455	479	921	448	458	518		388.059	764.4	1154.99	408.602	354.154	414.471
ENSCAFG00000000079	KIAA1468	ENSCAFG00000000079	221.615	215.447	230.866	1.07156	0.0997189	0.952036	1		KIAA1468:Homozygous_deletion	302	168	299	216	248	242		257.569	268.098	374.963	197.005	191.769	193.633
ENSCAFG00000000080	A0T3B6_CANFA	ENSCAFG00000000080	59.0617	55.5547	64.322	1.15781	0.211403	0.666916	1			52	40	93	79	65	81		44.3496	63.8329	116.627	72.0526	50.262	64.8112
ENSCAFG00000000081	PPIAP1	ENSCAFG00000000081	113.17	109.527	118.633	1.08314	0.115225	0.925545	1		-:Homozygous_deletion	141	84	94	97	155	129		120.256	134.049	117.881	88.4697	119.856	103.218
ENSCAFG00000000082	CDK2	ENSCAFG00000000082	364.804	423.314	277.038	0.654451	-0.611643	0.467105	1			409	94	64	536	559	505		348.827	150.007	80.2597	488.863	432.253	404.07
ENSCAFG00000000083	PIGN	ENSCAFG00000000083	52.188	34.8022	78.2666	2.24889	1.16922	0.0715201	1		PIGN:Homozygous_deletion;Premature_stop_codon	53	66	102	31	40	64		45.2025	105.324	127.914	28.2738	30.9305	51.2088
ENSCAFG00000000084	ENSCAFG00000000084	ENSCAFG00000000084	182.159	143.019	240.87	1.68418	0.752046	0.142593	1			178	167	198	159	171	269		151.812	266.503	248.303	145.017	132.228	215.237
ENSCAFG00000000085	ENSCAFG00000000085	ENSCAFG00000000085	271.712	258.446	291.61	1.12832	0.174173	0.74487	1			303	198	264	337	271	334		258.422	315.973	331.071	307.364	209.554	267.246
ENSCAFG00000000086	CDH20	ENSCAFG00000000086	70.2482	86.6795	45.6012	0.526089	-0.92662	0.601105	1	Down		77	3	0	119	111	108		65.6715	4.78747	0	108.535	85.8321	86.4149
ENSCAFG00000000087	RAB5B	ENSCAFG00000000087	449.124	442.009	459.798	1.04025	0.0569263	0.938948	1			511	306	330	486	578	539		435.82	488.322	413.839	443.26	446.945	431.274
ENSCAFG00000000088	SUOX	ENSCAFG00000000088	177.493	148.862	220.44	1.48083	0.566409	0.39037	1			182	179	99	166	181	194		155.224	285.652	124.152	151.402	139.96	155.227
ENSCAFG00000000091	IKZF4	ENSCAFG00000000091	34.4128	31.5281	38.7399	1.22874	0.297181	0.766559	1			27	30	51	42	43	37		23.0277	47.8747	63.9569	38.3064	33.2503	29.6051
ENSCAFG00000000094	LMAN1	ENSCAFG00000000094	473.398	438.36	525.956	1.19983	0.262826	0.786857	1			572	420	495	439	552	477		487.845	670.246	620.758	400.394	426.841	381.666
ENSCAFG00000000097	ERBB3	ENSCAFG00000000097	123.044	107.575	146.249	1.35952	0.443093	0.289292	1			114	79	361	126	143	208		97.2279	126.07	452.715	114.919	110.576	166.429
ENSCAFG00000000100	SC11C_CANFA	ENSCAFG00000000100	315.692	213.731	468.635	2.19264	1.13267	0.299989	1			319	470	668	197	245	234		272.068	750.037	837.71	179.675	189.449	187.232
ENSCAFG00000000102	ENSCAFG00000000102	ENSCAFG00000000102	821.305	891.76	715.622	0.802483	-0.317458	0.583447	1			1057	405	442	941	1184	981		901.491	646.309	554.293	858.247	915.542	784.935
ENSCAFG00000000103	ZNF532	ENSCAFG00000000103	245.328	136.109	409.156	3.00608	1.58788	0.0663624	0.992007			148	411	982	116	228	203		126.226	655.884	1231.48	105.799	176.304	162.428
ENSCAFG00000000104	ZC3H10	ENSCAFG00000000104	125.196	119.944	133.074	1.10947	0.149871	0.616809	1			82	67	53	161	185	199		69.9359	106.92	66.465	146.841	143.053	159.227
ENSCAFG00000000105	MALT1	ENSCAFG00000000105	197.615	177.359	228.001	1.28554	0.36237	0.734338	1			230	197	276	175	228	177		196.162	314.377	346.12	159.61	176.304	141.624
ENSCAFG00000000107	ALPK2	ENSCAFG00000000107	16.9446	4.03246	36.3128	9.00512	3.17074	0.0237713	0.543647			9	42	80	4	1	7		7.67589	67.0246	100.325	3.64823	0.773262	5.60096
ENSCAFG00000000108	ESYT1	ENSCAFG00000000108	1875.27	2034.98	1635.7	0.803789	-0.315112	0.798353	1			2066	622	475	2158	3071	2848		1762.04	992.602	595.677	1968.22	2374.69	2278.79
ENSCAFG00000000109	SMARCC2	ENSCAFG00000000109	836.187	778.365	922.921	1.18572	0.245761	0.561166	1			834	556	957	813	1141	1198		711.299	887.278	1200.13	741.503	882.292	958.565
ENSCAFG00000000110	MYL6B	ENSCAFG00000000110	3654.67	3434.62	3984.76	1.16017	0.214342	0.79253	1			4207	3024	2875	3939	4039	3929		3588.05	4825.77	3605.42	3592.6	3123.21	3143.74
ENSCAFG00000000111	RNF41	ENSCAFG00000000111	349.763	354.148	343.185	0.969045	-0.0453645	0.966426	1			384	213	279	437	435	433		327.505	339.91	349.882	398.569	336.369	346.46
ENSCAFG00000000112	SLC39A5	ENSCAFG00000000112	43.406	40.9142	47.1436	1.15225	0.204458	0.717191	1			39	29	82	43	65	60		33.2622	46.2789	102.833	39.2185	50.262	48.0083
ENSCAFG00000000113	ANKRD52	ENSCAFG00000000113	458.712	510.808	380.569	0.745035	-0.424621	0.73913	1			433	133	213	508	905	686		369.296	212.245	267.114	463.326	699.802	548.894
ENSCAFG00000000114	COQ10A	ENSCAFG00000000114	160.068	193.77	109.516	0.565189	-0.823196	0.212654	1			238	46	74	241	205	182		202.985	73.4079	92.8002	219.806	158.519	145.625
ENSCAFG00000000115	Q0QEK9_CANFA	ENSCAFG00000000115	641.873	631.929	656.787	1.03934	0.0556625	0.900134	1			661	416	327	711	884	812		563.751	663.863	410.077	648.473	683.564	649.712
ENSCAFG00000000116	NEDD4L	ENSCAFG00000000116	424.492	461.056	369.645	0.801736	-0.318801	0.65822	1			511	188	167	530	600	549		435.82	300.015	209.428	483.391	463.957	439.276
ENSCAFG00000000118	ENSCAFG00000000118	ENSCAFG00000000118	451.333	415.439	505.172	1.216	0.282138	0.765199	1			504	411	613	484	485	443		429.85	655.884	768.737	441.436	375.032	354.461
ENSCAFG00000000119	PAN2	ENSCAFG00000000119	525.489	537.271	507.815	0.945175	-0.081346	0.934593	1			630	302	424	616	663	667		537.312	481.939	531.72	561.828	512.673	533.692
ENSCAFG00000000120	IL23A	ENSCAFG00000000120	24.2673	15.6991	37.1196	2.36444	1.2415	0.306286	1			25	39	69	13	18	15		21.3219	62.2371	86.53	11.8568	13.9187	12.0021
ENSCAFG00000000121	STAT2	ENSCAFG00000000121	454.908	296.158	693.033	2.34008	1.22656	0.223133	1			434	668	751	297	320	400		370.148	1066.01	941.797	270.881	247.444	320.055
ENSCAFG00000000123	ATP8B1	ENSCAFG00000000123	780.578	919.617	572.02	0.62202	-0.684967	0.306868	1			1119	215	417	956	1206	1001		954.369	343.102	522.942	871.928	932.554	800.938
ENSCAFG00000000124	TIMELESS	ENSCAFG00000000124	566.007	614.822	492.784	0.801507	-0.319212	0.715966	1			691	225	191	714	781	783		589.338	359.06	239.525	651.21	603.918	626.508
ENSCAFG00000000125	NARS	ENSCAFG00000000125	675.74	732.29	590.914	0.806939	-0.309468	0.570202	1			938	354	460	816	844	771		799.998	564.922	576.866	744.24	652.633	616.906
ENSCAFG00000000126	FECH	ENSCAFG00000000126	192.091	186.454	200.545	1.07557	0.105105	0.828101	1			246	130	155	212	202	242		209.808	207.457	194.379	193.356	156.199	193.633
ENSCAFG00000000130	SPRYD4	ENSCAFG00000000130	88.7294	83.1587	97.0854	1.16747	0.223388	0.623456	1			95	59	59	105	94	125		81.0233	94.1536	73.9894	95.7661	72.6866	100.017
ENSCAFG00000000131	GLS2	ENSCAFG00000000131	45.4533	50.4327	37.9843	0.753168	-0.408956	0.858136	1			52	10	24	63	64	75		44.3496	15.9582	30.0974	57.4597	49.4888	60.0103
ENSCAFG00000000132	ENSCAFG00000000132	ENSCAFG00000000132	592.795	529.437	687.832	1.29918	0.377598	0.486808	1			674	488	370	583	623	746		574.839	778.762	464.001	531.73	481.742	596.903
ENSCAFG00000000133	ENSCAFG00000000133	ENSCAFG00000000133	256.785	253.294	262.022	1.03446	0.0488791	0.970561	1			326	190	137	257	320	276		278.038	303.207	171.806	234.399	247.444	220.838
ENSCAFG00000000134	RBMS2	ENSCAFG00000000134	25.0928	24.5162	25.9577	1.0588	0.0824304	0.975819	1			30	21	59	28	29	23		25.5863	33.5123	73.9894	25.5376	22.4246	18.4032
ENSCAFG00000000135	BAZ2A	ENSCAFG00000000135	1029.47	970.494	1117.93	1.15191	0.204034	0.610331	1			988	659	963	1011	1483	1480		842.642	1051.65	1207.66	922.091	1146.75	1184.2
ENSCAFG00000000136	Q0QEN2_CANFA	ENSCAFG00000000136	5227.9	5568.74	4716.63	0.846983	-0.239595	0.731359	1			6499	2598	2321	6840	6369	6608		5542.84	4145.95	2910.67	6238.48	4924.91	5287.31
ENSCAFG00000000137	TXNL1	ENSCAFG00000000137	208.1	202.757	216.114	1.06588	0.0920462	0.899846	1			290	145	190	177	258	251		247.334	231.394	238.271	161.434	199.502	200.835
ENSCAFG00000000138	PTGES3	ENSCAFG00000000138	166.856	150.291	191.704	1.27555	0.351114	0.647325	1			203	148	215	118	220	184		173.134	236.182	269.622	107.623	170.118	147.225
ENSCAFG00000000140	ITF2_CANFA	ENSCAFG00000000140	304.921	182.489	488.569	2.67725	1.42075	0.248675	1			184	501	543	212	255	222		156.929	799.508	680.953	193.356	197.182	177.631
ENSCAFG00000000141	NACA	ENSCAFG00000000141	184.998	154.177	231.228	1.49976	0.584728	0.353491	1			197	185	147	172	178	209		168.017	295.227	184.346	156.874	137.641	167.229
ENSCAFG00000000142	PRIM1	ENSCAFG00000000142	564.494	695.854	367.454	0.528062	-0.921222	0.306144	1			1005	94	68	653	821	731		857.141	150.007	85.2759	595.574	634.848	584.901
ENSCAFG00000000143	HSD17B6	ENSCAFG00000000143	111.571	139.579	69.5586	0.498344	-1.00479	0.208943	1	Down		214	24	8	142	138	126		182.516	38.2998	10.0325	129.512	106.71	100.817
ENSCAFG00000000144	CCDC68	ENSCAFG00000000144	26.4349	33.9305	15.1915	0.447724	-1.15932	0.226149	1			59	5	18	31	30	28		50.3197	7.97912	22.573	28.2738	23.1979	22.4039
ENSCAFG00000000145	RAB27B	ENSCAFG00000000145	171.176	206.689	117.907	0.570454	-0.809817	0.205997	1			226	51	92	243	266	193		192.75	81.387	115.373	221.63	205.688	154.427
ENSCAFG00000000147	C18orf54	ENSCAFG00000000147	89.4839	106.251	64.3332	0.605483	-0.723843	0.236101	1			163	35	48	86	131	91		139.019	55.8538	60.1948	78.437	101.297	72.8125
ENSCAFG00000000148	RDH16	ENSCAFG00000000148	51.5981	59.8679	39.1934	0.654665	-0.611171	0.886599	1			26	6	2	98	88	86		22.1748	9.57494	2.50811	89.3817	68.0471	68.8118
ENSCAFG00000000149	STARD6	ENSCAFG00000000149	33.3428	38.7877	25.1754	0.649056	-0.623586	0.437929	1			55	13	20	38	45	37		46.9082	20.7457	25.0811	34.6582	34.7968	29.6051
ENSCAFG00000000150	POLI	ENSCAFG00000000150	84.0891	83.6782	84.7055	1.01228	0.0176044	0.901955	1			135	49	151	71	92	114		115.138	78.1954	189.363	64.7561	71.1401	91.2157
ENSCAFG00000000151	MBD2	ENSCAFG00000000151	392.145	348.47	457.658	1.31333	0.393232	0.593432	1			450	369	467	360	431	408		383.794	588.859	585.645	328.341	333.276	326.456
ENSCAFG00000000152	TIMM9	ENSCAFG00000000152	94.9353	97.2403	91.4778	0.94074	-0.0881327	0.834184	1			137	62	55	90	120	105		116.844	98.9411	68.9732	82.0852	92.7914	84.0145
ENSCAFG00000000153	ENSCAFG00000000153	ENSCAFG00000000153	98.4047	104.587	89.1308	0.852215	-0.230711	0.900339	1			114	38	36	106	155	147		97.2279	60.6413	45.1461	96.6782	119.856	117.62
ENSCAFG00000000156	MYO1A	ENSCAFG00000000156	21.1663	25.9437	14.0002	0.539636	-0.889941	0.534356	1			30	1	14	31	31	33		25.5863	1.59582	17.5568	28.2738	23.9711	26.4045
ENSCAFG00000000158	HSD17B4	ENSCAFG00000000158	663.783	667.993	657.469	0.984246	-0.0229089	0.868892	1			832	469	411	735	807	708		709.593	748.441	515.418	670.363	624.022	566.497
ENSCAFG00000000159	TMEM194A	ENSCAFG00000000159	219.037	248.089	175.459	0.707242	-0.499725	0.499885	1			294	77	36	291	295	285		250.746	122.878	45.1461	265.409	228.112	228.039
ENSCAFG00000000160	NAB2	ENSCAFG00000000160	283.863	295.154	266.925	0.90436	-0.145032	0.883338	1			247	144	158	338	474	380		210.661	229.799	198.141	308.276	366.526	304.052
ENSCAFG00000000161	ENSCAFG00000000161	ENSCAFG00000000161	14.668	14.0657	15.5715	1.10706	0.146729	1	1			15	14	4	28	5	11		12.7931	22.3415	5.01623	25.5376	3.86631	8.80151
ENSCAFG00000000162	MEX3C	ENSCAFG00000000162	270.465	267.014	275.64	1.03231	0.0458703	0.94428	1			326	183	182	314	306	324		278.038	292.036	228.238	286.386	236.618	259.245
ENSCAFG00000000163	B1ABU7_CANFA	ENSCAFG00000000163	927.699	888.282	986.823	1.11093	0.151774	0.70513	1			912	605	752	1066	1183	1260		777.823	965.473	943.051	972.254	914.769	1008.17
ENSCAFG00000000164	SMAD4	ENSCAFG00000000164	224.181	235.968	206.502	0.875127	-0.192435	0.613707	1			291	150	215	287	256	217		248.187	239.374	269.622	261.761	197.955	173.63
ENSCAFG00000000165	TNFAIP8	ENSCAFG00000000165	1170.85	1310.42	961.484	0.733722	-0.446695	0.481721	1			1709	486	223	1510	1418	1434		1457.57	775.57	279.655	1377.21	1096.49	1147.4
ENSCAFG00000000166	ELAC1	ENSCAFG00000000166	131.897	139.924	119.856	0.856581	-0.223339	0.727557	1			155	74	119	200	136	152		132.196	118.091	149.233	182.412	105.164	121.621
ENSCAFG00000000167	DMXL1	ENSCAFG00000000167	2558.04	3045.04	1827.55	0.600173	-0.736549	0.250813	1			3966	702	581	3189	3678	3168		3382.51	1120.27	728.607	2908.55	2844.06	2534.84
ENSCAFG00000000168	ME2	ENSCAFG00000000168	695.247	659.028	749.576	1.1374	0.185735	0.925164	1			866	608	395	700	776	661		738.591	970.261	495.353	638.441	600.051	528.891
ENSCAFG00000000172	ENSCAFG00000000172	ENSCAFG00000000172	48.0069	50.7265	43.9274	0.865967	-0.207617	0.564895	1			82	36	28	41	58	38		69.9359	57.4497	35.1136	37.3944	44.8492	30.4052
ENSCAFG00000000173	FAM210A	ENSCAFG00000000173	55.0105	53.0865	57.8965	1.09061	0.125129	0.91611	1			88	51	57	44	57	43		75.0531	81.387	71.4813	40.1306	44.0759	34.4059
ENSCAFG00000000175	DTWD2	ENSCAFG00000000175	45.817	51.8405	36.7818	0.709519	-0.495086	0.714879	1			53	11	12	65	66	70		45.2025	17.5541	15.0487	59.2838	51.0353	56.0096
ENSCAFG00000000177	ENSCAFG00000000177	ENSCAFG00000000177	370.977	293.729	486.849	1.65748	0.728992	0.18693	1			331	375	352	337	377	469		282.302	598.434	441.428	307.364	291.52	375.265
ENSCAFG00000000178	LRP1	ENSCAFG00000000178	2902.69	2894.34	2915.21	1.00721	0.0103649	0.916533	1			2269	1660	2201	2972	5221	3976		1935.18	2649.07	2760.18	2710.64	4037.2	3181.35
ENSCAFG00000000179	ENSCAFG00000000179	ENSCAFG00000000179	16.3607	16.6098	15.9872	0.962516	-0.0551178	0.907542	1			11	7	12	24	24	26		9.38164	11.1708	15.0487	21.8894	18.5583	20.8036
ENSCAFG00000000180	CTGF	ENSCAFG00000000180	138.789	130.338	151.466	1.1621	0.216733	0.473187	1			132	72	746	162	169	235		112.58	114.899	935.527	147.753	130.681	188.032
ENSCAFG00000000183	ENSCAFG00000000183	ENSCAFG00000000183	30.2656	25.4161	37.5397	1.477	0.562672	0.487336	1			41	30	19	30	18	34		34.9679	47.8747	23.8271	27.3617	13.9187	27.2047
ENSCAFG00000000184	MOXD1	ENSCAFG00000000184	179.775	131.612	252.018	1.91485	0.937232	0.0830034	1			120	191	319	163	186	249		102.345	304.802	400.044	148.666	143.827	199.234
ENSCAFG00000000185	STX7	ENSCAFG00000000185	187.572	159.567	229.581	1.43878	0.524845	0.593897	1			227	206	205	171	167	163		193.603	328.74	257.082	155.962	129.135	130.422
ENSCAFG00000000188	ENSCAFG00000000188	ENSCAFG00000000188	10.1446	8.12399	13.1756	1.62181	0.697604	0.608812	1			14	12	27	6	9	9		11.9403	19.1499	33.8596	5.47235	6.95936	7.20124
ENSCAFG00000000189	SLC18B1	ENSCAFG00000000189	36.5444	27.3727	50.3018	1.83766	0.877872	0.341762	1			44	48	93	26	27	30		37.5266	76.5995	116.627	23.7135	20.8781	24.0041
ENSCAFG00000000190	RPS12	ENSCAFG00000000190	738.717	701.365	794.746	1.13314	0.180329	0.906493	1			1119	625	1198	573	811	740		954.369	997.39	1502.36	522.609	627.115	592.102
ENSCAFG00000000192	SEMA6A	ENSCAFG00000000192	19.9098	12.1617	31.532	2.59272	1.37447	0.227701	1			10	33	68	12	22	13		8.52877	52.6622	85.2759	10.9447	17.0118	10.4018
ENSCAFG00000000195	SHMT2	ENSCAFG00000000195	1372.41	1462.94	1236.61	0.845288	-0.242485	0.852037	1			1373	541	296	1757	2089	2012		1171	863.341	371.201	1602.49	1615.34	1609.88
ENSCAFG00000000196	EYA4	ENSCAFG00000000196	16.6074	21.8128	8.79929	0.403401	-1.30971	0.289963	1		EYA4:Premature_stop_codon	27	1	0	27	23	20		23.0277	1.59582	0	24.6256	17.785	16.0028
ENSCAFG00000000197	COMMD10	ENSCAFG00000000197	273.007	298.145	235.3	0.789213	-0.341514	0.488626	1			414	153	150	318	325	283		353.091	244.161	188.109	290.035	251.31	226.439
ENSCAFG00000000199	ENSCAFG00000000199	ENSCAFG00000000199	12.0544	13.9667	9.186	0.657706	-0.604485	0.446904	1			17	7	12	8	26	9		14.4989	11.1708	15.0487	7.29647	20.1048	7.20124
ENSCAFG00000000200	NDUFA4L2	ENSCAFG00000000200	58.964	67.6222	45.9768	0.679906	-0.556592	0.698809	1			45	14	22	82	116	87		38.3794	22.3415	27.5893	74.7888	89.6984	69.612
ENSCAFG00000000201	STAC3	ENSCAFG00000000201	28.3812	21.4754	38.7399	1.80392	0.851136	0.223389	1			24	30	84	27	25	37		20.469	47.8747	105.341	24.6256	19.3315	29.6051
ENSCAFG00000000203	AP3S1	ENSCAFG00000000203	162.279	184.406	129.089	0.700026	-0.51452	0.553002	1			313	60	55	146	198	203		266.95	95.7494	68.9732	133.161	153.106	162.428
ENSCAFG00000000204	ATG12	ENSCAFG00000000204	308.291	333.435	270.575	0.811477	-0.301378	0.755064	1			455	122	114	333	399	433		388.059	194.69	142.963	303.715	308.532	346.46
ENSCAFG00000000205	TCF21	ENSCAFG00000000205	361.322	414.504	281.548	0.679242	-0.558003	0.826398	1	Down		404	45	0	510	561	614		344.562	71.8121	0	465.15	433.8	491.285
ENSCAFG00000000206	CDO1	ENSCAFG00000000206	19.8231	18.119	22.3794	1.23514	0.304669	0.569873	1			34	11	18	10	21	34		28.9978	17.5541	22.573	9.12058	16.2385	27.2047
ENSCAFG00000000207	TBPL1	ENSCAFG00000000207	36.3665	36.6468	35.9461	0.98088	-0.027852	0.88192	1			59	27	62	34	37	36		50.3197	43.0872	77.7516	31.01	28.6107	28.805
ENSCAFG00000000209	TICAM2	ENSCAFG00000000209	403.452	354.521	476.85	1.34505	0.427664	0.52184	1			416	374	324	371	479	446		354.797	596.838	406.315	338.374	370.392	356.861
ENSCAFG00000000210	FEM1C	ENSCAFG00000000210	303.453	325.468	270.43	0.830896	-0.26726	0.532516	1			426	187	184	339	393	303		363.325	298.419	230.747	309.188	303.892	242.442
ENSCAFG00000000212	SLC2A12	ENSCAFG00000000212	14.2626	1.41465	33.5346	23.7052	4.56713	5.29313e-08	8.89957e-06	Up		3	32	177	1	1	20		2.55863	51.0664	221.968	0.912058	0.773262	16.0028
ENSCAFG00000000213	ENSCAFG00000000213	ENSCAFG00000000213	62.122	64.6589	58.3166	0.901911	-0.148943	0.739599	1			86	42	52	78	64	62		73.3474	67.0246	65.211	71.1405	49.4888	49.6085
ENSCAFG00000000214	CCDC112	ENSCAFG00000000214	187.544	207.909	156.998	0.755128	-0.405207	0.422987	1			326	103	90	212	197	187		278.038	164.37	112.865	193.356	152.333	149.626
ENSCAFG00000000215	R3HDM2	ENSCAFG00000000215	362.738	273.659	496.357	1.81378	0.859003	0.144936	1			284	417	706	309	384	409		242.217	665.458	885.365	281.826	296.933	327.256
ENSCAFG00000000216	PGGT1B	ENSCAFG00000000216	138.278	152.949	116.271	0.760195	-0.395558	0.513305	1			206	67	55	157	181	157		175.693	106.92	68.9732	143.193	139.96	125.622
ENSCAFG00000000217	Q95N98_CANFA	ENSCAFG00000000217	501.041	496.317	508.126	1.02379	0.0339263	1	1			589	342	1623	473	718	588		502.344	545.772	2035.34	431.404	555.202	470.481
ENSCAFG00000000219	TRIM36	ENSCAFG00000000219	137.702	151.183	117.48	0.777074	-0.363877	0.599594	1			191	63	59	172	173	168		162.899	100.537	73.9894	156.874	133.774	134.423
ENSCAFG00000000220	KCNN2	ENSCAFG00000000220	18.5319	21.8197	13.6001	0.623296	-0.682011	0.875669	1	Down		30	1	1	31	15	32		25.5863	1.59582	1.25406	28.2738	11.5989	25.6044
ENSCAFG00000000221	ALDH8A1	ENSCAFG00000000221	12.7861	11.1974	15.1692	1.35471	0.437981	0.904238	1			16	15	30	10	14	8		13.646	23.9374	37.6217	9.12058	10.8257	6.4011
ENSCAFG00000000223	GLI1	ENSCAFG00000000223	24.2342	14.5756	38.7221	2.65664	1.4096	0.181363	1			25	38	53	11	16	21		21.3219	60.6413	66.465	10.0326	12.3722	16.8029
ENSCAFG00000000224	YTHDC2	ENSCAFG00000000224	501.205	521.111	471.347	0.904504	-0.144801	0.695838	1			684	330	412	570	595	520		583.368	526.622	516.672	519.873	460.091	416.072
ENSCAFG00000000225	ARHGAP9	ENSCAFG00000000225	182.027	69.2137	351.248	5.07483	2.34336	0.0346077	0.689075			98	365	609	47	105	150		83.5819	582.476	763.721	42.8667	81.1925	120.021
ENSCAFG00000000226	HBS1L	ENSCAFG00000000226	534.211	540.715	524.456	0.96993	-0.0440478	0.8358	1			769	375	427	555	595	563		655.862	598.434	535.483	506.192	460.091	450.478
ENSCAFG00000000227	ENSCAFG00000000227	ENSCAFG00000000227	13.5373	16.167	9.59275	0.593355	-0.753032	0.528662	1			11	4	9	20	27	16		9.38164	6.38329	11.2865	18.2412	20.8781	12.8022
ENSCAFG00000000228	TMED9	ENSCAFG00000000228	1342.81	1289.33	1423.03	1.1037	0.142346	0.751935	1			1076	907	991	1679	1835	1748		917.695	1447.41	1242.77	1531.35	1418.94	1398.64
ENSCAFG00000000229	MARS	ENSCAFG00000000229	755.379	832.927	639.056	0.767241	-0.382249	0.610863	1			939	294	338	946	1080	1011		800.851	469.172	423.871	862.807	835.123	808.939
ENSCAFG00000000230	MYB	ENSCAFG00000000230	742.116	922.066	472.192	0.512102	-0.965497	0.174636	1	Down		1023	130	12	1103	1148	921		872.493	207.457	15.0487	1006	887.705	736.927
ENSCAFG00000000231	B4GALT7	ENSCAFG00000000231	212.781	218.519	204.175	0.934357	-0.0979544	0.917553	1			221	117	226	223	341	277		188.486	186.711	283.417	203.389	263.682	221.638
ENSCAFG00000000232	DDIT3	ENSCAFG00000000232	639.845	729.832	504.864	0.691754	-0.531669	0.50001	1			743	190	60	936	908	883		633.687	303.207	75.2434	853.687	702.122	706.522
ENSCAFG00000000233	DCTN2	ENSCAFG00000000233	191.466	173.484	218.439	1.25914	0.332434	0.70898	1			209	179	148	198	209	189		178.251	285.652	185.6	180.588	161.612	151.226
ENSCAFG00000000234	AHI1	ENSCAFG00000000234	218.97	255.717	163.85	0.640747	-0.642172	0.301935	1			307	80	125	298	302	250		261.833	127.666	156.757	271.793	233.525	200.034
ENSCAFG00000000235	N4BP3	ENSCAFG00000000235	26.3397	11.6925	48.3104	4.13174	2.04675	0.00346936	0.139663			10	44	107	13	19	33		8.52877	70.2162	134.184	11.8568	14.692	26.4045
ENSCAFG00000000236	RMND5B	ENSCAFG00000000236	1035.3	1110.45	922.57	0.830809	-0.267412	0.653953	1			1255	534	564	1348	1334	1241		1070.36	852.17	707.288	1229.45	1031.53	992.971
ENSCAFG00000000237	ENSCAFG00000000237	ENSCAFG00000000237	42.8425	30.4135	61.486	2.02167	1.01554	0.332508	1			50	56	24	27	31	42		42.6438	89.3661	30.0974	24.6256	23.9711	33.6058
ENSCAFG00000000238	KIF5A	ENSCAFG00000000238	165.601	167.843	162.239	0.966611	-0.0489932	0.958201	1			180	85	145	154	271	236		153.518	135.645	181.838	140.457	209.554	188.832
ENSCAFG00000000239	PDE7B	ENSCAFG00000000239	94.915	106.774	77.1265	0.722334	-0.469262	0.502879	1			105	39	50	125	151	115		89.552	62.2371	62.7029	114.007	116.763	92.0158
ENSCAFG00000000240	NHP2	ENSCAFG00000000240	663.09	668.57	654.869	0.979507	-0.029872	0.962917	1			658	379	420	825	895	881		561.193	604.817	526.704	752.448	692.069	704.921
ENSCAFG00000000241	HNRNPAB	ENSCAFG00000000241	1319.85	1369.21	1245.8	0.909868	-0.13627	0.86046	1			1603	725	595	1627	1625	1668		1367.16	1156.97	746.164	1483.92	1256.55	1334.63
ENSCAFG00000000242	AGXT2L2	ENSCAFG00000000242	93.4396	95.0039	91.0933	0.958838	-0.0606415	0.95796	1			112	55	125	95	133	118		95.5222	87.7703	156.757	86.6455	102.844	94.4162
ENSCAFG00000000244	FAM54A	ENSCAFG00000000244	301.377	359.469	214.239	0.595988	-0.746646	0.250831	1			455	89	26	411	408	358		388.059	142.028	32.6055	374.856	315.491	286.449
ENSCAFG00000000245	BCLAF1	ENSCAFG00000000245	992.513	991.675	993.771	1.00211	0.00304664	0.891496	1			1236	719	738	1048	1248	1050		1054.16	1147.4	925.494	955.837	965.031	840.145
ENSCAFG00000000246	COL23A1	ENSCAFG00000000246	10.6816	5.28788	18.7721	3.55002	1.82783	0.0345939	0.689075			6	14	31	5	8	19		5.11726	22.3415	38.8758	4.56029	6.1861	15.2026
ENSCAFG00000000247	MAP7	ENSCAFG00000000247	142.766	170.542	101.102	0.592827	-0.754318	0.214162	1			267	52	75	168	169	149		227.718	82.9828	94.0543	153.226	130.681	119.221
ENSCAFG00000000248	CLK4	ENSCAFG00000000248	328.197	290.328	385.001	1.32609	0.407176	0.543134	1			366	299	520	288	383	366		312.153	477.151	652.11	262.673	296.159	292.85
ENSCAFG00000000249	PIP4K2C	ENSCAFG00000000249	255.809	240.474	278.812	1.15942	0.213409	0.730949	1			284	196	294	277	293	306		242.217	312.781	368.693	252.64	226.566	244.842
ENSCAFG00000000250	ARHGEF25	ENSCAFG00000000250	220.989	255.847	168.702	0.659388	-0.600801	0.456981	1			281	57	96	299	330	308		239.658	90.962	120.39	272.705	255.176	246.442
ENSCAFG00000000251	MAP3K5	ENSCAFG00000000251	140.867	114.197	180.873	1.58387	0.663452	0.47628	1			180	161	154	92	136	131		153.518	256.928	193.125	83.9094	105.164	104.818
ENSCAFG00000000252	SLC26A10	ENSCAFG00000000252	3.70555	0.588312	8.38141	14.2466	3.83254	0.00604392	0.211595			1	9	52	1	0	3		0.852877	14.3624	65.211	0.912058	0	2.40041
ENSCAFG00000000253	PEX7	ENSCAFG00000000253	128.704	131.69	124.226	0.943315	-0.0841888	0.80417	1			172	88	121	146	149	135		146.695	140.432	151.741	133.161	115.216	108.019
ENSCAFG00000000254	ENSCAFG00000000254	ENSCAFG00000000254	39.0778	31.318	50.7175	1.61943	0.695489	0.345978	1			41	41	57	35	35	45		34.9679	65.4288	71.4813	31.922	27.0642	36.0062
ENSCAFG00000000255	B4GALNT1	ENSCAFG00000000255	17.4017	16.7355	18.4009	1.09951	0.136864	0.659057	1			13	1	0	20	27	44		11.0874	1.59582	0	18.2412	20.8781	35.2061
ENSCAFG00000000257	IL20RA	ENSCAFG00000000257	10.4147	0.852877	24.7575	29.0283	4.85939	1.00545e-07	1.56363e-05	Up		3	21	171	0	0	20		2.55863	33.5123	214.444	0	0	16.0028
ENSCAFG00000000259	OS9	ENSCAFG00000000259	2056.43	2163.77	1895.41	0.875974	-0.19104	0.858699	1			2153	952	862	2563	2997	2839		1836.24	1519.22	1081	2337.61	2317.47	2271.59
ENSCAFG00000000260	IFNGR1	ENSCAFG00000000260	977.211	1041.93	880.125	0.844703	-0.243484	0.628155	1			1277	551	472	1147	1281	1101		1089.12	879.299	591.915	1046.13	990.549	880.952
ENSCAFG00000000261	RPA3	ENSCAFG00000000261	160.516	183.085	126.662	0.691819	-0.531534	0.501915	1			323	72	50	173	150	173		275.479	114.899	62.7029	157.786	115.989	138.424
ENSCAFG00000000263	ENSCAFG00000000263	ENSCAFG00000000263	13.9529	7.27733	23.9663	3.29328	1.71952	0.0392029	0.740643			7	17	2	14	4	26		5.97014	27.129	2.50811	12.7688	3.09305	20.8036
ENSCAFG00000000267	TNFAIP3	ENSCAFG00000000267	279.917	221.406	367.682	1.66067	0.731764	0.361683	1			211	351	1553	202	388	219		179.957	560.134	1947.55	184.236	300.026	175.23
ENSCAFG00000000270	ENSCAFG00000000270	ENSCAFG00000000270	115.68	8.80625	275.991	31.3404	4.96995	3.35618e-19	5.50936e-16	Up		29	205	988	1	1	281		24.7334	327.144	1239.01	0.912058	0.773262	224.839
ENSCAFG00000000272	KIAA1244	ENSCAFG00000000272	48.9333	50.3932	46.7435	0.927575	-0.108464	0.901372	1		KIAA1244:Premature_stop_codon	54	29	81	61	64	59		46.0553	46.2789	101.579	55.6356	49.4888	47.2081
ENSCAFG00000000273	AGAP2	ENSCAFG00000000273	325.583	309.035	350.404	1.13386	0.181248	0.651848	1			334	205	355	304	472	467		284.861	327.144	445.19	277.266	364.98	373.664
ENSCAFG00000000274	HEBP2	ENSCAFG00000000274	94.1179	88.4278	102.653	1.16087	0.215204	0.789083	1			112	74	196	81	124	109		95.5222	118.091	245.795	73.8767	95.8845	87.215
ENSCAFG00000000275	NHSL1	ENSCAFG00000000275	296.197	354.241	209.131	0.590365	-0.760321	0.566842	1			260	47	97	421	591	429		221.748	75.0037	121.644	383.977	456.998	343.259
ENSCAFG00000000277	CCDC28A	ENSCAFG00000000277	81.4733	65.7755	105.02	1.59664	0.675041	0.339791	1			83	89	93	76	74	85		70.7888	142.028	116.627	69.3164	57.2214	68.0117
ENSCAFG00000000278	Q9XST6_CANFA	ENSCAFG00000000278	272.462	268.49	278.421	1.03699	0.0523976	0.968027	1			347	192	210	306	298	313		295.948	306.398	263.352	279.09	230.432	250.443
ENSCAFG00000000279	REPS1	ENSCAFG00000000279	125.732	106.533	154.531	1.45054	0.536588	0.537361	1			143	133	76	137	94	121		121.961	212.245	95.3084	124.952	72.6866	96.8167
ENSCAFG00000000280	CDK4	ENSCAFG00000000280	1036.05	1139.58	880.748	0.772872	-0.371699	0.578301	1			1217	451	296	1459	1358	1302		1037.95	719.717	371.201	1330.69	1050.09	1041.78
ENSCAFG00000000281	ABRACL	ENSCAFG00000000281	376.248	350.701	414.568	1.18211	0.241368	0.764296	1			482	316	226	362	402	406		411.087	504.28	283.417	330.165	310.851	324.856
ENSCAFG00000000282	HECA	ENSCAFG00000000282	363.792	267.466	508.282	1.90036	0.926271	0.211347	1			287	452	541	335	326	369		244.776	721.312	678.445	305.54	252.083	295.251
[truncated: 14,563 more rows]

## Sheet: CTVT-5 and 6; R vs. S
Table S1, related to Figure 2. RNAseq CTVTs a
[truncated: 14,775 more rows]

## Sheet: 7xx Regr CTVTs
Table S1, related to Figure 2. RNAseq CTVTs a
[truncated: 21,048 more rows]

## Sheet: 7xx Non Regr CTVTs
Table S1, related to Figure 2. RNAseq CTVTs a
[truncated: 21,048 more rows]

[truncated: 1 more sheets: DESeq Results (7xx CTVTs)]
