# Supplementary material for: Molecular Signatures of Regression of the Canine Transmissible Venereal Tumor
Source: Cancer Cell. 2018 Apr 9;33(4):620–633.e6. doi: 10.1016/j.ccell.2018.03.003 (PMC5896242; doi:10.1016/j.ccell.2018.03.003)
Supplement: Table S2. Heatmaps and Venn Diagram, Related to Figure 2 [file mmc3.zip]

Archive with 1 entries (1 files):
- ccell_2633_mmc3.xlsm
