# Supplementary material for: Molecular Signatures of Regression of the Canine Transmissible Venereal Tumor
Source: Cancer Cell. 2018 Apr 9;33(4):620–633.e6. doi: 10.1016/j.ccell.2018.03.003 (PMC5896242; doi:10.1016/j.ccell.2018.03.003)
Supplement: Table S2. Heatmaps and Venn Diagram, Related to Figure 2 [file mmc3.zip › ccell_2633_mmc3.xlsm]

## Sheet: Heatmap CTVT5 and 6 
Table S2, related to Figure 2. Heatmaps and Venn diagram
	norm.counts	norm.counts	norm.counts	norm.counts	norm.counts	norm.counts
EnsemblGeneID	CTVT5 B1	CTVT5 B2	CTVT5 B3	CTVT6 B1	CTVT6 B2	CTVT6 B3		log_2 5B1	log_2 5B2	log_2 5B3	log_2 6B1	log_2 6B2	log_2 6B3		mean (B1)		log ratio 5B1	log ratio 5B2	log ratio 5B3	log ratio 6B1	log ratio 6B2	log ratio 6B3
ENSCAFG00000004742	0	98.9411	981.927	0	0	13.6023		-3.32193	6.6285	9.93947	-3.32193	-3.32193	3.76578		-3.32193		0	9.95043	13.2614	0	0	7.08771
ENSCAFG00000006679	0	79.7912	816.391	0	0	1.60028		-3.32193	6.31816	9.67312	-3.32193	-3.32193	0.67832		-3.32193		0	9.64009	12.995	0	0	4.00025
ENSCAFG00000023529	58.8485	6171.05	19288.7	0	0	1864.32		5.87893	12.5913	14.2355	-3.32193	-3.32193	10.8644		1.2785		4.60043	11.3128	12.957	-4.60043	-4.60043	9.58593
ENSCAFG00000007208	88.6992	8197.75	19703.8	0	0	5191.29		6.47085	13.001	14.2662	-3.32193	-3.32193	12.3419		1.57446		4.89639	11.4266	12.6917	-4.89639	-4.89639	10.7674
ENSCAFG00000010058	0	70.2162	574.358	0	0	28.805		-3.32193	6.13373	9.16581	-3.32193	-3.32193	4.84825		-3.32193		0	9.45566	12.4877	0	0	8.17017
ENSCAFG00000023449	238.805	8491.38	20036.1	0	0.773262	5316.91		7.89969	13.0518	14.2903	-3.32193	-0.370971	12.3764		2.28888		5.61081	10.7629	12.0014	-5.61081	-2.65985	10.0875
ENSCAFG00000009333	0	14.3624	383.742	0	0	4.00069		-3.32193	3.84423	8.58399	-3.32193	-3.32193	2.00025		-3.32193		0	7.16615	11.9059	0	0	5.32218
ENSCAFG00000023647	5.11726	434.064	2213.41	0	0	143.225		2.35537	8.76176	11.1121	-3.32193	-3.32193	7.16214		-0.483278		2.83865	9.24504	11.5953	-2.83865	-2.83865	7.64541
ENSCAFG00000023230	2.55863	263.311	1546.25	0	0	84.8146		1.35537	8.04062	10.5946	-3.32193	-3.32193	6.40624		-0.983278		2.33865	9.0239	11.5778	-2.33865	-2.33865	7.38952
ENSCAFG00000007223	533.901	4543.31	19696.2	0	0	2179.57		9.06043	12.1495	14.2656	-3.32193	-3.32193	11.0898		2.86925		6.19118	9.28028	11.3964	-6.19118	-6.19118	8.22058
ENSCAFG00000013653	4.26438	229.799	1348.11	0	0	142.425		2.09234	7.84423	10.3967	-3.32193	-3.32193	7.15405		-0.614796		2.70713	8.45902	11.0115	-2.70713	-2.70713	7.76885
ENSCAFG00000023716	7.67589	137.241	1566.32	0	0.773262	112.019		2.94033	7.10057	10.6132	-3.32193	-0.370971	6.8076		-0.190797		3.13113	7.29136	10.804	-3.13113	-0.180174	6.9984
ENSCAFG00000006674	28.1449	939.94	2835.42	0	0.773262	525.69		4.8148	9.87643	11.4693	-3.32193	-0.370971	9.03807		0.746437		4.06837	9.12999	10.7229	-4.06837	-1.11741	8.29163
ENSCAFG00000011496	0.852877	448.426	1408.31	0.912058	3.09305	52.8091		-0.229591	8.80873	10.4597	-0.132802	1.62903	5.72271		-0.181197		-0.0483945	8.98992	10.6409	0.0483945	1.81023	5.90391
ENSCAFG00000000471	2.55863	587.263	805.105	0	0	53.6092		1.35537	9.19786	9.65303	-3.32193	-3.32193	5.74441		-0.983278		2.33865	10.1811	10.6363	-2.33865	-2.33865	6.72769
ENSCAFG00000012000	17.0575	240.969	2042.86	0	0	219.238		4.09234	7.91271	10.9964	-3.32193	-3.32193	7.77635		0.385204		3.70713	7.5275	10.6112	-3.70713	-3.70713	7.39115
ENSCAFG00000001628	0	36.7039	147.979	0	0	5.60096		-3.32193	5.19786	7.20925	-3.32193	-3.32193	2.48568		-3.32193		0	8.51979	10.5312	0	0	5.8076
ENSCAFG00000017260	0	41.4914	136.692	0	0	12.0021		-3.32193	5.37474	7.09479	-3.32193	-3.32193	3.58521		-3.32193		0	8.69667	10.4167	0	0	6.90714
ENSCAFG00000010222	2.55863	151.603	639.569	0	0	55.2095		1.35537	7.24416	9.32096	-3.32193	-3.32193	5.78684		-0.983278		2.33865	8.22744	10.3042	-2.33865	-2.33865	6.77012
ENSCAFG00000020249	33.2622	560.134	2223.44	0	1.54652	177.631		5.05581	9.12963	11.1186	-3.32193	0.629029	7.47274		0.866941		4.18887	8.26269	10.2516	-4.18887	-0.237912	6.60579
ENSCAFG00000009967	0	14.3624	114.119	0	0.773262	11.2019		-3.32193	3.84423	6.8344	-3.32193	-0.370971	3.48568		-3.32193		0	7.16615	10.1563	0	2.95096	6.8076
ENSCAFG00000001453	0	22.3415	105.341	0	0	13.6023		-3.32193	4.48166	6.71892	-3.32193	-3.32193	3.76578		-3.32193		0	7.80358	10.0408	0	0	7.08771
ENSCAFG00000018999	0.852877	55.8538	295.958	0	0	44.8077		-0.229591	5.80358	8.20925	-3.32193	-3.32193	5.48568		-1.77576		1.54617	7.57934	9.98501	-1.54617	-1.54617	7.26143
ENSCAFG00000014118	0	1.59582	99.0705	0	0	0		-3.32193	0.674301	6.63038	-3.32193	-3.32193	-3.32193		-3.32193		0	3.99623	9.95231	0	0	0
ENSCAFG00000019474	0	11.1708	97.8165	0	0.773262	7.20124		-3.32193	3.48166	6.61201	-3.32193	-0.370971	2.84825		-3.32193		0	6.80358	9.93393	0	2.95096	6.17017
ENSCAFG00000006409	1.70575	41.4914	386.25	0	0	41.6072		0.770409	5.37474	8.59339	-3.32193	-3.32193	5.37876		-1.27576		2.04617	6.6505	9.86915	-2.04617	-2.04617	6.65452
ENSCAFG00000003334	0	6.38329	92.8002	0	1.54652	2.40041		-3.32193	2.6743	6.53606	-3.32193	0.629029	1.26328		-3.32193		0	5.99623	9.85798	0	3.95096	4.58521
ENSCAFG00000013459	13.646	180.328	1069.71	0	0.773262	5.60096		3.77041	7.49448	10.063	-3.32193	-0.370971	2.48568		0.22424		3.54617	7.27024	9.83876	-3.54617	-0.595211	2.26143
ENSCAFG00000012523	3.41151	51.0664	529.212	0	1.54652	22.4039		1.77041	5.6743	9.0477	-3.32193	0.629029	4.48568		-0.77576		2.54617	6.45006	9.82346	-2.54617	1.40479	5.26143
ENSCAFG00000000587	0	4.78747	90.2921	0	0	12.8022		-3.32193	2.25926	6.49653	-3.32193	-3.32193	3.67832		-3.32193		0	5.58119	9.81846	0	0	7.00025
ENSCAFG00000004843	0	4.78747	90.2921	0	0	0		-3.32193	2.25926	6.49653	-3.32193	-3.32193	-3.32193		-3.32193		0	5.58119	9.81846	0	0	0
ENSCAFG00000006959	3.41151	89.3661	517.926	0	0	60.0103		1.77041	6.48166	9.0166	-3.32193	-3.32193	5.90714		-0.77576		2.54617	7.25742	9.79236	-2.54617	-2.54617	6.6829
ENSCAFG00000020241	41.791	1444.22	1812.11	0	3.09305	33.6058		5.38512	10.4961	10.8235	-3.32193	1.62903	5.07064		1.0316		4.35352	9.46448	9.79186	-4.35352	0.597434	4.03904
ENSCAFG00000006904	0	31.9165	86.53	0	0	18.4032		-3.32193	4.99623	6.43513	-3.32193	-3.32193	4.20188		-3.32193		0	8.31816	9.75706	0	0	7.52381
ENSCAFG00000010068	0.852877	36.7039	252.066	0	0	23.204		-0.229591	5.19786	7.97766	-3.32193	-3.32193	4.5363		-1.77576		1.54617	6.97362	9.75341	-1.54617	-1.54617	6.31206
ENSCAFG00000013961	3.41151	67.0246	477.796	0	0.773262	41.6072		1.77041	6.06662	8.90025	-3.32193	-0.370971	5.37876		-0.77576		2.54617	6.84238	9.67601	-2.54617	0.404789	6.15452
ENSCAFG00000013443	1.70575	4.78747	333.579	0	0.773262	0		0.770409	2.25926	8.38189	-3.32193	-0.370971	-3.32193		-1.27576		2.04617	3.53502	9.65765	-2.04617	0.904789	-2.04617
ENSCAFG00000025402	23.8805	598.434	1237.75	0	0	108.019		4.57776	9.22505	10.2735	-3.32193	-3.32193	6.75514		0.627918		3.94985	8.59713	9.64559	-3.94985	-3.94985	6.12722
ENSCAFG00000005258	0.852877	20.7457	224.476	0	0	5.60096		-0.229591	4.37474	7.81042	-3.32193	-3.32193	2.48568		-1.77576		1.54617	6.1505	9.58618	-1.54617	-1.54617	4.26143
ENSCAFG00000013612	0	11.1708	71.4813	0	0	0.800138		-3.32193	3.48166	6.15949	-3.32193	-3.32193	-0.32168		-3.32193		0	6.80358	9.48142	0	0	3.00025
ENSCAFG00000003647	2.55863	19.1499	359.914	0	0	12.8022		1.35537	4.25926	8.49151	-3.32193	-3.32193	3.67832		-0.983278		2.33865	5.24254	9.47479	-2.33865	-2.33865	4.6616
ENSCAFG00000007319	81.0233	628.755	1968.87	0	0	248.043		6.34026	9.29635	10.9432	-3.32193	-3.32193	7.95444		1.50917		4.8311	7.78718	9.43398	-4.8311	-4.8311	6.44528
ENSCAFG00000014622	0	4.78747	67.7191	0	1.54652	2.40041		-3.32193	2.25926	6.08149	-3.32193	0.629029	1.26328		-3.32193		0	5.58119	9.40342	0	3.95096	4.58521
ENSCAFG00000012915	0	22.3415	65.211	0	1.54652	1.60028		-3.32193	4.48166	6.02704	-3.32193	0.629029	0.67832		-3.32193		0	7.80358	9.34897	0	3.95096	4.00025
ENSCAFG00000000472	0	23.9374	63.9569	0	0	20.0034		-3.32193	4.58119	5.99903	-3.32193	-3.32193	4.32218		-3.32193		0	7.90312	9.32096	0	0	7.6441
ENSCAFG00000017657	0.852877	0	183.092	0	0	0		-0.229591	-3.32193	7.51643	-3.32193	-3.32193	-3.32193		-1.77576		1.54617	-1.54617	9.29219	-1.54617	-1.54617	-1.54617
ENSCAFG00000015282	1.70575	41.4914	257.082	0	0.773262	31.2054		0.770409	5.37474	8.00608	-3.32193	-0.370971	4.96372		-1.27576		2.04617	6.6505	9.28184	-2.04617	0.904789	6.23948
ENSCAFG00000024733	4.26438	31.9165	406.315	0	0	29.6051		2.09234	4.99623	8.66645	-3.32193	-3.32193	4.88777		-0.614796		2.70713	5.61102	9.28125	-2.70713	-2.70713	5.50257
ENSCAFG00000013898	5.11726	73.4079	440.174	0	0	53.6092		2.35537	6.19786	8.78193	-3.32193	-3.32193	5.74441		-0.483278		2.83865	6.68114	9.26521	-2.83865	-2.83865	6.22769
ENSCAFG00000000866	0	14.3624	61.4488	0	0	3.20055		-3.32193	3.84423	5.94131	-3.32193	-3.32193	1.67832		-3.32193		0	7.16615	9.26324	0	0	5.00025
ENSCAFG00000019466	0	33.5123	57.6866	0	0.773262	4.00069		-3.32193	5.06662	5.85017	-3.32193	-0.370971	2.00025		-3.32193		0	8.38855	9.17209	0	2.95096	5.32218
ENSCAFG00000012806	5.97014	181.924	445.19	0	0	64.8112		2.57776	7.50719	8.79828	-3.32193	-3.32193	6.01817		-0.372082		2.94985	7.87927	9.17036	-2.94985	-2.94985	6.39025
ENSCAFG00000023728	79.3175	1635.72	1572.59	0	0.773262	264.846		6.30957	10.6757	10.6189	-3.32193	-0.370971	8.04901		1.49382		4.81575	9.18189	9.12511	-4.81575	-1.86479	6.55519
ENSCAFG00000003638	6.82301	70.2162	452.715	0	0	2.40041		2.77041	6.13373	8.82246	-3.32193	-3.32193	1.26328		-0.27576		3.04617	6.40949	9.09822	-3.04617	-3.04617	1.53904
ENSCAFG00000009342	0.852877	20.7457	159.265	0	1.54652	11.2019		-0.229591	4.37474	7.31529	-3.32193	0.629029	3.48568		-1.77576		1.54617	6.1505	9.09105	-1.54617	2.40479	5.26143
ENSCAFG00000020193	0	17.5541	52.6704	0	0	9.60165		-3.32193	4.13373	5.71892	-3.32193	-3.32193	3.26328		-3.32193		0	7.45566	9.04085	0	0	6.58521
ENSCAFG00000015896	3.41151	71.8121	303.482	0	0	63.2109		1.77041	6.16615	8.24547	-3.32193	-3.32193	5.9821		-0.77576		2.54617	6.94191	9.02123	-2.54617	-2.54617	6.75786
ENSCAFG00000016661	0	39.8956	50.1623	0	0	2.40041		-3.32193	5.31816	5.64853	-3.32193	-3.32193	1.26328		-3.32193		0	8.64009	8.97046	0	0	4.58521
ENSCAFG00000015999	2.55863	105.324	249.557	0	0	19.2033		1.35537	6.7187	7.96323	-3.32193	-3.32193	4.26328		-0.983278		2.33865	7.70197	8.94651	-2.33865	-2.33865	5.24656
ENSCAFG00000003579	1.70575	12.7666	195.633	0	0.773262	3.20055		0.770409	3.6743	7.61201	-3.32193	-0.370971	1.67832		-1.27576		2.04617	4.95006	8.88777	-2.04617	0.904789	2.95408
ENSCAFG00000014969	0	9.57494	142.963	0.912058	0	0.800138		-3.32193	3.25926	7.15949	-0.132802	-3.32193	-0.32168		-1.72737		-1.59456	4.98663	8.88686	1.59456	-1.59456	1.40569
ENSCAFG00000004374	2.55863	20.7457	238.271	0	0	8.80151		1.35537	4.37474	7.89646	-3.32193	-3.32193	3.13775		-0.983278		2.33865	5.35802	8.87974	-2.33865	-2.33865	4.12103
ENSCAFG00000008082	0.852877	14.3624	135.438	0	0.773262	12.0021		-0.229591	3.84423	7.08149	-3.32193	-0.370971	3.58521		-1.77576		1.54617	5.61999	8.85725	-1.54617	1.40479	5.36097
ENSCAFG00000016446	4.26438	90.962	278.401	0	0	31.2054		2.09234	6.50719	8.12102	-3.32193	-3.32193	4.96372		-0.614796		2.70713	7.12199	8.73581	-2.70713	-2.70713	5.57852
ENSCAFG00000000257	2.55863	33.5123	214.444	0	0	16.0028		1.35537	5.06662	7.74446	-3.32193	-3.32193	4.00025		-0.983278		2.33865	6.0499	8.72773	-2.33865	-2.33865	4.98353
ENSCAFG00000019522	0	11.1708	126.66	0.912058	1.54652	8.80151		-3.32193	3.48166	6.98481	-0.132802	0.629029	3.13775		-1.72737		-1.59456	5.20902	8.71218	1.59456	2.35639	4.86512
ENSCAFG00000024908	2.55863	43.0872	211.936	0	0	3.20055		1.35537	5.42919	7.72748	-3.32193	-3.32193	1.67832		-0.983278		2.33865	6.41247	8.71076	-2.33865	-2.33865	2.6616
ENSCAFG00000007124	5.11726	110.112	298.466	0	0	52.8091		2.35537	6.78283	8.22142	-3.32193	-3.32193	5.72271		-0.483278		2.83865	7.2661	8.7047	-2.83865	-2.83865	6.20599
ENSCAFG00000020395	2.55863	75.0037	634.553	0.912058	1.54652	20.8036		1.35537	6.22889	9.3096	-0.132802	0.629029	4.37876		0.611285		0.744087	5.61761	8.69831	-0.744087	0.0177445	3.76748
ENSCAFG00000006942	13.646	170.753	481.558	0	0.773262	12.8022		3.77041	7.41577	8.91157	-3.32193	-0.370971	3.67832		0.22424		3.54617	7.19153	8.68733	-3.54617	-0.595211	3.45408
ENSCAFG00000023350	5.11726	55.8538	289.687	0	0	0.800138		2.35537	5.80358	8.17835	-3.32193	-3.32193	-0.32168		-0.483278		2.83865	6.28686	8.66163	-2.83865	-2.83865	0.161598
ENSCAFG00000005038	2.55863	30.3207	199.395	0	1.54652	2.40041		1.35537	4.92223	7.63949	-3.32193	0.629029	1.26328		-0.983278		2.33865	5.90551	8.62276	-2.33865	1.61231	2.24656
ENSCAFG00000018474	148.401	390.977	1508.63	0	0	1.60028		7.21335	8.61094	10.559	-3.32193	-3.32193	0.67832		1.94571		5.26764	6.66523	8.61331	-5.26764	-5.26764	-1.26739
ENSCAFG00000015272	11.9403	303.207	418.855	0	0	56.8098		3.57776	8.24416	8.71031	-3.32193	-3.32193	5.82807		0.127918		3.44985	8.11624	8.58239	-3.44985	-3.44985	5.70015
ENSCAFG00000008822	0.852877	17.5541	111.611	0	0	12.8022		-0.229591	4.13373	6.80234	-3.32193	-3.32193	3.67832		-1.77576		1.54617	5.90949	8.5781	-1.54617	-1.54617	5.45408
ENSCAFG00000012829	0.852877	51.0664	110.357	0	0	13.6023		-0.229591	5.6743	6.78604	-3.32193	-3.32193	3.76578		-1.77576		1.54617	7.45006	8.56179	-1.54617	-1.54617	5.54154
ENSCAFG00000024091	0.852877	11.1708	104.087	0	0	8.80151		-0.229591	3.48166	6.70164	-3.32193	-3.32193	3.13775		-1.77576		1.54617	5.25742	8.4774	-1.54617	-1.54617	4.91351
ENSCAFG00000010814	36.6737	295.227	1928.74	0.912058	1.54652	204.835		5.19667	8.20568	10.9134	-0.132802	0.629029	7.67832		2.53194		2.66474	5.67375	8.38151	-2.66474	-1.90291	5.14638
ENSCAFG00000010413	5.11726	63.8329	238.271	0	2.31979	20.0034		2.35537	5.99623	7.89646	-3.32193	1.21399	4.32218		-0.483278		2.83865	6.47951	8.37974	-2.83865	1.69727	4.80545
ENSCAFG00000024699	128.784	448.426	1195.12	0	1.54652	13.6023		7.00881	8.80873	10.2229	-3.32193	0.629029	3.76578		1.84344		5.16537	6.96528	8.37949	-5.16537	-1.21441	1.92234
ENSCAFG00000007882	0.852877	11.1708	96.5624	0	3.09305	0		-0.229591	3.48166	6.59339	-3.32193	1.62903	-3.32193		-1.77576		1.54617	5.25742	8.36915	-1.54617	3.40479	-1.54617
ENSCAFG00000002802	1.70575	86.1745	130.422	0	0	44.0076		0.770409	6.42919	7.02704	-3.32193	-3.32193	5.45968		-1.27576		2.04617	7.70495	8.3028	-2.04617	-2.04617	6.73544
ENSCAFG00000018058	46.0553	724.504	2031.57	0.912058	0	255.244		5.5253	9.50085	10.9884	-0.132802	-3.32193	7.99573		2.69625		2.82905	6.8046	8.29213	-2.82905	-6.01818	5.29949
ENSCAFG00000023194	2.55863	126.07	673.429	1.82412	0.773262	30.4052		1.35537	6.97808	9.39538	0.867198	-0.370971	4.92625		1.11128		0.244087	5.8668	8.2841	-0.244087	-1.48226	3.81496
ENSCAFG00000018089	29.8507	135.645	534.228	0	0	79.2136		4.89969	7.08369	9.06131	-3.32193	-3.32193	6.30768		0.788882		4.11081	6.29481	8.27243	-4.11081	-4.11081	5.51879
ENSCAFG00000017401	2.55863	35.1081	154.249	0	0	23.204		1.35537	5.13373	7.26912	-3.32193	-3.32193	4.5363		-0.983278		2.33865	6.11701	8.2524	-2.33865	-2.33865	5.51958
ENSCAFG00000015453	1.70575	11.1708	124.152	0	1.54652	8.80151		0.770409	3.48166	6.95596	-3.32193	0.629029	3.13775		-1.27576		2.04617	4.75742	8.23172	-2.04617	1.90479	4.41351
ENSCAFG00000016149	53.7312	188.307	670.921	0	2.31979	144.825		5.74769	7.55694	9.39	-3.32193	1.21399	7.17817		1.21288		4.53481	6.34406	8.17712	-4.53481	0.00111134	5.96529
ENSCAFG00000023410	0.852877	11.1708	81.5137	0	0	4.00069		-0.229591	3.48166	6.34897	-3.32193	-3.32193	2.00025		-1.77576		1.54617	5.25742	8.12473	-1.54617	-1.54617	3.77601
ENSCAFG00000022889	0	3.19165	84.0218	0.912058	2.31979	3.20055		-3.32193	1.6743	6.39269	-0.132802	1.21399	1.67832		-1.72737		-1.59456	3.40167	8.12006	1.59456	2.94136	3.40569
ENSCAFG00000001087	2.55863	44.6831	139.2	0	0	61.6106		1.35537	5.48166	7.12102	-3.32193	-3.32193	5.94511		-0.983278		2.33865	6.46493	8.1043	-2.33865	-2.33865	6.92839
ENSCAFG00000012306	9.38164	106.92	1136.18	1.82412	1.54652	92.0158		3.22984	6.74039	10.15	0.867198	0.629029	6.52381		2.04852		1.18132	4.69187	8.10145	-1.18132	-1.41949	4.47529
ENSCAFG00000009696	0.852877	137.241	240.779	0.912058	0	1.60028		-0.229591	7.10057	7.91157	-0.132802	-3.32193	0.67832		-0.181197		-0.0483945	7.28176	8.09276	0.0483945	-3.14073	0.859517
ENSCAFG00000002794	5.97014	167.561	209.428	0	0	36.8063		2.57776	7.38855	7.71031	-3.32193	-3.32193	5.20188		-0.372082		2.94985	7.76063	8.08239	-2.94985	-2.94985	5.57396
ENSCAFG00000005049	1.70575	22.3415	111.611	0	2.31979	13.6023		0.770409	4.48166	6.80234	-3.32193	1.21399	3.76578		-1.27576		2.04617	5.75742	8.0781	-2.04617	2.48975	5.04154
ENSCAFG00000009858	0.852877	11.1708	76.4975	0	1.54652	1.60028		-0.229591	3.48166	6.25734	-3.32193	0.629029	0.67832		-1.77576		1.54617	5.25742	8.0331	-1.54617	2.40479	2.45408
ENSCAFG00000023453	0	30.3207	79.0056	0.912058	0	3.20055		-3.32193	4.92223	6.30388	-0.132802	-3.32193	1.67832		-1.72737		-1.59456	6.64959	8.03125	1.59456	-1.59456	3.40569
ENSCAFG00000000270	24.7334	327.144	1239.01	0.912058	0.773262	224.839		4.62839	8.35378	10.275	-0.132802	-0.370971	7.81275		2.24779		2.3806	6.10599	8.02718	-2.3806	-2.61876	5.56495
ENSCAFG00000025443	2.55863	1.59582	129.168	0	0	0		1.35537	0.674301	7.0131	-3.32193	-3.32193	-3.32193		-0.983278		2.33865	1.65758	7.99638	-2.33865	-2.33865	-2.33865
ENSCAFG00000013078	19.6162	863.341	2367.66	4.56029	5.41283	120.021		4.29397	9.75379	11.2092	2.18913	2.43638	6.90714		3.24155		1.05242	6.51224	7.9677	-1.05242	-0.805164	3.66559
ENSCAFG00000012511	3.41151	43.0872	144.217	0	0	12.8022		1.77041	5.42919	7.17209	-3.32193	-3.32193	3.67832		-0.77576		2.54617	6.20495	7.94785	-2.54617	-2.54617	4.45408
ENSCAFG00000010163	2.55863	49.4705	122.898	0	0	15.2026		1.35537	5.6285	6.94131	-3.32193	-3.32193	3.92625		-0.983278		2.33865	6.61178	7.92459	-2.33865	-2.33865	4.90953
ENSCAFG00000011098	4.26438	41.4914	477.796	0.912058	0	0		2.09234	5.37474	8.90025	-0.132802	-3.32193	-3.32193		0.979767		1.11257	4.39497	7.92048	-1.11257	-4.3017	-4.3017
ENSCAFG00000019356	2.55863	217.032	363.677	0.912058	2.31979	31.2054		1.35537	7.76176	8.50651	-0.132802	1.21399	4.96372		0.611285		0.744087	7.15048	7.89523	-0.744087	0.602707	4.35244
ENSCAFG00000011390	5.11726	57.4497	164.282	0	1.54652	7.20124		2.35537	5.84423	7.36003	-3.32193	0.629029	2.84825		-0.483278		2.83865	6.3275	7.8433	-2.83865	1.11231	3.33152
ENSCAFG00000024924	34.9679	105.324	427.634	0	1.54652	1.60028		5.12796	6.7187	8.74023	-3.32193	0.629029	0.67832		0.903016		4.22494	5.81568	7.83721	-4.22494	-0.273987	-0.224696
ENSCAFG00000002808	25.5863	577.688	1101.06	0.912058	0	128.822		4.6773	9.17415	10.1047	-0.132802	-3.32193	7.00924		2.27225		2.40505	6.9019	7.83243	-2.40505	-5.59418	4.73699
ENSCAFG00000004810	4.26438	105.324	147.979	0	0	5.60096		2.09234	6.7187	7.20925	-3.32193	-3.32193	2.48568		-0.614796		2.70713	7.33349	7.82404	-2.70713	-2.70713	3.10047
ENSCAFG00000012290	33.2622	295.227	1694.23	1.82412	5.41283	214.437		5.05581	8.20568	10.7264	0.867198	2.43638	7.74441		2.9615		2.09431	5.24418	7.76491	-2.09431	-0.52512	4.7829
ENSCAFG00000009281	2.55863	41.4914	107.849	0	0	11.2019		1.35537	5.37474	6.75287	-3.32193	-3.32193	3.48568		-0.983278		2.33865	6.35802	7.73615	-2.33865	-2.33865	4.46895
ENSCAFG00000013439	3.41151	43.0872	124.152	0	0	20.0034		1.77041	5.42919	6.95596	-3.32193	-3.32193	4.32218		-0.77576		2.54617	6.20495	7.73172	-2.54617	-2.54617	5.09794
ENSCAFG00000016662	1.70575	15.9582	87.784	0	0	11.2019		0.770409	3.99623	6.45589	-3.32193	-3.32193	3.48568		-1.27576		2.04617	5.27199	7.73165	-2.04617	-2.04617	4.76143
ENSCAFG00000011629	0	7.97912	62.7029	0.912058	3.86631	0.800138		-3.32193	2.99623	5.97046	-0.132802	1.95096	-0.32168		-1.72737		-1.59456	4.72359	7.69782	1.59456	3.67832	1.40569
ENSCAFG00000008214	5.11726	22.3415	145.471	0	3.86631	12.8022		2.35537	4.48166	7.18458	-3.32193	1.95096	3.67832		-0.483278		2.83865	4.96493	7.66786	-2.83865	2.43424	4.1616
ENSCAFG00000025569	43.4967	70.2162	416.347	0	10.0524	10.4018		5.44283	6.13373	8.70164	-3.32193	3.32947	3.37876		1.06045		4.38238	5.07328	7.64119	-4.38238	2.26902	2.31831
ENSCAFG00000007216	5.97014	150.007	465.255	0.912058	2.31979	52.8091		2.57776	7.22889	8.86188	-0.132802	1.21399	5.72271		1.22248		1.35528	6.00641	7.6394	-1.35528	-0.00848919	4.50023
ENSCAFG00000013707	8.52877	140.432	550.531	0.912058	2.31979	47.2081		3.09234	7.13373	9.10468	-0.132802	1.21399	5.56096		1.47977		1.61257	5.65397	7.62491	-1.61257	-0.265776	4.0812
ENSCAFG00000003221	0	3.19165	101.579	2.73617	0	14.4025		-3.32193	1.6743	6.66645	1.45216	-3.32193	3.84825		-0.934884		-2.38704	2.60919	7.60134	2.38704	-2.38704	4.78313
ENSCAFG00000008672	2.55863	20.7457	288.433	0.912058	0.773262	2.40041		1.35537	4.37474	8.17209	-0.132802	-0.370971	1.26328		0.611285		0.744087	3.76346	7.56081	-0.744087	-0.982255	0.651998
ENSCAFG00000006924	7.67589	121.283	690.986	1.82412	3.09305	43.2074		2.94033	6.92223	9.43251	0.867198	1.62903	5.43321		1.90377		1.03657	5.01846	7.52875	-1.03657	-0.274737	3.52944
ENSCAFG00000023763	0.852877	17.5541	53.9245	0	4.63957	2.40041		-0.229591	4.13373	5.75287	-3.32193	2.21399	1.26328		-1.77576		1.54617	5.90949	7.52863	-1.54617	3.98975	3.03904
ENSCAFG00000001288	3.41151	25.5332	107.849	0	0	17.603		1.77041	4.6743	6.75287	-3.32193	-3.32193	4.13775		-0.77576		2.54617	5.45006	7.52863	-2.54617	-2.54617	4.91351
ENSCAFG00000023436	1.70575	19.1499	228.238	0.912058	0.773262	2.40041		0.770409	4.25926	7.8344	-0.132802	-0.370971	1.26328		0.318803		0.451605	3.94046	7.51559	-0.451605	-0.689774	0.944479
ENSCAFG00000010219	4.26438	38.2998	117.881	0	1.54652	16.0028		2.09234	5.25926	6.88119	-3.32193	0.629029	4.00025		-0.614796		2.70713	5.87406	7.49599	-2.70713	1.24382	4.61504
ENSCAFG00000007328	4.26438	38.2998	117.881	0	0.773262	15.2026		2.09234	5.25926	6.88119	-3.32193	-0.370971	3.92625		-0.614796		2.70713	5.87406	7.49599	-2.70713	0.243825	4.54104
ENSCAFG00000017891	0	12.7666	53.9245	0.912058	2.31979	8.80151		-3.32193	3.6743	5.75287	-0.132802	1.21399	3.13775		-1.72737		-1.59456	5.40167	7.48023	1.59456	2.94136	4.86512
ENSCAFG00000002846	1.70575	73.4079	221.968	0.912058	1.54652	2.40041		0.770409	6.19786	7.79421	-0.132802	0.629029	1.26328		0.318803		0.451605	5.87906	7.47541	-0.451605	0.310226	0.944479
ENSCAFG00000005330	2.55863	68.6204	86.53	0	0.773262	12.8022		1.35537	6.10057	6.43513	-3.32193	-0.370971	3.67832		-0.983278		2.33865	7.08384	7.41841	-2.33865	0.612308	4.6616
ENSCAFG00000010691	4.26438	38.2998	110.357	0	0	9.60165		2.09234	5.25926	6.78604	-3.32193	-3.32193	3.26328		-0.614796		2.70713	5.87406	7.40083	-2.70713	-2.70713	3.87808
ENSCAFG00000013154	7.67589	135.645	629.537	1.82412	0	62.4107		2.94033	7.08369	9.29815	0.867198	-3.32193	5.96372		1.90377		1.03657	5.17993	7.39438	-1.03657	-5.22569	4.05996
ENSCAFG00000011705	3.41151	20.7457	285.925	0.912058	0.773262	1.60028		1.77041	4.37474	8.15949	-0.132802	-0.370971	0.67832		0.818803		0.951605	3.55594	7.34069	-0.951605	-1.18977	-0.140483
ENSCAFG00000010190	4.26438	105.324	102.833	0	0	8.80151		2.09234	6.7187	6.68416	-3.32193	-3.32193	3.13775		-0.614796		2.70713	7.33349	7.29895	-2.70713	-2.70713	3.75255
ENSCAFG00000019841	1.70575	33.5123	390.012	3.64823	6.95936	33.6058		0.770409	5.06662	8.60737	1.8672	2.79895	5.07064		1.3188		-0.548395	3.74782	7.28857	0.548395	1.48015	3.75183
ENSCAFG00000009675	0	4.78747	131.676	7.29647	3.09305	14.4025		-3.32193	2.25926	7.04085	2.8672	1.62903	3.84825		-0.227365		-3.09456	2.48663	7.26821	3.09456	1.85639	4.07561
ENSCAFG00000009877	7.67589	35.1081	134.184	0	0	5.60096		2.94033	5.13373	7.06807	-3.32193	-3.32193	2.48568		-0.190797		3.13113	5.32453	7.25887	-3.13113	-3.13113	2.67647
ENSCAFG00000008104	5.97014	9.57494	114.119	0	13.1455	4.80083		2.57776	3.25926	6.8344	-3.32193	3.71649	2.26328		-0.372082		2.94985	3.63135	7.20648	-2.94985	4.08857	2.63536
ENSCAFG00000025605	109.168	153.199	487.828	0	14.692	40.807		6.77041	7.25926	8.93023	-3.32193	3.87696	5.35075		1.72424		5.04617	5.53502	7.20599	-5.04617	2.15272	3.62651
ENSCAFG00000000430	1.70575	70.2162	318.531	2.73617	2.31979	16.0028		0.770409	6.13373	8.31529	1.45216	1.21399	4.00025		1.11128		-0.340876	5.02245	7.204	0.340876	0.102707	2.88896
ENSCAFG00000024721	331.769	1506.46	2560.79	0.912058	10.8257	25.6044		8.37404	10.5569	11.3224	-0.132802	3.43638	4.67832		4.12062		4.25342	6.43633	7.20175	-4.25342	-0.684232	0.557704
ENSCAFG00000000212	2.55863	51.0664	221.968	0.912058	0.773262	16.0028		1.35537	5.6743	7.79421	-0.132802	-0.370971	4.00025		0.611285		0.744087	5.06302	7.18292	-0.744087	-0.982255	3.38896
ENSCAFG00000014530	0.852877	71.8121	179.33	1.82412	0	16.8029		-0.229591	6.16615	7.48647	0.867198	-3.32193	4.07064		0.318803		-0.548395	5.84735	7.16767	0.548395	-3.64073	3.75183
ENSCAFG00000005283	4.26438	121.283	400.044	1.82412	3.09305	38.4066		2.09234	6.92223	8.64402	0.867198	1.62903	5.26328		1.47977		0.61257	5.44246	7.16425	-0.61257	0.149262	3.78352
ENSCAFG00000010796	0	15.9582	104.087	5.47235	1.54652	6.4011		-3.32193	3.99623	6.70164	2.45216	0.629029	2.67832		-0.434884		-2.88704	4.43111	7.13653	2.88704	1.06391	3.1132
ENSCAFG00000012722	3.41151	35.1081	244.541	0.912058	6.1861	24.0041		1.77041	5.13373	7.93393	-0.132802	2.62903	4.58521		0.818803		0.951605	4.31493	7.11513	-0.951605	1.81023	3.76641
ENSCAFG00000024423	18.7633	70.2162	186.855	0	0	4.80083		4.22984	6.13373	7.54577	-3.32193	-3.32193	2.26328		0.453956		3.77588	5.67978	7.09182	-3.77588	-3.77588	1.80933
ENSCAFG00000008380	8.52877	59.0455	1656.61	17.3291	19.3315	25.6044		3.09234	5.88375	10.694	4.11513	4.27289	4.67832		3.60373		-0.511394	2.28002	7.09029	0.511394	0.669154	1.07459
ENSCAFG00000017082	10.2345	15.9582	136.692	0	0.773262	20.8036		3.35537	3.99623	7.09479	-3.32193	-0.370971	4.37876		0.0167216		3.33865	3.97951	7.07807	-3.33865	-0.387692	4.36204
ENSCAFG00000010290	2.55863	108.516	205.665	0.912058	4.63957	6.4011		1.35537	6.76176	7.68416	-0.132802	2.21399	2.67832		0.611285		0.744087	6.15048	7.07287	-0.744087	1.60271	2.06704
ENSCAFG00000016866	6.82301	116.495	333.579	0.912058	3.09305	52.8091		2.77041	6.86413	8.38189	-0.132802	1.62903	5.72271		1.3188		1.45161	5.54532	7.06308	-1.45161	0.310226	4.40391
ENSCAFG00000024178	3.41151	28.7248	77.7516	0	2.31979	7.20124		1.77041	4.84423	6.2808	-3.32193	1.21399	2.84825		-0.77576		2.54617	5.61999	7.05656	-2.54617	1.98975	3.624
ENSCAFG00000012112	0.852877	30.3207	114.119	0.912058	0.773262	7.20124		-0.229591	4.92223	6.8344	-0.132802	-0.370971	2.84825		-0.181197		-0.0483945	5.10343	7.01559	0.0483945	-0.189774	3.02944
ENSCAFG00000002437	3.41151	49.4705	75.2434	0	0	6.4011		1.77041	5.6285	6.23349	-3.32193	-3.32193	2.67832		-0.77576		2.54617	6.40426	7.00925	-2.54617	-2.54617	3.45408
ENSCAFG00000003741	1.70575	20.7457	52.6704	0	3.09305	4.80083		0.770409	4.37474	5.71892	-3.32193	1.62903	2.26328		-1.27576		2.04617	5.6505	6.99468	-2.04617	2.90479	3.53904
ENSCAFG00000023582	9.38164	256.928	833.948	4.56029	11.5989	64.8112		3.22984	8.00522	9.70381	2.18913	3.53592	6.01817		2.70948		0.520357	5.29573	6.99433	-0.520357	0.826437	3.30869
ENSCAFG00000018064	17.0575	108.516	164.282	0	0	48.8084		4.09234	6.76176	7.36003	-3.32193	-3.32193	5.60906		0.385204		3.70713	6.37656	6.97482	-3.70713	-3.70713	5.22385
ENSCAFG00000023920	1189.76	4908.75	8245.43	3.64823	9.27914	30.4052		10.2165	12.2611	13.0094	1.8672	3.21399	4.92625		6.04183		4.17463	6.21931	6.96755	-4.17463	-2.82784	-1.11558
ENSCAFG00000003578	3.41151	73.4079	581.883	6.38441	6.1861	89.6154		1.77041	6.19786	9.18458	2.67455	2.62903	6.48568		2.22248		-0.452072	3.97538	6.9621	0.452072	0.406548	4.26319
ENSCAFG00000010521	5.11726	1.59582	89.0381	0	3.09305	2.40041		2.35537	0.674301	6.47635	-3.32193	1.62903	1.26328		-0.483278		2.83865	1.15758	6.95963	-2.83865	2.11231	1.74656
ENSCAFG00000014332	3.41151	82.9828	529.212	5.47235	5.41283	30.4052		1.77041	6.37474	9.0477	2.45216	2.43638	4.92625		2.11128		-0.340876	4.26346	6.93642	0.340876	0.325099	2.81496
ENSCAFG00000023292	119.403	521.834	1267.85	0.912058	5.41283	19.2033		6.89969	9.02745	10.3082	-0.132802	2.43638	4.26328		3.38344		3.51625	5.644	6.92473	-3.51625	-0.947061	0.879838
ENSCAFG00000004165	2.55863	20.7457	60.1948	0	1.54652	6.4011		1.35537	4.37474	5.91157	-3.32193	0.629029	2.67832		-0.983278		2.33865	5.35802	6.89484	-2.33865	1.61231	3.6616
ENSCAFG00000004556	5.11726	55.8538	254.574	0.912058	0	15.2026		2.35537	5.80358	7.99194	-0.132802	-3.32193	3.92625		1.11128		1.24409	4.6923	6.88065	-1.24409	-4.43321	2.81496
ENSCAFG00000014498	5.11726	159.582	440.174	2.73617	3.86631	12.0021		2.35537	7.31816	8.78193	1.45216	1.95096	3.58521		1.90377		0.451605	5.41439	6.87816	-0.451605	0.0471914	1.68144
ENSCAFG00000020305	25.5863	212.245	1123.64	3.64823	0	136.824		4.6773	7.72958	10.134	1.8672	-3.32193	7.09617		3.27225		1.40505	4.45734	6.86171	-1.40505	-6.59418	3.82392
ENSCAFG00000001389	0.852877	43.0872	33.8596	0	2.31979	14.4025		-0.229591	5.42919	5.08149	-3.32193	1.21399	3.84825		-1.77576		1.54617	7.20495	6.85725	-1.54617	2.98975	5.624
ENSCAFG00000013715	23.0277	220.224	1795.81	10.9447	18.5583	143.225		4.5253	7.78283	10.8104	3.45216	4.21399	7.16214		3.98873		0.536568	3.7941	6.82169	-0.536568	0.225263	3.17341
ENSCAFG00000008353	138.166	526.622	4169.74	10.0326	75.0064	25.6044		7.11026	9.04062	12.0257	3.32663	6.22894	4.67832		5.21844		1.89181	3.82218	6.8073	-1.89181	1.0105	-0.540124
ENSCAFG00000005593	5.97014	213.84	260.844	0.912058	0	99.2171		2.57776	7.74039	8.02704	-0.132802	-3.32193	6.63252		1.22248		1.35528	6.51791	6.80456	-1.35528	-4.54441	5.41004
ENSCAFG00000009993	5.97014	108.516	448.953	2.73617	2.31979	46.408		2.57776	6.76176	8.81042	1.45216	1.21399	5.5363		2.01496		0.562802	4.7468	6.79546	-0.562802	-0.80097	3.52134
ENSCAFG00000025537	21.3219	100.537	161.773	0	0.773262	16.0028		4.41427	6.65158	7.33783	-3.32193	-0.370971	4.00025		0.546168		3.8681	6.10541	6.79166	-3.8681	-0.917139	3.45408
ENSCAFG00000003200	1.70575	33.5123	137.946	0.912058	0	12.0021		0.770409	5.06662	7.10796	-0.132802	-3.32193	3.58521		0.318803		0.451605	4.74782	6.78916	-0.451605	-3.64073	3.26641
ENSCAFG00000019477	3.41151	46.2789	386.25	3.64823	7.73262	75.2129		1.77041	5.53228	8.59339	1.8672	2.95096	6.23291		1.8188		-0.0483945	3.71348	6.77459	0.0483945	1.13215	4.41411
ENSCAFG00000007052	12.7931	164.37	637.061	2.73617	13.9187	65.6113		3.6773	7.3608	9.31529	1.45216	3.79895	6.03587		2.56473		1.11257	4.79607	6.75056	-1.11257	1.23422	3.47114
ENSCAFG00000018085	51.1726	295.227	1025.82	1.82412	0	117.62		5.6773	8.20568	10.0026	0.867198	-3.32193	6.87799		3.27225		2.40505	4.93343	6.73031	-2.40505	-6.59418	3.60574
ENSCAFG00000017544	36.6737	1005.37	1483.55	5.47235	3.09305	242.442		5.19667	9.97351	10.5348	2.45216	1.62903	7.92149		3.82442		1.37226	6.14909	6.71042	-1.37226	-2.19539	4.09708
ENSCAFG00000001438	1.70575	7.97912	317.277	5.47235	2.31979	7.20124		0.770409	2.99623	8.3096	2.45216	1.21399	2.84825		1.61128		-0.840876	1.38494	6.69831	0.840876	-0.397293	1.23696
ENSCAFG00000025591	13.646	76.5995	120.39	0	0.773262	8.80151		3.77041	6.25926	6.91157	-3.32193	-0.370971	3.13775		0.22424		3.54617	6.03502	6.68733	-3.54617	-0.595211	2.91351
ENSCAFG00000013417	5.11726	44.6831	221.968	0.912058	1.54652	4.80083		2.35537	5.48166	7.79421	-0.132802	0.629029	2.26328		1.11128		1.24409	4.37037	6.68292	-1.24409	-0.482255	1.152
ENSCAFG00000018608	1.70575	71.8121	220.714	2.73617	6.1861	63.2109		0.770409	6.16615	7.78604	1.45216	2.62903	5.9821		1.11128		-0.340876	5.05487	6.67475	0.340876	1.51774	4.87082
ENSCAFG00000004404	5.11726	52.6622	436.412	3.64823	6.1861	19.2033		2.35537	5.7187	8.76955	1.8672	2.62903	4.26328		2.11128		0.244087	3.60741	6.65826	-0.244087	0.517745	2.152
ENSCAFG00000002787	14.4989	162.774	519.18	1.82412	0	76.8132		3.85787	7.34673	9.02009	0.867198	-3.32193	6.26328		2.36253		1.49534	4.98419	6.65756	-1.49534	-5.68446	3.90075
ENSCAFG00000024325	1.70575	35.1081	216.952	2.73617	0	0.800138		0.770409	5.13373	7.76123	1.45216	-3.32193	-0.32168		1.11128		-0.340876	4.02245	6.64995	0.340876	-4.43321	-1.43296
ENSCAFG00000006935	1.70575	97.3452	329.817	6.38441	0	40.807		0.770409	6.60504	8.36552	2.67455	-3.32193	5.35075		1.72248		-0.952072	4.88256	6.64304	0.952072	-5.04441	3.62826
ENSCAFG00000010667	11.9403	132.453	327.309	0.912058	0.773262	8.00138		3.57776	7.04934	8.35451	-0.132802	-0.370971	3.00025		1.72248		1.85528	5.32686	6.63203	-1.85528	-2.09345	1.27777
ENSCAFG00000000658	0	6.38329	58.9407	3.64823	0.773262	4.80083		-3.32193	2.6743	5.88119	1.8672	-0.370971	2.26328		-0.727365		-2.59456	3.40167	6.60856	2.59456	0.356394	2.99065
ENSCAFG00000012788	1.70575	19.1499	171.806	1.82412	0	11.2019		0.770409	4.25926	7.42464	0.867198	-3.32193	3.48568		0.818803		-0.0483945	3.44046	6.60583	0.0483945	-4.14073	2.66687
ENSCAFG00000023568	12.7931	153.199	659.634	3.64823	3.86631	12.8022		3.6773	7.25926	9.36552	1.8672	1.95096	3.67832		2.77225		0.905051	4.48702	6.59327	-0.905051	-0.821291	0.906071
ENSCAFG00000023533	1.70575	12.7666	120.39	0.912058	1.54652	4.00069		0.770409	3.6743	6.91157	-0.132802	0.629029	2.00025		0.318803		0.451605	3.3555	6.59276	-0.451605	0.310226	1.68144
ENSCAFG00000024285	24.7334	82.9828	151.741	0	2.31979	6.4011		4.62839	6.37474	7.24547	-3.32193	1.21399	2.67832		0.653231		3.97516	5.72151	6.59224	-3.97516	0.560761	2.02509
ENSCAFG00000017037	22.1748	416.51	1221.45	7.29647	17.0118	66.4114		4.47085	8.70221	10.2544	2.8672	4.08846	6.05336		3.66902		0.801825	5.03318	6.58536	-0.801825	0.419438	2.38434
ENSCAFG00000023225	655.009	3094.3	6202.57	6.38441	18.5583	53.6092		9.35537	11.5954	12.5986	2.67455	4.21399	5.74441		6.01496		3.34041	5.58044	6.58369	-3.34041	-1.80097	-0.270553
ENSCAFG00000014040	5.11726	38.2998	204.411	0.912058	1.54652	20.0034		2.35537	5.25926	7.67533	-0.132802	0.629029	4.32218		1.11128		1.24409	4.14798	6.56405	-1.24409	-0.482255	3.21089
ENSCAFG00000025035	34.9679	52.6622	175.568	0	6.1861	7.20124		5.12796	5.7187	7.45589	-3.32193	2.62903	2.84825		0.903016		4.22494	4.81568	6.55287	-4.22494	1.72601	1.94523
ENSCAFG00000017367	5.11726	33.5123	66.465	0	1.54652	4.00069		2.35537	5.06662	6.05452	-3.32193	0.629029	2.00025		-0.483278		2.83865	5.5499	6.5378	-2.83865	1.11231	2.48353
ENSCAFG00000024556	32.4093	62.2371	166.79	0	10.0524	6.4011		5.01834	5.9597	7.38189	-3.32193	3.32947	2.67832		0.848204		4.17013	5.1115	6.53368	-4.17013	2.48126	1.83012
ENSCAFG00000011823	5.97014	27.129	71.4813	0	4.63957	8.00138		2.57776	4.76176	6.15949	-3.32193	2.21399	3.00025		-0.372082		2.94985	5.13385	6.53158	-2.94985	2.58607	3.37233
ENSCAFG00000017871	21.3219	143.624	1469.76	11.8568	14.692	81.614		4.41427	7.16615	10.5214	3.56764	3.87696	6.35075		3.99095		0.423314	3.1752	6.53041	-0.423314	-0.113995	2.35979
ENSCAFG00000003815	3.41151	15.9582	53.9245	0	0	3.20055		1.77041	3.99623	5.75287	-3.32193	-3.32193	1.67832		-0.77576		2.54617	4.77199	6.52863	-2.54617	-2.54617	2.45408
ENSCAFG00000007464	16.2047	293.632	707.288	3.64823	5.41283	18.4032		4.01834	8.19786	9.46615	1.8672	2.43638	4.20188		2.94277		1.07557	5.2551	6.52339	-1.07557	-0.506383	1.25911
ENSCAFG00000014353	19.6162	22.3415	546.769	1.82412	0	4.80083		4.29397	4.48166	9.09479	0.867198	-3.32193	2.26328		2.58058		1.71339	1.90107	6.5142	-1.71339	-5.90251	-0.317302
ENSCAFG00000023050	0.852877	6.38329	112.865	1.82412	3.09305	1.60028		-0.229591	2.6743	6.81846	0.867198	1.62903	0.67832		0.318803		-0.548395	2.3555	6.49965	0.548395	1.31023	0.359517
ENSCAFG00000001289	27.2921	456.406	901.667	3.64823	14.692	66.4114		4.77041	8.83417	9.81645	1.8672	3.87696	6.05336		3.3188		1.45161	5.51537	6.49765	-1.45161	0.558153	2.73456
ENSCAFG00000018171	209.808	2321.92	9375.33	51.9873	64.1807	107.218		7.71292	11.1811	13.1947	5.70009	6.00407	6.74441		6.70651		1.00642	4.4746	6.48815	-1.00642	-0.702437	0.0379036
ENSCAFG00000010817	0.852877	63.8329	158.011	3.64823	2.31979	12.0021		-0.229591	5.99623	7.30388	1.8672	1.21399	3.58521		0.818803		-1.04839	5.17743	6.48508	1.04839	0.395188	2.76641
ENSCAFG00000014988	97.2279	443.639	1873.56	4.56029	17.0118	45.6078		6.6033	8.79324	10.8716	2.18913	4.08846	5.51121		4.39621		2.20709	4.39703	6.47536	-2.20709	-0.307752	1.115
ENSCAFG00000018266	7.67589	124.474	232.001	0.912058	0	7.20124		2.94033	6.9597	7.85798	-0.132802	-3.32193	2.84825		1.40377		1.53657	5.55594	6.45422	-1.53657	-4.72569	1.44448
ENSCAFG00000023531	9.38164	38.2998	84.0218	0	0	7.20124		3.22984	5.25926	6.39269	-3.32193	-3.32193	2.84825		-0.0460438		3.27588	5.30531	6.43874	-3.27588	-3.27588	2.89429
ENSCAFG00000018020	0.852877	20.7457	76.4975	0.912058	0.773262	7.20124		-0.229591	4.37474	6.25734	-0.132802	-0.370971	2.84825		-0.181197		-0.0483945	4.55594	6.43854	0.0483945	-0.189774	3.02944
ENSCAFG00000015198	0	7.97912	51.4164	3.64823	4.63957	5.60096		-3.32193	2.99623	5.68416	1.8672	2.21399	2.48568		-0.727365		-2.59456	3.72359	6.41152	2.59456	2.94136	3.21304
ENSCAFG00000015778	5.11726	73.4079	183.092	0.912058	3.09305	12.8022		2.35537	6.19786	7.51643	-0.132802	1.62903	3.67832		1.11128		1.24409	5.08658	6.40514	-1.24409	0.517745	2.56704
ENSCAFG00000024391	127.931	542.58	1294.19	1.82412	24.7444	30.4052		6.99923	9.08369	10.3378	0.867198	4.62903	4.92625		3.93321		3.06601	5.15048	6.40462	-3.06601	0.695816	0.993035
ENSCAFG00000004321	11.9403	303.207	1113.6	14.5929	13.9187	95.2164		3.57776	8.24416	10.121	3.8672	3.79895	6.57314		3.72248		-0.144717	4.52168	6.39854	0.144717	0.0764733	2.85066
ENSCAFG00000012906	2.55863	84.5787	181.838	1.82412	2.31979	13.6023		1.35537	6.40222	7.50651	0.867198	1.21399	3.76578		1.11128		0.244087	5.29094	6.39523	-0.244087	0.102707	2.6545
ENSCAFG00000017547	115.991	2222.98	3335.79	13.6809	5.41283	609.705		6.85787	11.1183	11.7038	3.77409	2.43638	9.25197		5.31598		1.54189	5.8023	6.38783	-1.54189	-2.8796	3.93599
ENSCAFG00000016044	5.11726	57.4497	511.655	7.29647	6.1861	64.011		2.35537	5.84423	8.99903	2.8672	2.62903	6.00025		2.61128		-0.255913	3.23294	6.38774	0.255913	0.0177445	3.38896
ENSCAFG00000007470	1.70575	35.1081	104.087	0.912058	0	18.4032		0.770409	5.13373	6.70164	-0.132802	-3.32193	4.20188		0.318803		0.451605	4.81493	6.38284	-0.451605	-3.64073	3.88308
ENSCAFG00000010213	5.11726	62.2371	359.914	3.64823	4.63957	40.807		2.35537	5.9597	8.49151	1.8672	2.21399	5.35075		2.11128		0.244087	3.84842	6.38023	-0.244087	0.102707	3.23946
ENSCAFG00000010719	0.852877	31.9165	71.4813	0.912058	5.41283	5.60096		-0.229591	4.99623	6.15949	-0.132802	2.43638	2.48568		-0.181197		-0.0483945	5.17743	6.34069	0.0483945	2.61758	2.66687
ENSCAFG00000025183	1.70575	38.2998	142.963	1.82412	0.773262	15.2026		0.770409	5.25926	7.15949	0.867198	-0.370971	3.92625		0.818803		-0.0483945	4.44046	6.34069	0.0483945	-1.18977	3.10744
ENSCAFG00000007595	31.5564	41.4914	426.38	0.912058	0	20.8036		4.97986	5.37474	8.73599	-0.132802	-3.32193	4.37876		2.42353		2.55633	2.95121	6.31246	-2.55633	-5.74546	1.95523
ENSCAFG00000019527	2.55863	87.7703	270.876	4.56029	5.41283	47.2081		1.35537	6.45566	8.08149	2.18913	2.43638	5.56096		1.77225		-0.416877	4.68341	6.30924	0.416877	0.664135	3.78871
ENSCAFG00000002313	9.38164	54.258	647.094	7.29647	4.63957	40.807		3.22984	5.76176	9.33783	2.8672	2.21399	5.35075		3.04852		0.181321	2.71324	6.28931	-0.181321	-0.834528	2.30223
ENSCAFG00000007047	10.2345	126.07	237.017	0.912058	3.09305	4.00069		3.35537	6.97808	7.88885	-0.132802	1.62903	2.00025		1.61128		1.74409	5.3668	6.27756	-1.74409	0.0177445	0.388964
ENSCAFG00000023096	3.41151	20.7457	45.1461	0	2.31979	6.4011		1.77041	4.37474	5.49653	-3.32193	1.21399	2.67832		-0.77576		2.54617	5.1505	6.27229	-2.54617	1.98975	3.45408
ENSCAFG00000015192	3.41151	31.9165	45.1461	0	2.31979	3.20055		1.77041	4.99623	5.49653	-3.32193	1.21399	1.67832		-0.77576		2.54617	5.77199	6.27229	-2.54617	1.98975	2.45408
ENSCAFG00000025346	2.55863	30.3207	38.8758	0	0	9.60165		1.35537	4.92223	5.2808	-3.32193	-3.32193	3.26328		-0.983278		2.33865	5.90551	6.26408	-2.33865	-2.33865	4.24656
ENSCAFG00000000059	17.0575	232.99	1711.79	30.0979	83.5123	143.225		4.09234	7.86413	10.7413	4.91159	6.38392	7.16214		4.50196		-0.409628	3.36216	6.23932	0.409628	1.88195	2.66017
ENSCAFG00000017137	3.41151	12.7666	132.93	0.912058	0.773262	13.6023		1.77041	3.6743	7.05452	-0.132802	-0.370971	3.76578		0.818803		0.951605	2.8555	6.23572	-0.951605	-1.18977	2.94698
ENSCAFG00000019462	0.852877	27.129	66.465	0.912058	0	1.60028		-0.229591	4.76176	6.05452	-0.132802	-3.32193	0.67832		-0.181197		-0.0483945	4.94296	6.23572	0.0483945	-3.14073	0.859517
ENSCAFG00000002327	4.26438	19.1499	48.9082	0	0	15.2026		2.09234	4.25926	5.61201	-3.32193	-3.32193	3.92625		-0.614796		2.70713	4.87406	6.2268	-2.70713	-2.70713	4.54104
ENSCAFG00000023695	5.97014	12.7666	57.6866	0	4.63957	21.6037		2.57776	3.6743	5.85017	-3.32193	2.21399	4.43321		-0.372082		2.94985	4.04638	6.22225	-2.94985	2.58607	4.80529
ENSCAFG00000012865	63.9657	840.999	4108.29	47.427	91.2449	257.644		5.99923	9.71596	12.0043	5.56764	6.51167	8.00924		5.78343		0.215795	3.93253	6.22089	-0.215795	0.72824	2.2258
ENSCAFG00000000252	0.852877	14.3624	65.211	0.912058	0	2.40041		-0.229591	3.84423	6.02704	-0.132802	-3.32193	1.26328		-0.181197		-0.0483945	4.02542	6.20824	0.0483945	-3.14073	1.44448
ENSCAFG00000002515	3.41151	70.2162	130.422	0.912058	0	8.80151		1.77041	6.13373	7.02704	-0.132802	-3.32193	3.13775		0.818803		0.951605	5.31493	6.20824	-0.951605	-4.14073	2.31895
ENSCAFG00000023957	4.26438	17.5541	47.6542	0	0.773262	4.00069		2.09234	4.13373	5.57453	-3.32193	-0.370971	2.00025		-0.614796		2.70713	4.74853	6.18933	-2.70713	0.243825	2.61504
ENSCAFG00000013996	6.82301	60.6413	257.082	1.82412	3.09305	22.4039		2.77041	5.92223	8.00608	0.867198	1.62903	4.48568		1.8188		0.951605	4.10343	6.18728	-0.951605	-0.189774	2.66687
ENSCAFG00000015393	2.55863	41.4914	36.3677	0	3.09305	32.0055		1.35537	5.37474	5.18458	-3.32193	1.62903	5.00025		-0.983278		2.33865	6.35802	6.16786	-2.33865	2.61231	5.98353
ENSCAFG00000007316	10.2345	44.6831	71.4813	0	0	26.4045		3.35537	5.48166	6.15949	-3.32193	-3.32193	4.72271		0.0167216		3.33865	5.46493	6.14277	-3.33865	-3.33865	4.70599
ENSCAFG00000000681	0.852877	6.38329	61.4488	0.912058	6.1861	0.800138		-0.229591	2.6743	5.94131	-0.132802	2.62903	-0.32168		-0.181197		-0.0483945	2.8555	6.12251	0.0483945	2.81023	-0.140483
ENSCAFG00000003959	3.41151	82.9828	122.898	0.912058	0	8.80151		1.77041	6.37474	6.94131	-0.132802	-3.32193	3.13775		0.818803		0.951605	5.55594	6.12251	-0.951605	-4.14073	2.31895
ENSCAFG00000004890	0.852877	1.59582	60.1948	0.912058	3.86631	6.4011		-0.229591	0.674301	5.91157	-0.132802	1.95096	2.67832		-0.181197		-0.0483945	0.855498	6.09276	0.0483945	2.13215	2.85952
ENSCAFG00000024649	721.534	2353.84	5975.58	10.9447	27.0642	65.6113		9.49492	11.2008	12.5449	3.45216	4.75831	6.03587		6.47354		3.02138	4.72726	6.07132	-3.02138	-1.71523	-0.437669
ENSCAFG00000023843	516.843	1902.22	4306.43	8.20852	30.1572	107.218		9.01358	10.8935	12.0723	3.03712	4.91443	6.74441		6.02535		2.98823	4.86812	6.04692	-2.98823	-1.11092	0.719056
ENSCAFG00000018605	17.9104	285.652	529.212	3.64823	0	18.4032		4.16273	8.15812	9.0477	1.8672	-3.32193	4.20188		3.01496		1.14776	5.14315	6.03274	-1.14776	-6.33689	1.18692
ENSCAFG00000004443	58.8485	36.7039	6417.01	165.995	274.508	120.021		5.87893	5.19786	12.6477	7.37499	8.1007	6.90714		6.62696		-0.74803	-1.4291	6.02072	0.74803	1.47374	0.280176
ENSCAFG00000011971	17.0575	154.795	623.267	5.47235	5.41283	55.2095		4.09234	7.27421	9.28371	2.45216	2.43638	5.78684		3.27225		0.820088	4.00197	6.01146	-0.820088	-0.835865	2.5146
ENSCAFG00000009162	21.3219	148.412	1165.02	15.505	25.5176	12.8022		4.41427	7.21346	10.1861	3.95466	4.67342	3.67832		4.18446		0.229802	3.029	6.00168	-0.229802	0.48896	-0.506143
ENSCAFG00000023480	5.97014	31.9165	48.9082	0	0.773262	4.00069		2.57776	4.99623	5.61201	-3.32193	-0.370971	2.00025		-0.372082		2.94985	5.36831	5.98409	-2.94985	0.00111134	2.37233
ENSCAFG00000007419	104.904	1524.01	5159.19	63.8441	25.5176	240.841		6.71292	10.5737	12.3329	5.99648	4.67342	7.91194		6.3547		0.358221	4.21896	5.97823	-0.358221	-1.68128	1.55724
ENSCAFG00000007158	5.97014	44.6831	146.725	0.912058	0.773262	14.4025		2.57776	5.48166	7.19697	-0.132802	-0.370971	3.84825		1.22248		1.35528	4.25918	5.97449	-1.35528	-1.59345	2.62576
ENSCAFG00000011570	0.852877	7.97912	55.1785	0.912058	3.86631	4.80083		-0.229591	2.99623	5.78604	-0.132802	1.95096	2.26328		-0.181197		-0.0483945	3.17743	5.96723	0.0483945	2.13215	2.44448
ENSCAFG00000016498	3.41151	15.9582	110.357	0.912058	8.50588	17.603		1.77041	3.99623	6.78604	-0.132802	3.08846	4.13775		0.818803		0.951605	3.17743	5.96723	-0.951605	2.26966	3.31895
ENSCAFG00000012564	0.852877	17.5541	55.1785	0.912058	0	4.80083		-0.229591	4.13373	5.78604	-0.132802	-3.32193	2.26328		-0.181197		-0.0483945	4.31493	5.96723	0.0483945	-3.14073	2.44448
ENSCAFG00000002845	33.2622	467.576	769.991	4.56029	3.09305	24.8043		5.05581	8.86906	9.5887	2.18913	1.62903	4.63252		3.62247		1.43334	5.24659	5.96623	-1.43334	-1.99344	1.01005
ENSCAFG00000010205	0.852877	6.38329	95.3084	2.73617	5.41283	8.00138		-0.229591	2.6743	6.57453	1.45216	2.43638	3.00025		0.611285		-0.840876	2.06302	5.96325	0.840876	1.8251	2.38896
ENSCAFG00000019176	13.646	97.3452	308.498	1.82412	5.41283	36.8063		3.77041	6.60504	8.26912	0.867198	2.43638	5.20188		2.3188		1.45161	4.28624	5.95031	-1.45161	0.117581	2.88308
ENSCAFG00000017439	0.852877	22.3415	130.422	5.47235	6.95936	12.8022		-0.229591	4.48166	7.02704	2.45216	2.79895	3.67832		1.11128		-1.34088	3.37037	5.91576	1.34088	1.68767	2.56704
ENSCAFG00000019405	12.7931	43.0872	543.007	6.38441	4.63957	51.2088		3.6773	5.42919	9.08483	2.67455	2.21399	5.67832		3.17593		0.501373	2.25326	5.9089	-0.501373	-0.961934	2.50239
ENSCAFG00000027687	0.852877	39.8956	91.5462	2.73617	0.773262	5.60096		-0.229591	5.31816	6.51643	1.45216	-0.370971	2.48568		0.611285		-0.840876	4.70687	5.90514	0.840876	-0.982255	1.87439
ENSCAFG00000013219	5.11726	35.1081	129.168	0.912058	0	7.20124		2.35537	5.13373	7.0131	-0.132802	-3.32193	2.84825		1.11128		1.24409	4.02245	5.90182	-1.24409	-4.43321	1.73696
ENSCAFG00000009481	1.70575	67.0246	165.536	4.56029	10.0524	21.6037		0.770409	6.06662	7.371	2.18913	3.32947	4.43321		1.47977		-0.709359	4.58685	5.89123	0.709359	1.8497	2.95344
ENSCAFG00000009253	4.26438	23.9374	116.627	0.912058	0	4.00069		2.09234	4.58119	6.86576	-0.132802	-3.32193	2.00025		0.979767		1.11257	3.60142	5.88599	-1.11257	-4.3017	1.02048
ENSCAFG00000015450	10.2345	95.7494	403.806	4.56029	7.73262	36.0062		3.35537	6.58119	8.65752	2.18913	2.95096	5.17017		2.77225		0.583123	3.80894	5.88527	-0.583123	0.178709	2.39792
ENSCAFG00000018281	3.41151	52.6622	146.725	1.82412	3.86631	12.0021		1.77041	5.7187	7.19697	0.867198	1.95096	3.58521		1.3188		0.451605	4.39989	5.87816	-0.451605	0.632154	2.26641
ENSCAFG00000006849	4.26438	14.3624	37.6217	0	4.63957	9.60165		2.09234	3.84423	5.23349	-3.32193	2.21399	3.26328		-0.614796		2.70713	4.45902	5.84829	-2.70713	2.82879	3.87808
ENSCAFG00000012210	3.41151	31.9165	203.157	3.64823	6.95936	28.0048		1.77041	4.99623	7.66645	1.8672	2.79895	4.8076		1.8188		-0.0483945	3.17743	5.84765	0.0483945	0.980151	2.9888
ENSCAFG00000017167	7.67589	25.5332	263.352	2.73617	5.41283	6.4011		2.94033	4.6743	8.04085	1.45216	2.43638	2.67832		2.19625		0.744087	2.47805	5.8446	-0.744087	0.240137	0.482073
ENSCAFG00000006334	0.852877	36.7039	100.325	3.64823	1.54652	14.4025		-0.229591	5.19786	6.64853	1.8672	0.629029	3.84825		0.818803		-1.04839	4.37906	5.82973	1.04839	-0.189774	3.02944
ENSCAFG00000025345	11.9403	11.1708	262.098	1.82412	3.86631	0.800138		3.57776	3.48166	8.03396	0.867198	1.95096	-0.32168		2.22248		1.35528	1.25918	5.81148	-1.35528	-0.271524	-2.54416
ENSCAFG00000011835	6.82301	86.1745	464.001	10.0326	7.73262	34.4059		2.77041	6.42919	8.85798	3.32663	2.95096	5.10458		3.04852		-0.27811	3.38067	5.80947	0.27811	-0.0975619	2.05607
ENSCAFG00000025606	41.791	151.603	342.358	0.912058	11.5989	28.805		5.38512	7.24416	8.41936	-0.132802	3.53592	4.84825		2.62616		2.75896	4.618	5.7932	-2.75896	0.909761	2.22209
ENSCAFG00000002309	13.646	17.5541	63.9569	0	2.31979	3.20055		3.77041	4.13373	5.99903	-3.32193	1.21399	1.67832		0.22424		3.54617	3.90949	5.77479	-3.54617	0.989751	1.45408
ENSCAFG00000016124	9.38164	108.516	554.293	10.9447	10.0524	46.408		3.22984	6.76176	9.11451	3.45216	3.32947	5.5363		3.341		-0.11116	3.42076	5.77351	0.11116	-0.0115316	2.1953
ENSCAFG00000005090	1.70575	19.1499	67.7191	0.912058	0.773262	12.0021		0.770409	4.25926	6.08149	-0.132802	-0.370971	3.58521		0.318803		0.451605	3.94046	5.76269	-0.451605	-0.689774	3.26641
ENSCAFG00000001593	3.41151	20.7457	135.438	1.82412	0.773262	1.60028		1.77041	4.37474	7.08149	0.867198	-0.370971	0.67832		1.3188		0.451605	3.05594	5.76269	-0.451605	-1.68977	-0.640483
ENSCAFG00000000697	35.8208	137.241	534.228	2.73617	6.1861	36.8063		5.16273	7.10057	9.06131	1.45216	2.62903	5.20188		3.30744		1.85528	3.79312	5.75387	-1.85528	-0.678414	1.89444
ENSCAFG00000002928	116.844	491.514	1844.72	10.0326	63.4075	80.8139		6.86844	8.94109	10.8492	3.32663	5.98658	6.33653		5.09754		1.77091	3.84355	5.75165	-1.77091	0.889046	1.239
ENSCAFG00000013763	17.9104	146.816	1608.96	51.0753	115.989	36.8063		4.16273	7.19786	10.6519	5.67455	6.85785	5.20188		4.91864		-0.755913	2.27922	5.73327	0.755913	1.93921	0.283242
ENSCAFG00000025322	8.52877	47.8747	48.9082	0	0	13.6023		3.09234	5.58119	5.61201	-3.32193	-3.32193	3.76578		-0.114796		3.20713	5.69599	5.7268	-3.20713	-3.20713	3.88058
ENSCAFG00000006248	6.82301	164.37	506.639	13.6809	0.773262	97.6168		2.77041	7.3608	8.98481	3.77409	-0.370971	6.60906		3.27225		-0.50184	4.08855	5.71257	0.50184	-3.64322	3.33681
ENSCAFG00000019926	1.70575	41.4914	65.211	0.912058	2.31979	11.2019		0.770409	5.37474	6.02704	-0.132802	1.21399	3.48568		0.318803		0.451605	5.05594	5.70824	-0.451605	0.895188	3.16687
ENSCAFG00000005609	38.3794	738.866	1236.5	14.5929	22.4246	88.8153		5.26226	9.52917	10.272	3.8672	4.48701	6.47274		4.56473		0.697532	4.96444	5.70732	-0.697532	-0.0777198	1.90801
ENSCAFG00000025596	4.26438	98.9411	145.471	1.82412	0	0.800138		2.09234	6.6285	7.18458	0.867198	-3.32193	-0.32168		1.47977		0.61257	5.14873	5.70482	-0.61257	-4.8017	-1.80145
ENSCAFG00000002961	3.41151	27.129	159.265	2.73617	13.1455	17.603		1.77041	4.76176	7.31529	1.45216	3.71649	4.13775		1.61128		0.159124	3.15048	5.704	-0.159124	2.10521	2.52647
ENSCAFG00000013635	255.01	1109.1	3457.44	17.3291	71.1401	176.83		7.99441	10.1152	11.7555	4.11513	6.15259	7.46622		6.05477		1.93964	4.0604	5.70072	-1.93964	0.0978231	1.41145
ENSCAFG00000011063	27.2921	260.119	953.084	12.7688	28.6107	104.018		4.77041	8.02303	9.89646	3.67455	4.83848	6.70069		4.22248		0.547928	3.80055	5.67398	-0.547928	0.616002	2.47821
ENSCAFG00000004905	75.906	285.652	2817.87	41.0426	102.844	340.059		6.24614	8.15812	11.4604	5.35905	6.68431	8.40964		5.8026		0.443546	2.35552	5.65779	-0.443546	0.881715	2.60704
ENSCAFG00000016816	0.852877	9.57494	62.7029	1.82412	0.773262	4.00069		-0.229591	3.25926	5.97046	0.867198	-0.370971	2.00025		0.318803		-0.548395	2.94046	5.65166	0.548395	-0.689774	1.68144
ENSCAFG00000005175	16.2047	237.778	331.071	2.73617	1.54652	46.408		4.01834	7.89347	8.371	1.45216	0.629029	5.5363		2.73525		1.28309	5.15822	5.63575	-1.28309	-2.10622	2.80105
ENSCAFG00000009884	0.852877	20.7457	75.2434	2.73617	2.31979	0		-0.229591	4.37474	6.23349	1.45216	1.21399	-3.32193		0.611285		-0.840876	3.76346	5.62221	0.840876	0.602707	-3.93321
ENSCAFG00000008472	5.97014	121.283	255.828	4.56029	4.63957	34.4059		2.57776	6.92223	7.99903	2.18913	2.21399	5.10458		2.38344		0.194319	4.53878	5.61558	-0.194319	-0.169453	2.72114
ENSCAFG00000020303	17.0575	38.2998	334.833	2.73617	2.31979	32.0055		4.09234	5.25926	8.3873	1.45216	1.21399	5.00025		2.77225		1.32009	2.48702	5.61505	-1.32009	-1.55826	2.228
ENSCAFG00000012496	1.70575	27.129	60.1948	0.912058	0	3.20055		0.770409	4.76176	5.91157	-0.132802	-3.32193	1.67832		0.318803		0.451605	4.44296	5.59276	-0.451605	-3.64073	1.35952
ENSCAFG00000014071	17.0575	319.165	560.564	8.20852	6.95936	20.0034		4.09234	8.31816	9.13073	3.03712	2.79895	4.32218		3.56473		0.527607	4.75343	5.566	-0.527607	-0.765776	0.757446
ENSCAFG00000023362	19.6162	124.474	687.223	10.9447	15.4652	17.603		4.29397	6.9597	9.42464	3.45216	3.95096	4.13775		3.87307		0.420905	3.08664	5.55157	-0.420905	0.0778916	0.264686
ENSCAFG00000015169	33.2622	44.6831	576.866	4.56029	58.7679	28.0048		5.05581	5.48166	9.17209	2.18913	5.87696	4.8076		3.62247		1.43334	1.85919	5.54962	-1.43334	2.25449	1.18513
ENSCAFG00000010034	3.41151	36.7039	81.5137	0.912058	0.773262	0.800138		1.77041	5.19786	6.34897	-0.132802	-0.370971	-0.32168		0.818803		0.951605	4.37906	5.53017	-0.951605	-1.18977	-1.14048
ENSCAFG00000022866	46.0553	263.311	598.185	3.64823	17.0118	26.4045		5.5253	8.04062	9.22445	1.8672	4.08846	4.72271		3.69625		1.82905	4.34438	5.5282	-1.82905	0.392214	1.02647
ENSCAFG00000019348	36.6737	395.764	793.818	8.20852	13.9187	40.807		5.19667	8.6285	9.63267	3.03712	3.79895	5.35075		4.1169		1.07978	4.5116	5.51577	-1.07978	-0.317944	1.23385
ENSCAFG00000011178	21.3219	201.074	603.202	8.20852	5.41283	8.80151		4.41427	7.65158	9.2365	3.03712	2.43638	3.13775		3.72569		0.688571	3.92589	5.5108	-0.688571	-1.28931	-0.587942
ENSCAFG00000010038	4.26438	86.1745	252.066	7.29647	10.0524	17.603		2.09234	6.42919	7.97766	2.8672	3.32947	4.13775		2.47977		-0.38743	3.94942	5.49789	0.38743	0.849701	1.65798
ENSCAFG00000023481	34.1151	134.049	433.904	2.73617	13.9187	50.4087		5.09234	7.06662	8.76123	1.45216	3.79895	5.6556		3.27225		1.82009	3.79437	5.48898	-1.82009	0.526705	2.38335
ENSCAFG00000015866	8.52877	121.283	393.774	9.12058	7.73262	20.0034		3.09234	6.92223	8.62122	3.18913	2.95096	4.32218		3.14073		-0.0483945	3.7815	5.48049	0.0483945	-0.189774	1.18144
ENSCAFG00000024725	9.38164	65.4288	388.758	8.20852	13.1455	14.4025		3.22984	6.03185	8.60273	3.03712	3.71649	3.84825		3.13348		0.0963588	2.89837	5.46925	-0.0963588	0.58301	0.714763
ENSCAFG00000015348	82.729	217.032	860.283	4.56029	19.3315	57.6099		6.37032	7.76176	9.74867	2.18913	4.27289	5.84825		4.27972		2.0906	3.48204	5.46894	-2.0906	-0.0068385	1.56852
ENSCAFG00000009378	15.3518	106.92	432.65	6.38441	13.9187	42.4073		3.94033	6.74039	8.75706	2.67455	3.79895	5.40624		3.30744		0.63289	3.43295	5.44961	-0.63289	0.491511	2.0988
ENSCAFG00000016165	5.97014	119.687	248.303	5.47235	2.31979	48.8084		2.57776	6.90312	7.95596	2.45216	1.21399	5.60906		2.51496		0.0628017	4.38816	5.441	-0.0628017	-1.30097	3.0941
ENSCAFG00000013098	8.52877	31.9165	317.277	6.38441	3.86631	36.0062		3.09234	4.99623	8.3096	2.67455	1.95096	5.17017		2.88344		0.208892	2.11278	5.42615	-0.208892	-0.932488	2.28673
ENSCAFG00000005037	38.3794	153.199	1264.09	22.8015	37.8898	115.22		5.26226	7.25926	10.3039	4.51105	5.24374	6.84825		4.88666		0.375604	2.37261	5.41723	-0.375604	0.357081	1.96159
ENSCAFG00000014859	201.279	462.789	1729.35	8.20852	29.384	64.011		7.65305	8.85421	10.756	3.03712	4.87696	6.00025		5.34509		2.30796	3.50912	5.41092	-2.30796	-0.468131	0.655161
ENSCAFG00000024619	121.108	319.165	768.737	2.73617	10.0524	28.0048		6.92016	8.31816	9.58635	1.45216	3.32947	4.8076		4.18616		2.734	4.132	5.40019	-2.734	-0.856689	0.621445
ENSCAFG00000003105	5.11726	59.0455	127.914	1.82412	0	6.4011		2.35537	5.88375	6.99903	0.867198	-3.32193	2.67832		1.61128		0.744087	4.27247	5.38774	-0.744087	-4.93321	1.06704
ENSCAFG00000018117	5.97014	67.0246	218.206	4.56029	6.95936	19.2033		2.57776	6.06662	7.76955	2.18913	2.79895	4.26328		2.38344		0.194319	3.68317	5.3861	-0.194319	0.415509	1.87984
ENSCAFG00000004574	8.52877	89.3661	233.255	3.64823	6.95936	19.2033		3.09234	6.48166	7.86576	1.8672	2.79895	4.26328		2.47977		0.61257	4.00189	5.38599	-0.61257	0.319187	1.78352
ENSCAFG00000017557	200.426	3737.42	4997.42	72.0526	122.949	959.365		7.64693	11.8678	12.287	6.17098	6.94191	9.90594		6.90895		0.737974	4.95887	5.37802	-0.737974	0.0329599	2.99698
ENSCAFG00000012780	25.5863	231.394	448.953	4.56029	4.63957	16.0028		4.6773	7.85421	8.81042	2.18913	2.21399	4.00025		3.43321		1.24409	4.421	5.37721	-1.24409	-1.21922	0.567035
ENSCAFG00000002628	18.7633	328.74	662.142	13.6809	29.384	92.0158		4.22984	8.3608	9.371	3.77409	4.87696	6.52381		4.00196		0.227876	4.35884	5.36903	-0.227876	0.874992	2.52185
ENSCAFG00000024750	545.841	1788.92	5815.06	36.4823	78.0995	300.052		9.09234	10.8049	12.5056	5.18913	6.28724	8.22907		7.14073		1.95161	3.66414	5.36485	-1.95161	-0.853491	1.08834
ENSCAFG00000002067	5.97014	35.1081	135.438	1.82412	0.773262	14.4025		2.57776	5.13373	7.08149	0.867198	-0.370971	3.84825		1.72248		0.855283	3.41125	5.35901	-0.855283	-2.09345	2.12576
ENSCAFG00000023783	85.2877	710.142	1193.86	10.0326	14.692	100.817		6.41427	9.47196	10.2214	3.32663	3.87696	6.6556		4.87045		1.54382	4.60152	5.35097	-1.54382	-0.993491	1.78515
ENSCAFG00000024396	24.7334	183.52	273.385	1.82412	3.09305	23.204		4.62839	7.51979	8.09479	0.867198	1.62903	4.5363		2.74779		1.8806	4.772	5.34699	-1.8806	-1.11876	1.78851
ENSCAFG00000000480	11.9403	73.4079	188.109	1.82412	4.63957	12.0021		3.57776	6.19786	7.55542	0.867198	2.21399	3.58521		2.22248		1.35528	3.97538	5.33294	-1.35528	-0.00848919	1.36273
ENSCAFG00000001584	10.2345	31.9165	121.644	0.912058	3.09305	2.40041		3.35537	4.99623	6.92652	-0.132802	1.62903	1.26328		1.61128		1.74409	3.38494	5.31523	-1.74409	0.0177445	-0.348002
ENSCAFG00000024685	296.801	1346.88	2529.43	13.6809	25.5176	164.028		8.21335	10.3954	11.3046	3.77409	4.67342	7.3578		5.99372		2.21963	4.40168	5.31088	-2.21963	-1.3203	1.36408
ENSCAFG00000015584	26.4392	87.7703	194.379	0.912058	6.95936	12.8022		4.72461	6.45566	7.60273	-0.132802	2.79895	3.67832		2.2959		2.4287	4.15976	5.30683	-2.4287	0.503053	1.38242
ENSCAFG00000007068	5.11726	25.5332	145.471	2.73617	8.50588	9.60165		2.35537	4.6743	7.18458	1.45216	3.08846	3.26328		1.90377		0.451605	2.77054	5.28082	-0.451605	1.18469	1.35952
ENSCAFG00000023269	18.7633	89.3661	555.547	10.9447	50.262	60.8105		4.22984	6.48166	9.11777	3.45216	5.6514	5.92625		3.841		0.38884	2.64066	5.27677	-0.38884	1.8104	2.08525
ENSCAFG00000019271	38.3794	402.148	823.916	11.8568	10.0524	71.2123		5.26226	8.65158	9.68635	3.56764	3.32947	6.15405		4.41495		0.847312	4.23663	5.2714	-0.847312	-1.08548	1.7391
ENSCAFG00000013696	14.4989	67.0246	309.752	4.56029	12.3722	31.2054		3.85787	6.06662	8.27497	2.18913	3.62903	4.96372		3.0235		0.834373	3.04312	5.25147	-0.834373	0.60553	1.94022
ENSCAFG00000018700	0.852877	11.1708	66.465	3.64823	1.54652	1.60028		-0.229591	3.48166	6.05452	1.8672	0.629029	0.67832		0.818803		-1.04839	2.66285	5.23572	1.04839	-0.189774	-0.140483
ENSCAFG00000023317	24.7334	263.311	752.434	16.417	46.3957	44.8077		4.62839	8.04062	9.55542	4.03712	5.53592	5.48568		4.33276		0.295633	3.70787	5.22267	-0.295633	1.20316	1.15292
ENSCAFG00000018164	102.345	633.542	2337.56	38.3064	54.1283	21.6037		6.6773	9.3073	11.1908	5.25952	5.75831	4.43321		5.96841		0.708892	3.33889	5.22238	-0.708892	-0.210095	-1.5352
ENSCAFG00000023160	301.918	1423.47	2297.43	12.7688	39.4364	132.823		8.23801	10.4752	11.1658	3.67455	5.30145	7.05336		5.95628		2.28173	4.51892	5.20952	-2.28173	-0.654829	1.09708
ENSCAFG00000012598	63.9657	422.893	688.478	5.47235	5.41283	33.6058		5.99923	8.72415	9.42727	2.45216	2.43638	5.07064		4.22569		1.77353	4.49846	5.20157	-1.77353	-1.78931	0.844944
ENSCAFG00000015373	63.9657	119.687	486.574	2.73617	5.41283	12.0021		5.99923	6.90312	8.92652	1.45216	2.43638	3.58521		3.72569		2.27353	3.17743	5.20082	-2.27353	-1.28931	-0.140483
ENSCAFG00000019134	96.3751	1273.47	3116.33	74.7888	58.7679	446.477		6.59059	10.3145	11.6056	6.22475	5.87696	8.80244		6.40767		0.182919	3.90688	5.19796	-0.182919	-0.530712	2.39477
ENSCAFG00000023922	68.2301	497.897	2915.68	93.0299	94.338	303.252		6.09234	8.9597	11.5096	6.53962	6.55977	8.24437		6.31598		-0.223643	2.64372	5.19364	0.223643	0.243786	1.92839
ENSCAFG00000024883	6.82301	57.4497	158.011	2.73617	12.3722	8.80151		2.77041	5.84423	7.30388	1.45216	3.62903	3.13775		2.11128		0.659124	3.73294	5.1926	-0.659124	1.51774	1.02647
ENSCAFG00000013567	141.578	1439.43	3343.32	59.2838	75.7797	456.078		7.14545	10.4913	11.7071	5.88957	6.24374	8.83314		6.51751		0.627941	3.97378	5.18956	-0.627941	-0.273768	2.31563
ENSCAFG00000001484	1.70575	11.1708	63.9569	1.82412	0.773262	8.00138		0.770409	3.48166	5.99903	0.867198	-0.370971	3.00025		0.818803		-0.0483945	2.66285	5.18023	0.0483945	-1.18977	2.18144
ENSCAFG00000018322	1.70575	4.78747	45.1461	0.912058	5.41283	17.603		0.770409	2.25926	5.49653	-0.132802	2.43638	4.13775		0.318803		0.451605	1.94046	5.17772	-0.451605	2.11758	3.81895
ENSCAFG00000017552	10.2345	95.7494	290.941	6.38441	6.1861	9.60165		3.35537	6.58119	8.18458	2.67455	2.62903	3.26328		3.01496		0.340409	3.56623	5.16962	-0.340409	-0.385933	0.248321
ENSCAFG00000018379	100.639	1407.52	2153.22	35.5703	14.692	85.6147		6.65305	10.4589	11.0723	5.1526	3.87696	6.41979		5.90283		0.750226	4.55611	5.16945	-0.750226	-2.02587	0.516961
ENSCAFG00000017558	295.095	4295.96	7276.04	138.633	281.467	1509.06		8.20504	12.0688	12.8289	7.11513	8.13682	10.5594		7.66008		0.544956	4.40868	5.16886	-0.544956	0.476743	2.89935
ENSCAFG00000015176	88.6992	261.715	970.64	8.20852	28.6107	59.2102		6.47085	8.03185	9.92279	3.03712	4.83848	5.88777		4.75399		1.71686	3.27787	5.16881	-1.71686	0.0844968	1.13379
ENSCAFG00000017746	5.97014	41.4914	185.6	4.56029	0.773262	27.2047		2.57776	5.37474	7.53606	2.18913	-0.370971	4.76578		2.38344		0.194319	2.9913	5.15261	-0.194319	-2.75442	2.38234
ENSCAFG00000015425	10.2345	100.537	188.109	2.73617	6.1861	12.8022		3.35537	6.65158	7.55542	1.45216	2.62903	3.67832		2.40377		0.951605	4.24782	5.15166	-0.951605	0.225263	1.27455
ENSCAFG00000006497	22.1748	76.5995	505.385	9.12058	13.9187	68.8118		4.47085	6.25926	8.98124	3.18913	3.79895	6.10458		3.82999		0.640861	2.42928	5.15125	-0.640861	-0.0310331	2.2746
ENSCAFG00000010602	10.2345	122.878	743.656	42.8667	46.3957	86.4149		3.35537	6.94109	9.53849	5.42179	5.53592	6.43321		4.38858		-1.03321	2.55251	5.14991	1.03321	1.14734	2.04463
ENSCAFG00000024111	193.603	788.337	1330.55	7.29647	11.5989	20.8036		7.59696	9.62267	10.3778	2.8672	3.53592	4.37876		5.23208		2.36488	4.39059	5.14573	-2.36488	-1.69616	-0.853318
ENSCAFG00000019698	3.41151	44.6831	206.919	10.0326	14.692	20.0034		1.77041	5.48166	7.69293	3.32663	3.87696	4.32218		2.54852		-0.77811	2.93314	5.14441	0.77811	1.32844	1.77366
ENSCAFG00000011587	11.9403	15.9582	164.282	1.82412	8.50588	22.4039		3.57776	3.99623	7.36003	0.867198	3.08846	4.48568		2.22248		1.35528	1.77375	5.13755	-1.35528	0.86598	2.26319
ENSCAFG00000010936	3.41151	9.57494	87.784	1.82412	5.41283	14.4025		1.77041	3.25926	6.45589	0.867198	2.43638	3.84825		1.3188		0.451605	1.94046	5.13708	-0.451605	1.11758	2.52944
ENSCAFG00000017545	75.906	692.587	1998.97	42.8667	60.3144	324.056		6.24614	9.43585	10.965	5.42179	5.91443	8.3401		5.83396		0.412178	3.60189	5.13107	-0.412178	0.0804669	2.50613
ENSCAFG00000016656	0.852877	23.9374	68.9732	4.56029	4.63957	15.2026		-0.229591	4.58119	6.10796	2.18913	2.21399	3.92625		0.979767		-1.20936	3.60142	5.1282	1.20936	1.23422	2.94648
ENSCAFG00000024553	40.9381	76.5995	300.974	1.82412	6.1861	8.00138		5.35537	6.25926	8.23349	0.867198	2.62903	3.00025		3.11128		2.24409	3.14798	5.12221	-2.24409	-0.482255	-0.111036
ENSCAFG00000025032	116.844	298.419	1244.02	10.9447	10.0524	116.02		6.86844	8.2212	10.2808	3.45216	3.32947	6.85823		5.1603		1.70814	3.0609	5.1205	-1.70814	-1.83083	1.69793
ENSCAFG00000008972	4.26438	14.3624	226.984	10.0326	11.5989	28.0048		2.09234	3.84423	7.82645	3.32663	3.53592	4.8076		2.70948		-0.617146	1.13474	5.11697	0.617146	0.826437	2.09812
ENSCAFG00000014478	162.899	2455.97	3390.97	59.2838	41.7561	239.241		7.34784	11.2621	11.7275	5.88957	5.38392	7.90232		6.6187		0.729136	4.64338	5.10878	-0.729136	-1.23479	1.28362
ENSCAFG00000000659	18.7633	185.116	470.272	10.0326	8.50588	24.0041		4.22984	7.53228	8.87735	3.32663	3.08846	4.58521		3.77824		0.451605	3.75405	5.09912	-0.451605	-0.689774	0.806976
ENSCAFG00000025462	23.8805	127.666	530.466	10.0326	16.2385	100.017		4.57776	6.99623	9.05112	3.32663	4.02135	6.6441		3.9522		0.625567	3.04403	5.09892	-0.625567	0.0691499	2.69191
ENSCAFG00000002797	43.4967	213.84	2130.64	89.3817	136.094	93.6161		5.44283	7.74039	11.0571	6.48191	7.08846	6.54868		5.96237		-0.519537	1.77802	5.0947	0.519537	1.12609	0.586314
ENSCAFG00000008652	2.55863	20.7457	90.2921	2.73617	0	10.4018		1.35537	4.37474	6.49653	1.45216	-3.32193	3.37876		1.40377		-0.0483945	2.97098	5.09276	0.0483945	-4.72569	1.97499
ENSCAFG00000010603	115.138	314.377	2498.08	47.427	62.6342	31.2054		6.84722	8.29635	11.2866	5.56764	5.96888	4.96372		6.20743		0.639793	2.08892	5.07917	-0.639793	-0.238552	-1.24371
ENSCAFG00000015568	519.402	2309.16	3601.65	21.8894	23.1979	112.819		9.02071	11.1732	11.8144	4.45216	4.53592	6.81787		6.73643		2.28427	4.43672	5.07801	-2.28427	-2.20051	0.0814376
ENSCAFG00000014993	64.8186	212.245	1602.69	35.5703	43.3027	158.427		6.01834	7.72958	10.6463	5.1526	5.43638	7.30768		5.58547		0.432868	2.14412	5.06081	-0.432868	-0.149084	1.72221
ENSCAFG00000000710	12.7931	75.0037	254.574	4.56029	3.86631	16.0028		3.6773	6.22889	7.99194	2.18913	1.95096	4.00025		2.93321		0.744087	3.29568	5.05873	-0.744087	-0.982255	1.06704
ENSCAFG00000013562	1375.69	5377.93	8671.81	49.2511	85.8321	320.055		10.4259	12.3928	13.0821	5.62209	6.42345	8.32218		8.02401		2.40193	4.36882	5.0581	-2.40193	-1.60057	0.298164
ENSCAFG00000006145	14.4989	67.0246	448.953	12.7688	30.9305	22.4039		3.85787	6.06662	8.81042	3.67455	4.95096	4.48568		3.76621		0.0916594	2.30041	5.04421	-0.0916594	1.18474	0.719463
ENSCAFG00000023106	1038.8	2451.19	8871.2	70.2285	139.187	555.296		10.0207	11.2593	13.1149	6.13398	7.12088	9.11711		8.07735		1.94336	3.18192	5.03757	-1.94336	-0.956464	1.03977
ENSCAFG00000008544	12.7931	68.6204	336.087	8.20852	7.73262	25.6044		3.6773	6.10057	8.39269	3.03712	2.95096	4.67832		3.35721		0.320088	2.74335	5.03548	-0.320088	-0.406254	1.32111
ENSCAFG00000012681	18.7633	135.645	270.876	3.64823	12.3722	29.6051		4.22984	7.08369	8.08149	1.8672	3.62903	4.88777		3.04852		1.18132	4.03517	5.03297	-1.18132	0.58051	1.83925
ENSCAFG00000016378	40.0852	577.688	736.132	12.7688	12.3722	60.8105		5.325	9.17415	9.52382	3.67455	3.62903	5.92625		4.49978		0.825222	4.67437	5.02404	-0.825222	-0.870746	1.42647
ENSCAFG00000006234	17.9104	151.603	474.034	11.8568	22.4246	39.2067		4.16273	7.24416	8.88885	3.56764	4.48701	5.29303		3.86518		0.297544	3.37897	5.02366	-0.297544	0.621828	1.42785
ENSCAFG00000002307	156.076	347.89	950.576	5.47235	28.6107	93.6161		7.28611	8.44249	9.89266	2.45216	4.83848	6.54868		4.86913		2.41697	3.57335	5.02352	-2.41697	-0.030652	1.67955
ENSCAFG00000017526	2.55863	31.9165	121.644	5.47235	1.54652	4.00069		1.35537	4.99623	6.92652	2.45216	0.629029	2.00025		1.90377		-0.548395	3.09246	5.02275	0.548395	-1.27474	0.0964823
ENSCAFG00000015028	11.0874	204.265	292.195	7.29647	4.63957	22.4039		3.47085	7.6743	8.19079	2.8672	2.21399	4.48568		3.16902		0.301825	4.50528	5.02177	-0.301825	-0.955032	1.31665
ENSCAFG00000010973	3.41151	30.3207	127.914	4.56029	13.1455	17.603		1.77041	4.92223	6.99903	2.18913	3.71649	4.13775		1.97977		-0.209359	2.94246	5.01926	0.209359	1.73672	2.15798
ENSCAFG00000004761	20.469	79.7912	461.493	10.0326	12.3722	105.618		4.35537	6.31816	8.85017	3.32663	3.62903	6.72271		3.841		0.514371	2.47716	5.00916	-0.514371	-0.211971	2.88171
ENSCAFG00000013217	32.4093	255.332	574.358	10.0326	20.1048	44.0076		5.01834	7.99623	9.16581	3.32663	4.32947	5.45968		4.17248		0.845853	3.82375	4.99332	-0.845853	0.156986	1.2872
ENSCAFG00000016457	8.52877	54.258	124.152	1.82412	3.86631	37.6065		3.09234	5.76176	6.95596	0.867198	1.95096	5.23291		1.97977		1.11257	3.782	4.97619	-1.11257	-0.0288102	3.25314
ENSCAFG00000010403	8.52877	165.966	247.049	7.29647	4.63957	10.4018		3.09234	7.37474	7.94866	2.8672	2.21399	3.37876		2.97977		0.11257	4.39497	4.96889	-0.11257	-0.765776	0.398992
ENSCAFG00000005021	64.8186	461.193	1800.83	51.0753	68.8203	340.059		6.01834	8.84923	10.8144	5.67455	6.10476	8.40964		5.84644		0.171892	3.00278	4.968	-0.171892	0.258318	2.56319
ENSCAFG00000015091	3.41151	20.7457	55.1785	0.912058	1.54652	10.4018		1.77041	4.37474	5.78604	-0.132802	0.629029	3.37876		0.818803		0.951605	3.55594	4.96723	-0.951605	-0.189774	2.55996
ENSCAFG00000019911	4.26438	30.3207	106.595	2.73617	6.95936	10.4018		2.09234	4.92223	6.73599	1.45216	2.79895	3.37876		1.77225		0.320088	3.14998	4.96375	-0.320088	1.02671	1.60651
ENSCAFG00000009450	44.3496	285.652	1239.01	35.5703	66.5005	49.6085		5.47085	8.15812	10.275	5.1526	6.05529	5.63252		5.31172		0.159124	2.84639	4.96325	-0.159124	0.74357	0.320792
ENSCAFG00000019381	5.11726	75.0037	178.076	6.38441	5.41283	36.0062		2.35537	6.22889	7.47635	2.67455	2.43638	5.17017		2.51496		-0.159591	3.71393	4.96139	0.159591	-0.078578	2.65521
ENSCAFG00000016332	28.9978	596.838	619.504	13.6809	8.50588	58.41		4.85787	9.2212	9.27497	3.77409	3.08846	5.86814		4.31598		0.541892	4.90522	4.95899	-0.541892	-1.22752	1.55216
ENSCAFG00000019080	6.82301	14.3624	204.411	6.38441	6.95936	20.8036		2.77041	3.84423	7.67533	2.67455	2.79895	4.37876		2.72248		0.047928	1.12175	4.95285	-0.047928	0.0764733	1.65628
ENSCAFG00000011091	4.26438	47.8747	120.39	3.64823	13.9187	18.4032		2.09234	5.58119	6.91157	1.8672	3.79895	4.20188		1.97977		0.11257	3.60142	4.9318	-0.11257	1.81919	2.22211
ENSCAFG00000018393	46.0553	311.186	1399.53	46.515	73.4599	136.023		5.5253	8.28163	10.4507	5.53962	6.19888	7.08771		5.53246		-0.00716347	2.74917	4.91826	0.00716347	0.666425	1.55525
ENSCAFG00000018479	580.809	2388.95	3681.91	25.5376	90.4717	232.84		9.18192	11.2222	11.8462	4.67455	6.49939	7.8632		6.92824		2.25368	4.29392	4.918	-2.25368	-0.428842	0.934959
ENSCAFG00000024893	0.852877	12.7666	65.211	5.47235	9.27914	9.60165		-0.229591	3.6743	6.02704	2.45216	3.21399	3.26328		1.11128		-1.34088	2.56302	4.91576	1.34088	2.10271	2.152
ENSCAFG00000007970	0.852877	27.129	37.6217	1.82412	4.63957	6.4011		-0.229591	4.76176	5.23349	0.867198	2.21399	2.67832		0.318803		-0.548395	4.44296	4.91469	0.548395	1.89519	2.35952
ENSCAFG00000018460	43.4967	143.624	268.368	1.82412	6.95936	21.6037		5.44283	7.16615	8.06807	0.867198	2.79895	4.43321		3.15502		2.28782	4.01114	4.91305	-2.28782	-0.356062	1.27819
ENSCAFG00000024720	452.877	2505.44	3611.69	31.922	47.169	396.868		8.82298	11.2909	11.8185	4.99648	5.55977	8.63252		6.90973		1.91325	4.38112	4.90873	-1.91325	-1.34996	1.72279
ENSCAFG00000003131	51.1726	403.743	738.64	11.8568	17.0118	59.2102		5.6773	8.65729	9.52873	3.56764	4.08846	5.88777		4.62247		1.05483	4.03483	4.90626	-1.05483	-0.534008	1.2653
ENSCAFG00000010167	118.55	1072.39	1793.3	31.01	33.2503	148.826		6.88935	10.0666	10.8084	4.95466	5.05529	7.21748		5.92201		0.967345	4.14461	4.8864	-0.967345	-0.866711	1.29547
ENSCAFG00000008986	4.26438	87.7703	130.422	4.56029	7.73262	35.2061		2.09234	6.45566	7.02704	2.18913	2.95096	5.13775		2.14073		-0.0483945	4.31493	4.88631	0.0483945	0.810226	2.99702
ENSCAFG00000009959	38.3794	153.199	1102.32	36.4823	45.6225	72.8125		5.26226	7.25926	10.1063	5.18913	5.51167	6.18611		5.22569		0.036568	2.03357	4.88063	-0.036568	0.285978	0.960421
ENSCAFG00000012802	49.4668	569.709	815.137	15.505	10.8257	62.4107		5.62839	9.15408	9.6709	3.95466	3.43638	5.96372		4.79153		0.836865	4.36256	4.87937	-0.836865	-1.35514	1.1722
ENSCAFG00000002143	5.11726	23.9374	62.7029	0.912058	2.31979	12.8022		2.35537	4.58119	5.97046	-0.132802	1.21399	3.67832		1.11128		1.24409	3.46991	4.85917	-1.24409	0.102707	2.56704
ENSCAFG00000010596	59.7014	140.432	1911.18	72.9647	115.216	84.0145		5.89969	7.13373	10.9003	6.18913	6.8482	6.39257		6.04441		-0.144717	1.08932	4.85584	0.144717	0.803789	0.348157
ENSCAFG00000009075	2.55863	52.6622	97.8165	4.56029	12.3722	18.4032		1.35537	5.7187	6.61201	2.18913	3.62903	4.20188		1.77225		-0.416877	3.94645	4.83976	0.416877	1.85678	2.42963
ENSCAFG00000023190	457.995	1753.81	2800.31	20.9773	36.3433	131.223		8.83919	10.7763	11.4514	4.39076	5.18362	7.03587		6.61497		2.22421	4.1613	4.8364	-2.22421	-1.43136	0.420899
ENSCAFG00000016351	18.7633	86.1745	553.039	20.0653	32.477	95.2164		4.22984	6.42919	9.11124	4.32663	5.02135	6.57314		4.27824		-0.0483945	2.15095	4.833	0.0483945	0.743112	2.2949
ENSCAFG00000011523	10.2345	22.3415	245.795	7.29647	7.73262	21.6037		3.35537	4.48166	7.94131	2.8672	2.95096	4.43321		3.11128		0.244087	1.37037	4.83003	-0.244087	-0.160327	1.32192
ENSCAFG00000018852	18.7633	132.453	203.157	2.73617	0.773262	11.2019		4.22984	7.04934	7.66645	1.45216	-0.370971	3.48568		2.841		1.38884	4.20834	4.82545	-1.38884	-3.21197	0.644675
ENSCAFG00000024647	31.5564	226.607	884.11	31.01	18.5583	85.6147		4.97986	7.82405	9.78808	4.95466	4.21399	6.41979		4.96726		0.0126007	2.85679	4.82082	-0.0126007	-0.75327	1.45253
ENSCAFG00000023340	93.8164	295.227	638.315	5.47235	11.5989	23.204		6.55177	8.20568	9.31813	2.45216	3.53592	4.5363		4.50196		2.0498	3.70372	4.81616	-2.0498	-0.966045	0.0343366
ENSCAFG00000014678	12.7931	78.1954	270.876	7.29647	7.73262	8.00138		3.6773	6.28901	8.08149	2.8672	2.95096	3.00025		3.27225		0.405051	3.01676	4.80924	-0.405051	-0.321291	-0.272
ENSCAFG00000020320	7.67589	36.7039	165.536	4.56029	3.86631	23.204		2.94033	5.19786	7.371	2.18913	1.95096	4.5363		2.56473		0.375604	2.63313	4.80627	-0.375604	-0.613773	1.97157
ENSCAFG00000007758	32.4093	250.544	696.002	19.1532	30.1572	60.0103		5.01834	7.96892	9.44295	4.25952	4.91443	5.90714		4.63893		0.37941	3.33	4.80402	-0.37941	0.275506	1.26821
ENSCAFG00000008464	2.55863	7.97912	60.1948	1.82412	10.0524	13.6023		1.35537	2.99623	5.91157	0.867198	3.32947	3.76578		1.11128		0.244087	1.88494	4.80028	-0.244087	2.21818	2.6545
ENSCAFG00000001680	9.38164	94.1536	181.838	4.56029	10.8257	9.60165		3.22984	6.55694	7.50651	2.18913	3.43638	3.26328		2.70948		0.520357	3.84746	4.79703	-0.520357	0.726901	0.553799
ENSCAFG00000017080	4.26438	30.3207	121.644	4.56029	1.54652	16.8029		2.09234	4.92223	6.92652	2.18913	0.629029	4.07064		2.14073		-0.0483945	2.7815	4.78578	0.0483945	-1.5117	1.92991
ENSCAFG00000025214	22.1748	73.4079	277.147	4.56029	9.27914	20.8036		4.47085	6.19786	8.11451	2.18913	3.21399	4.37876		3.32999		1.14086	2.86788	4.78452	-1.14086	-0.115996	1.04877
ENSCAFG00000007322	5.97014	27.129	203.157	9.12058	5.41283	67.2116		2.57776	4.76176	7.66645	3.18913	2.43638	6.07064		2.88344		-0.305681	1.87832	4.78301	0.305681	-0.447061	3.18719
ENSCAFG00000009459	1.70575	23.9374	102.833	8.20852	11.5989	4.00069		0.770409	4.58119	6.68416	3.03712	3.53592	2.00025		1.90377		-1.13336	2.67743	4.78039	1.13336	1.63215	0.0964823
ENSCAFG00000005686	6.82301	49.4705	136.692	3.64823	2.31979	6.4011		2.77041	5.6285	7.09479	1.8672	1.21399	2.67832		2.3188		0.451605	3.30969	4.77598	-0.451605	-1.10481	0.359517
ENSCAFG00000007338	117.697	119.687	4418.04	221.63	375.032	166.429		6.87893	6.90312	12.1092	7.79201	8.55087	7.37876		7.33547		-0.456539	-0.432352	4.77372	0.456539	1.2154	0.0432879
ENSCAFG00000025586	40.9381	237.778	1313	56.5476	64.954	144.025		5.35537	7.89347	10.3586	5.82139	6.02135	7.17017		5.58838		-0.233011	2.30509	4.77027	0.233011	0.432964	1.58179
ENSCAFG00000011143	2.55863	17.5541	58.9407	1.82412	3.09305	6.4011		1.35537	4.13373	5.88119	0.867198	1.62903	2.67832		1.11128		0.244087	3.02245	4.76991	-0.244087	0.517745	1.56704
ENSCAFG00000016823	5.11726	47.8747	117.881	3.64823	7.73262	8.80151		2.35537	5.58119	6.88119	1.8672	2.95096	3.13775		2.11128		0.244087	3.46991	4.76991	-0.244087	0.839673	1.02647
ENSCAFG00000015149	33.2622	386.189	520.434	10.9447	10.8257	24.0041		5.05581	8.59316	9.02357	3.45216	3.43638	4.58521		4.25399		0.801825	4.33918	4.76959	-0.801825	-0.817602	0.331225
ENSCAFG00000015557	11.0874	71.8121	149.233	2.73617	6.1861	8.00138		3.47085	6.16615	7.22142	1.45216	2.62903	3.00025		2.4615		1.00934	3.70465	4.75992	-1.00934	0.167525	0.538744
ENSCAFG00000023505	1718.55	8245.62	12203.2	118.568	122.175	646.511		10.747	13.0094	13.575	6.88957	6.93281	9.33653		8.81827		1.9287	4.19114	4.75671	-1.9287	-1.88546	0.518262
ENSCAFG00000007283	5.97014	30.3207	62.7029	0.912058	1.54652	1.60028		2.57776	4.92223	5.97046	-0.132802	0.629029	0.67832		1.22248		1.35528	3.69975	4.74798	-1.35528	-0.593452	-0.544161
ENSCAFG00000005802	39.2323	343.102	622.012	13.6809	6.95936	44.0076		5.29397	8.42249	9.2808	3.77409	2.79895	5.45968		4.53403		0.759941	3.88846	4.74677	-0.759941	-1.73508	0.92565
ENSCAFG00000025541	143.283	384.594	1335.57	17.3291	36.3433	84.8146		7.16273	8.58719	10.3832	4.11513	5.18362	6.40624		5.63893		1.5238	2.94826	4.74432	-1.5238	-0.455308	0.767315
ENSCAFG00000011562	3.41151	23.9374	115.373	5.47235	5.41283	20.0034		1.77041	4.58119	6.85017	2.45216	2.43638	4.32218		2.11128		-0.340876	2.46991	4.73888	0.340876	0.325099	2.21089
ENSCAFG00000025426	3.41151	62.2371	66.465	1.82412	1.54652	12.0021		1.77041	5.9597	6.05452	0.867198	0.629029	3.58521		1.3188		0.451605	4.6409	4.73572	-0.451605	-0.689774	2.26641
ENSCAFG00000008401	32.4093	255.332	408.823	7.29647	9.27914	32.8056		5.01834	7.99623	8.67533	2.8672	3.21399	5.03587		3.94277		1.07557	4.05346	4.73256	-1.07557	-0.728775	1.0931
ENSCAFG00000004237	41.791	232.99	919.224	29.1859	85.0588	108.019		5.38512	7.86413	9.84427	4.8672	6.41039	6.75514		5.12616		0.25896	2.73797	4.71811	-0.25896	1.28423	1.62898
ENSCAFG00000014987	2.55863	14.3624	80.2597	3.64823	3.09305	12.0021		1.35537	3.84423	6.3266	1.8672	1.62903	3.58521		1.61128		-0.255913	2.23294	4.71532	0.255913	0.0177445	1.97393
ENSCAFG00000019423	3.41151	41.4914	65.211	1.82412	1.54652	4.80083		1.77041	5.37474	6.02704	0.867198	0.629029	2.26328		1.3188		0.451605	4.05594	4.70824	-0.451605	-0.689774	0.944479
ENSCAFG00000014629	2.55863	15.9582	112.865	7.29647	10.8257	13.6023		1.35537	3.99623	6.81846	2.8672	3.43638	3.76578		2.11128		-0.755913	1.88494	4.70717	0.755913	1.3251	1.6545
ENSCAFG00000020105	26.4392	121.283	362.423	7.29647	12.3722	31.2054		4.72461	6.92223	8.50153	2.8672	3.62903	4.96372		3.7959		0.928704	3.12633	4.70563	-0.928704	-0.166872	1.16782
ENSCAFG00000003496	12.7931	73.4079	125.406	1.82412	13.1455	11.2019		3.6773	6.19786	6.97046	0.867198	3.71649	3.48568		2.27225		1.40505	3.92561	4.69821	-1.40505	1.44424	1.21343
ENSCAFG00000002023	5.11726	76.5995	111.611	3.64823	3.09305	12.0021		2.35537	6.25926	6.80234	1.8672	1.62903	3.58521		2.11128		0.244087	4.14798	4.69105	-0.244087	-0.482255	1.47393
ENSCAFG00000012339	66.5244	124.474	2461.71	138.633	137.641	94.4162		6.05581	6.9597	11.2654	7.11513	7.10476	6.56096		6.58547		-0.529657	0.374235	4.67998	0.529657	0.519294	-0.0245051
ENSCAFG00000025327	2.55863	11.1708	67.7191	2.73617	11.5989	10.4018		1.35537	3.48166	6.08149	1.45216	3.53592	3.37876		1.40377		-0.0483945	2.07789	4.67772	0.0483945	2.13215	1.97499
ENSCAFG00000015203	9.38164	68.6204	279.655	12.7688	12.3722	36.8063		3.22984	6.10057	8.1275	3.67455	3.62903	5.20188		3.4522		-0.222356	2.64837	4.67531	0.222356	0.176833	1.74969
ENSCAFG00000004450	12.7931	105.324	259.59	8.20852	10.8257	27.2047		3.6773	6.7187	8.02009	3.03712	3.43638	4.76578		3.35721		0.320088	3.36148	4.66288	-0.320088	0.0791729	1.40857
ENSCAFG00000004980	191.897	1150.59	1859.77	28.2738	36.3433	202.435		7.58419	10.1682	10.8609	4.82139	5.18362	7.66131		6.20279		1.3814	3.96536	4.65811	-1.3814	-1.01917	1.45852
ENSCAFG00000007225	1.70575	52.6622	70.2272	4.56029	6.1861	24.0041		0.770409	5.7187	6.13396	2.18913	2.62903	4.58521		1.47977		-0.709359	4.23893	4.65419	0.709359	1.14926	3.10544
ENSCAFG00000005335	23.0277	307.994	230.747	3.64823	3.09305	137.624		4.5253	8.26676	7.85017	1.8672	1.62903	7.10458		3.19625		1.32905	5.07051	4.65392	-1.32905	-1.56722	3.90834
ENSCAFG00000010625	73.3474	975.048	1240.26	33.7462	18.5583	89.6154		6.19667	9.92933	10.2764	5.07665	4.21399	6.48568		5.63666		0.560011	4.29267	4.63977	-0.560011	-1.42267	0.849013
ENSCAFG00000016755	63.9657	232.99	1107.33	31.01	48.7155	95.2164		5.99923	7.86413	10.1129	4.95466	5.60631	6.57314		5.47694		0.522283	2.38718	4.63593	-0.522283	0.129365	1.09619
ENSCAFG00000005461	7.67589	138.837	327.309	22.8015	23.9711	76.0131		2.94033	7.11724	8.35451	4.51105	4.58323	6.24818		3.72569		-0.78536	3.39155	4.62882	0.78536	0.857531	2.52248
ENSCAFG00000001065	17.0575	146.816	484.066	22.8015	29.384	56.0096		4.09234	7.19786	8.91906	4.51105	4.87696	5.8076		4.3017		-0.209359	2.89617	4.61736	0.209359	0.575261	1.50591
ENSCAFG00000009003	107.462	1075.59	1261.58	24.6256	16.2385	112.819		6.74769	10.0709	10.301	4.62209	4.02135	6.81787		5.68489		1.0628	4.38602	4.61613	-1.0628	-1.66354	1.13298
ENSCAFG00000014668	7.67589	87.7703	144.217	4.56029	4.63957	20.0034		2.94033	6.45566	7.17209	2.18913	2.21399	4.32218		2.56473		0.375604	3.89093	4.60736	-0.375604	-0.350738	1.75745
ENSCAFG00000014213	128.784	678.225	907.938	10.9447	29.384	120.021		7.00881	9.40562	9.82645	3.45216	4.87696	6.90714		5.23049		1.77833	4.17513	4.59596	-1.77833	-0.35353	1.67665
ENSCAFG00000012854	4.26438	19.1499	95.3084	3.64823	5.41283	6.4011		2.09234	4.25926	6.57453	1.8672	2.43638	2.67832		1.97977		0.11257	2.2795	4.59476	-0.11257	0.456617	0.698553
ENSCAFG00000000767	33.2622	30.3207	436.412	10.0326	33.2503	70.4121		5.05581	4.92223	8.76955	3.32663	5.05529	6.13775		4.19122		0.864591	0.731008	4.57833	-0.864591	0.864074	1.94653
ENSCAFG00000000058	25.5863	272.886	487.828	16.417	8.50588	38.4066		4.6773	8.09215	8.93023	4.03712	3.08846	5.26328		4.35721		0.320088	3.73494	4.57302	-0.320088	-1.26875	0.906071
ENSCAFG00000014005	2.55863	7.97912	51.4164	1.82412	4.63957	5.60096		1.35537	2.99623	5.68416	0.867198	2.21399	2.48568		1.11128		0.244087	1.88494	4.57287	-0.244087	1.10271	1.37439
ENSCAFG00000016545	35.8208	170.753	470.272	10.9447	20.1048	32.8056		5.16273	7.41577	8.87735	3.45216	4.32947	5.03587		4.30744		0.855283	3.10832	4.56991	-0.855283	0.0220255	0.728429
ENSCAFG00000000005	6.82301	19.1499	130.422	4.56029	14.692	21.6037		2.77041	4.25926	7.02704	2.18913	3.87696	4.43321		2.47977		0.290641	1.7795	4.54728	-0.290641	1.39719	1.95344
ENSCAFG00000013701	5.11726	79.7912	112.865	4.56029	6.1861	24.0041		2.35537	6.31816	6.81846	2.18913	2.62903	4.58521		2.27225		0.0831227	4.04591	4.54621	-0.0831227	0.35678	2.31296
ENSCAFG00000024735	156.076	908.024	2461.71	71.1405	65.7273	396.068		7.28611	9.82659	11.2654	6.1526	6.03842	8.6296		6.71935		0.566754	3.10723	4.54609	-0.566754	-0.680934	1.91025
ENSCAFG00000025425	258.422	927.174	1740.63	21.8894	40.2096	176.03		8.01358	9.8567	10.7654	4.45216	5.32947	7.45968		6.23287		1.78071	3.62382	4.53252	-1.78071	-0.903403	1.22681
ENSCAFG00000007351	4477.6	11866.5	26976	303.715	890.025	2529.24		12.1285	13.5346	14.7194	8.24658	9.7977	11.3045		10.1875		1.94097	3.34707	4.53185	-1.94097	-0.389842	1.11694
ENSCAFG00000010798	17.9104	65.4288	208.174	4.56029	9.27914	28.0048		4.16273	6.03185	7.70164	2.18913	3.21399	4.8076		3.17593		0.9868	2.85593	4.52572	-0.9868	0.0380655	1.63168
ENSCAFG00000023146	257.569	903.236	1739.38	22.8015	32.477	175.23		8.00881	9.81896	10.7644	4.51105	5.02135	7.45311		6.25993		1.74888	3.55903	4.50442	-1.74888	-1.23859	1.19317
ENSCAFG00000010295	24.7334	68.6204	304.736	7.29647	3.09305	3.20055		4.62839	6.10057	8.25142	2.8672	1.62903	1.67832		3.74779		0.880596	2.35277	4.50362	-0.880596	-2.11876	-2.06947
ENSCAFG00000017897	13.646	70.2162	252.066	9.12058	23.9711	32.8056		3.77041	6.13373	7.97766	3.18913	4.58323	5.03587		3.47977		0.290641	2.65397	4.49789	-0.290641	1.10346	1.5561
ENSCAFG00000011996	4.26438	60.6413	218.206	21.8894	13.9187	14.4025		2.09234	5.92223	7.76955	4.45216	3.79895	3.84825		3.27225		-1.17991	2.64998	4.4973	1.17991	0.526705	0.575996
ENSCAFG00000001815	5.11726	19.1499	119.135	5.47235	1.54652	13.6023		2.35537	4.25926	6.89646	2.45216	0.629029	3.76578		2.40377		-0.0483945	1.8555	4.49269	0.0483945	-1.77474	1.36202
ENSCAFG00000020052	9.38164	52.6622	131.676	3.64823	5.41283	34.4059		3.22984	5.7187	7.04085	1.8672	2.43638	5.10458		2.54852		0.681321	3.17018	4.49233	-0.681321	-0.112135	2.55607
ENSCAFG00000023954	791.469	2668.22	4889.57	60.1958	209.554	560.896		9.62839	11.3817	12.2555	5.91159	7.71118	9.13159		7.76999		1.8584	3.61167	4.4855	-1.8584	-0.0588127	1.3616
ENSCAFG00000009113	34.9679	274.482	502.877	14.5929	17.785	116.82		5.12796	8.10057	8.97406	3.8672	4.15259	6.86814		4.49758		0.630381	3.60299	4.47648	-0.630381	-0.344988	2.37057
ENSCAFG00000005122	10.2345	41.4914	214.444	9.12058	4.63957	26.4045		3.35537	5.37474	7.74446	3.18913	2.21399	4.72271		3.27225		0.0831227	2.10249	4.47221	-0.0831227	-1.05826	1.45047
ENSCAFG00000018841	9.38164	44.6831	91.5462	1.82412	3.86631	4.80083		3.22984	5.48166	6.51643	0.867198	1.95096	2.26328		2.04852		1.18132	3.43314	4.46791	-1.18132	-0.0975619	0.214763
ENSCAFG00000023953	6336.02	22855.4	43089.4	620.2	1352.44	3610.22		12.6294	14.4802	15.395	9.27659	10.4013	11.8179		10.953		1.67639	3.52727	4.44207	-1.67639	-0.551631	0.864896
ENSCAFG00000012012	28.9978	118.091	703.526	36.4823	50.262	96.8167		4.85787	6.88375	9.45846	5.18913	5.6514	6.59718		5.0235		-0.165627	1.86026	4.43496	0.165627	0.627898	1.57368
ENSCAFG00000010172	81.8762	521.834	1210.17	38.3064	24.7444	150.426		6.35537	9.02745	10.241	5.25952	4.62903	7.23291		5.80744		0.547928	3.22	4.43355	-0.547928	-1.17841	1.42547
ENSCAFG00000001254	158.635	191.499	5106.52	353.879	793.367	200.835		7.30957	7.58119	12.3181	8.46711	9.63184	7.64986		7.88834		-0.578772	-0.307147	4.42979	0.578772	1.7435	-0.238476
ENSCAFG00000024641	5.97014	30.3207	122.898	5.47235	7.73262	14.4025		2.57776	4.92223	6.94131	2.45216	2.95096	3.84825		2.51496		0.0628017	2.40727	4.42635	-0.0628017	0.435995	1.33328
ENSCAFG00000013289	19.6162	103.729	426.38	20.0653	19.3315	57.6099		4.29397	6.69667	8.73599	4.32663	4.27289	5.84825		4.3103		-0.0163294	2.38637	4.42569	0.0163294	-0.0374148	1.53794
ENSCAFG00000006421	30.7036	154.795	744.91	39.2185	27.0642	83.2143		4.94033	7.27421	9.54092	5.29346	4.75831	6.37876		5.1169		-0.176564	2.15732	4.42402	0.176564	-0.358586	1.26186
ENSCAFG00000024395	9.38164	23.9374	62.7029	0.912058	3.86631	5.60096		3.22984	4.58119	5.97046	-0.132802	1.95096	2.48568		1.54852		1.68132	3.03267	4.42194	-1.68132	0.402438	0.937156
ENSCAFG00000009570	390.617	1666.04	7604.6	328.341	344.102	1377.84		8.60961	10.7022	12.8927	8.35905	8.42669	10.4282		8.48433		0.125281	2.21788	4.40833	-0.125281	-0.0576411	1.94386
ENSCAFG00000002283	51.1726	536.197	753.689	24.6256	40.9829	107.218		5.6773	9.06662	9.55782	4.62209	5.35695	6.74441		5.14969		0.527607	3.91693	4.40813	-0.527607	0.207257	1.59472
ENSCAFG00000023974	116.844	202.67	579.375	6.38441	16.2385	43.2074		6.86844	7.66299	9.17835	2.67455	4.02135	5.43321		4.7715		2.09694	2.89149	4.40686	-2.09694	-0.75015	0.661711
ENSCAFG00000003132	41.791	328.74	489.082	12.7688	16.2385	45.6078		5.38512	8.3608	8.93393	3.67455	4.02135	5.51121		4.52984		0.855283	3.83097	4.4041	-0.855283	-0.508489	0.981374
ENSCAFG00000019444	2.55863	22.3415	79.0056	5.47235	1.54652	6.4011		1.35537	4.48166	6.30388	2.45216	0.629029	2.67832		1.90377		-0.548395	2.57789	4.40012	0.548395	-1.27474	0.774554
ENSCAFG00000006240	5.97014	54.258	139.2	7.29647	4.63957	15.2026		2.57776	5.76176	7.12102	2.8672	2.21399	3.92625		2.72248		-0.144717	3.03928	4.39854	0.144717	-0.508489	1.20377
ENSCAFG00000018486	40.9381	102.133	257.082	3.64823	10.0524	14.4025		5.35537	6.6743	8.00608	1.8672	3.32947	3.84825		3.61128		1.74409	3.06302	4.3948	-1.74409	-0.281816	0.23696
ENSCAFG00000006526	2.55863	15.9582	55.1785	2.73617	10.8257	10.4018		1.35537	3.99623	5.78604	1.45216	3.43638	3.37876		1.40377		-0.0483945	2.59246	4.38227	0.0483945	2.03262	1.97499
ENSCAFG00000008347	12.7931	76.5995	343.612	21.8894	12.3722	16.0028		3.6773	6.25926	8.42464	4.45216	3.62903	4.00025		4.06473		-0.38743	2.19453	4.35991	0.38743	-0.435701	-0.0644817
ENSCAFG00000002301	41.791	277.673	438.92	10.9447	19.3315	14.4025		5.38512	8.11724	8.77781	3.45216	4.27289	3.84825		4.41864		0.966479	3.69861	4.35917	-0.966479	-0.145754	-0.570394
ENSCAFG00000014734	46.9082	167.561	327.309	5.47235	6.95936	29.6051		5.55177	7.38855	8.35451	2.45216	2.79895	4.88777		4.00196		1.5498	3.38658	4.35254	-1.5498	-1.20301	0.885809
ENSCAFG00000014583	1.70575	1.59582	95.3084	12.7688	6.1861	14.4025		0.770409	0.674301	6.57453	3.67455	2.62903	3.84825		2.22248		-1.45207	-1.54818	4.35205	1.45207	0.406548	1.62576
ENSCAFG00000008219	16.2047	47.8747	110.357	1.82412	1.54652	3.20055		4.01834	5.58119	6.78604	0.867198	0.629029	1.67832		2.44277		1.57557	3.13842	4.34327	-1.57557	-1.81374	-0.764447
ENSCAFG00000003503	17.0575	47.8747	329.817	15.505	18.5583	35.2061		4.09234	5.58119	8.36552	3.95466	4.21399	5.13775		4.0235		0.0688381	1.55769	4.34202	-0.0688381	0.190493	1.11425
ENSCAFG00000019589	18.7633	95.7494	324.801	13.6809	17.785	43.2074		4.22984	6.58119	8.34341	3.77409	4.15259	5.43321		4.00196		0.227876	2.57923	4.34145	-0.227876	0.150627	1.43124
ENSCAFG00000003612	5.11726	20.7457	106.595	5.47235	10.8257	8.00138		2.35537	4.37474	6.73599	2.45216	3.43638	3.00025		2.40377		-0.0483945	1.97098	4.33223	0.0483945	1.03262	0.596482
ENSCAFG00000003387	5.97014	11.1708	66.465	1.82412	9.27914	3.20055		2.57776	3.48166	6.05452	0.867198	3.21399	1.67832		1.72248		0.855283	1.75918	4.33204	-0.855283	1.49151	-0.0441607
ENSCAFG00000002280	1.70575	22.3415	61.4488	5.47235	7.73262	24.0041		0.770409	4.48166	5.94131	2.45216	2.95096	4.58521		1.61128		-0.840876	2.87037	4.33003	0.840876	1.33967	2.97393
ENSCAFG00000003833	194.456	826.637	3187.81	129.512	198.728	415.271		7.6033	9.69111	11.6384	7.01695	7.63465	8.69791		7.31012		0.293177	2.38099	4.32823	-0.293177	0.324532	1.38779
ENSCAFG00000013693	66.5244	509.068	1376.96	71.1405	68.8203	166.429		6.05581	8.99171	10.4273	6.1526	6.10476	7.37876		6.10421		-0.0483945	2.88751	4.32306	0.0483945	0.000556986	1.27455
ENSCAFG00000010547	76.7589	196.286	1497.34	72.9647	59.5412	221.638		6.26226	7.61682	10.5482	6.18913	5.89582	7.79206		6.22569		0.036568	1.39112	4.3225	-0.036568	-0.329878	1.56637
ENSCAFG00000016310	45.2025	331.931	362.423	7.29647	8.50588	78.4135		5.49833	8.37474	8.50153	2.8672	3.08846	6.29303		4.18276		1.31557	4.19198	4.31877	-1.31557	-1.0943	2.11027
ENSCAFG00000009519	17.0575	213.84	384.996	21.8894	13.1455	55.2095		4.09234	7.74039	8.5887	4.45216	3.71649	5.78684		4.27225		-0.179912	3.46814	4.31645	0.179912	-0.555757	1.5146
ENSCAFG00000007092	11.0874	70.2162	237.017	12.7688	13.9187	29.6051		3.47085	6.13373	7.88885	3.67455	3.79895	4.88777		3.5727		-0.101852	2.56103	4.31615	0.101852	0.226253	1.31507
ENSCAFG00000024757	43.4967	105.324	216.952	2.73617	3.86631	19.2033		5.44283	6.7187	7.76123	1.45216	1.95096	4.26328		3.4475		1.99534	3.2712	4.31373	-1.99534	-1.49654	0.815785
ENSCAFG00000005664	6.82301	70.2162	99.0705	3.64823	3.09305	6.4011		2.77041	6.13373	6.63038	1.8672	1.62903	2.67832		2.3188		0.451605	3.81493	4.31158	-0.451605	-0.689774	0.359517
ENSCAFG00000009344	1.70575	20.7457	60.1948	5.47235	6.95936	13.6023		0.770409	4.37474	5.91157	2.45216	2.79895	3.76578		1.61128		-0.840876	2.76346	4.30028	0.840876	1.18767	2.1545
ENSCAFG00000024539	753.09	4144.35	5817.57	116.743	187.129	591.302		9.55668	12.0169	12.5062	6.8672	7.54789	9.20775		8.21194		1.34474	3.80499	4.29426	-1.34474	-0.664046	0.995812
ENSCAFG00000017775	6.82301	14.3624	48.9082	0.912058	3.09305	4.80083		2.77041	3.84423	5.61201	-0.132802	1.62903	2.26328		1.3188		1.45161	2.52542	4.2932	-1.45161	0.310226	0.944479
ENSCAFG00000009506	12.7931	276.078	383.742	30.0979	20.8781	59.2102		3.6773	8.10893	8.58399	4.91159	4.38392	5.88777		4.29445		-0.617146	3.81448	4.28955	0.617146	0.0894709	1.59333
ENSCAFG00000014621	39.2323	226.607	660.888	29.1859	19.3315	70.4121		5.29397	7.82405	9.36826	4.8672	4.27289	6.13775		5.08058		0.213386	2.74346	4.28768	-0.213386	-0.807699	1.05717
ENSCAFG00000014432	114.285	213.84	768.737	13.6809	44.0759	84.8146		6.8365	7.74039	9.58635	3.77409	5.46192	6.40624		5.30529		1.5312	2.4351	4.28105	-1.5312	0.156626	1.10095
ENSCAFG00000011586	164.605	1697.96	2015.27	65.6682	64.1807	232.84		7.36287	10.7296	10.9768	6.03712	6.00407	7.8632		6.69999		0.662871	4.02959	4.27676	-0.662871	-0.695926	1.1632
ENSCAFG00000016771	17.0575	39.8956	264.606	10.9447	27.0642	40.0069		4.09234	5.31816	8.0477	3.45216	4.75831	5.32218		3.77225		0.320088	1.54591	4.27545	-0.320088	0.986063	1.54993
ENSCAFG00000013874	52.8783	507.472	828.932	34.6582	28.6107	60.0103		5.72461	8.98718	9.69511	5.11513	4.83848	5.90714		5.41987		0.30474	3.56732	4.27524	-0.30474	-0.581383	0.487273
ENSCAFG00000017664	18.7633	146.816	195.633	5.47235	2.31979	16.8029		4.22984	7.19786	7.61201	2.45216	1.21399	4.07064		3.341		0.88884	3.85686	4.27101	-0.88884	-2.12701	0.729637
ENSCAFG00000005225	7.67589	54.258	152.995	8.20852	3.86631	20.8036		2.94033	5.76176	7.25734	3.03712	1.95096	4.37876		2.98873		-0.0483945	2.77304	4.26861	0.0483945	-1.03777	1.39003
ENSCAFG00000006622	6.82301	19.1499	47.6542	0.912058	5.41283	3.20055		2.77041	4.25926	5.57453	-0.132802	2.43638	1.67832		1.3188		1.45161	2.94046	4.25573	-1.45161	1.11758	0.359517
ENSCAFG00000000107	7.67589	67.0246	100.325	3.64823	0.773262	5.60096		2.94033	6.06662	6.64853	1.8672	-0.370971	2.48568		2.40377		0.536568	3.66285	4.24477	-0.536568	-2.77474	0.0819091
ENSCAFG00000025115	138.166	1350.07	1738.12	62.932	46.3957	158.427		7.11026	10.3988	10.7633	5.97572	5.53592	7.30768		6.54299		0.567268	3.85582	4.22032	-0.567268	-1.00707	0.764686
ENSCAFG00000018001	45.2025	221.819	521.688	17.3291	45.6225	68.8118		5.49833	7.79324	9.02704	4.11513	5.51167	6.10458		4.80673		0.691602	2.98651	4.22032	-0.691602	0.704945	1.29786
ENSCAFG00000012807	65.6715	411.723	1098.55	52.8994	44.0759	71.2123		6.0372	8.68553	10.1014	5.72518	5.46192	6.15405		5.88119		0.156008	2.80434	4.2202	-0.156008	-0.419268	0.272866
ENSCAFG00000010235	16.2047	106.92	378.725	25.5376	27.8374	58.41		4.01834	6.74039	8.56501	4.67455	4.79895	5.86814		4.34644		-0.328108	2.39395	4.21856	0.328108	0.45251	1.5217
ENSCAFG00000009209	57.9956	36.7039	1365.67	93.0299	117.536	44.8077		5.85787	5.19786	10.4154	6.53962	6.87696	5.48568		6.19875		-0.340876	-1.00088	4.21664	0.340876	0.678209	-0.713072
ENSCAFG00000018172	18.7633	1.59582	132.93	2.73617	4.63957	8.00138		4.22984	0.674301	7.05452	1.45216	2.21399	3.00025		2.841		1.38884	-2.1667	4.21352	-1.38884	-0.627009	0.159248
ENSCAFG00000001382	25.5863	76.5995	309.752	10.9447	23.1979	44.0076		4.6773	6.25926	8.27497	3.45216	4.53592	5.45968		4.06473		0.61257	2.19453	4.21024	-0.61257	0.47119	1.39495
ENSCAFG00000023868	1573.56	6172.65	9518.3	168.731	344.875	1137.8		10.6198	12.5917	13.2165	7.39858	8.42993	10.152		9.0092		1.61062	3.58248	4.20729	-1.61062	-0.579268	1.14283
ENSCAFG00000017786	5.11726	28.7248	154.249	13.6809	17.785	27.2047		2.35537	4.84423	7.26912	3.77409	4.15259	4.76578		3.06473		-0.709359	1.7795	4.20439	0.709359	1.08786	1.70105
ENSCAFG00000000934	22.1748	165.966	670.921	60.1958	51.8086	144.825		4.47085	7.37474	9.39	5.91159	5.69512	7.17817		5.19122		-0.720372	2.18352	4.19878	0.720372	0.503898	1.98695
ENSCAFG00000007356	74.2003	263.311	476.542	9.12058	5.41283	9.60165		6.21335	8.04062	8.89646	3.18913	2.43638	3.26328		4.70124		1.51211	3.33938	4.19522	-1.51211	-2.26486	-1.43796
ENSCAFG00000013923	17.9104	63.8329	578.12	55.6356	57.9946	64.8112		4.16273	5.99623	9.17523	5.79794	5.85785	6.01817		4.98033		-0.817605	1.0159	4.1949	0.817605	0.877517	1.03784
ENSCAFG00000024841	371.001	1729.87	2738.86	61.1079	110.576	261.645		8.53528	10.7565	11.4194	5.93329	6.7889	8.03147		7.23428		1.301	3.52217	4.18508	-1.301	-0.445383	0.797183
ENSCAFG00000005747	10.2345	60.6413	288.433	24.6256	22.4246	14.4025		3.35537	5.92223	8.17209	4.62209	4.48701	3.84825		3.98873		-0.633357	1.9335	4.18337	0.633357	0.498282	-0.140483
ENSCAFG00000003606	5.97014	20.7457	140.454	10.0326	14.692	19.2033		2.57776	4.37474	7.13396	3.32663	3.87696	4.26328		2.9522		-0.374433	1.42254	4.18176	0.374433	0.92476	1.31109
ENSCAFG00000016080	65.6715	309.59	762.467	27.3617	31.7037	63.2109		6.0372	8.27421	9.57453	4.77409	4.98658	5.9821		5.40564		0.631553	2.86857	4.16889	-0.631553	-0.419061	0.576459
ENSCAFG00000002919	36.6737	298.419	850.251	61.1079	51.0353	136.824		5.19667	8.2212	9.73174	5.93329	5.67342	7.09617		5.56498		-0.368307	2.65622	4.16676	0.368307	0.108443	1.53119
ENSCAFG00000006557	10.2345	73.4079	144.217	6.38441	4.63957	30.4052		3.35537	6.19786	7.17209	2.67455	2.21399	4.92625		3.01496		0.340409	3.1829	4.15713	-0.340409	-0.80097	1.91129
ENSCAFG00000020053	17.9104	151.603	288.433	14.5929	9.27914	28.805		4.16273	7.24416	8.17209	3.8672	3.21399	4.84825		4.01496		0.147764	3.22919	4.15713	-0.147764	-0.80097	0.833283
ENSCAFG00000015863	5.11726	14.3624	66.465	2.73617	4.63957	7.20124		2.35537	3.84423	6.05452	1.45216	2.21399	2.84825		1.90377		0.451605	1.94046	4.15076	-0.451605	0.310226	0.944479
ENSCAFG00000001552	5.97014	92.5578	109.103	6.38441	3.86631	13.6023		2.57776	6.53228	6.76955	2.67455	1.95096	3.76578		2.62616		-0.0483945	3.90612	4.14339	0.0483945	-0.675201	1.13962
ENSCAFG00000012532	5.97014	11.1708	116.627	7.29647	10.0524	15.2026		2.57776	3.48166	6.86576	2.8672	3.32947	3.92625		2.72248		-0.144717	0.759175	4.14328	0.144717	0.606988	1.20377
ENSCAFG00000023103	98.9337	255.332	802.597	20.9773	45.6225	99.2171		6.62839	7.99623	9.64853	4.39076	5.51167	6.63252		5.50957		1.11881	2.48665	4.13896	-1.11881	0.00209735	1.12294
ENSCAFG00000020143	17.9104	108.516	200.649	7.29647	9.27914	21.6037		4.16273	6.76176	7.64853	2.8672	3.21399	4.43321		3.51496		0.647764	3.2468	4.13357	-0.647764	-0.30097	0.918246
ENSCAFG00000024563	115.138	204.265	539.245	8.20852	17.0118	50.4087		6.84722	7.6743	9.0748	3.03712	4.08846	5.6556		4.94217		1.90505	2.73213	4.13262	-1.90505	-0.853713	0.713426
ENSCAFG00000005698	6.82301	59.0455	190.617	17.3291	17.785	26.4045		2.77041	5.88375	7.57453	4.11513	4.15259	4.72271		3.44277		-0.672358	2.44099	4.13176	0.672358	0.709824	1.27995
ENSCAFG00000017809	14.4989	100.537	245.795	13.6809	17.785	28.0048		3.85787	6.65158	7.94131	3.77409	4.15259	4.8076		3.81598		0.0418916	2.8356	4.12533	-0.0418916	0.336611	0.991623
ENSCAFG00000018339	18.7633	151.603	304.736	16.417	17.0118	27.2047		4.22984	7.24416	8.25142	4.03712	4.08846	4.76578		4.13348		0.0963588	3.11068	4.11793	-0.0963588	-0.0450209	0.632301
ENSCAFG00000008573	18.7633	175.541	321.039	18.2412	10.0524	23.204		4.22984	7.45566	8.3266	4.18913	3.32947	4.5363		4.20948		0.0203572	3.24618	4.11712	-0.0203572	-0.880014	0.326818
ENSCAFG00000011059	0.852877	14.3624	40.1298	6.38441	1.54652	11.2019		-0.229591	3.84423	5.3266	2.67455	0.629029	3.48568		1.22248		-1.45207	2.62175	4.10412	1.45207	-0.593452	2.26319
ENSCAFG00000018570	10.2345	86.1745	127.914	5.47235	7.73262	17.603		3.35537	6.42919	6.99903	2.45216	2.95096	4.13775		2.90377		0.451605	3.52542	4.09526	-0.451605	0.0471914	1.23399
ENSCAFG00000001126	18.7633	103.729	338.596	20.9773	23.1979	16.8029		4.22984	6.69667	8.40342	4.39076	4.53592	4.07064		4.3103		-0.0804597	2.38637	4.09312	0.0804597	0.22562	-0.239663
ENSCAFG00000019660	2.55863	7.97912	45.1461	2.73617	3.86631	10.4018		1.35537	2.99623	5.49653	1.45216	1.95096	3.37876		1.40377		-0.0483945	1.59246	4.09276	0.0483945	0.547191	1.97499
ENSCAFG00000003340	149.253	1249.53	1810.86	75.7008	148.466	291.25		7.22162	10.2872	10.8225	6.24224	7.21399	8.18611		6.73193		0.489691	3.55524	4.09053	-0.489691	0.482063	1.45419
ENSCAFG00000015919	17.0575	67.0246	242.033	11.8568	16.2385	20.0034		4.09234	6.06662	7.91906	3.56764	4.02135	4.32218		3.82999		0.26235	2.23663	4.08907	-0.26235	0.191359	0.492189
ENSCAFG00000025087	1539.44	4956.63	8029.73	145.929	292.293	881.752		10.5882	12.2751	12.9711	7.18913	8.19127	9.78423		8.88866		1.69953	3.38648	4.08248	-1.69953	-0.697387	0.89557
ENSCAFG00000010529	4.26438	19.1499	99.0705	8.20852	10.8257	17.603		2.09234	4.25926	6.63038	3.03712	3.43638	4.13775		2.56473		-0.472393	1.69453	4.06565	0.472393	0.871654	1.57302
ENSCAFG00000016011	35.8208	279.269	939.289	88.4697	105.164	139.224		5.16273	8.12551	9.87543	6.46711	6.71649	7.12126		5.81492		-0.652192	2.31059	4.06051	0.652192	0.901573	1.30635
ENSCAFG00000003442	7.67589	43.0872	186.855	16.417	8.50588	24.0041		2.94033	5.42919	7.54577	4.03712	3.08846	4.58521		3.48873		-0.548395	1.94046	4.05704	0.548395	-0.400268	1.09648
ENSCAFG00000019923	8.52877	87.7703	139.2	8.20852	11.5989	20.8036		3.09234	6.45566	7.12102	3.03712	3.53592	4.37876		3.06473		0.027607	3.39093	4.05629	-0.027607	0.47119	1.31403
ENSCAFG00000004776	109.168	943.132	1344.35	60.1958	70.3668	153.626		6.77041	9.88132	10.3927	5.91159	6.13682	7.26328		6.341		0.429408	3.54032	4.05169	-0.429408	-0.204177	0.922282
ENSCAFG00000002152	35.8208	135.645	718.575	52.8994	61.0877	60.0103		5.16273	7.08369	9.48899	5.72518	5.93281	5.90714		5.44395		-0.281226	1.63974	4.04504	0.281226	0.488857	0.463186
ENSCAFG00000014753	11.9403	73.4079	237.017	17.3291	23.1979	21.6037		3.57776	6.19786	7.88885	4.11513	4.53592	4.43321		3.84644		-0.268681	2.35142	4.0424	0.268681	0.689475	0.586763
ENSCAFG00000012685	68.2301	210.649	851.505	39.2185	66.5005	124.021		6.09234	7.7187	9.73387	5.29346	6.05529	6.95444		5.6929		0.399437	2.0258	4.04097	-0.399437	0.362394	1.26154
ENSCAFG00000014547	5.11726	67.0246	122.898	10.9447	10.8257	15.2026		2.35537	6.06662	6.94131	3.45216	3.43638	3.92625		2.90377		-0.548395	3.16285	4.03755	0.548395	0.532618	1.02248
ENSCAFG00000008487	74.2003	533.005	739.894	27.3617	50.262	115.22		6.21335	9.05801	9.53117	4.77409	5.6514	6.84825		5.49372		0.719632	3.56429	4.03745	-0.719632	0.157677	1.35452
ENSCAFG00000015462	8.52877	49.4705	120.39	6.38441	9.27914	26.4045		3.09234	5.6285	6.91157	2.67455	3.21399	4.72271		2.88344		0.208892	2.74505	4.02812	-0.208892	0.330547	1.83927
ENSCAFG00000017009	34.9679	114.899	484.066	25.5376	53.3551	65.6113		5.12796	6.84423	8.91906	4.67455	5.73755	6.03587		4.90126		0.226704	1.94297	4.0178	-0.226704	0.836297	1.13462
ENSCAFG00000012831	2.55863	20.7457	42.638	2.73617	6.95936	8.00138		1.35537	4.37474	5.41407	1.45216	2.79895	3.00025		1.40377		-0.0483945	2.97098	4.0103	0.0483945	1.39519	1.59648
ENSCAFG00000008071	11.0874	41.4914	114.119	4.56029	8.50588	14.4025		3.47085	5.37474	6.8344	2.18913	3.08846	3.84825		2.82999		0.640861	2.54475	4.00441	-0.640861	0.258473	1.01826
ENSCAFG00000004355	19.6162	97.3452	165.536	5.47235	12.3722	21.6037		4.29397	6.60504	7.371	2.45216	3.62903	4.43321		3.37307		0.920905	3.23197	3.99793	-0.920905	0.255964	1.06014
ENSCAFG00000018200	6.82301	84.5787	190.617	20.9773	19.3315	154.427		2.77041	6.40222	7.57453	4.39076	4.27289	7.27078		3.58058		-0.810176	2.82164	3.99395	0.810176	0.692301	3.69019
ENSCAFG00000023338	237.953	1030.9	5045.07	421.371	585.359	441.676		7.89453	10.0097	12.3007	8.71895	9.19318	8.78684		8.30674		-0.412208	1.70295	3.99392	0.412208	0.88644	0.480106
ENSCAFG00000010427	1.70575	23.9374	71.4813	11.8568	4.63957	16.8029		0.770409	4.58119	6.15949	3.56764	2.21399	4.07064		2.16902		-1.39861	2.41217	3.99047	1.39861	0.0449684	1.90161
ENSCAFG00000004171	14.4989	68.6204	129.168	4.56029	14.692	9.60165		3.85787	6.10057	7.0131	2.18913	3.87696	3.26328		3.0235		0.834373	3.07707	3.98961	-0.834373	0.853458	0.239784
ENSCAFG00000012651	2.55863	31.9165	80.2597	10.0326	10.0524	20.0034		1.35537	4.99623	6.3266	3.32663	3.32947	4.32218		2.341		-0.985629	2.65523	3.9856	0.985629	0.988468	1.98118
ENSCAFG00000012968	118.55	698.971	1794.56	108.535	153.879	189.633		6.88935	9.44909	10.8094	6.76202	7.26565	7.56706		6.82568		0.0636671	2.62341	3.98373	-0.0636671	0.439971	0.741381
ENSCAFG00000010955	2.55863	20.7457	53.9245	4.56029	2.31979	14.4025		1.35537	4.37474	5.75287	2.18913	1.21399	3.84825		1.77225		-0.416877	2.60249	3.98062	0.416877	-0.558257	2.076
ENSCAFG00000000884	24.7334	76.5995	165.536	4.56029	5.41283	6.4011		4.62839	6.25926	7.371	2.18913	2.43638	2.67832		3.40876		1.21963	2.85051	3.96224	-1.21963	-0.972374	-0.730438
ENSCAFG00000006134	27.2921	12.7666	77.7516	0.912058	6.95936	0		4.77041	3.6743	6.2808	-0.132802	2.79895	-3.32193		2.3188		2.45161	1.3555	3.962	-2.45161	0.480151	-5.64073
ENSCAFG00000014413	34.9679	252.14	351.136	14.5929	17.0118	88.0151		5.12796	7.97808	8.45589	3.8672	4.08846	6.45968		4.49758		0.630381	3.4805	3.95831	-0.630381	-0.409119	1.9621
ENSCAFG00000013852	12.7931	285.652	334.833	36.4823	34.7968	90.4156		3.6773	8.15812	8.3873	5.18913	5.12088	6.4985		4.43321		-0.755913	3.7249	3.95409	0.755913	0.68767	2.06529
ENSCAFG00000013168	88.6992	413.318	1318.01	83.9094	68.8203	100.817		6.47085	8.69111	10.3642	6.39076	6.10476	6.6556		6.4308		0.0400443	2.26031	3.93335	-0.0400443	-0.326042	0.224796
ENSCAFG00000005854	5.97014	35.1081	100.325	7.29647	4.63957	8.80151		2.57776	5.13373	6.64853	2.8672	2.21399	3.13775		2.72248		-0.144717	2.41125	3.92605	0.144717	-0.508489	0.415271
ENSCAFG00000002911	1930.91	9045.13	13370.8	405.866	505.713	1179.4		10.9151	13.1429	13.7068	8.66486	8.98218	10.2038		9.78996		1.1251	3.35296	3.91683	-1.1251	-0.807787	0.413878
ENSCAFG00000011932	7.67589	38.2998	97.8165	5.47235	6.1861	12.0021		2.94033	5.25926	6.61201	2.45216	2.62903	3.58521		2.69625		0.244087	2.56302	3.91576	-0.244087	-0.067218	0.888964
ENSCAFG00000018386	35.8208	240.969	285.925	10.0326	13.9187	81.614		5.16273	7.91271	8.15949	3.32663	3.79895	6.35075		4.24468		0.918048	3.66803	3.91482	-0.918048	-0.445724	2.10607
ENSCAFG00000010930	62.26	242.565	1255.31	111.271	164.705	275.247		5.96023	7.92223	10.2938	6.79794	7.36374	8.10458		6.37908		-0.418851	1.54314	3.91475	0.418851	0.984654	1.7255
ENSCAFG00000003504	1.70575	6.38329	112.865	32.8341	34.0235	4.00069		0.770409	2.6743	6.81846	5.03712	5.08846	2.00025		2.90377		-2.13336	-0.229465	3.91469	2.13336	2.18469	-0.903518
ENSCAFG00000018922	10.2345	67.0246	165.536	11.8568	20.8781	24.8043		3.35537	6.06662	7.371	3.56764	4.38392	4.63252		3.4615		-0.106133	2.60511	3.90949	0.106133	0.922412	1.17101
ENSCAFG00000014139	379.53	1040.48	1933.76	43.7788	60.3144	147.225		8.56807	10.023	10.9172	5.45216	5.91443	7.20188		7.01012		1.55795	3.01291	3.90708	-1.55795	-1.09568	0.191767
ENSCAFG00000002963	4.26438	43.0872	106.595	11.8568	8.50588	14.4025		2.09234	5.42919	6.73599	3.56764	3.08846	3.84825		2.82999		-0.73765	2.5992	3.90601	0.73765	0.258473	1.01826
ENSCAFG00000002834	88.6992	636.734	669.667	22.8015	38.6631	169.629		6.47085	9.31455	9.3873	4.51105	5.27289	7.40624		5.49095		0.979897	3.82359	3.89635	-0.979897	-0.218066	1.91529
ENSCAFG00000012033	23.0277	95.7494	311.006	19.1532	23.9711	46.408		4.5253	6.58119	8.2808	4.25952	4.58323	5.5363		4.39241		0.13289	2.18879	3.88839	-0.13289	0.19082	1.1439
ENSCAFG00000016328	5.11726	31.9165	71.4813	4.56029	5.41283	8.00138		2.35537	4.99623	6.15949	2.18913	2.43638	3.00025		2.27225		0.0831227	2.72398	3.88724	-0.0831227	0.164135	0.728
ENSCAFG00000024732	2.55863	7.97912	45.1461	3.64823	0.773262	9.60165		1.35537	2.99623	5.49653	1.8672	-0.370971	3.26328		1.61128		-0.255913	1.38494	3.88524	0.255913	-1.98226	1.652
ENSCAFG00000005675	306.183	2416.08	3353.35	168.731	178.624	442.476		8.25825	11.2385	11.7114	7.39858	7.48078	8.78946		7.82841		0.429835	3.41004	3.88297	-0.429835	-0.347636	0.961042
ENSCAFG00000001520	17.0575	92.5578	239.525	15.505	19.3315	33.6058		4.09234	6.53228	7.90403	3.95466	4.27289	5.07064		4.0235		0.0688381	2.50878	3.88053	-0.0688381	0.249386	1.04714
ENSCAFG00000012494	32.4093	164.37	563.072	45.6029	50.262	63.2109		5.01834	7.3608	9.13718	5.51105	5.6514	5.9821		5.2647		-0.246359	2.09611	3.87248	0.246359	0.386702	0.717406
ENSCAFG00000002653	9.38164	30.3207	170.552	14.5929	5.41283	25.6044		3.22984	4.92223	7.41407	3.8672	2.43638	4.67832		3.54852		-0.318679	1.37371	3.86555	0.318679	-1.11214	1.1298
ENSCAFG00000025283	6.82301	55.8538	62.7029	2.73617	2.31979	12.0021		2.77041	5.80358	5.97046	1.45216	1.21399	3.58521		2.11128		0.659124	3.6923	3.85917	-0.659124	-0.897293	1.47393
ENSCAFG00000005535	17.0575	84.5787	242.033	16.417	10.0524	21.6037		4.09234	6.40222	7.91906	4.03712	3.32947	4.43321		4.06473		0.027607	2.33749	3.85433	-0.027607	-0.735261	0.368478
ENSCAFG00000017040	714.711	687.8	15211.7	1557.8	2107.14	510.488		9.48122	9.42585	13.8929	10.6053	11.0411	8.99573		10.0433		-0.562037	-0.617407	3.84964	0.562037	0.997817	-1.04752
ENSCAFG00000012143	32.4093	165.966	332.325	16.417	36.3433	44.8077		5.01834	7.37474	8.37645	4.03712	5.18362	5.48568		4.52773		0.490607	2.84701	3.84872	-0.490607	0.655888	0.957945
ENSCAFG00000018173	82.729	264.907	667.159	26.4497	31.7037	72.8125		6.37032	8.04934	9.38189	4.72518	4.98658	6.18611		5.54775		0.822571	2.50159	3.83414	-0.822571	-0.561169	0.638364
ENSCAFG00000007691	8.52877	52.6622	119.135	8.20852	10.8257	15.2026		3.09234	5.7187	6.89646	3.03712	3.43638	3.92625		3.06473		0.027607	2.65397	3.83173	-0.027607	0.371654	0.861518
ENSCAFG00000012809	6.82301	35.1081	61.4488	2.73617	3.09305	8.80151		2.77041	5.13373	5.94131	1.45216	1.62903	3.13775		2.11128		0.659124	3.02245	3.83003	-0.659124	-0.482255	1.02647
ENSCAFG00000003920	2.55863	30.3207	42.638	3.64823	1.54652	11.2019		1.35537	4.92223	5.41407	1.8672	0.629029	3.48568		1.61128		-0.255913	3.31094	3.80278	0.255913	-0.982255	1.87439
ENSCAFG00000011566	4.26438	15.9582	61.4488	4.56029	7.73262	10.4018		2.09234	3.99623	5.94131	2.18913	2.95096	3.37876		2.14073		-0.0483945	1.8555	3.80058	0.0483945	0.810226	1.23803
ENSCAFG00000018182	29.8507	142.028	339.85	20.0653	17.785	76.8132		4.89969	7.15003	8.40875	4.32663	4.15259	6.26328		4.61316		0.286531	2.53687	3.79559	-0.286531	-0.46057	1.65012
ENSCAFG00000014095	75.0531	287.248	672.175	31.922	27.8374	56.0096		6.22984	8.16615	9.39269	4.99648	4.79895	5.8076		5.61316		0.61668	2.55299	3.77953	-0.61668	-0.814207	0.194442
ENSCAFG00000023152	34.9679	204.265	257.082	10.0326	10.0524	37.6065		5.12796	7.6743	8.00608	3.32663	3.32947	5.23291		4.2273		0.900666	3.44701	3.77879	-0.900666	-0.897826	1.00561
ENSCAFG00000015429	11.0874	33.5123	174.314	14.5929	21.6513	22.4039		3.47085	5.06662	7.44554	3.8672	4.43638	4.48568		3.66902		-0.198175	1.3976	3.77652	0.198175	0.767361	0.816652
ENSCAFG00000016086	29.8507	165.966	558.056	55.6356	61.0877	105.618		4.89969	7.37474	9.12426	5.79794	5.93281	6.72271		5.34881		-0.449122	2.02593	3.77545	0.449122	0.583996	1.3739
ENSCAFG00000009272	18.7633	38.2998	430.142	52.8994	90.4717	47.2081		4.22984	5.25926	8.74867	5.72518	6.49939	5.56096		4.97751		-0.747669	0.281754	3.77116	0.747669	1.52188	0.583453
ENSCAFG00000024752	18.7633	81.387	112.865	3.64823	6.95936	16.0028		4.22984	6.34673	6.81846	1.8672	2.79895	4.00025		3.04852		1.18132	3.29821	3.76994	-1.18132	-0.249565	0.951729
ENSCAFG00000014247	85.2877	464.385	921.732	53.8114	53.3551	149.626		6.41427	8.85918	9.8482	5.74984	5.73755	7.22521		6.08205		0.332212	2.77712	3.76615	-0.332212	-0.344499	1.14316
ENSCAFG00000018636	128.784	809.083	1167.53	57.4597	73.4599	186.432		7.00881	9.66014	10.1892	5.84448	6.19888	7.54251		6.42665		0.582168	3.2335	3.7626	-0.582168	-0.227761	1.11586
ENSCAFG00000002764	10.2345	46.2789	71.4813	2.73617	2.31979	9.60165		3.35537	5.53228	6.15949	1.45216	1.21399	3.26328		2.40377		0.951605	3.12852	3.75573	-0.951605	-1.18977	0.859517
ENSCAFG00000023447	9.38164	81.387	111.611	7.29647	10.8257	16.0028		3.22984	6.34673	6.80234	2.8672	3.43638	4.00025		3.04852		0.181321	3.29821	3.75382	-0.181321	0.387865	0.951729
ENSCAFG00000023486	79.3175	362.252	707.288	34.6582	42.5294	87.215		6.30957	8.50085	9.46615	5.11513	5.41039	6.4465		5.71235		0.597221	2.7885	3.75381	-0.597221	-0.301958	0.734158
ENSCAFG00000020214	17.0575	106.92	225.73	16.417	23.9711	41.6072		4.09234	6.74039	7.81846	4.03712	4.58323	5.37876		4.06473		0.027607	2.67566	3.75373	-0.027607	0.518496	1.31403
ENSCAFG00000013269	57.1427	322.356	752.434	55.6356	105.937	145.625		5.8365	8.33251	9.55542	5.79794	6.72706	7.18611		5.81722		0.0192814	2.5153	3.73821	-0.0192814	0.909845	1.3689
ENSCAFG00000000235	8.52877	70.2162	134.184	11.8568	14.692	26.4045		3.09234	6.13373	7.06807	3.56764	3.87696	4.72271		3.32999		-0.23765	2.80375	3.73808	0.23765	0.546969	1.39273
ENSCAFG00000006524	15.3518	52.6622	111.611	4.56029	5.41283	19.2033		3.94033	5.7187	6.80234	2.18913	2.43638	4.26328		3.06473		0.875604	2.65397	3.73761	-0.875604	-0.628346	1.19855
ENSCAFG00000009617	22.1748	172.349	260.844	17.3291	13.9187	17.603		4.47085	7.42919	8.02704	4.11513	3.79895	4.13775		4.29299		0.177862	3.1362	3.73406	-0.177862	-0.494033	-0.155235
ENSCAFG00000017912	20.469	154.795	234.509	15.505	12.3722	22.4039		4.35537	7.27421	7.8735	3.95466	3.62903	4.48568		4.15502		0.200355	3.1192	3.71848	-0.200355	-0.525987	0.330659
ENSCAFG00000001468	16.2047	81.387	132.93	6.38441	6.1861	31.2054		4.01834	6.34673	7.05452	2.67455	2.62903	4.96372		3.34644		0.671892	3.00028	3.70808	-0.671892	-0.717415	1.61728
ENSCAFG00000015720	87.8463	556.942	851.505	48.3391	57.2214	146.425		6.45691	9.12138	9.73387	5.59512	5.83848	7.19402		6.02601		0.430895	3.09537	3.70786	-0.430895	-0.187531	1.16801
ENSCAFG00000008938	7.67589	28.7248	84.0218	5.47235	10.0524	9.60165		2.94033	4.84423	6.39269	2.45216	3.32947	3.26328		2.69625		0.244087	2.14798	3.69645	-0.244087	0.633222	0.567035
ENSCAFG00000008438	11.9403	79.7912	141.708	10.0326	4.63957	24.0041		3.57776	6.31816	7.14678	3.32663	2.21399	4.58521		3.4522		0.125567	2.86596	3.69459	-0.125567	-1.2382	1.13301
ENSCAFG00000012621	173.987	1042.07	1677.93	96.6782	108.257	136.824		7.44283	10.0252	10.7125	6.59512	6.75831	7.09617		7.01898		0.423858	3.00626	3.69349	-0.423858	-0.260664	0.0771963
ENSCAFG00000024385	16.2047	116.495	258.336	24.6256	29.384	53.6092		4.01834	6.86413	8.0131	4.62209	4.87696	5.74441		4.32021		-0.301875	2.54391	3.69289	0.301875	0.556746	1.4242
ENSCAFG00000011652	27.2921	98.9411	264.606	15.505	27.0642	29.6051		4.77041	6.6285	8.0477	3.95466	4.75831	4.88777		4.36253		0.407874	2.26596	3.68517	-0.407874	0.395777	0.525239
ENSCAFG00000024500	3.41151	22.3415	45.1461	3.64823	1.54652	6.4011		1.77041	4.48166	5.49653	1.8672	0.629029	2.67832		1.8188		-0.0483945	2.66285	3.67772	0.0483945	-1.18977	0.859517
ENSCAFG00000000225	83.5819	582.476	763.721	42.8667	81.1925	120.021		6.38512	9.18605	9.5769	5.42179	6.34327	6.90714		5.90345		0.481666	3.2826	3.67345	-0.481666	0.439822	1.00369
ENSCAFG00000020038	17.0575	27.129	122.898	5.47235	10.8257	12.0021		4.09234	4.76176	6.94131	2.45216	3.43638	3.58521		3.27225		0.820088	1.48952	3.66906	-0.820088	0.164135	0.312962
ENSCAFG00000000559	17.0575	106.92	141.708	7.29647	6.95936	17.603		4.09234	6.74039	7.14678	2.8672	2.79895	4.13775		3.47977		0.61257	3.26062	3.66701	-0.61257	-0.680813	0.657984
ENSCAFG00000011388	28.1449	51.0664	314.768	21.8894	33.2503	33.6058		4.8148	5.6743	8.29815	4.45216	5.05529	5.07064		4.63348		0.181321	1.04082	3.66467	-0.181321	0.421812	0.437156
ENSCAFG00000001481	12.7931	90.962	178.076	15.505	9.27914	36.0062		3.6773	6.50719	7.47635	3.95466	3.21399	5.17017		3.81598		-0.138681	2.69121	3.66037	0.138681	-0.601988	1.35419
ENSCAFG00000016874	1.70575	25.5332	35.1136	4.56029	1.54652	9.60165		0.770409	4.6743	5.13396	2.18913	0.629029	3.26328		1.47977		-0.709359	3.19453	3.65419	0.709359	-0.850738	1.78352
ENSCAFG00000007586	26.4392	75.0037	338.596	27.3617	36.3433	36.8063		4.72461	6.22889	8.40342	4.77409	5.18362	5.20188		4.74935		-0.0247417	1.47954	3.65407	0.0247417	0.434271	0.452535
ENSCAFG00000000869	47.7611	250.544	431.396	24.6256	53.3551	80.8139		5.57776	7.96892	8.75287	4.62209	5.73755	6.33653		5.09992		0.477839	2.869	3.65294	-0.477839	0.637629	1.23661
ENSCAFG00000023270	8.52877	39.8956	110.357	9.12058	10.0524	20.8036		3.09234	5.31816	6.78604	3.18913	3.32947	4.37876		3.14073		-0.0483945	2.17743	3.6453	0.0483945	0.188737	1.23803
ENSCAFG00000020417	5.97014	47.8747	65.211	4.56029	3.09305	15.2026		2.57776	5.58119	6.02704	2.18913	1.62903	3.92625		2.38344		0.194319	3.19775	3.6436	-0.194319	-0.754416	1.5428
ENSCAFG00000016549	4.26438	28.7248	42.638	2.73617	1.54652	8.80151		2.09234	4.84423	5.41407	1.45216	0.629029	3.13775		1.77225		0.320088	3.07198	3.64182	-0.320088	-1.14322	1.3655
ENSCAFG00000008761	8.52877	114.899	145.471	16.417	16.2385	32.8056		3.09234	6.84423	7.18458	4.03712	4.02135	5.03587		3.56473		-0.472393	3.2795	3.61985	0.472393	0.456617	1.47114
ENSCAFG00000012984	27.2921	151.603	252.066	15.505	17.785	44.0076		4.77041	7.24416	7.97766	3.95466	4.15259	5.45968		4.36253		0.407874	2.88162	3.61512	-0.407874	-0.209944	1.09715
ENSCAFG00000007774	5.11726	11.1708	52.6704	3.64823	0.773262	4.00069		2.35537	3.48166	5.71892	1.8672	-0.370971	2.00025		2.11128		0.244087	1.37037	3.60764	-0.244087	-2.48226	-0.111036
ENSCAFG00000020343	63.9657	352.677	657.126	45.6029	35.5701	64.8112		5.99923	8.4622	9.36003	5.51105	5.15259	6.01817		5.75514		0.244087	2.70706	3.60489	-0.244087	-0.60255	0.263029
ENSCAFG00000016920	43.4967	263.311	397.536	24.6256	32.477	71.2123		5.44283	8.04062	8.63494	4.62209	5.02135	6.15405		5.03246		0.410374	3.00816	3.60248	-0.410374	-0.0111132	1.12159
ENSCAFG00000019547	10.2345	102.133	152.995	15.505	15.4652	42.4073		3.35537	6.6743	7.25734	3.95466	3.95096	5.40624		3.65502		-0.299645	3.01929	3.60232	0.299645	0.295941	1.75122
ENSCAFG00000010874	99.7866	502.684	722.337	35.5703	78.8727	187.232		6.64077	8.97351	9.49653	5.1526	6.30145	7.54868		5.89669		0.744087	3.07682	3.59984	-0.744087	0.404768	1.652
ENSCAFG00000016154	66.5244	349.485	657.126	44.6909	47.9422	80.8139		6.05581	8.44909	9.36003	5.48191	5.58323	6.33653		5.76886		0.286952	2.68023	3.59117	-0.286952	-0.185634	0.567672
ENSCAFG00000009641	45.2025	443.639	815.137	102.151	48.7155	79.2136		5.49833	8.79324	9.6709	6.67455	5.60631	6.30768		6.08644		-0.588112	2.7068	3.58446	0.588112	-0.480132	0.221236
ENSCAFG00000006704	30.7036	134.049	379.979	32.8341	43.3027	41.6072		4.94033	7.06662	8.56978	5.03712	5.43638	5.37876		4.98873		-0.0483945	2.07789	3.58105	0.0483945	0.447656	0.390031
ENSCAFG00000008528	16.2047	63.8329	171.806	12.7688	3.09305	37.6065		4.01834	5.99623	7.42464	3.67455	1.62903	5.23291		3.84644		0.171892	2.14978	3.57819	-0.171892	-2.21742	1.38646
ENSCAFG00000014315	4.26438	23.9374	52.6704	4.56029	5.41283	4.80083		2.09234	4.58119	5.71892	2.18913	2.43638	2.26328		2.14073		-0.0483945	2.44046	3.57819	0.0483945	0.295653	0.122551
ENSCAFG00000024755	230.277	1067.61	1542.49	72.9647	125.268	768.932		7.84722	10.0602	10.591	6.18913	6.96888	9.58671		7.01818		0.829049	3.04199	3.57287	-0.829049	-0.0492961	2.56854
ENSCAFG00000008677	17.0575	103.729	180.584	13.6809	14.692	27.2047		4.09234	6.69667	7.49653	3.77409	3.87696	4.76578		3.93321		0.159124	2.76346	3.56332	-0.159124	-0.0562561	0.83257
ENSCAFG00000008343	82.729	199.478	604.456	31.922	26.2909	47.2081		6.37032	7.64009	9.23949	4.99648	4.71649	5.56096		5.6834		0.68692	1.95668	3.55609	-0.68692	-0.966909	-0.122438
ENSCAFG00000016252	22.1748	118.091	253.32	20.9773	13.9187	19.2033		4.47085	6.88375	7.98481	4.39076	3.79895	4.26328		4.4308		0.0400443	2.45295	3.55401	-0.0400443	-0.63185	-0.167522
ENSCAFG00000012381	8.52877	55.8538	112.865	10.9447	9.27914	29.6051		3.09234	5.80358	6.81846	3.45216	3.21399	4.88777		3.27225		-0.179912	2.53134	3.54621	0.179912	-0.058257	1.61552
ENSCAFG00000016688	5.97014	35.1081	81.5137	8.20852	3.86631	6.4011		2.57776	5.13373	6.34897	3.03712	1.95096	2.67832		2.80744		-0.22968	2.32629	3.54153	0.22968	-0.856486	-0.129123
ENSCAFG00000009512	39.2323	261.715	361.169	24.6256	37.1166	64.8112		5.29397	8.03185	8.49653	4.62209	5.21399	6.01817		4.95803		0.335943	3.07383	3.5385	-0.335943	0.255964	1.06014
ENSCAFG00000020110	175.693	312.781	2000.22	169.643	225.792	160.028		7.45691	8.28901	10.9659	7.40636	7.81885	7.32218		7.43163		0.0252763	0.857378	3.53431	-0.0252763	0.387221	-0.109457
ENSCAFG00000000492	425.585	2221.39	3487.53	214.334	288.427	439.276		8.7333	11.1172	11.768	7.74371	8.17206	8.77898		8.23851		0.494795	2.87873	3.52948	-0.494795	-0.0664489	0.540473
ENSCAFG00000004606	110.021	547.368	969.386	64.7561	46.3957	136.824		6.78164	9.09637	9.92093	6.01695	5.53592	7.09617		6.39929		0.382346	2.69708	3.52164	-0.382346	-0.863371	0.696882
ENSCAFG00000009305	37.5266	78.1954	327.309	21.8894	18.5583	44.0076		5.22984	6.28901	8.35451	4.45216	4.21399	5.45968		4.841		0.38884	1.44801	3.51351	-0.38884	-0.627009	0.618679
ENSCAFG00000007126	10.2345	22.3415	77.7516	4.56029	3.86631	4.00069		3.35537	4.48166	6.2808	2.18913	1.95096	2.00025		2.77225		0.583123	1.70941	3.50855	-0.583123	-0.821291	-0.772
ENSCAFG00000005395	57.9956	240.969	573.104	43.7788	31.7037	76.8132		5.85787	7.91271	9.16265	5.45216	4.98658	6.26328		5.65502		0.202856	2.25769	3.50764	-0.202856	-0.668435	0.608267
ENSCAFG00000017766	23.8805	151.603	230.747	17.3291	20.8781	40.807		4.57776	7.24416	7.85017	4.11513	4.38392	5.35075		4.34644		0.231319	2.89771	3.50372	-0.231319	0.0374721	1.0043
ENSCAFG00000011599	91.2578	652.692	906.684	70.2285	98.9775	173.63		6.51188	9.35026	9.82446	6.13398	6.62903	7.43987		6.32293		0.188946	3.02733	3.50153	-0.188946	0.306099	1.11694
ENSCAFG00000010358	63.9657	103.729	633.299	49.2511	54.1283	60.0103		5.99923	6.69667	9.30674	5.62209	5.75831	5.90714		5.81066		0.188571	0.886013	3.49609	-0.188571	-0.0523443	0.0964823
ENSCAFG00000008159	6.82301	23.9374	62.7029	4.56029	1.54652	4.00069		2.77041	4.58119	5.97046	2.18913	0.629029	2.00025		2.47977		0.290641	2.10142	3.49069	-0.290641	-1.85074	-0.479519
ENSCAFG00000005510	53.7312	239.374	490.336	36.4823	22.4246	31.2054		5.74769	7.90312	8.93763	5.18913	4.48701	4.96372		5.46841		0.279281	2.43471	3.46922	-0.279281	-0.981397	-0.504685
ENSCAFG00000000524	3.41151	17.5541	38.8758	3.64823	3.86631	5.60096		1.77041	4.13373	5.2808	1.8672	1.95096	2.48568		1.8188		-0.0483945	2.31493	3.462	0.0483945	0.132154	0.666872
ENSCAFG00000008744	11.9403	94.1536	166.79	20.0653	6.95936	50.4087		3.57776	6.55694	7.38189	4.32663	2.79895	5.6556		3.9522		-0.374433	2.60475	3.42969	0.374433	-1.15324	1.7034
ENSCAFG00000018982	75.906	188.307	456.477	23.7135	15.4652	50.4087		6.24614	7.55694	8.8344	4.56764	3.95096	5.6556		5.40689		0.839252	2.15005	3.42751	-0.839252	-1.45593	0.24871
ENSCAFG00000012718	98.9337	526.622	860.283	64.7561	54.1283	303.252		6.62839	9.04062	9.74867	6.01695	5.75831	8.24437		6.32267		0.305722	2.71796	3.426	-0.305722	-0.564355	1.92171
ENSCAFG00000001029	3.41151	14.3624	56.4326	8.20852	3.09305	4.80083		1.77041	3.84423	5.81846	3.03712	1.62903	2.26328		2.40377		-0.633357	1.44046	3.41469	0.633357	-0.774737	-0.140483
ENSCAFG00000017122	35.8208	169.157	322.293	25.5376	32.477	60.0103		5.16273	7.40222	8.33223	4.67455	5.02135	5.90714		4.91864		0.244087	2.48358	3.41359	-0.244087	0.102707	0.988499
ENSCAFG00000017104	43.4967	151.603	371.201	28.2738	35.5701	72.0124		5.44283	7.24416	8.53606	4.82139	5.15259	6.17017		5.13211		0.31072	2.11204	3.40394	-0.31072	0.0204769	1.03806
ENSCAFG00000024987	8.52877	35.1081	77.7516	6.38441	4.63957	11.2019		3.09234	5.13373	6.2808	2.67455	2.21399	3.48568		2.88344		0.208892	2.25029	3.39735	-0.208892	-0.669453	0.60223
ENSCAFG00000020276	134.754	143.624	1899.9	243.52	349.514	236.041		7.07419	7.16615	10.8917	7.92789	8.44921	7.88289		7.50104		-0.426852	-0.334887	3.39066	0.426852	0.948166	0.38185
ENSCAFG00000007026	17.0575	153.199	184.346	19.1532	17.785	56.0096		4.09234	7.25926	7.52628	4.25952	4.15259	5.8076		4.17593		-0.0835892	3.08334	3.35035	0.0835892	-0.023335	1.63168
ENSCAFG00000002161	16.2047	116.495	151.741	13.6809	11.5989	25.6044		4.01834	6.86413	7.24547	3.77409	3.53592	4.67832		3.89621		0.122124	2.96791	3.34925	-0.122124	-0.360293	0.782108
ENSCAFG00000004033	32.4093	87.7703	344.866	35.5703	27.8374	50.4087		5.01834	6.45566	8.42989	5.1526	4.79895	5.6556		5.08547		-0.0671319	1.37019	3.34442	0.0671319	-0.286514	0.570132
ENSCAFG00000016153	5.11726	17.5541	51.4164	5.47235	3.86631	7.20124		2.35537	4.13373	5.68416	2.45216	1.95096	2.84825		2.40377		-0.0483945	1.72997	3.28039	0.0483945	-0.452809	0.444479
ENSCAFG00000015788	6.82301	19.1499	53.9245	4.56029	4.63957	9.60165		2.77041	4.25926	5.75287	2.18913	2.21399	3.26328		2.47977		0.290641	1.7795	3.2731	-0.290641	-0.265776	0.783515
ENSCAFG00000006273	17.9104	38.2998	132.93	10.9447	9.27914	16.8029		4.16273	5.25926	7.05452	3.45216	3.21399	4.07064		3.80744		0.355283	1.45182	3.24708	-0.355283	-0.593452	0.263194
ENSCAFG00000013742	23.0277	46.2789	129.168	8.20852	4.63957	16.8029		4.5253	5.53228	7.0131	3.03712	2.21399	4.07064		3.78121		0.744087	1.75107	3.23189	-0.744087	-1.56722	0.289428
ENSCAFG00000012275	6.82301	17.5541	46.4001	3.64823	1.54652	1.60028		2.77041	4.13373	5.53606	1.8672	0.629029	0.67832		2.3188		0.451605	1.81493	3.21725	-0.451605	-1.68977	-1.64048
ENSCAFG00000005727	21.3219	119.687	224.476	27.3617	18.5583	60.8105		4.41427	6.90312	7.81042	4.77409	4.21399	5.92625		4.59418		-0.179912	2.30894	3.21624	0.179912	-0.380185	1.33207
ENSCAFG00000015312	52.0255	157.987	451.461	45.6029	34.0235	80.0138		5.70115	7.30366	8.81846	5.51105	5.08846	6.32218		5.6061		0.095046	1.69756	3.21236	-0.095046	-0.517639	0.716076
ENSCAFG00000002657	8.52877	15.9582	81.5137	9.12058	5.41283	13.6023		3.09234	3.99623	6.34897	3.18913	2.43638	3.76578		3.14073		-0.0483945	0.855498	3.20824	0.0483945	-0.704347	0.625051
ENSCAFG00000023556	123.667	660.671	985.689	92.1179	71.9134	131.223		6.95032	9.36779	9.94499	6.52541	6.16819	7.03587		6.73786		0.212454	2.62992	3.20713	-0.212454	-0.569676	0.298008
ENSCAFG00000006237	13.646	98.9411	102.833	10.0326	6.95936	35.2061		3.77041	6.6285	6.68416	3.32663	2.79895	5.13775		3.54852		0.22189	3.07998	3.13564	-0.22189	-0.749565	1.58923
ENSCAFG00000002198	20.469	39.8956	151.741	14.5929	6.95936	17.603		4.35537	5.31816	7.24547	3.8672	2.79895	4.13775		4.11128		0.244087	1.20687	3.13418	-0.244087	-1.31233	0.0264671
ENSCAFG00000011584	27.2921	89.3661	200.649	19.1532	12.3722	20.8036		4.77041	6.48166	7.64853	4.25952	3.62903	4.37876		4.51496		0.255447	1.96669	3.13357	-0.255447	-0.885933	-0.136202
ENSCAFG00000002753	765.03	1275.06	4098.26	290.035	164.705	167.229		9.57937	10.3164	12.0008	8.18008	7.36374	7.38568		8.87973		0.699646	1.43663	3.12107	-0.699646	-1.51599	-1.49405
ENSCAFG00000000676	20.469	3.19165	104.087	29.1859	27.0642	16.8029		4.35537	1.6743	6.70164	4.8672	4.75831	4.07064		4.61128		-0.255913	-2.93698	2.09036	0.255913	0.147028	-0.540647
ENSCAFG00000009431	133.902	110.112	15.0487	142.281	177.85	144.825		7.06503	6.78283	3.91157	7.1526	7.47452	7.17817		7.10881		-0.0437853	-0.325989	-3.19725	0.0437853	0.365704	0.0693511
ENSCAFG00000004133	316.417	239.374	36.3677	380.328	416.015	257.644		8.30568	7.90312	5.18458	8.5711	8.70049	8.00924		8.43839		-0.132709	-0.535273	-3.25381	0.132709	0.262099	-0.429156
ENSCAFG00000007435	179.957	79.7912	21.319	239.871	249.764	243.242		7.49151	6.31816	4.41407	7.90612	7.96442	7.92625		7.69881		-0.207304	-1.38066	-3.28475	0.207304	0.265607	0.227435
ENSCAFG00000017002	195.309	63.8329	22.573	266.321	267.549	195.234		7.60961	5.99623	4.49653	8.05702	8.06366	7.60906		7.83332		-0.223705	-1.83709	-3.33679	0.223705	0.23034	-0.22426
ENSCAFG00000000987	945.84	611.2	106.595	1253.17	1480.02	1260.22		9.88545	9.2555	6.73599	10.2914	10.5314	10.2995		10.0884		-0.202956	-0.832907	-3.35241	0.202956	0.442996	0.211048
ENSCAFG00000014214	698.506	180.328	77.7516	915.707	767.076	728.125		9.44813	7.49448	6.2808	9.83874	9.58323	9.50804		9.64344		-0.195307	-2.14895	-3.36264	0.195307	-0.0602095	-0.135392
ENSCAFG00000015971	132.196	47.8747	15.0487	183.324	152.333	135.223		7.04653	5.58119	3.91157	7.51825	7.25108	7.0792		7.28239		-0.235858	-1.7012	-3.37083	0.235858	-0.0313105	-0.203192
ENSCAFG00000011356	9846.46	4107.65	946.813	9925.93	8754.87	8763.11		13.2654	12.0041	9.88694	13.277	13.0959	13.0972		13.2712		-0.00579861	-1.26709	-3.38425	0.00579861	-0.175318	-0.173961
ENSCAFG00000005259	747.12	434.064	81.5137	974.99	1069.42	982.569		9.5452	8.76176	6.34897	9.92924	10.0626	9.94041		9.73722		-0.192024	-0.975456	-3.38825	0.192024	0.325395	0.203195
ENSCAFG00000017587	71.6416	22.3415	6.27029	60.1958	85.8321	66.4114		6.16273	4.48166	2.64853	5.91159	6.42345	6.05336		6.03716		0.125567	-1.5555	-3.38863	-0.125567	0.386286	0.0162004
ENSCAFG00000018341	382.089	116.495	38.8758	439.612	363.433	358.462		8.57776	6.86413	5.2808	8.78009	8.50555	8.48568		8.67893		-0.101162	-1.8148	-3.39813	0.101162	-0.173379	-0.19325
ENSCAFG00000010838	490.404	162.774	47.6542	523.521	528.911	448.077		8.93783	7.34673	5.57453	9.0321	9.04688	8.8076		8.98497		-0.0471389	-1.63824	-3.41044	0.0471389	0.0619158	-0.177363
ENSCAFG00000014600	1124.09	237.778	99.0705	1007.82	972.764	765.732		10.1345	7.89347	6.63038	9.97703	9.92595	9.5807		10.0558		0.0787575	-2.16232	-3.4254	-0.0787575	-0.129841	-0.475091
ENSCAFG00000014650	269.509	173.945	28.8433	357.527	357.247	290.45		8.07419	7.44249	4.85017	8.48191	8.48078	8.18215		8.27805		-0.203859	-0.835563	-3.42788	0.203859	0.20273	-0.0959028
ENSCAFG00000018884	277.185	105.324	27.5893	321.045	235.845	249.643		8.1147	6.7187	4.78604	8.32663	7.88169	7.96372		8.22067		-0.105962	-1.50197	-3.43463	0.105962	-0.338973	-0.256945
ENSCAFG00000004031	320.682	108.516	30.0974	334.725	276.828	232.04		8.325	6.76176	4.91157	8.38683	8.11284	7.85823		8.35592		-0.0309182	-1.59415	-3.44435	0.0309182	-0.243071	-0.497687
ENSCAFG00000009732	176.545	41.4914	15.0487	154.138	125.268	146.425		7.4639	5.37474	3.91157	7.26808	6.96888	7.19402		7.36599		0.0979092	-1.99125	-3.45442	-0.0979092	-0.397107	-0.171967
ENSCAFG00000006019	302.771	44.6831	27.5893	304.627	357.247	256.844		8.24208	5.48166	4.78604	8.2509	8.48078	8.00475		8.24649		-0.00440909	-2.76484	-3.46046	0.00440909	0.234285	-0.241744
ENSCAFG00000016677	970.574	384.594	80.2597	815.38	762.436	673.716		9.92269	8.58719	6.3266	9.67133	9.57447	9.396		9.79701		0.125682	-1.20982	-3.47041	-0.125682	-0.222538	-0.401015
ENSCAFG00000017844	68.2301	14.3624	6.27029	71.1405	59.5412	48.0083		6.09234	3.84423	2.64853	6.1526	5.89582	5.58521		6.12247		-0.0301316	-2.27824	-3.47394	0.0301316	-0.226653	-0.537258
ENSCAFG00000012593	1826.01	1081.97	181.838	2243.66	1900.68	1285.02		10.8345	10.0794	7.50651	11.1316	10.8923	10.3276		10.9831		-0.148581	-0.903616	-3.47655	0.148581	-0.0907609	-0.655483
ENSCAFG00000006843	164.605	33.5123	15.0487	170.555	119.082	117.62		7.36287	5.06662	3.91157	7.41409	6.89582	6.87799		7.38848		-0.0256133	-2.32186	-3.47691	0.0256133	-0.492663	-0.510487
ENSCAFG00000007837	614.924	172.349	50.1623	528.082	521.179	407.27		9.26426	7.42919	5.64853	9.04462	9.02563	8.66984		9.15444		0.109823	-1.72525	-3.50591	-0.109823	-0.128807	-0.484599
ENSCAFG00000016602	313.006	90.962	26.3352	288.21	293.84	308.853		8.29005	6.50719	4.71892	8.17098	8.19888	8.27078		8.23051		0.0595332	-1.72332	-3.51159	-0.0595332	-0.0316271	0.0402652
ENSCAFG00000016616	529.636	172.349	47.6542	560.004	699.802	588.901		9.04886	7.42919	5.57453	9.12929	9.4508	9.20188		9.08908		-0.0402172	-1.65989	-3.51454	0.0402172	0.361728	0.112807
ENSCAFG00000014811	289.978	78.1954	25.0811	283.65	218.06	169.629		8.1798	6.28901	4.64853	8.14797	7.76858	7.40624		8.16388		0.0159155	-1.87487	-3.51535	-0.0159155	-0.395304	-0.757644
ENSCAFG00000018045	192.75	68.6204	20.0649	275.442	243.578	225.639		7.59059	6.10057	4.3266	8.1056	7.92824	7.81787		7.8481		-0.257507	-1.74753	-3.52149	0.257507	0.0801419	-0.0302238
ENSCAFG00000010551	376.119	110.112	28.8433	294.595	265.229	233.64		8.55504	6.78283	4.85017	8.20259	8.05109	7.86814		8.37882		0.176228	-1.59599	-3.52865	-0.176228	-0.327722	-0.510671
ENSCAFG00000016467	500.639	150.007	38.8758	404.954	372.712	303.252		8.96763	7.22889	5.2808	8.66161	8.54192	8.24437		8.81462		0.153006	-1.58573	-3.53382	-0.153006	-0.272701	-0.570246
ENSCAFG00000002987	229.424	63.8329	20.0649	239.871	248.99	188.032		7.84187	5.99623	4.3266	7.90612	7.95995	7.55484		7.87399		-0.0321229	-1.87776	-3.54739	0.0321229	0.085952	-0.319157
ENSCAFG00000000244	388.059	142.028	32.6055	374.856	315.491	286.449		8.60013	7.15003	5.02704	8.55019	8.30145	8.16214		8.57516		0.0249695	-1.42513	-3.54812	-0.0249695	-0.273708	-0.413026
ENSCAFG00000006560	1041.36	314.377	91.5462	1105.41	1026.89	829.743		10.0243	8.29635	6.51643	10.1104	10.0041	9.69652		10.0673		-0.0430578	-1.77096	-3.55089	0.0430578	-0.0632455	-0.370794
ENSCAFG00000020346	202.985	54.258	17.5568	208.861	242.804	199.234		7.66523	5.76176	4.13396	7.7064	7.92365	7.63832		7.68581		-0.0205876	-1.92405	-3.55186	0.0205876	0.237836	-0.0474921
ENSCAFG00000013980	150.106	51.0664	13.7946	175.115	158.519	132.823		7.22984	5.6743	3.78604	7.45216	7.30851	7.05336		7.341		-0.11116	-1.6667	-3.55497	0.11116	-0.0324912	-0.287641
ENSCAFG00000007410	240.511	60.6413	18.8109	206.125	180.17	184.032		7.90996	5.92223	4.23349	7.68738	7.49322	7.52381		7.79867		0.111292	-1.87644	-3.56517	-0.111292	-0.305453	-0.274858
ENSCAFG00000011757	1327.93	414.914	131.676	1862.42	1619.98	1492.26		10.375	8.69667	7.04085	10.863	10.6618	10.5433		10.619		-0.244002	-1.92229	-3.57811	0.244002	0.0428001	-0.0756836
ENSCAFG00000007497	1247.76	422.893	89.0381	913.882	948.019	810.539		10.2851	8.72415	6.47635	9.83586	9.88877	9.66274		10.0605		0.224629	-1.33634	-3.58414	-0.224629	-0.171721	-0.397755
ENSCAFG00000008509	307.036	62.2371	25.0811	298.243	266.775	220.838		8.26226	5.9597	4.64853	8.22034	8.05948	7.78684		8.2413		0.0209586	-2.2816	-3.59277	-0.0209586	-0.181822	-0.454459
ENSCAFG00000011403	882.727	450.022	75.2434	942.156	964.258	620.907		9.78582	8.81385	6.23349	9.87982	9.91327	9.27823		9.83282		-0.0469993	-1.01897	-3.59933	0.0469993	0.0804517	-0.55459
ENSCAFG00000011859	393.176	108.516	23.8271	215.246	248.217	224.839		8.61903	6.76176	4.57453	7.74984	7.95546	7.81275		8.18444		0.434595	-1.42267	-3.60991	-0.434595	-0.228978	-0.37169
ENSCAFG00000014523	1212.79	306.398	104.087	1340.73	1202.42	1149.8		10.2441	8.25926	6.70164	10.3888	10.2317	10.1672		10.3165		-0.0723419	-2.05719	-3.61481	0.0723419	-0.0847285	-0.149292
ENSCAFG00000001220	123.667	38.2998	10.0325	122.216	92.0182	92.816		6.95032	5.25926	3.3266	6.93329	6.52385	6.5363		6.9418		0.0085154	-1.68254	-3.6152	-0.0085154	-0.417956	-0.405501
ENSCAFG00000018934	1416.63	510.664	115.373	1473.89	1943.98	1712.29		10.4682	8.99623	6.85017	10.5254	10.9248	10.7417		10.4968		-0.0285821	-1.5006	-3.64666	0.0285821	0.427971	0.244888
ENSCAFG00000004902	87.8463	27.129	6.27029	70.2285	68.8203	49.6085		6.45691	4.76176	2.64853	6.13398	6.10476	5.63252		6.29545		0.161462	-1.53368	-3.64692	-0.161462	-0.190684	-0.662931
ENSCAFG00000008123	1291.26	437.256	101.579	1275.06	1674.89	1306.62		10.3346	8.77233	6.66645	10.3163	10.7098	10.3516		10.3255		0.00910588	-1.55312	-3.659	-0.00910588	0.384394	0.0261767
ENSCAFG00000014062	243.07	60.6413	15.0487	148.666	182.49	130.422		7.92523	5.92223	3.91157	7.21593	7.51167	7.02705		7.57058		0.35465	-1.64835	-3.65901	-0.35465	-0.0589043	-0.543528
ENSCAFG00000010742	86.1405	11.1708	6.27029	73.8767	76.5529	60.0103		6.42862	3.48166	2.64853	6.20705	6.25839	5.90714		6.31783		0.110786	-2.83618	-3.6693	-0.110786	-0.0594483	-0.410695
ENSCAFG00000007891	673.772	137.241	48.9082	578.245	673.511	550.495		9.39612	7.10057	5.61201	9.17554	9.39556	9.10458		9.28583		0.11029	-2.18526	-3.67382	-0.11029	0.109731	-0.181242
ENSCAFG00000005728	369.296	167.561	28.8433	370.296	344.875	298.451		8.52863	7.38855	4.85017	8.53253	8.42993	8.22135		8.53058		-0.0019509	-1.14204	-3.68042	0.0019509	-0.100654	-0.309231
ENSCAFG00000015758	209.808	68.6204	15.0487	178.763	176.304	165.628		7.71292	6.10057	3.91157	7.48191	7.46192	7.37181		7.59742		0.115508	-1.49685	-3.68585	-0.115508	-0.135496	-0.225609
ENSCAFG00000003619	39.2323	9.57494	3.76217	60.1958	59.5412	40.807		5.29397	3.25926	1.91157	5.91159	5.89582	5.35075		5.60278		-0.308811	-2.34352	-3.69122	0.308811	0.293034	-0.252036
ENSCAFG00000009745	440.084	253.736	38.8758	581.893	552.109	463.28		8.78164	7.98718	5.2808	9.18461	9.10881	8.85574		8.98312		-0.201487	-0.995939	-3.70232	0.201487	0.125686	-0.127384
ENSCAFG00000009538	237.953	135.645	20.0649	288.21	252.083	211.236		7.89453	7.08369	4.3266	8.17098	7.97776	7.72271		8.03275		-0.138224	-0.949062	-3.70615	0.138224	-0.0549971	-0.31004
ENSCAFG00000007735	291.684	65.4288	18.8109	209.773	226.566	160.028		8.18826	6.03185	4.23349	7.71269	7.82379	7.32218		7.95047		0.237787	-1.91862	-3.71698	-0.237787	-0.126689	-0.628298
ENSCAFG00000006939	80.1704	51.0664	7.52434	124.04	90.4717	56.8098		6.325	5.6743	2.91157	6.95466	6.49939	5.82807		6.63983		-0.314832	-0.965528	-3.72826	0.314832	-0.140435	-0.811762
ENSCAFG00000012904	883.58	228.203	56.4326	638.441	647.994	522.49		9.78722	7.83417	5.81846	9.31841	9.33984	9.02926		9.55281		0.234404	-1.71864	-3.73436	-0.234404	-0.212977	-0.523554
ENSCAFG00000004457	316.417	159.582	23.8271	321.045	282.241	256.044		8.30568	7.31816	4.57453	8.32663	8.14078	8.00025		8.31616		-0.0104727	-0.997999	-3.74163	0.0104727	-0.175375	-0.315909
ENSCAFG00000025038	68.2301	14.3624	5.01623	66.5803	66.5005	61.6106		6.09234	3.84423	2.3266	6.05702	6.05529	5.94511		6.07468		0.0176572	-2.23045	-3.74808	-0.0176572	-0.0193858	-0.129573
ENSCAFG00000015642	218.336	97.3452	18.8109	292.771	356.474	300.052		7.77041	6.60504	4.23349	8.19363	8.47765	8.22907		7.98202		-0.211609	-1.37698	-3.74852	0.211609	0.495634	0.247049
ENSCAFG00000002332	394.882	186.711	31.3514	468.798	502.62	364.063		8.62528	7.54467	4.97046	8.87282	8.97333	8.50804		8.74905		-0.123773	-1.20438	-3.77859	0.123773	0.224275	-0.241007
ENSCAFG00000005302	292.537	106.92	22.573	328.341	320.904	264.846		8.19247	6.74039	4.49653	8.35905	8.326	8.04901		8.27576		-0.0832887	-1.53537	-3.77923	0.0832887	0.0502344	-0.226755
ENSCAFG00000009531	102.345	36.7039	7.52434	106.711	85.0588	116.82		6.6773	5.19786	2.91157	6.73756	6.41039	6.86814		6.70743		-0.0301316	-1.50957	-3.79587	0.0301316	-0.297042	0.160714
ENSCAFG00000003133	224.307	65.4288	18.8109	311.924	255.95	238.441		7.80933	6.03185	4.23349	8.28505	7.99972	7.89749		8.04719		-0.237861	-2.01534	-3.8137	0.237861	-0.0474726	-0.149701
ENSCAFG00000016600	339.445	178.732	26.3352	425.931	371.166	280.048		8.40703	7.48166	4.71892	8.73448	8.53592	8.12953		8.57076		-0.163722	-1.0891	-3.85183	0.163722	-0.0348353	-0.441224
ENSCAFG00000015878	825.585	263.311	63.9569	1038.83	1011.43	832.943		9.68927	8.04062	5.99903	10.0207	9.98218	9.70207		9.85501		-0.165739	-1.81439	-3.85598	0.165739	0.127165	-0.152937
ENSCAFG00000003744	658.421	178.732	45.1461	658.506	630.209	538.493		9.36287	7.48166	5.49653	9.36305	9.29969	9.07278		9.36296		-9.35415e-05	-1.8813	-3.86643	9.35415e-05	-0.063274	-0.290177
ENSCAFG00000014460	500.639	130.858	31.3514	429.579	429.934	374.464		8.96763	7.03185	4.97046	8.74678	8.74797	8.54868		8.8572		0.110422	-1.82535	-3.88674	-0.110422	-0.109233	-0.308519
ENSCAFG00000010889	275.479	81.387	20.0649	322.869	280.694	274.447		8.1058	6.34673	4.3266	8.3348	8.13285	8.10038		8.2203		-0.114502	-1.87357	-3.8937	0.114502	-0.0874464	-0.119916
ENSCAFG00000003232	252.451	41.4914	16.3027	236.223	229.659	175.23		7.97986	5.37474	4.02704	7.88401	7.84335	7.45311		7.93193		0.047928	-2.55719	-3.90489	-0.047928	-0.0885859	-0.478827
ENSCAFG00000006470	97.2279	22.3415	6.27029	92.1179	109.803	92.0158		6.6033	4.48166	2.64853	6.52541	6.77878	6.52381		6.56435		0.0389447	-2.0827	-3.91582	-0.0389447	0.214422	-0.040544
ENSCAFG00000005384	90.4049	9.57494	6.27029	99.4144	91.2449	70.4121		6.49833	3.25926	2.64853	6.63538	6.51167	6.13775		6.56686		-0.0685265	-3.30759	-3.91832	0.0685265	-0.0551836	-0.429104
ENSCAFG00000014571	289.978	84.5787	18.8109	282.738	286.107	254.444		8.1798	6.40222	4.23349	8.14332	8.16041	7.9912		8.16156		0.0182387	-1.75934	-3.92807	-0.0182387	-0.00115044	-0.170358
ENSCAFG00000018724	621.747	352.677	45.1461	765.217	731.506	629.708		9.28018	8.4622	5.49653	9.57972	9.51473	9.29854		9.42995		-0.149771	-0.967751	-3.93343	0.149771	0.0847711	-0.131414
ENSCAFG00000000143	182.516	38.2998	10.0325	129.512	106.71	100.817		7.51188	5.25926	3.3266	7.01695	6.73755	6.6556		7.26441		0.247465	-2.00515	-3.93781	-0.247465	-0.526857	-0.60881
ENSCAFG00000002447	180.81	22.3415	10.0325	135.897	105.164	89.6154		7.49833	4.48166	3.3266	7.08637	6.71649	6.48568		7.29235		0.205981	-2.81069	-3.96574	-0.205981	-0.575856	-0.806673
ENSCAFG00000016090	3319.4	1085.16	196.887	2872.07	2806.17	2408.41		11.6967	10.0837	7.62122	11.4879	11.4544	11.2339		11.5923		0.104414	-1.5086	-3.97107	-0.104414	-0.137905	-0.358423
ENSCAFG00000015342	222.601	57.4497	13.7946	211.598	196.409	153.626		7.79831	5.84423	3.78604	7.72518	7.61771	7.26328		7.76175		0.036568	-1.91752	-3.97571	-0.036568	-0.144033	-0.498464
ENSCAFG00000019673	176.545	41.4914	12.5406	222.542	154.652	141.624		7.4639	5.37474	3.64853	7.79794	7.27289	7.14593		7.63092		-0.16702	-2.25617	-3.98238	0.16702	-0.35803	-0.48499
ENSCAFG00000003243	1088.27	239.374	65.211	976.814	1067.1	820.141		10.0878	7.90312	6.02704	9.93194	10.0595	9.67973		10.0099		0.0779404	-2.10676	-3.98284	-0.0779404	0.0496006	-0.330153
ENSCAFG00000013297	108.315	23.9374	7.52434	132.248	112.896	103.218		6.75909	4.58119	2.91157	7.04711	6.81885	6.68955		6.9031		-0.144007	-2.32191	-3.99153	0.144007	-0.0842466	-0.213553
ENSCAFG00000002125	220.895	84.5787	15.0487	259.937	252.083	200.034		7.78722	6.40222	3.91157	8.02202	7.97776	7.6441		7.90462		-0.117399	-1.50239	-3.99305	0.117399	0.0731407	-0.260512
ENSCAFG00000013954	249.893	135.645	17.5568	316.484	473.236	344.059		7.96517	7.08369	4.13396	8.30599	8.88642	8.42651		8.13558		-0.170412	-1.05189	-4.00162	0.170412	0.750839	0.290935
ENSCAFG00000003409	908.314	437.256	57.6866	986.847	884.612	897.754		9.82705	8.77233	5.85017	9.94668	9.7889	9.81018		9.88686		-0.0598181	-1.11453	-4.0367	0.0598181	-0.0979641	-0.0766876
ENSCAFG00000004227	1219.61	338.315	82.7678	1514.93	1174.58	1141.8		10.2522	8.40222	6.371	10.565	10.1979	10.1571		10.4086		-0.156413	-2.0064	-4.03762	0.156413	-0.210686	-0.251532
ENSCAFG00000016958	639.657	330.336	41.3839	757.92	842.856	761.731		9.32116	8.36779	5.371	9.5659	9.71914	9.57314		9.44353		-0.122373	-1.07574	-4.07253	0.122373	0.275612	0.129609
ENSCAFG00000007242	587.632	225.011	33.8596	552.707	598.505	382.466		9.19877	7.81385	5.08149	9.11037	9.22522	8.57919		9.15457		0.0441985	-1.34072	-4.07308	-0.0441985	0.0706485	-0.575384
ENSCAFG00000011534	70.7888	11.1708	5.01623	103.063	103.617	68.8118		6.14545	3.48166	2.3266	6.68738	6.69512	6.10458		6.41641		-0.270964	-2.93476	-4.08981	0.270964	0.278706	-0.311828
ENSCAFG00000004508	222.601	27.129	11.2865	171.467	172.437	112.819		7.79831	4.76176	3.49653	7.42179	7.42993	6.81787		7.61005		0.188264	-2.84829	-4.11352	-0.188264	-0.180122	-0.792179
ENSCAFG00000012260	475.052	100.537	27.5893	503.456	417.561	362.462		8.89194	6.65158	4.78604	8.97572	8.70584	8.50169		8.93383		-0.04189	-2.28225	-4.1478	0.04189	-0.227988	-0.432145
ENSCAFG00000013052	3112.15	445.235	179.33	3251.49	3166.51	3098.93		11.6037	8.79842	7.48647	11.6669	11.6287	11.5976		11.6353		-0.031595	-2.83687	-4.14881	0.031595	-0.00661239	-0.0377334
ENSCAFG00000005773	405.116	118.091	25.0811	488.863	472.463	352.861		8.66219	6.88375	4.64853	8.93329	8.88406	8.46295		8.79774		-0.135547	-1.91399	-4.14921	0.135547	0.0863179	-0.334785
ENSCAFG00000003278	134.754	62.2371	8.7784	180.588	214.967	190.433		7.07419	5.9597	3.13396	7.49655	7.74797	7.57314		7.28537		-0.211182	-1.32567	-4.15141	0.211182	0.462598	0.287766
ENSCAFG00000012136	421.321	161.178	25.0811	476.094	391.271	355.261		8.71878	7.33251	4.64853	8.8951	8.61202	8.47274		8.80694		-0.0881639	-1.47443	-4.15841	0.0881639	-0.194917	-0.334204
ENSCAFG00000000834	272.068	47.8747	12.5406	194.268	146.92	138.424		8.08782	5.58119	3.64853	7.60191	7.19888	7.11295		7.84486		0.242957	-2.26367	-4.19633	-0.242957	-0.64598	-0.731916
ENSCAFG00000019574	1128.36	371.827	63.9569	1230.37	1271.24	1118.59		10.14	8.53849	5.99903	10.2649	10.312	10.1275		10.2024		-0.0624332	-1.66395	-4.20341	0.0624332	0.109584	-0.0749706
ENSCAFG00000004052	2218.33	502.684	131.676	2683.28	2953.86	2488.43		11.1153	8.97351	7.04085	11.3898	11.5284	11.281		11.2525		-0.13726	-2.27901	-4.21167	0.13726	0.275867	0.0284995
ENSCAFG00000002826	72.4945	9.57494	3.76217	67.4923	60.3144	54.4094		6.1798	3.25926	1.91157	6.07665	5.91443	5.76578		6.12823		0.0515742	-2.86896	-4.21666	-0.0515742	-0.213794	-0.362443
ENSCAFG00000004754	631.982	253.736	37.6217	788.018	681.244	604.904		9.30374	7.98718	5.23349	9.62209	9.41203	9.24056		9.46291		-0.159173	-1.47573	-4.22942	0.159173	-0.0508846	-0.222349
ENSCAFG00000008813	44.3496	14.3624	2.50811	51.0753	41.7561	40.807		5.47085	3.84423	1.3266	5.67455	5.38392	5.35075		5.5727		-0.101852	-1.72847	-4.2461	0.101852	-0.188784	-0.221955
ENSCAFG00000008268	65.6715	17.5541	2.50811	35.5703	38.6631	34.4059		6.0372	4.13373	1.3266	5.1526	5.27289	5.10458		5.5949		0.442298	-1.46116	-4.26829	-0.442298	-0.322012	-0.490313
ENSCAFG00000007426	138.166	22.3415	6.27029	105.799	72.6866	69.612		7.11026	4.48166	2.64853	6.72518	6.18362	6.12126		6.91772		0.19254	-2.43606	-4.26919	-0.19254	-0.734101	-0.796455
ENSCAFG00000002842	233.688	54.258	10.0325	165.995	181.717	138.424		7.86844	5.76176	3.3266	7.37499	7.50555	7.11295		7.62172		0.246724	-1.85995	-4.29511	-0.246724	-0.116171	-0.508768
ENSCAFG00000004621	133.902	38.2998	6.27029	114.007	113.67	80.8139		7.06503	5.25926	2.64853	6.83298	6.8287	6.33653		6.94901		0.116024	-1.68974	-4.30047	-0.116024	-0.120304	-0.612474
ENSCAFG00000002880	42.6438	4.78747	2.50811	57.4597	44.8492	36.8063		5.41427	2.25926	1.3266	5.84448	5.48701	5.20188		5.62937		-0.215106	-3.37011	-4.30277	0.215106	-0.142361	-0.427489
ENSCAFG00000015054	777.823	1519.22	61.4488	2003.79	1328.46	1624.28		9.6033	10.5691	5.94131	10.9685	10.3755	10.6656		10.2859		-0.682609	0.283211	-4.34459	0.682609	0.0896355	0.379676
ENSCAFG00000018405	137.313	65.4288	7.52434	172.379	221.926	155.227		7.10133	6.03185	2.91157	7.42944	7.79394	7.27823		7.26538		-0.164057	-1.23353	-4.35382	0.164057	0.528553	0.0128499
ENSCAFG00000001056	2172.28	247.353	107.849	2271.03	1916.14	2183.58		11.085	7.95043	6.75287	11.1491	10.904	11.0925		11.1171		-0.0320679	-3.16663	-4.36419	0.0320679	-0.21307	-0.0245832
ENSCAFG00000008369	154.371	63.8329	7.52434	158.698	124.495	87.215		7.27025	5.99623	2.91157	7.31014	6.95995	6.4465		7.2902		-0.0199434	-1.29397	-4.37863	0.0199434	-0.330252	-0.843694
ENSCAFG00000010487	1444.77	229.799	70.2272	1482.09	1682.62	1652.28		10.4966	7.84423	6.13396	10.5334	10.7165	10.6902		10.515		-0.0183975	-2.6708	-4.38107	0.0183975	0.201468	0.175222
ENSCAFG00000014529	286.567	59.0455	12.5406	239.871	172.437	171.229		8.16273	5.88375	3.64853	7.90612	7.42993	7.41979		8.03442		0.128305	-2.15067	-4.38589	-0.128305	-0.604493	-0.614635
ENSCAFG00000004110	70.7888	17.5541	3.76217	87.5576	78.0995	65.6113		6.14545	4.13373	1.91157	6.45216	6.28724	6.03587		6.2988		-0.153356	-2.16507	-4.38724	0.153356	-0.0115637	-0.262932
ENSCAFG00000006908	176.545	39.8956	11.2865	317.396	285.334	213.637		7.4639	5.31816	3.49653	8.31014	8.15651	7.73902		7.88702		-0.423123	-2.56886	-4.39049	0.423123	0.269488	-0.148003
ENSCAFG00000007344	160.341	27.129	7.52434	155.962	160.838	111.219		7.325	4.76176	2.91157	7.28505	7.32947	6.79726		7.30502		0.0199736	-2.54326	-4.39346	-0.0199736	0.0244448	-0.507763
ENSCAFG00000006596	204.69	31.9165	8.7784	169.643	143.827	120.021		7.6773	4.99623	3.13396	7.40636	7.16819	6.90714		7.54183		0.135471	-2.5456	-4.40787	-0.135471	-0.37364	-0.634689
ENSCAFG00000018912	80.1704	17.5541	3.76217	80.2611	75.0064	64.8112		6.325	4.13373	1.91157	6.32663	6.22894	6.01817		6.32581		-0.00081593	-2.19208	-4.41425	0.00081593	-0.0968716	-0.307644
ENSCAFG00000013962	74.2003	14.3624	3.76217	87.5576	93.5647	76.8132		6.21335	3.84423	1.91157	6.45216	6.54789	6.26328		6.33276		-0.119404	-2.48853	-4.42119	0.119404	0.215136	-0.0694738
ENSCAFG00000009908	63.9657	11.1708	2.50811	45.6029	40.2096	43.2074		5.99923	3.48166	1.3266	5.51105	5.32947	5.43321		5.75514		0.244087	-2.27348	-4.42854	-0.244087	-0.425672	-0.321933
ENSCAFG00000005270	69.083	23.9374	3.76217	98.5023	79.646	77.6134		6.11026	4.58119	1.91157	6.62209	6.31553	6.27823		6.36617		-0.255913	-1.78498	-4.45461	0.255913	-0.0506425	-0.0879392
ENSCAFG00000008878	121.961	31.9165	5.01623	99.4144	106.71	111.219		6.93028	4.99623	2.3266	6.63538	6.73755	6.79726		6.78283		0.147449	-1.7866	-4.45623	-0.147449	-0.0452776	0.01443
ENSCAFG00000005007	203.838	51.0664	11.2865	304.627	338.689	268.846		7.67128	5.6743	3.49653	8.2509	8.40382	8.07064		7.96109		-0.289813	-2.28679	-4.46456	0.289813	0.442727	0.109549
ENSCAFG00000024075	83.5819	44.6831	3.76217	84.8214	62.6342	56.0096		6.38512	5.48166	1.91157	6.40636	5.96888	5.8076		6.39574		-0.010619	-0.914082	-4.48417	0.010619	-0.426859	-0.588135
ENSCAFG00000003835	66.5244	19.1499	2.50811	48.3391	32.477	39.2067		6.05581	4.25926	1.3266	5.59512	5.02135	5.29303		5.82546		0.230346	-1.5662	-4.49886	-0.230346	-0.804118	-0.532435
ENSCAFG00000013064	378.677	71.8121	18.8109	492.511	467.05	379.265		8.56482	6.16615	4.23349	8.94401	8.86743	8.56706		8.75442		-0.189594	-2.58826	-4.52093	0.189594	0.113015	-0.187356
ENSCAFG00000007133	576.545	121.283	21.319	429.579	437.666	341.659		9.17129	6.92223	4.41407	8.74678	8.77369	8.41641		8.95903		0.212254	-2.03681	-4.54497	-0.212254	-0.185347	-0.542622
ENSCAFG00000007062	651.598	248.949	26.3352	595.574	616.29	464.88		9.34784	7.9597	4.71892	9.21814	9.26747	8.86071		9.28299		0.0648503	-1.32328	-4.56407	-0.0648503	-0.0155223	-0.422273
ENSCAFG00000018567	61.4071	22.3415	2.50811	57.4597	60.3144	51.2088		5.94033	4.48166	1.3266	5.84448	5.91443	5.67832		5.89241		0.047928	-1.41075	-4.5658	-0.047928	0.0220255	-0.214086
ENSCAFG00000013018	211.513	31.9165	8.7784	205.213	215.74	129.622		7.72461	4.99623	3.13396	7.68098	7.75315	7.01817		7.70279		0.021813	-2.70656	-4.56883	-0.021813	0.0503583	-0.684622
ENSCAFG00000015026	919.401	256.928	36.3677	817.204	784.861	582.5		9.84455	8.00522	5.18458	9.67455	9.61629	9.18611		9.75955		0.0849987	-1.75433	-4.57497	-0.0849987	-0.143258	-0.573437
ENSCAFG00000001450	187.633	59.0455	8.7784	238.959	219.606	239.241		7.55177	5.88375	3.13396	7.90062	7.77878	7.90232		7.72619		-0.174426	-1.84244	-4.59224	0.174426	0.0525815	0.176127
ENSCAFG00000008418	285.714	86.1745	8.7784	162.346	174.757	144.825		8.15843	6.42919	3.13396	7.34293	7.44921	7.17817		7.75068		0.407747	-1.32149	-4.61672	-0.407747	-0.301471	-0.572513
ENSCAFG00000017538	287.419	92.5578	12.5406	334.725	367.299	312.054		8.16701	6.53228	3.64853	8.38683	8.52081	8.28565		8.27692		-0.10991	-1.74464	-4.62839	0.10991	0.243889	0.00872651
ENSCAFG00000016729	135.607	23.9374	5.01623	119.48	99.7508	79.2136		7.08329	4.58119	2.3266	6.90062	6.64026	6.30768		6.99196		0.0913354	-2.41076	-4.66535	-0.0913354	-0.3517	-0.68428
ENSCAFG00000023748	407.675	87.7703	17.5568	491.599	388.178	478.482		8.67128	6.45566	4.13396	8.94134	8.60057	8.90232		8.80631		-0.135032	-2.35065	-4.67235	0.135032	-0.205735	0.0960143
ENSCAFG00000016106	541.577	151.603	20.0649	492.511	450.038	409.67		9.08102	7.24416	4.3266	8.94401	8.8139	8.67832		9.01252		0.068504	-1.76836	-4.68591	-0.068504	-0.198613	-0.334197
ENSCAFG00000007075	1309.17	430.872	47.6542	1186.59	1236.45	904.956		10.3544	8.75112	5.57453	10.2126	10.272	9.8217		10.2835		0.0709143	-1.5324	-4.70899	-0.0709143	-0.0115341	-0.461814
ENSCAFG00000008378	306.183	108.516	10.0325	237.135	219.606	189.633		8.25825	6.76176	3.3266	7.88957	7.77878	7.56706		8.07391		0.184342	-1.31214	-4.7473	-0.184342	-0.295131	-0.506844
ENSCAFG00000000519	61.4071	6.38329	2.50811	79.3491	63.4075	36.8063		5.94033	2.6743	1.3266	6.31014	5.98658	5.20188		6.12524		-0.184904	-3.45094	-4.79863	0.184904	-0.138656	-0.923356
ENSCAFG00000025615	98.0808	15.9582	3.76217	116.743	92.0182	72.0124		6.6159	3.99623	1.91157	6.8672	6.52385	6.17017		6.74155		-0.12565	-2.74532	-4.82998	0.12565	-0.217701	-0.571375
ENSCAFG00000002390	100.639	23.9374	3.76217	114.919	123.722	133.623		6.65305	4.58119	1.91157	6.84448	6.95096	7.06202		6.74876		-0.095713	-2.16757	-4.8372	0.095713	0.202192	0.31326
ENSCAFG00000009491	347.121	36.7039	10.0325	239.871	221.926	190.433		8.43929	5.19786	3.3266	7.90612	7.79394	7.57314		8.17271		0.266588	-2.97484	-4.8461	-0.266588	-0.378769	-0.599568
ENSCAFG00000025125	77.6118	6.38329	2.50811	68.4044	67.2738	55.2095		6.2782	2.6743	1.3266	6.09602	6.07197	5.78684		6.18711		0.0910934	-3.51281	-4.86051	-0.0910934	-0.115137	-0.400265
ENSCAFG00000011140	762.472	202.67	25.0811	700.461	599.278	476.882		9.57454	7.66299	4.64853	9.45216	9.22708	8.89749		9.51335		0.0611897	-1.85036	-4.86482	-0.0611897	-0.286268	-0.615862
ENSCAFG00000017535	1318.55	390.977	45.1461	1387.24	1384.91	1115.39		10.3647	8.61094	5.49653	10.438	10.4356	10.1233		10.4014		-0.0366345	-1.79043	-4.90484	0.0366345	0.0342109	-0.278033
ENSCAFG00000005793	72.4945	11.1708	2.50811	83.9094	79.646	64.011		6.1798	3.48166	1.3266	6.39076	6.31553	6.00025		6.28528		-0.10548	-2.80362	-4.95868	0.10548	0.0302499	-0.285032
ENSCAFG00000020429	582.515	106.92	15.0487	377.592	488.702	361.662		9.18615	6.74039	3.91157	8.56068	8.93281	8.4985		8.87342		0.312733	-2.13303	-4.96185	-0.312733	0.0593922	-0.374919
ENSCAFG00000003704	798.292	271.29	23.8271	699.549	654.18	565.697		9.64077	8.08369	4.57453	9.45028	9.35354	9.14389		9.54553		0.0952464	-1.46183	-4.971	-0.0952464	-0.191984	-0.401641
ENSCAFG00000001745	133.902	15.9582	5.01623	185.148	164.705	164.028		7.06503	3.99623	2.3266	7.53253	7.36374	7.3578		7.29878		-0.233752	-3.30255	-4.97218	0.233752	0.0649571	0.0590185
ENSCAFG00000008392	177.398	27.129	5.01623	143.193	126.815	112.819		7.47085	4.76176	2.3266	7.16182	6.98658	6.81787		7.31633		0.154515	-2.55457	-4.98973	-0.154515	-0.329752	-0.498462
ENSCAFG00000023109	34.9679	4.78747	1.25406	45.6029	41.7561	32.0055		5.12796	2.25926	0.326603	5.51105	5.38392	5.00025		5.31951		-0.191547	-3.06024	-4.9929	0.191547	0.0644092	-0.319259
ENSCAFG00000001204	952.663	323.952	35.1136	1330.69	1203.97	914.557		9.89582	8.33964	5.13396	10.378	10.2336	9.83693		10.1369		-0.24107	-1.79726	-5.00293	0.24107	0.0966902	-0.299962
ENSCAFG00000011034	259.274	39.8956	8.7784	311.012	299.252	241.642		8.01834	5.31816	3.13396	8.28083	8.22522	7.91672		8.14958		-0.131245	-2.83142	-5.01562	0.131245	0.0756378	-0.232856
ENSCAFG00000013613	119.403	25.5332	3.76217	125.864	146.147	129.622		6.89969	4.6743	1.91157	6.97572	7.19127	7.01817		6.93771		-0.0380153	-2.26341	-5.02614	0.0380153	0.253564	0.080463
ENSCAFG00000005126	430.703	75.0037	12.5406	403.13	390.497	376.865		8.75055	6.22889	3.64853	8.6551	8.60917	8.5579		8.70282		0.047724	-2.47393	-5.05429	-0.047724	-0.0936557	-0.144921
ENSCAFG00000023806	48.614	30.3207	1.25406	37.3944	29.384	20.0034		5.6033	4.92223	0.326603	5.22475	4.87696	4.32218		5.41402		0.189274	-0.491796	-5.08742	-0.189274	-0.537068	-1.09185
ENSCAFG00000018019	118.55	25.5332	3.76217	145.017	136.867	123.221		6.88935	4.6743	1.91157	7.18008	7.09663	6.94511		7.03472		-0.145365	-2.36041	-5.12315	0.145365	0.0619193	-0.0896088
ENSCAFG00000013771	215.778	17.5541	6.27029	233.487	193.315	149.626		7.7534	4.13373	2.64853	7.8672	7.59481	7.22521		7.8103		-0.0568978	-3.67657	-5.16177	0.0568978	-0.215487	-0.585086
ENSCAFG00000015331	40.0852	4.78747	1.25406	51.9873	47.9422	39.2067		5.325	2.25926	0.326603	5.70009	5.58323	5.29303		5.51254		-0.187545	-3.25328	-5.18594	0.187545	0.0706827	-0.219513
ENSCAFG00000011899	832.408	285.652	25.0811	1007.82	1071.74	938.561		9.70115	8.15812	4.64853	9.97703	10.0657	9.87431		9.83909		-0.137941	-1.68097	-5.19056	0.137941	0.226653	0.03522
ENSCAFG00000020321	1054.16	154.795	23.8271	772.513	769.396	626.508		10.0419	7.27421	4.57453	9.59342	9.58758	9.29119		9.81764		0.224228	-2.54343	-5.24311	-0.224228	-0.230062	-0.526455
ENSCAFG00000010519	213.219	23.9374	6.27029	272.705	187.903	164.028		7.73619	4.58119	2.64853	8.0912	7.55384	7.3578		7.9137		-0.177503	-3.3325	-5.26516	0.177503	-0.359855	-0.555896
ENSCAFG00000014610	216.631	20.7457	6.27029	269.057	201.048	169.629		7.75909	4.37474	2.64853	8.07177	7.6514	7.40624		7.91543		-0.156338	-3.54069	-5.2669	0.156338	-0.264034	-0.509191
ENSCAFG00000003539	907.461	269.694	23.8271	947.629	747.744	684.118		9.82569	8.07518	4.57453	9.88818	9.5464	9.4181		9.85693		-0.0312433	-1.78175	-5.2824	0.0312433	-0.310533	-0.438834
ENSCAFG00000002782	46.0553	4.78747	1.25406	54.7235	41.7561	32.0055		5.5253	2.25926	0.326603	5.77409	5.38392	5.00025		5.64969		-0.124396	-3.39043	-5.32309	0.124396	-0.265776	-0.649444
ENSCAFG00000017362	1524.09	162.774	33.8596	1240.4	1282.07	1181		10.5737	7.34673	5.08149	10.2766	10.3243	10.2058		10.4252		0.148572	-3.07843	-5.34367	-0.148572	-0.100903	-0.219364
ENSCAFG00000007164	52.8783	12.7666	1.25406	49.2511	37.8898	28.805		5.72461	3.6743	0.326603	5.62209	5.24374	4.84825		5.67335		0.0512599	-1.99904	-5.34674	-0.0512599	-0.429606	-0.8251
ENSCAFG00000002142	269.509	47.8747	6.27029	257.2	183.263	189.633		8.07419	5.58119	2.64853	8.00675	7.51777	7.56706		8.04047		0.0337202	-2.45928	-5.39194	-0.0337202	-0.522697	-0.473406
ENSCAFG00000018767	229.424	23.9374	5.01623	196.093	180.17	156.827		7.84187	4.58119	2.3266	7.61539	7.49322	7.29303		7.72863		0.11324	-3.14744	-5.40203	-0.11324	-0.235416	-0.435601
ENSCAFG00000010662	113.433	15.9582	2.50811	99.4144	75.0064	62.4107		6.82569	3.99623	1.3266	6.63538	6.22894	5.96372		6.73054		0.0951545	-2.73431	-5.40393	-0.0951545	-0.501595	-0.766814
ENSCAFG00000015263	1947.97	151.603	41.3839	1637.14	1324.6	720.124		10.9278	7.24416	5.371	10.677	10.3713	9.4921		10.8024		0.125395	-3.5582	-5.43136	-0.125395	-0.431022	-1.31026
ENSCAFG00000007220	299.36	51.0664	5.01623	163.258	171.664	132.023		8.22574	5.6743	2.3266	7.35101	7.42345	7.04464		7.78837		0.437361	-2.11407	-5.46177	-0.437361	-0.36493	-0.743733
ENSCAFG00000005972	144.989	17.5541	3.76217	192.444	150.013	112.819		7.1798	4.13373	1.91157	7.5883	7.22894	6.81787		7.38405		-0.204249	-3.25032	-5.47248	0.204249	-0.155106	-0.566177
ENSCAFG00000001418	107.462	11.1708	2.50811	123.128	110.576	115.22		6.74769	3.48166	1.3266	6.94401	6.7889	6.84825		6.84585		-0.0981624	-3.36419	-5.51925	0.0981624	-0.0569506	0.00239395
ENSCAFG00000007881	307.036	100.537	6.27029	280.914	272.961	232.84		8.26226	6.65158	2.64853	8.13398	8.09255	7.8632		8.19812		0.0641387	-1.54654	-5.54959	-0.0641387	-0.10557	-0.334928
ENSCAFG00000002436	9929.19	1297.4	208.174	9824.69	8334.22	8607.08		13.2775	10.3414	7.70164	13.2622	13.0248	13.0713		13.2698		0.00763185	-2.92842	-5.56819	-0.00763185	-0.244997	-0.19852
ENSCAFG00000012319	107.462	7.97912	2.50811	135.897	95.8845	92.816		6.74769	2.99623	1.3266	7.08637	6.58323	6.5363		6.91703		-0.169339	-3.9208	-5.59042	0.169339	-0.333802	-0.380727
ENSCAFG00000002504	261.833	44.6831	5.01623	275.442	269.095	253.644		8.0325	5.48166	2.3266	8.1056	8.07197	7.98666		8.06905		-0.0365495	-2.5874	-5.74245	0.0365495	0.00291948	-0.082394
ENSCAFG00000013645	170.575	36.7039	3.76217	243.52	217.287	170.429		7.41427	5.19786	1.91157	7.92789	7.76346	7.41303		7.67108		-0.256814	-2.47322	-5.75951	0.256814	0.092376	-0.25805
ENSCAFG00000014142	129.637	15.9582	2.50811	144.105	127.588	124.021		7.01834	3.99623	1.3266	7.17098	6.99535	6.95444		7.09466		-0.0763212	-3.09843	-5.76805	0.0763212	-0.0993061	-0.140213
ENSCAFG00000001932	63.9657	7.97912	1.25406	76.6129	103.617	75.2129		5.99923	2.99623	0.326603	6.25952	6.69512	6.23291		6.12937		-0.130144	-3.13314	-5.80277	0.130144	0.565747	0.103538
ENSCAFG00000014144	224.307	20.7457	3.76217	197.005	169.344	159.227		7.80933	4.37474	1.91157	7.62209	7.40382	7.31494		7.71571		0.0936212	-3.34097	-5.80414	-0.0936212	-0.31189	-0.400762
ENSCAFG00000004174	156.929	19.1499	2.50811	131.336	125.268	80.8139		7.29397	4.25926	1.3266	7.03712	6.96888	6.33653		7.16555		0.128424	-2.90628	-5.83894	-0.128424	-0.196668	-0.829015
ENSCAFG00000024936	129.637	20.7457	2.50811	161.434	153.879	115.22		7.01834	4.37474	1.3266	7.3348	7.26565	6.84825		7.17657		-0.158234	-2.80183	-5.84997	0.158234	0.0890839	-0.328325
ENSCAFG00000017769	83.5819	7.97912	1.25406	63.8441	54.1283	50.4087		6.38512	2.99623	0.326603	5.99648	5.75831	5.6556		6.1908		0.194319	-3.19457	-5.8642	-0.194319	-0.432488	-0.5352
ENSCAFG00000006297	195.309	14.3624	2.50811	111.271	146.147	139.224		7.60961	3.84423	1.3266	6.79794	7.19127	7.12126		7.20377		0.405839	-3.35955	-5.87717	-0.405839	-0.0125024	-0.0825104
ENSCAFG00000000230	872.493	207.457	15.0487	1006	887.705	736.927		9.769	7.69667	3.91157	9.97442	9.79394	9.52538		9.87171		-0.102708	-2.17504	-5.96014	0.102708	-0.0777711	-0.34633
ENSCAFG00000009203	198.72	19.1499	3.76217	283.65	261.363	185.632		7.6346	4.25926	1.91157	8.14797	8.02991	7.5363		7.89128		-0.256687	-3.63202	-5.97972	0.256687	0.138627	-0.354981
ENSCAFG00000010220	217.484	41.4914	3.76217	271.793	175.53	201.635		7.76476	5.37474	1.91157	8.08637	7.45558	7.6556		7.92556		-0.160802	-2.55082	-6.014	0.160802	-0.469987	-0.269964
ENSCAFG00000024807	73.3474	4.78747	1.25406	95.7661	109.03	83.2143		6.19667	2.25926	0.326603	6.58144	6.76858	6.37876		6.38906		-0.192385	-4.12979	-6.06246	0.192385	0.379522	-0.0102987
ENSCAFG00000006375	176.545	17.5541	2.50811	162.346	125.268	120.021		7.4639	4.13373	1.3266	7.34293	6.96888	6.90714		7.40341		0.0604822	-3.26968	-6.07681	-0.0604822	-0.434534	-0.496275
ENSCAFG00000003030	413.645	79.7912	6.27029	453.293	399.003	381.666		8.69225	6.31816	2.64853	8.8243	8.64026	8.57617		8.75827		-0.0660251	-2.44012	-6.10974	0.0660251	-0.118018	-0.182109
ENSCAFG00000003356	183.368	30.3207	2.50811	170.555	160.838	109.619		7.5186	4.92223	1.3266	7.41409	7.32947	6.77635		7.46635		0.0522546	-2.54412	-6.13974	-0.0522546	-0.136878	-0.689995
ENSCAFG00000008293	82.729	22.3415	1.25406	94.8541	64.954	60.8105		6.37032	4.48166	0.326603	6.56764	6.02135	5.92625		6.46898		-0.098658	-1.98732	-6.14238	0.098658	-0.447633	-0.542732
ENSCAFG00000012800	214.072	22.3415	2.50811	157.786	173.211	125.622		7.74195	4.48166	1.3266	7.30183	7.43638	6.97294		7.52189		0.220063	-3.04023	-6.19529	-0.220063	-0.0855052	-0.548948
ENSCAFG00000024692	123.667	6.38329	1.25406	82.9973	73.4599	61.6106		6.95032	2.6743	0.326603	6.37499	6.19888	5.94511		6.66266		0.287663	-3.98835	-6.33605	-0.287663	-0.46377	-0.717549
ENSCAFG00000023994	107.462	38.2998	1.25406	96.6782	146.147	120.021		6.74769	5.25926	0.326603	6.59512	7.19127	6.90714		6.6714		0.0762852	-1.41214	-6.3448	-0.0762852	0.519868	0.235735
ENSCAFG00000023441	555.223	105.324	6.27029	488.863	474.783	474.482		9.11692	6.7187	2.64853	8.93329	8.89112	8.89021		9.0251		0.0918177	-2.30641	-6.37657	-0.0918177	-0.133981	-0.134896
ENSCAFG00000016462	318.123	68.6204	3.76217	307.364	337.915	300.052		8.31344	6.10057	1.91157	8.2638	8.40052	8.22907		8.28862		0.024819	-2.18806	-6.37706	-0.024819	0.111897	-0.0595548
ENSCAFG00000015063	1106.18	161.178	8.7784	552.707	674.284	28.0048		10.1114	7.33251	3.13396	9.11037	9.39721	4.8076		9.61087		0.5005	-2.27836	-6.47691	-0.5005	-0.213658	-4.80327
ENSCAFG00000008450	248.187	31.9165	2.50811	246.256	245.897	206.436		7.95528	4.99623	1.3266	7.94401	7.94191	7.68955		7.94965		0.00563533	-2.95342	-6.62305	-0.00563533	-0.00773674	-0.260102
ENSCAFG00000012357	616.63	49.4705	5.01623	399.482	475.556	455.278		9.26826	5.6285	2.3266	8.64199	8.89347	8.8306		8.95512		0.313138	-3.32663	-6.62852	-0.313138	-0.0616511	-0.124518
ENSCAFG00000008497	1362.9	196.286	13.7946	1405.48	1330.01	1130.59		10.4125	7.61682	3.78604	10.4568	10.3772	10.1429		10.4347		-0.0221943	-2.81784	-6.64862	0.0221943	-0.0574328	-0.291789
ENSCAFG00000008235	267.803	35.1081	2.50811	241.695	281.467	268.046		8.06503	5.13373	1.3266	7.91705	8.13682	8.06634		7.99104		0.0739916	-2.85731	-6.66443	-0.0739916	0.145786	0.0752993
ENSCAFG00000010862	313.006	63.8329	3.76217	511.665	402.869	361.662		8.29005	5.99623	1.91157	8.99905	8.65417	8.4985		8.64455		-0.354505	-2.64832	-6.73298	0.354505	0.00961873	-0.146051
ENSCAFG00000001037	416.204	57.4497	3.76217	389.449	355.701	283.249		8.70115	5.84423	1.91157	8.60529	8.47452	8.14593		8.65322		0.047928	-2.80899	-6.74165	-0.047928	-0.178699	-0.507293
ENSCAFG00000010022	150.106	23.9374	1.25406	146.841	127.588	118.42		7.22984	4.58119	0.326603	7.19811	6.99535	6.88777		7.21398		0.0158628	-2.63279	-6.88737	-0.0158628	-0.218626	-0.326204
ENSCAFG00000000854	144.989	19.1499	1.25406	155.962	137.641	132.023		7.1798	4.25926	0.326603	7.28505	7.10476	7.04464		7.23243		-0.0526253	-2.97316	-6.90582	0.0526253	-0.127663	-0.187783
ENSCAFG00000013221	139.019	7.97912	1.25406	165.083	153.879	116.02		7.11914	2.99623	0.326603	7.36704	7.26565	6.85823		7.24309		-0.123953	-4.24686	-6.91649	0.123953	0.0225634	-0.384861
ENSCAFG00000008692	2405.11	400.552	17.5568	2585.69	2528.57	2729.27		11.2319	8.64584	4.13396	11.3363	11.3041	11.4143		11.2841		-0.0522213	-2.63826	-7.15015	0.0522213	0.0199945	0.13019
ENSCAFG00000004970	215.778	30.3207	1.25406	186.06	189.449	148.826		7.7534	4.92223	0.326603	7.53962	7.56567	7.21748		7.64651		0.10689	-2.72428	-7.31991	-0.10689	-0.0808457	-0.429034
ENSCAFG00000009081	214.925	30.3207	1.25406	190.62	213.42	136.023		7.74769	4.92223	0.326603	7.57456	7.73755	7.08771		7.66112		0.0865658	-2.73889	-7.33452	-0.0865658	0.0764307	-0.573412
ENSCAFG00000010858	324.946	79.7912	2.50811	510.753	438.44	391.267		8.34406	6.31816	1.3266	8.99648	8.77623	8.61201		8.67027		-0.326212	-2.35211	-7.34367	0.326212	0.105966	-0.0582577
ENSCAFG00000009740	438.379	54.258	2.50811	392.185	401.323	322.455		8.77603	5.76176	1.3266	8.61539	8.64862	8.33296		8.69571		0.0803213	-2.93395	-7.36911	-0.0803213	-0.0470922	-0.362756
ENSCAFG00000011950	902.343	143.624	5.01623	795.315	846.722	823.342		9.81753	7.16615	2.3266	9.63538	9.72574	9.68535		9.72646		0.0910752	-2.5603	-7.39985	-0.0910752	-0.000713191	-0.0411101
ENSCAFG00000011838	272.068	52.6622	1.25406	176.939	150.013	136.824		8.08782	5.7187	0.326603	7.46711	7.22894	7.09617		7.77747		0.310355	-2.05877	-7.45086	-0.310355	-0.548524	-0.681294
ENSCAFG00000005094	254.157	36.7039	1.25406	192.444	134.548	104.018		7.98958	5.19786	0.326603	7.5883	7.07197	6.70069		7.78894		0.20064	-2.59107	-7.46233	-0.20064	-0.716965	-1.08825
ENSCAFG00000019451	9088.25	1900.63	53.9245	10067.3	10033.1	10072.1		13.1498	10.8923	5.75287	13.2974	13.2925	13.2981		13.2236		-0.0738009	-2.33133	-7.47072	0.0738009	0.0688879	0.0744934
ENSCAFG00000023298	280.596	23.9374	1.25406	221.63	254.403	225.639		8.13235	4.58119	0.326603	7.79201	7.99097	7.81787		7.96218		0.170171	-3.38099	-7.63558	-0.170171	0.0287914	-0.14431
ENSCAFG00000023899	220.895	41.4914	1.25406	284.562	299.252	271.247		7.78722	5.37474	0.326603	8.1526	8.22522	8.08346		7.96991		-0.182692	-2.59517	-7.64331	0.182692	0.25531	0.113553
ENSCAFG00000023919	1184.65	150.007	5.01623	1463.85	1148.29	1119.39		10.2102	7.22889	2.3266	10.5156	10.1653	10.1285		10.3629		-0.152658	-3.13401	-8.03629	0.152658	-0.197621	-0.234397
ENSCAFG00000003141	22.1748	7.97912	0	33.7462	40.2096	23.204		4.47085	2.99623	-3.32193	5.07665	5.32947	4.5363		4.77375		-0.302901	-1.77752	-8.09568	0.302901	0.555719	-0.237449
ENSCAFG00000016611	679.743	113.303	2.50811	733.295	755.477	716.123		9.40884	6.82405	1.3266	9.51825	9.56124	9.48406		9.46355		-0.0547024	-2.6395	-8.13694	0.0547024	0.0976967	0.0205168
ENSCAFG00000002202	340.298	51.0664	1.25406	374.856	515.766	376.865		8.41065	5.6743	0.326603	8.55019	9.01057	8.5579		8.48042		-0.0697694	-2.80612	-8.15382	0.0697694	0.530149	0.0774802
ENSCAFG00000023288	25.5863	7.97912	0	33.7462	30.9305	33.6058		4.6773	2.99623	-3.32193	5.07665	4.95096	5.07064		4.87698		-0.199676	-1.88075	-8.1989	0.199676	0.0739819	0.193662
ENSCAFG00000002831	29.8507	7.97912	0	31.922	28.6107	32.0055		4.89969	2.99623	-3.32193	4.99648	4.83848	5.00025		4.94809		-0.0483945	-1.95186	-8.27001	0.0483945	-0.109604	0.0521618
ENSCAFG00000005668	34.9679	3.19165	0	27.3617	25.5176	16.0028		5.12796	1.6743	-3.32193	4.77409	4.67342	4.00025		4.95102		0.176936	-3.27672	-8.27295	-0.176936	-0.277601	-0.950776
ENSCAFG00000012443	6585.06	1377.2	23.8271	8757.58	8048.88	8499.06		12.685	10.4275	4.57453	13.0963	12.9746	13.0531		12.8906		-0.205668	-2.46313	-8.31612	0.205668	0.083924	0.162439
ENSCAFG00000014555	33.2622	3.19165	0	31.922	22.4246	17.603		5.05581	1.6743	-3.32193	4.99648	4.48701	4.13775		5.02615		0.0296651	-3.35184	-8.34807	-0.0296651	-0.539136	-0.888394
ENSCAFG00000009556	28.9978	3.19165	0	37.3944	27.8374	24.8043		4.85787	1.6743	-3.32193	5.22475	4.79895	4.63252		5.04131		-0.183439	-3.36701	-8.36324	0.183439	-0.242357	-0.408794
ENSCAFG00000010418	37.5266	1.59582	0	31.01	23.1979	18.4032		5.22984	0.674301	-3.32193	4.95466	4.53592	4.20188		5.09225		0.13759	-4.41795	-8.41418	-0.13759	-0.556331	-0.890369
ENSCAFG00000023851	26.4392	9.57494	0	46.515	40.9829	34.4059		4.72461	3.25926	-3.32193	5.53962	5.35695	5.10458		5.13211		-0.407509	-1.87285	-8.45404	0.407509	0.224835	-0.0275294
ENSCAFG00000025070	32.4093	3.19165	0	45.6029	48.7155	39.2067		5.01834	1.6743	-3.32193	5.51105	5.60631	5.29303		5.2647		-0.246359	-3.59039	-8.58662	0.246359	0.341614	0.0283347
ENSCAFG00000014302	43.4967	3.19165	0	34.6582	42.5294	33.6058		5.44283	1.6743	-3.32193	5.11513	5.41039	5.07064		5.27898		0.163854	-3.60468	-8.60091	-0.163854	0.131409	-0.208342
ENSCAFG00000013657	45.2025	6.38329	0	40.1306	44.8492	28.0048		5.49833	2.6743	-3.32193	5.32663	5.48701	4.8076		5.41248		0.0858499	-2.73818	-8.73441	-0.0858499	0.0745307	-0.604876
ENSCAFG00000009019	47.7611	4.78747	0	38.3064	34.0235	40.0069		5.57776	2.25926	-3.32193	5.25952	5.08846	5.32218		5.41864		0.159124	-3.15938	-8.74057	-0.159124	-0.330179	-0.0964633
ENSCAFG00000014842	40.9381	11.1708	0	49.2511	32.477	27.2047		5.35537	3.48166	-3.32193	5.62209	5.02135	4.76578		5.48873		-0.133357	-2.00707	-8.81066	0.133357	-0.467382	-0.722945
ENSCAFG00000024861	55.437	1.59582	0	39.2185	59.5412	40.0069		5.79278	0.674301	-3.32193	5.29346	5.89582	5.32218		5.54312		0.249657	-4.86882	-8.86505	-0.249657	0.352696	-0.220943
ENSCAFG00000009398	52.8783	6.38329	0	42.8667	48.7155	53.6092		5.72461	2.6743	-3.32193	5.42179	5.60631	5.74441		5.5732		0.151409	-2.89889	-8.89512	-0.151409	0.0331131	0.171213
ENSCAFG00000001623	37.5266	4.78747	0	61.1079	44.0759	38.4066		5.22984	2.25926	-3.32193	5.93329	5.46192	5.26328		5.58156		-0.351723	-3.3223	-8.90349	0.351723	-0.119645	-0.318281
ENSCAFG00000009709	52.8783	4.78747	0	44.6909	56.4481	54.4094		5.72461	2.25926	-3.32193	5.48191	5.81885	5.76578		5.60326		0.121349	-3.34399	-8.92518	-0.121349	0.215597	0.162526
ENSCAFG00000011315	64.8186	3.19165	0	37.3944	42.5294	38.4066		6.01834	1.6743	-3.32193	5.22475	5.41039	5.26328		5.62154		0.396793	-3.94724	-8.94347	-0.396793	-0.211154	-0.358261
ENSCAFG00000002883	39.2323	3.19165	0	62.02	51.0353	43.2074		5.29397	1.6743	-3.32193	5.95466	5.67342	5.43321		5.62432		-0.330345	-3.95001	-8.94624	0.330345	0.0491075	-0.191108
ENSCAFG00000014565	71.6416	1.59582	0	38.3064	46.3957	31.2054		6.16273	0.674301	-3.32193	5.25952	5.53592	4.96372		5.71112		0.451605	-5.03682	-9.03305	-0.451605	-0.175201	-0.747398
ENSCAFG00000009183	51.1726	4.78747	0	53.8114	81.1925	51.2088		5.6773	2.25926	-3.32193	5.74984	6.34327	5.67832		5.71357		-0.0362708	-3.45431	-9.0355	0.0362708	0.629704	-0.0352501
ENSCAFG00000024062	55.437	4.78747	0	51.0753	39.4364	42.4073		5.79278	2.25926	-3.32193	5.67455	5.30145	5.40624		5.73366		0.0591119	-3.4744	-9.05559	-0.0591119	-0.43221	-0.327424
ENSCAFG00000000625	57.9956	7.97912	0	62.932	47.169	50.4087		5.85787	2.99623	-3.32193	5.97572	5.55977	5.6556		5.9168		-0.0589254	-2.92057	-9.23873	0.0589254	-0.357031	-0.261197
ENSCAFG00000024705	53.7312	14.3624	0	68.4044	54.9016	48.8084		5.74769	3.84423	-3.32193	6.09602	5.77878	5.60906		5.92185		-0.174164	-2.07763	-9.24378	0.174164	-0.143076	-0.312795
ENSCAFG00000001964	54.5841	11.1708	0	67.4923	62.6342	60.8105		5.77041	3.48166	-3.32193	6.07665	5.96888	5.92625		5.92353		-0.153121	-2.44187	-9.24546	0.153121	0.0453491	0.00271754
ENSCAFG00000008502	58.8485	17.5541	0	63.8441	54.1283	47.2081		5.87893	4.13373	-3.32193	5.99648	5.75831	5.56096		5.93771		-0.0587738	-1.80397	-9.25964	0.0587738	-0.179395	-0.376744
ENSCAFG00000023671	43.4967	12.7666	0	93.942	73.4599	66.4114		5.44283	3.6743	-3.32193	6.5537	6.19888	6.05336		5.99827		-0.555432	-2.32397	-9.32019	0.555432	0.200618	0.0550932
ENSCAFG00000009968	70.7888	15.9582	0	61.1079	54.1283	63.2109		6.14545	3.99623	-3.32193	5.93329	5.75831	5.9821		6.03937		0.106081	-2.04314	-9.3613	-0.106081	-0.281056	-0.0572669
ENSCAFG00000000902	67.3772	9.57494	0	70.2285	68.8203	56.8098		6.07419	3.25926	-3.32193	6.13398	6.10476	5.82807		6.10409		-0.0298974	-2.84482	-9.42602	0.0298974	0.00067556	-0.27602
ENSCAFG00000013822	77.6118	4.78747	0	66.5803	54.1283	47.2081		6.2782	2.25926	-3.32193	6.05702	5.75831	5.56096		6.16761		0.11059	-3.90835	-9.48954	-0.11059	-0.409301	-0.60665
ENSCAFG00000002092	73.3474	20.7457	0	93.942	76.5529	68.0117		6.19667	4.37474	-3.32193	6.5537	6.25839	6.08771		6.37519		-0.178512	-2.00045	-9.69711	0.178512	-0.1168	-0.287475
ENSCAFG00000001681	86.9934	11.1708	0	79.3491	68.0471	48.8084		6.44283	3.48166	-3.32193	6.31014	6.08846	5.60906		6.37649		0.0663464	-2.89483	-9.69842	-0.0663464	-0.288027	-0.76743
ENSCAFG00000023663	74.2003	11.1708	0	94.8541	74.2332	66.4114		6.21335	3.48166	-3.32193	6.56764	6.21399	6.05336		6.3905		-0.177143	-2.90884	-9.71242	0.177143	-0.176503	-0.337135
ENSCAFG00000000086	65.6715	4.78747	0	108.535	85.8321	86.4149		6.0372	2.25926	-3.32193	6.76202	6.42345	6.43321		6.39961		-0.36241	-4.14034	-9.72153	0.36241	0.0238395	0.0336021
ENSCAFG00000010115	86.9934	17.5541	0	82.0852	72.6866	79.2136		6.44283	4.13373	-3.32193	6.35905	6.18362	6.30768		6.40094		0.0418916	-2.26721	-9.72287	-0.0418916	-0.217325	-0.0932659
ENSCAFG00000008995	69.9359	15.9582	0	106.711	109.803	82.4142		6.12796	3.99623	-3.32193	6.73756	6.77878	6.36482		6.43276		-0.304801	-2.43653	-9.75469	0.304801	0.346015	-0.0679411
ENSCAFG00000015479	84.4348	11.1708	0	92.1179	86.6053	71.2123		6.39977	3.48166	-3.32193	6.52541	6.43638	6.15405		6.46259		-0.062822	-2.98093	-9.78452	0.062822	-0.0262034	-0.308534
ENSCAFG00000011244	75.906	9.57494	0	104.887	98.9775	116.02		6.24614	3.25926	-3.32193	6.71269	6.62903	6.85823		6.47942		-0.233273	-3.22015	-9.80134	0.233273	0.149614	0.378814
ENSCAFG00000025069	124.52	28.7248	0	66.5803	62.6342	54.4094		6.96023	4.84423	-3.32193	6.05702	5.96888	5.76578		6.50863		0.451605	-1.6644	-9.83056	-0.451605	-0.539749	-0.742845
ENSCAFG00000010175	85.2877	9.57494	0	99.4144	140.734	120.821		6.41427	3.25926	-3.32193	6.63538	7.13682	6.91672		6.52482		-0.110559	-3.26556	-9.84675	0.110559	0.612	0.391901
ENSCAFG00000015572	79.3175	28.7248	0	114.919	165.478	148.826		6.30957	4.84423	-3.32193	6.84448	7.3705	7.21748		6.57702		-0.267455	-1.7328	-9.89895	0.267455	0.793473	0.640456
ENSCAFG00000014306	76.7589	22.3415	0	119.48	81.9658	85.6147		6.26226	4.48166	-3.32193	6.90062	6.35695	6.41979		6.58144		-0.319179	-2.09979	-9.90337	0.319179	-0.224492	-0.161654
ENSCAFG00000010316	120.256	11.1708	0	89.3817	67.2738	70.4121		6.90996	3.48166	-3.32193	6.48191	6.07197	6.13775		6.69593		0.214026	-3.21428	-10.0179	-0.214026	-0.623961	-0.558182
ENSCAFG00000006050	103.198	7.97912	0	114.007	130.681	104.018		6.68927	2.99623	-3.32193	6.83298	7.02991	6.70069		6.76113		-0.0718551	-3.7649	-10.0831	0.0718551	0.268781	-0.0604392
ENSCAFG00000025306	81.8762	25.5332	0	144.105	94.338	96.8167		6.35537	4.6743	-3.32193	7.17098	6.55977	6.59718		6.76318		-0.407804	-2.08887	-10.0851	0.407804	-0.203409	-0.165992
ENSCAFG00000015679	126.226	9.57494	0	100.326	95.8845	71.2123		6.97986	3.25926	-3.32193	6.64856	6.58323	6.15405		6.81421		0.165652	-3.55495	-10.1361	-0.165652	-0.230984	-0.660156
ENSCAFG00000000486	145.842	11.1708	0	88.4697	103.617	76.8132		7.18826	3.48166	-3.32193	6.46711	6.69512	6.26328		6.82769		0.360575	-3.34603	-10.1496	-0.360575	-0.132568	-0.564403
ENSCAFG00000009399	102.345	17.5541	0	126.776	119.856	94.4162		6.6773	4.13373	-3.32193	6.98614	6.90515	6.56096		6.83172		-0.15442	-2.69799	-10.1536	0.15442	0.0734343	-0.270756
ENSCAFG00000011494	103.198	12.7666	0	126.776	122.949	108.019		6.68927	3.6743	-3.32193	6.98614	6.94191	6.75514		6.83771		-0.148433	-3.1634	-10.1596	0.148433	0.104207	-0.0825698
ENSCAFG00000012750	114.285	14.3624	0	123.128	98.9775	104.818		6.8365	3.84423	-3.32193	6.94401	6.62903	6.71174		6.89026		-0.0537577	-3.04603	-10.2122	0.0537577	-0.261227	-0.178513
ENSCAFG00000018531	127.079	17.5541	0	112.183	125.268	103.218		6.98958	4.13373	-3.32193	6.80971	6.96888	6.68955		6.89964		0.0899325	-2.76591	-10.2216	-0.0899325	0.0692343	-0.210098
ENSCAFG00000010352	1579.53	271.29	1.25406	1492.13	1483.89	1523.46		10.6253	8.08369	0.326603	10.5432	10.5352	10.5731		10.5842		0.0410611	-2.50052	-10.2576	-0.0410611	-0.0490479	-0.0110782
ENSCAFG00000008518	127.079	6.38329	0	121.304	81.9658	80.0138		6.98958	2.6743	-3.32193	6.92248	6.35695	6.32218		6.95603		0.0335485	-4.28173	-10.278	-0.0335485	-0.599079	-0.633853
ENSCAFG00000002647	102.345	12.7666	0	151.402	77.3262	83.2143		6.6773	3.6743	-3.32193	7.24224	6.27289	6.37876		6.95977		-0.282469	-3.28547	-10.2817	0.282469	-0.686883	-0.581009
ENSCAFG00000000703	123.667	11.1708	0	143.193	136.867	144.025		6.95032	3.48166	-3.32193	7.16182	7.09663	7.17017		7.05607		-0.10575	-3.57441	-10.378	0.10575	0.0405664	0.114105
ENSCAFG00000000899	139.872	19.1499	0	130.424	142.28	141.624		7.12796	4.25926	-3.32193	7.02707	7.15259	7.14593		7.07752		0.0504458	-2.81825	-10.3994	-0.0504458	0.0750761	0.0684106
ENSCAFG00000009270	162.047	15.9582	0	144.105	119.082	114.42		7.34026	3.99623	-3.32193	7.17098	6.89582	6.83819		7.25562		0.0846429	-3.25939	-10.5775	-0.0846429	-0.359806	-0.41743
ENSCAFG00000002886	147.548	15.9582	0	163.258	147.693	113.62		7.20504	3.99623	-3.32193	7.35101	7.20646	6.82807		7.27803		-0.0729883	-3.2818	-10.6	0.0729883	-0.0715674	-0.449958
ENSCAFG00000003680	172.281	23.9374	0	171.467	177.85	155.227		7.42862	4.58119	-3.32193	7.42179	7.47452	7.27823		7.4252		0.00341677	-2.84401	-10.7471	-0.00341677	0.0493157	-0.146971
ENSCAFG00000014436	201.279	38.2998	0	147.753	132.228	118.42		7.65305	5.25926	-3.32193	7.20705	7.04688	6.88777		7.43005		0.223002	-2.17079	-10.752	-0.223002	-0.383168	-0.542276
ENSCAFG00000015006	173.134	19.1499	0	173.291	189.449	161.628		7.43574	4.25926	-3.32193	7.43705	7.56567	7.33653		7.4364		-0.000654392	-3.17714	-10.7583	0.000654392	0.129268	-0.0998676
ENSCAFG00000009747	138.166	41.4914	0	234.399	248.217	225.639		7.11026	5.37474	-3.32193	7.87282	7.95546	7.81787		7.49154		-0.381282	-2.1168	-10.8135	0.381282	0.463918	0.326331
ENSCAFG00000010382	189.339	19.1499	0	173.291	187.903	135.223		7.56482	4.25926	-3.32193	7.43705	7.55384	7.0792		7.50094		0.0638856	-3.24168	-10.8229	-0.0638856	0.0529025	-0.42174
ENSCAFG00000018162	184.221	52.6622	0	194.268	147.693	110.419		7.5253	5.7187	-3.32193	7.60191	7.20646	6.78684		7.5636		-0.0383056	-1.84491	-10.8855	0.0383056	-0.357144	-0.776757
ENSCAFG00000006189	184.221	22.3415	0	196.093	169.344	153.626		7.5253	4.48166	-3.32193	7.61539	7.40382	7.26328		7.57034		-0.0450472	-3.08869	-10.8923	0.0450472	-0.166527	-0.307061
ENSCAFG00000004871	173.134	23.9374	0	219.806	224.246	184.832		7.43574	4.58119	-3.32193	7.78009	7.80894	7.53007		7.60792		-0.172171	-3.02672	-10.9298	0.172171	0.201022	-0.0778469
ENSCAFG00000009756	195.309	49.4705	0	199.741	211.874	176.03		7.60961	5.6285	-3.32193	7.64199	7.72706	7.45968		7.6258		-0.0161862	-1.9973	-10.9477	0.0161862	0.101262	-0.166119
ENSCAFG00000009037	190.191	20.7457	0	221.63	289.973	236.841		7.57131	4.37474	-3.32193	7.79201	8.17978	7.88777		7.68166		-0.110351	-3.30692	-11.0036	0.110351	0.498116	0.206114
ENSCAFG00000006465	200.426	35.1081	0	210.685	160.065	133.623		7.64693	5.13373	-3.32193	7.71895	7.32252	7.06202		7.68294		-0.0360106	-2.5492	-11.0049	0.0360106	-0.36042	-0.620912
ENSCAFG00000001303	234.541	28.7248	0	180.588	158.519	126.422		7.8737	4.84423	-3.32193	7.49655	7.30851	6.9821		7.68513		0.188571	-2.8409	-11.0071	-0.188571	-0.376616	-0.703025
ENSCAFG00000001802	223.454	14.3624	0	193.356	195.635	177.631		7.80383	3.84423	-3.32193	7.59512	7.61202	7.47274		7.69948		0.104357	-3.85525	-11.0214	-0.104357	-0.0874524	-0.226739
ENSCAFG00000014440	209.808	27.129	0	212.51	179.397	140.024		7.71292	4.76176	-3.32193	7.73138	7.48701	7.12953		7.72215		-0.00923037	-2.96039	-11.0441	0.00923037	-0.235144	-0.592623
ENSCAFG00000013298	148.401	35.1081	0	301.891	204.141	195.234		7.21335	5.13373	-3.32193	8.23789	7.67342	7.60906		7.72562		-0.512267	-2.59189	-11.0475	0.512267	-0.0521956	-0.116561
ENSCAFG00000012024	223.454	19.1499	0	200.653	143.827	109.619		7.80383	4.25926	-3.32193	7.64856	7.16819	6.77635		7.72619		0.0776371	-3.46693	-11.0481	-0.0776371	-0.558007	-0.949843
ENSCAFG00000014203	213.219	46.2789	0	337.462	279.921	267.246		7.73619	5.53228	-3.32193	8.39858	8.12888	8.06202		8.06739		-0.331193	-2.5351	-11.3893	0.331193	0.0614888	-0.00536187
ENSCAFG00000019593	10866.5	2275.64	5.01623	16750.9	19903.8	20580.3		13.4076	11.1521	2.3266	14.0319	14.2808	14.329		13.7198		-0.312174	-2.56771	-11.3932	0.312174	0.56098	0.609205
ENSCAFG00000016052	215.778	15.9582	0	371.208	458.544	313.654		7.7534	3.99623	-3.32193	8.53608	8.84092	8.29303		8.14474		-0.39134	-4.14851	-11.4667	0.39134	0.696175	0.148287
ENSCAFG00000011726	293.39	54.258	0	312.836	250.537	280.048		8.19667	5.76176	-3.32193	8.28926	7.96888	8.12953		8.24297		-0.0462946	-2.4812	-11.5649	0.0462946	-0.274089	-0.113437
ENSCAFG00000023585	388.912	62.2371	0	331.077	315.491	292.05		8.6033	5.9597	-3.32193	8.37102	8.30145	8.19007		8.48716		0.116138	-2.52746	-11.8091	-0.116138	-0.185707	-0.297089
ENSCAFG00000000205	344.562	71.8121	0	465.15	433.8	491.285		8.42862	6.16615	-3.32193	8.86155	8.76089	8.94041		8.64509		-0.216466	-2.47893	-11.967	0.216466	0.1158	0.295329
ENSCAFG00000013176	389.765	71.8121	0	420.459	409.056	382.466		8.60646	6.16615	-3.32193	8.71582	8.67615	8.57919		8.66114		-0.0546808	-2.49499	-11.9831	0.0546808	0.015013	-0.0819531
ENSCAFG00000018919	480.17	47.8747	0	360.263	299.252	267.246		8.9074	5.58119	-3.32193	8.49291	8.22522	8.06202		8.70015		0.207247	-3.11896	-12.0221	-0.207247	-0.474934	-0.638129
ENSCAFG00000010786	437.526	51.0664	0	444.172	285.334	326.456		8.77322	5.6743	-3.32193	8.79498	8.15651	8.35075		8.7841		-0.010876	-3.1098	-12.106	0.010876	-0.627594	-0.433354
ENSCAFG00000013047	402.558	89.3661	0	552.707	557.522	570.498		8.65305	6.48166	-3.32193	9.11037	9.12288	9.15608		8.88171		-0.22866	-2.40006	-12.2036	0.22866	0.241173	0.274366
ENSCAFG00000002518	446.907	62.2371	0	660.33	556.749	532.892		8.80383	5.9597	-3.32193	9.36704	9.12088	9.0577		9.08544		-0.281606	-3.12573	-12.4074	0.281606	0.0354444	-0.0277394
ENSCAFG00000009444	666.097	82.9828	0	694.988	620.929	576.099		9.37959	6.37474	-3.32193	9.44085	9.27829	9.17017		9.41022		-0.0306288	-3.03548	-12.7321	0.0306288	-0.131931	-0.240043
ENSCAFG00000023025	698.506	114.899	0	745.152	1096.49	988.97		9.44813	6.84423	-3.32193	9.54139	10.0987	9.94978		9.49476		-0.0466309	-2.65053	-12.8167	0.0466309	0.603912	0.455024
ENSCAFG00000012690	981.661	138.837	0	1105.41	772.489	791.336		9.93908	7.11724	-3.32193	10.1104	9.59337	9.62815		10.0247		-0.0856455	-2.90748	-13.3467	0.0856455	-0.431356	-0.39658
ENSCAFG00000019160	1045.63	199.478	0	1379.03	1282.07	1336.23		10.0302	7.64009	-3.32193	10.4294	10.3243	10.384		10.2298		-0.199644	-2.58971	-13.5517	0.199644	0.0944612	0.154156
ENSCAFG00000015072	2714.71	336.719	0	2810.96	2726.52	2774.88		11.4066	8.3954	-3.32193	11.4568	11.4128	11.4382		11.4317		-0.0251344	-3.03631	-14.7536	0.0251344	-0.0188688	0.0064936

## Sheet: Heatmap 7xx CTVTs
Table S2, related to Figure 2. Heatmaps and Venn diagram
	EnsemblGeneID	Gene_Symbol	norm.765.B1	norm.772.B1	norm.766.B1	norm.765.B2	norm.772.B2	norm.766.B2	norm.761.B1	norm.775.B1	norm.761.B2	norm.774.B2	norm.775.B2	log_2 765B1	log_2 765B2	log_2 766B1	log_2 766B2	log_2 772B1	log_2 772B2	log_2 761_B1	log_2 761_B2	log_2 774_B2	log_2 775_B1	log_2 775_B2	X__3	average B1	X__4	log ratio 765B1	log ratio 765B2	log ratio 766B1	log ratio 766B2	log ratio 772B1	log ratio 772B2	log ratio 761_B1	log ratio 761_B2	log ratio 774_B2	log ratio 775_B1	log ratio 775_B2	X__5	avgRatioRegDogs		Significant (NR2/NR1)	Significant (R2/R1-NR2/NR1)
1	ENSCAFG00000014969	ENSCAFG00000014969	0	0	0	70.4986	330.666	36.9414	0	0	13.7551	83.2449	15.2664	-3.32193	6.13952	-3.32193	5.20717	-3.32193	8.36923	-3.32193	3.78189	6.37929	-3.32193	3.93228	NA	-3.32193	NA	0	9.46145	0	8.52909	0	11.6912	0	7.10382	9.70122	0	7.25421	NA	9.8939		0	0
2	ENSCAFG00000004843	OLFM4	38.6242	0	0	1530.48	1384.85	69.405	0	4.10323	6.87754	72.3663	401.696	5.27143	10.5798	-3.32193	6.11697	-3.32193	10.4355	-3.32193	2.78189	6.17725	2.03676	8.64996	NA	-0.531519	NA	5.80295	11.1113	-2.79041	6.64849	-2.79041	10.967	-2.79041	3.31341	6.70876	2.56828	9.18148	NA	9.5756		0	0
3	ENSCAFG00000025214	ENSCAFG00000025214	38.6242	50.4975	0	506.606	1076.13	972.79	0	1.36774	75.653	63.3796	20.9912	5.27143	8.98472	-3.32193	9.92598	5.65814	10.0716	-3.32193	6.24132	5.98595	0.451797	4.39172	NA	0.947503	NA	4.32393	8.03722	-4.26943	8.97848	4.71064	9.12413	-4.26943	5.29382	5.03844	-0.495706	3.44421	NA	8.71328		0	0
4	ENSCAFG00000011098	TRDC	12.1971	2.33785	0.50437	364.789	1387.77	286.576	0	3.41936	24.0714	324.466	32.441	3.60847	8.51092	-0.987445	8.16277	1.22518	10.4386	-3.32193	4.58925	8.34192	1.77372	5.01975	NA	0.4596	NA	3.14887	8.05132	-1.44705	7.70317	0.765581	9.97896	-3.78153	4.12965	7.88232	1.31412	4.56015	NA	8.57782		0	0
5	ENSCAFG00000013612	KLRB1	0	3.74056	2.52185	145.916	251.657	758.978	0	5.47097	0	37.8386	52.4781	-3.32193	7.18899	1.33448	9.56791	1.90325	7.97532	-3.32193	-3.32193	5.24179	2.4518	5.71364	NA	-0.190865	NA	-3.13106	7.37986	1.52535	9.75878	2.09412	8.16618	-3.13106	-3.13106	5.43265	2.64266	5.90451	NA	8.43494		0	0
6	ENSCAFG00000000032	CBLN2	0	0.935139	0	126.242	59.9881	16.7915	0	0	0	0	28.6244	-3.32193	6.98004	-3.32193	4.06966	-0.0967467	5.9066	-3.32193	-3.32193	-3.32193	-3.32193	4.83917	NA	-2.67689	NA	-0.645036	9.65694	-0.645036	6.74655	2.58015	8.5835	-0.645036	-0.645036	-0.645036	-0.645036	7.51607	NA	8.329		0	0
7	ENSCAFG00000018266	SLC6A14	111.807	31.3272	0	4393.87	2014.72	3499.36	8.79002	45.1355	34.3877	371.291	889.265	6.80486	12.1013	-3.32193	11.7729	4.96934	10.9764	3.13587	5.10382	8.53641	5.49619	9.79647	NA	3.41687	NA	3.388	8.68441	-6.7388	8.35601	1.55248	7.5595	-0.281	1.68695	5.11954	2.07932	6.3796	NA	8.19997		0	0
8	ENSCAFG00000013459	KLRD1_CANFA	58.9527	27.119	0.50437	1932.15	3099.63	2115.73	5.86002	7.52258	27.5102	330.142	155.526	5.88149	10.916	-0.987445	11.0469	4.76123	11.5979	2.5509	4.78189	8.36694	2.91123	7.28101	NA	3.02348	NA	2.858	7.89251	-4.01093	8.02346	1.73775	8.5744	-0.472577	1.75841	5.34346	-0.112253	4.25753	NA	8.16346		0	0
9	ENSCAFG00000013000	CRNN	168.727	0	0.50437	5203.78	5.12093	1450.79	0	2.73549	0	6.62175	5.72488	7.39854	12.3453	-0.987445	10.5026	-3.32193	2.35641	-3.32193	-3.32193	2.72721	1.4518	2.51725	NA	0.243808	NA	7.15474	12.1015	-1.23125	10.2588	-3.56574	2.1126	-3.56574	-3.56574	2.48341	1.20799	2.27344	NA	8.15765		0	0
10	ENSCAFG00000023350	ENSCAFG00000023350	14.23	6.07841	0	318.883	347.492	351.503	0	2.73549	3.43877	85.6098	36.2576	3.83086	8.31688	-3.32193	8.45739	2.60369	8.44084	-3.32193	1.78189	6.4197	1.4518	5.18021	NA	0.248499	NA	3.58236	8.06839	-3.57043	8.20889	2.35519	8.19234	-3.57043	1.53339	6.17121	1.2033	4.93171	NA	8.15654		0	0
11	ENSCAFG00000015584	ENSCAFG00000015584	0	0	0	50.8246	36.5781	104.108	0	4.7871	17.1939	9.45965	88.7357	-3.32193	5.66745	-3.32193	6.70193	-3.32193	5.19291	-3.32193	4.10382	3.24179	2.25915	6.47144	NA	-2.20571	NA	-1.11622	7.87317	-1.11622	8.90764	-1.11622	7.39862	-1.11622	6.30953	5.4475	4.46486	8.67715	NA	8.05981		0	0
12	ENSCAFG00000006412	HAL	26.4271	5.61084	0.50437	1011.57	38.0412	369.414	0	0	3.43877	20.3382	54.3864	4.72394	9.98238	-0.987445	8.52909	2.48822	5.24949	-3.32193	1.78189	4.34612	-3.32193	5.76517	NA	-0.0838284	NA	4.80777	10.0662	-0.903617	8.61292	2.57204	5.33332	-3.2381	1.86572	4.42995	-3.2381	5.849	NA	8.00415		0	0
13	ENSCAFG00000015999	KRT23	50.8213	6.07841	0	1794.43	688.4	3721.01	5.86002	64.2839	10.3163	55.3389	849.191	5.66736	10.8093	-3.32193	11.8615	2.60369	9.4271	2.5509	3.36686	5.79022	6.00639	9.72995	NA	2.70128	NA	2.96608	8.10803	-6.02321	9.16019	-0.0975901	6.72582	-0.150379	0.665572	3.08894	3.3051	7.02866	NA	7.99801		0	0
14	ENSCAFG00000002437	AGR2	12.1971	8.88382	0.50437	432.829	280.92	3922.5	0	51.9742	41.2653	764.339	1121.12	3.60847	8.75765	-0.987445	11.9376	3.15118	8.13401	-3.32193	5.36686	9.57807	5.69972	10.1307	NA	1.63	NA	1.97847	7.12765	-2.61745	10.3076	1.52118	6.50401	-4.95193	3.73686	7.94807	4.06972	8.50073	NA	7.97974		0	0
15	ENSCAFG00000023453	CCL28_CANFA	8.1314	13.092	0	217.234	416.259	801.516	0	12.9936	0	43.5144	378.796	3.0235	7.76311	-3.32193	9.64659	3.71061	8.70134	-3.32193	-3.32193	5.44342	3.69972	8.56528	NA	0.757996	NA	2.26551	7.00511	-4.07992	8.88859	2.95261	7.94334	-4.07992	-4.07992	4.68542	2.94173	7.80728	NA	7.94568		0	0
16	ENSCAFG00000025361	TRDV1	0	0	0	17.2148	149.239	17.911	0	0.683871	0	35.4737	0	-3.32193	4.10558	-3.32193	4.16277	-3.32193	7.22148	-3.32193	-3.32193	5.14868	-0.548203	-3.32193	NA	-2.76718	NA	-0.554745	6.87276	-0.554745	6.92996	-0.554745	9.98866	-0.554745	-0.554745	7.91586	2.21898	-0.554745	NA	7.93046		0	0
17	ENSCAFG00000000471	MUC21	286.632	55.1732	0.50437	9334.5	3263.5	10517.1	8.79002	275.6	17.1939	393.521	4479.72	8.16306	13.1884	-0.987445	13.3604	5.7859	11.6722	3.13587	4.10382	8.6203	8.10643	12.1292	NA	4.84076	NA	3.32229	8.3476	-5.82821	8.51969	0.945135	6.83144	-1.70489	-0.73694	3.77954	3.26567	7.28843	NA	7.89958		0	0
18	ENSCAFG00000010067	IGSF5	0	0	2.52185	50.8246	62.1828	165.677	0	2.05161	0	0.945965	37.2117	-3.32193	5.66745	1.33448	7.37223	-3.32193	5.95844	-3.32193	-3.32193	-0.080142	1.03676	5.21769	NA	-1.51891	NA	-1.80302	7.18636	2.85339	8.89113	-1.80302	7.47735	-1.80302	-1.80302	1.43877	2.55567	6.73659	NA	7.85162		0	0
19	ENSCAFG00000005056	SCNAA_CANFA	0	0	0	42.6271	3.65781	237.32	0	0.683871	0	0	3.81659	-3.32193	5.4137	-3.32193	7.89069	-3.32193	1.87098	-3.32193	-3.32193	-3.32193	-0.548203	1.93228	NA	-2.76718	NA	-0.554745	8.18088	-0.554745	10.6579	-0.554745	4.63816	-0.554745	-0.554745	-0.554745	2.21898	4.69947	NA	7.82564		0	0
20	ENSCAFG00000000858	UNC93A	2.03285	6.54598	0	248.385	84.1296	179.11	0	1.36774	0	2.83789	68.6986	1.0235	7.95643	-3.32193	7.4847	2.71061	6.39454	-3.32193	-3.32193	1.50482	0.451797	6.10221	NA	-0.491589	NA	1.51509	8.44802	-2.83034	7.97629	3.2022	6.88613	-2.83034	-2.83034	1.99641	0.943386	6.5938	NA	7.77015		0	0
21	ENSCAFG00000025491	ENSCAFG00000025491	4.0657	0.935139	0	75.4171	95.8346	48.1358	0	0	0	7.56772	0.954147	2.0235	6.23682	-3.32193	5.58904	-0.0967467	6.58247	-3.32193	-3.32193	2.91986	-3.32193	-0.0677163	NA	-1.60781	NA	3.63131	7.84462	-1.71412	7.19684	1.51106	8.19028	-1.71412	-1.71412	4.52766	-1.71412	1.54009	NA	7.74392		0	0
22	ENSCAFG00000003638	ENSCAFG00000003638	20.3285	18.2352	0.50437	786.141	2801.15	1267.2	14.65	4.7871	0	130.543	27.6703	4.34543	9.61864	-0.987445	10.3074	4.18866	11.4518	3.87283	-3.32193	7.02838	2.25915	4.79026	NA	2.73573	NA	1.60971	6.88292	-3.72317	7.57171	1.45293	8.71608	1.13711	-6.05765	4.29266	-0.476574	2.05454	NA	7.72357		0	0
23	ENSCAFG00000007432	O77803_CANFA	58.9527	12.1568	1.00874	1945.27	1492.39	2387.76	2.93001	28.7226	6.87754	228.923	1237.53	5.88149	10.9258	0.0125545	11.2214	3.60369	10.5434	1.5509	2.78189	7.83872	4.84411	10.2732	NA	3.17855	NA	2.70293	7.7472	-3.166	8.04289	0.425143	7.36486	-1.62765	-0.396657	4.66017	1.66556	7.0947	NA	7.71832		0	0
24	ENSCAFG00000000257	IL20RA	52.8541	10.2865	1.00874	1907.56	315.303	1219.07	0	29.4065	3.43877	118.246	510.469	5.72394	10.8975	0.0125545	10.2516	3.36268	8.3006	-3.32193	1.78189	6.88564	4.87806	8.99568	NA	2.13106	NA	3.59288	8.76645	-2.11851	8.1205	1.23162	6.16953	-5.45299	-0.34917	4.75458	2.747	6.86462	NA	7.68549		0	0
25	ENSCAFG00000006679	IPSG_CANFA	44.7227	16.8325	1.00874	1575.56	2126.65	15216.5	17.58	171.652	10.3163	60.5417	2057.14	5.48294	10.6217	0.0125545	13.8933	4.07318	11.0544	4.13587	3.36686	5.91986	7.42334	11.0064	NA	4.22558	NA	1.25736	6.39608	-4.21302	9.66777	-0.152397	6.82879	-0.0897082	-0.85872	1.69428	3.19777	6.78085	NA	7.63088		0	0
26	ENSCAFG00000013701	DUOXA2	38.6242	28.9893	0	1738.69	1240	2760.53	14.65	45.1355	3.43877	11.3516	1164.06	5.27143	10.7638	-3.32193	11.4307	4.85745	10.2761	3.87283	1.78189	3.50482	5.49619	10.1849	NA	3.2352	NA	2.03624	7.52859	-6.55712	8.19553	1.62225	7.04093	0.637637	-1.4533	0.269625	2.261	6.94975	NA	7.58835		0	0
27	ENSCAFG00000012561	DMBT1	2.03285	2.33785	0	182.804	112.661	276.501	0	15.729	0	5.20281	61.0654	1.0235	7.51416	-3.32193	8.11114	1.22518	6.81584	-3.32193	-3.32193	2.37929	3.97536	5.93228	NA	-0.0839624	NA	1.10747	7.59812	-3.23797	8.1951	1.30914	6.8998	-3.23797	-3.23797	2.46325	4.05932	6.01625	NA	7.56434		0	0
28	ENSCAFG00000005406	FCGBP	2.03285	0.935139	0	39.348	8.77874	445.536	0	0	3.43877	35.4737	4.77074	1.0235	5.29822	-3.32193	8.7994	-0.0967467	3.13401	-3.32193	1.78189	5.14868	-3.32193	2.25421	NA	-1.80781	NA	2.83131	7.10603	-1.51412	10.6072	1.71106	4.94182	-1.51412	3.5897	6.95648	-1.51412	4.06202	NA	7.55168		0	0
29	ENSCAFG00000013443	Q863K3_CANFA	12.1971	1.40271	0.50437	400.858	827.397	399.639	8.79002	2.05161	0	131.962	19.0829	3.60847	8.64695	-0.987445	8.64255	0.488216	9.69244	3.13587	-3.32193	7.04398	1.03676	4.25421	NA	1.45637	NA	2.15209	7.19058	-2.44382	7.18618	-0.968157	8.23606	1.67949	-4.7783	5.58761	-0.419613	2.79784	NA	7.53761		0	1
30	ENSCAFG00000008018	ENSCAFG00000008018	2.03285	1.87028	2.01748	287.733	46.0884	486.955	0	1.36774	3.43877	9.93263	127.856	1.0235	8.16858	1.01255	8.92764	0.903253	5.52633	-3.32193	1.78189	3.31218	0.451797	6.99837	NA	0.0138362	NA	1.00967	8.15475	0.998718	8.91381	0.889417	5.5125	-3.33576	1.76806	3.29834	0.437961	6.98454	NA	7.52702		1	0
31	ENSCAFG00000019462	NOXO1	16.2628	19.1704	0.50437	610.714	654.016	235.082	0	6.15484	0	20.8112	395.017	4.0235	9.25435	-0.987445	7.87702	4.26081	9.35318	-3.32193	-3.32193	4.37929	2.62172	8.62577	NA	1.31933	NA	2.70417	7.93502	-2.30678	6.55769	2.94147	8.03385	-4.64126	-4.64126	3.05996	1.30239	7.30644	NA	7.50885		1	0
32	ENSCAFG00000001389	SLC28A3	4.0657	12.6244	1.00874	476.275	153.628	390.683	0	2.73549	3.43877	55.3389	117.36	2.0235	8.89565	0.0125545	8.60986	3.65814	7.2633	-3.32193	1.78189	5.79022	1.4518	6.8748	NA	0.764814	NA	1.25869	8.13084	-0.752259	7.84504	2.89333	6.49848	-4.08674	1.01708	5.02541	0.686983	6.10998	NA	7.49145		0	0
33	ENSCAFG00000009333	Q95N05_CANFA	142.3	8.88382	3.02622	3852.01	569.155	10836.1	2.93001	103.948	3.43877	7.56772	1642.09	7.15279	11.9114	1.59752	13.4036	3.15118	9.15268	1.5509	1.78189	2.91986	6.69972	10.6813	NA	4.03042	NA	3.12236	7.88097	-2.43291	9.37314	-0.879242	5.12226	-2.47952	-2.24853	-1.11056	2.6693	6.65089	NA	7.45879		0	0
34	ENSCAFG00000005289	SLITRK6	10.1643	0	1.51311	99.1899	18.289	214.932	0	0	6.87754	56.2849	32.441	3.34543	6.63212	0.597517	7.74773	-3.32193	4.19291	-3.32193	2.78189	5.81468	-3.32193	5.01975	NA	-1.20457	NA	4.55	7.83669	1.80208	8.9523	-2.11736	5.39748	-2.11736	3.98646	7.01924	-2.11736	6.22431	NA	7.39549		0	0
35	ENSCAFG00000007325	PRRG4	0	6.54598	1.00874	186.903	101.687	38.0608	0	0.683871	0	60.5417	25.762	-3.32193	7.54615	0.0125545	5.25023	2.71061	6.66799	-3.32193	-3.32193	5.91986	-0.548203	4.68717	NA	-0.893779	NA	-2.42815	8.43993	0.906334	6.14401	3.60439	7.56177	-2.42815	-2.42815	6.81364	0.345576	5.58095	NA	7.3819		0	0
36	ENSCAFG00000011730	ILDR1	0	0	0	13.116	11.705	29.1053	0	0	0	5.20281	14.3122	-3.32193	3.71326	-3.32193	4.86321	-3.32193	3.54905	-3.32193	-3.32193	2.37929	-3.32193	3.83917	NA	-3.32193	NA	0	7.03519	0	8.18514	0	6.87098	0	0	5.70122	0	7.1611	NA	7.36377		0	0
37	ENSCAFG00000005636	CARD14	6.09855	2.33785	0	286.913	69.4984	100.749	0	2.05161	0	11.3516	52.4781	2.60847	8.16447	-3.32193	6.65463	1.22518	6.11891	-3.32193	-3.32193	3.50482	1.03676	5.71364	NA	-0.35469	NA	2.96316	8.51916	-2.96724	7.00932	1.57987	6.4736	-2.96724	-2.96724	3.85951	1.39145	6.06833	NA	7.33402		0	0
38	ENSCAFG00000001593	NCR2	2.03285	0	0	43.4468	29.2625	19.0304	0	0	0	5.20281	0.954147	1.0235	5.44118	-3.32193	4.25023	-3.32193	4.87098	-3.32193	-3.32193	2.37929	-3.32193	-0.0677163	NA	-2.45284	NA	3.47635	7.89402	-0.869086	6.70308	-0.869086	7.32382	-0.869086	-0.869086	4.83213	-0.869086	2.38513	NA	7.30697		0	0
39	ENSCAFG00000006739	PRHOXNB	6.09855	9.81896	0.50437	282.814	240.684	256.351	0	4.10323	0	57.7038	236.629	2.60847	8.14371	-0.987445	8.00198	3.29557	7.911	-3.32193	-3.32193	5.8506	2.03676	7.88648	NA	0.726285	NA	1.88218	7.41743	-1.71373	7.27569	2.56929	7.18471	-4.04821	-4.04821	5.12431	1.31047	7.1602	NA	7.29261		1	0
40	ENSCAFG00000023670	ENSCAFG00000023670	36.5913	18.7028	0	405.777	661.332	554.121	0	65.6516	27.5102	132.435	2361.51	5.19343	8.66454	-3.32193	9.11406	4.22518	9.36923	-3.32193	4.78189	7.04914	6.03676	11.2055	NA	1.7623	NA	3.43113	6.90224	-5.08423	7.35175	2.46288	7.60693	-5.08423	3.01959	5.28684	4.27446	9.44319	NA	7.28697		0	0
41	ENSCAFG00000000587	GRHL2	0	5.61084	1.00874	143.456	124.366	45.8969	0	1.36774	3.43877	50.6091	21.9454	-3.32193	7.16447	0.0125545	5.52032	2.48822	6.95844	-3.32193	1.78189	5.66133	0.451797	4.45585	NA	-0.738258	NA	-2.58367	7.90273	0.750812	6.25858	3.22647	7.6967	-2.58367	2.52015	6.39958	1.19005	5.1941	NA	7.286		0	0
42	ENSCAFG00000019466	C9orf169	30.4928	7.48111	0	1577.2	201.18	1652.29	5.86002	28.0387	17.1939	63.3796	275.749	4.93039	10.6232	-3.32193	10.6902	2.90325	7.65234	2.5509	4.10382	5.98595	4.80935	8.10721	NA	2.37439	NA	2.556	8.24876	-5.69632	8.31585	0.528859	5.27795	0.17651	1.72943	3.61155	2.43495	5.73281	NA	7.28085		0	0
43	ENSCAFG00000014294	ENSCAFG00000014294	2.03285	0	0	20.4938	89.2506	12.3138	0	0	0	0.472982	35.3034	1.0235	4.35711	-3.32193	3.6222	-3.32193	6.47979	-3.32193	-3.32193	-1.08014	-3.32193	5.14174	NA	-2.45284	NA	3.47635	6.80996	-0.869086	6.07505	-0.869086	8.93263	-0.869086	-0.869086	1.3727	-0.869086	7.59458	NA	7.27254		0	0
44	ENSCAFG00000019945	ASS1	56.9198	5.14327	0	391.841	141.191	369.414	0	6.15484	24.0714	210.95	61.0654	5.83086	8.61412	-3.32193	8.52909	2.36268	7.14151	-3.32193	4.58925	7.72076	2.62172	5.93228	NA	0.834282	NA	4.99658	7.77984	-4.15621	7.69481	1.5284	6.30723	-4.15621	3.75497	6.88648	1.78744	5.098	NA	7.26063		0	0
45	ENSCAFG00000017568	NOX1	0	7.01355	0	6.55801	99.4924	217.171	0	0.683871	0	5.20281	13.3581	-3.32193	2.71326	-3.32193	7.76268	2.81014	6.63651	-3.32193	-3.32193	2.37929	-0.548203	3.73964	NA	-1.54077	NA	-1.78116	4.25403	-1.78116	9.30345	4.35091	8.17728	-1.78116	-1.78116	3.92006	0.992565	5.28041	NA	7.24492		0	0
46	ENSCAFG00000017260	ATP10B	2.03285	9.35139	0	101.649	155.823	116.421	0	2.05161	0	72.3663	60.1113	1.0235	6.66745	-3.32193	6.86321	3.22518	7.28376	-3.32193	-3.32193	6.17725	1.03676	5.90956	NA	-0.271682	NA	1.29519	6.93914	-3.05025	7.13489	3.49686	7.55544	-3.05025	-3.05025	6.44893	1.30844	6.18125	NA	7.20982		0	0
47	ENSCAFG00000024600	ENSCAFG00000024600	73.1826	49.5624	5.0437	506.606	4741.25	2548.96	0	164.813	44.704	332.034	1421.68	6.19343	8.98472	2.33448	11.3157	5.63117	12.2111	-3.32193	5.48233	8.37519	7.36469	10.4734	NA	3.64037	NA	2.55306	5.34435	-1.30589	7.67532	1.99081	8.57068	-6.9623	1.84196	4.73482	3.72432	6.83301	NA	7.19679		0	0
48	ENSCAFG00000023194	PADI1	60.9855	67.7976	0.50437	2616.65	1913.03	1549.3	5.86002	38.9807	55.0203	1496.52	579.167	5.93039	11.3535	-0.987445	10.5974	6.08316	10.9016	2.5509	5.78189	10.5474	5.28469	9.17784	NA	3.77234	NA	2.15805	7.58116	-4.75979	6.82506	2.31082	7.12931	-1.22144	2.00955	6.77505	1.51235	5.4055	NA	7.17851		0	0
49	ENSCAFG00000002871	ST1B1_CANFA	0	0	0	57.3826	11.705	4.47774	0	0	3.43877	1.41895	11.4498	-3.32193	5.84254	-3.32193	2.16277	-3.32193	3.54905	-3.32193	1.78189	0.504821	-3.32193	3.51725	NA	-3.32193	NA	0	9.16447	0	5.4847	0	6.87098	0	5.10382	3.82675	0	6.83917	NA	7.17338		0	0
50	ENSCAFG00000009696	WFDC2	30.4928	12.6244	1.51311	751.712	178.501	5253.51	0	155.923	13.7551	519.335	2101.99	4.93039	9.55404	0.597517	12.3591	3.65814	7.47979	-3.32193	3.78189	9.02052	7.28469	11.0375	NA	2.62976	NA	2.30063	6.92427	-2.03225	9.7293	1.02838	4.85003	-5.95169	1.15213	6.39076	4.65492	8.40778	NA	7.16787		0	0
51	ENSCAFG00000024781	ENSCAFG00000024781	0	1.87028	0	41.8073	19.7522	20.1498	0	0	0	4.72982	2.86244	-3.32193	5.38568	-3.32193	4.3327	0.903253	4.30394	-3.32193	-3.32193	2.24179	-3.32193	1.51725	NA	-2.47689	NA	-0.845036	7.86257	-0.845036	6.80959	3.38015	6.78083	-0.845036	-0.845036	4.71868	-0.845036	3.99414	NA	7.151		0	0
52	ENSCAFG00000001584	TREML1	24.3942	1.40271	0.50437	210.676	204.106	347.025	0	9.5742	24.0714	450.279	186.059	4.60847	7.71888	-0.987445	8.4389	0.488216	7.67317	-3.32193	4.58925	8.81468	3.25915	7.53961	NA	0.809292	NA	3.79917	6.90959	-1.79674	7.6296	-0.321076	6.86388	-4.13122	3.77996	8.00538	2.44986	6.73032	NA	7.13436		0	0
53	ENSCAFG00000004742	ENSCAFG00000004742	58.9527	22.4433	1.51311	2143.65	1029.31	4621.03	5.86002	80.0129	10.3163	61.9607	1367.29	5.88149	11.0659	0.597517	12.174	4.48822	10.0075	2.5509	3.36686	5.95328	6.32216	10.4171	NA	3.96806	NA	1.91343	7.0978	-3.37054	8.20594	0.520159	6.0394	-1.41715	-0.601201	1.98522	2.3541	6.44905	NA	7.11438		0	0
54	ENSCAFG00000002426	SOSTDC1	4.0657	0.46757	0	113.126	13.8997	39.1803	0	0	0	2.36491	45.7991	2.0235	6.82178	-3.32193	5.29206	-1.09675	3.79698	-3.32193	-3.32193	1.24179	-3.32193	5.51725	NA	-1.80781	NA	3.83131	8.62959	-1.51412	7.09986	0.711059	5.60478	-1.51412	-1.51412	3.04959	-1.51412	7.32505	NA	7.11141		0	0
55	ENSCAFG00000025585	ENSCAFG00000025585	26.4271	4.20813	0	151.654	222.395	335.831	0	10.2581	6.87754	96.0154	452.266	4.72394	7.24464	-3.32193	8.39159	2.07318	7.79698	-3.32193	2.78189	6.58519	3.35869	8.82103	NA	0.702391	NA	4.02155	6.54225	-4.02432	7.6892	1.37079	7.09459	-4.02432	2.0795	5.8828	2.6563	8.11864	NA	7.10868		0	0
56	ENSCAFG00000012829	TMPRSS4	12.1971	13.5595	1.00874	513.164	231.905	528.374	0	12.3097	10.3163	300.344	134.535	3.60847	9.00328	0.0125545	9.04542	3.76123	7.85739	-3.32193	3.36686	8.23047	3.62172	7.07184	NA	1.53641	NA	2.07206	7.46687	-1.52386	7.50901	2.22482	6.32098	-4.85834	1.83045	6.69406	2.08531	5.53543	NA	7.09895		0	0
57	ENSCAFG00000015373	ENSCAFG00000015373	52.8541	61.7192	0.50437	624.65	2353.43	1041.08	20.5101	1.36774	271.663	1337.12	27.6703	5.72394	9.2869	-0.987445	10.0239	5.94765	11.2006	4.35826	8.08567	10.3849	0.451797	4.79026	NA	3.09884	NA	2.6251	6.18806	-4.08629	6.92502	2.84881	8.10171	1.25942	4.98683	7.28607	-2.64704	1.69142	NA	7.0716		0	0
58	ENSCAFG00000004404	MYO7B	44.7227	6.54598	2.01748	791.06	319.693	521.657	0	13.6774	3.43877	10.4056	283.382	5.48294	9.62764	1.01255	9.02696	2.71061	8.32054	-3.32193	1.78189	3.37929	3.77372	8.1466	NA	1.93158	NA	3.55136	7.69606	-0.919025	7.09538	0.779029	6.38896	-5.25351	-0.149686	1.44771	1.84215	6.21502	NA	7.06014		0	0
59	ENSCAFG00000025443	ENSCAFG00000025443	6.09855	6.07841	0	171.328	198.253	96.2715	0	4.7871	17.1939	516.024	62.9737	2.60847	7.42062	-3.32193	6.58904	2.60369	7.6312	-3.32193	4.10382	9.01129	2.25915	5.97668	NA	0.165491	NA	2.44298	7.25513	-3.48742	6.42355	2.4382	7.46571	-3.48742	3.93833	8.8458	2.09366	5.81119	NA	7.04813		0	0
60	ENSCAFG00000001392	PNPLA1	0	0.935139	0	75.4171	8.04718	14.5527	0	0	0	7.09473	1.90829	-3.32193	6.23682	-3.32193	3.86321	-0.0967467	3.00848	-3.32193	-3.32193	2.82675	-3.32193	0.932284	NA	-2.67689	NA	-0.645036	8.91371	-0.645036	6.5401	2.58015	5.68538	-0.645036	-0.645036	5.50364	-0.645036	3.60918	NA	7.0464		0	0
61	ENSCAFG00000005313	C1orf210	4.0657	3.27299	0	77.8763	38.7728	57.0912	0	0	3.43877	13.7165	28.6244	2.0235	6.28311	-3.32193	5.8352	1.71061	5.27697	-3.32193	1.78189	3.77784	-3.32193	4.83917	NA	-1.24633	NA	3.26984	7.52945	-2.07559	7.08153	2.95694	6.52331	-2.07559	3.02823	5.02417	-2.07559	6.08551	NA	7.04476		0	0
62	ENSCAFG00000010174	BBOX1	6.09855	0.935139	0	259.041	24.1415	78.3605	0	1.36774	0	2.36491	43.8908	2.60847	8.01704	-3.32193	6.29206	-0.0967467	4.59345	-3.32193	-3.32193	1.24179	0.451797	5.45585	NA	-0.736068	NA	3.34453	8.75311	-2.58586	7.02812	0.639321	5.32951	-2.58586	-2.58586	1.97785	1.18786	6.19191	NA	7.03691		0	0
63	ENSCAFG00000010482	SLC19A3	2.03285	5.61084	0	191.002	98.0293	59.3301	0	2.73549	0	8.0407	36.2576	1.0235	7.57744	-3.32193	5.89069	2.48822	6.61514	-3.32193	-3.32193	3.00732	1.4518	5.18021	NA	-0.336068	NA	1.35957	7.91351	-2.98586	6.22676	2.82428	6.95121	-2.98586	-2.98586	3.34339	1.78786	5.51628	NA	7.03049		0	0
64	ENSCAFG00000005431	RNASE1	0	0	0	15.5753	2.92625	145.527	0	0.683871	0	2.83789	10.4956	-3.32193	3.96119	-3.32193	7.18514	-3.32193	1.54905	-3.32193	-3.32193	1.50482	-0.548203	3.39172	NA	-2.76718	NA	-0.554745	6.72837	-0.554745	9.95232	-0.554745	4.31624	-0.554745	-0.554745	4.272	2.21898	6.1589	NA	6.99898		0	0
65	ENSCAFG00000007208	KRT4	9141.73	6811.09	76.1599	284204	180721	291877	758.872	7636.11	3345.92	63141.7	153582	13.1583	18.1166	6.25096	18.155	12.7337	17.4634	9.56771	11.7082	15.9463	12.8986	17.2287	NA	10.9218	NA	2.23641	7.19472	-4.67088	7.23316	1.81183	6.54156	-1.35413	0.786346	5.02446	1.97678	6.30681	NA	6.98982		0	0
66	ENSCAFG00000018692	SLC13A2	8.1314	6.54598	0	259.041	109.003	222.768	0	12.9936	0	43.5144	108.773	3.0235	8.01704	-3.32193	7.7994	2.71061	6.76822	-3.32193	-3.32193	5.44342	3.69972	6.76517	NA	0.557996	NA	2.46551	7.45904	-3.87992	7.2414	2.15261	6.21022	-3.87992	-3.87992	4.88542	3.14173	6.20718	NA	6.97022		0	0
67	ENSCAFG00000012496	ZNF683	2.03285	2.33785	0	30.3308	108.271	116.421	0	1.36774	0	66.2175	13.3581	1.0235	4.92271	-3.32193	6.86321	1.22518	6.75851	-3.32193	-3.32193	6.04914	0.451797	3.73964	NA	-0.788675	NA	1.81218	5.71139	-2.53325	7.65189	2.01386	7.54718	-2.53325	-2.53325	6.83782	1.24047	4.52831	NA	6.97015		0	0
68	ENSCAFG00000023144	ENSCAFG00000023144	20.3285	0	0	533.658	4.38937	20.1498	0	0	0	5.67579	60.1113	4.34543	9.05977	-3.32193	4.3327	-3.32193	2.13401	-3.32193	-3.32193	2.50482	-3.32193	5.90956	NA	-1.78846	NA	6.13389	10.8482	-1.53347	6.12115	-1.53347	3.92247	-1.53347	-1.53347	4.29328	-1.53347	7.69802	NA	6.96395		0	0
69	ENSCAFG00000025298	ENSCAFG00000025298	18.2957	4.20813	0	812.373	16.0944	265.306	0	3.41936	3.43877	4.25684	70.6069	4.19343	9.666	-3.32193	8.05152	2.07318	4.00848	-3.32193	1.78189	2.08978	1.77372	6.14174	NA	0.279295	NA	3.91413	9.3867	-3.60122	7.77222	1.79388	3.72919	-3.60122	1.5026	1.81049	1.49443	5.86244	NA	6.9627		0	0
70	ENSCAFG00000015753	SFTPD	0	0	0	4.09875	5.8525	80.5994	0	0	0	22.2302	19.0829	-3.32193	2.03519	-3.32193	6.3327	-3.32193	2.54905	-3.32193	-3.32193	4.47445	-3.32193	4.25421	NA	-3.32193	NA	0	5.35711	0	9.65463	0	5.87098	0	0	7.79637	0	7.57614	NA	6.96091		0	0
71	ENSCAFG00000008822	CLDN8	0	3.27299	0	22.953	148.507	41.4191	0	4.10323	0	18.9193	106.864	-3.32193	4.52061	-3.32193	5.37223	1.71061	7.21439	-3.32193	-3.32193	4.24179	2.03676	6.73964	NA	-1.24368	NA	-2.07824	5.7643	-2.07824	6.61591	2.95429	8.45807	-2.07824	-2.07824	5.48547	3.28044	7.98332	NA	6.94609		0	0
72	ENSCAFG00000005314	TMEM125	8.1314	10.2865	0	188.543	101.687	177.99	0	3.41936	6.87754	75.6772	83.0108	3.0235	7.55875	-3.32193	7.47566	3.36268	6.66799	-3.32193	2.78189	6.24179	1.77372	6.37523	NA	0.303212	NA	2.72029	7.25554	-3.62514	7.17244	3.05947	6.36478	-3.62514	2.47868	5.93857	1.47051	6.07202	NA	6.93092		0	0
73	ENSCAFG00000023230	MSLN	172.792	68.7327	2.52185	5166.89	1977.41	16500.5	8.79002	731.058	44.704	574.673	9303.89	7.4329	12.3351	1.33448	14.0102	6.10293	10.9494	3.13587	5.48233	9.1666	9.51384	13.1836	NA	5.504	NA	1.92889	6.83108	-4.16952	8.50622	0.598923	5.4454	-2.36814	-0.0216699	3.6626	4.00984	7.67962	NA	6.92756		0	0
74	ENSCAFG00000001288	FAM83F	8.1314	34.6002	1.00874	575.465	253.852	336.95	0	8.89033	3.43877	196.761	176.517	3.0235	9.16858	0.0125545	8.39639	5.11271	7.98784	-3.32193	1.78189	7.6203	3.15224	7.46367	NA	1.59581	NA	1.42769	7.57277	-1.58326	6.80058	3.51689	6.39203	-4.91774	0.186078	6.02448	1.55642	5.86785	NA	6.92179		0	0
75	ENSCAFG00000024553	ENSCAFG00000024553	101.643	18.7028	0.50437	394.3	381.875	539.568	0	6.15484	0	30.2709	77.2859	6.66736	8.62315	-0.987445	9.07566	4.22518	8.57696	-3.32193	-3.32193	4.91986	2.62172	6.27213	NA	1.84098	NA	4.82638	6.78217	-2.82842	7.23468	2.3842	6.73598	-5.16291	-5.16291	3.07888	0.780744	4.43116	NA	6.91761		0	0
76	ENSCAFG00000014332	EXPH5	12.1971	8.41625	1.00874	259.041	247.268	442.177	0	10.2581	20.6326	79.934	81.1025	3.60847	8.01704	0.0125545	8.78848	3.07318	7.94993	-3.32193	4.36686	6.32074	3.35869	6.34167	NA	1.34619	NA	2.26228	6.67085	-1.33364	7.44229	1.72699	6.60374	-4.66812	3.02066	4.97455	2.0125	4.99548	NA	6.90563		0	0
77	ENSCAFG00000025537	ENSCAFG00000025537	10.1643	8.88382	0	111.486	353.344	237.32	0	19.1484	55.0203	61.0147	293.877	3.34543	6.80072	-3.32193	7.89069	3.15118	8.46493	-3.32193	5.78189	5.93109	4.25915	8.19907	NA	0.822382	NA	2.52305	5.97834	-4.14431	7.06831	2.3288	7.64255	-4.14431	4.95951	5.1087	3.43677	7.37669	NA	6.8964		0	0
78	ENSCAFG00000012511	AIM1L	28.4599	63.5895	2.52185	1247.66	486.489	832.86	0	29.4065	6.87754	233.653	358.759	4.83086	10.285	1.33448	9.70193	5.99072	8.92626	-3.32193	2.78189	7.86823	4.87806	8.48687	NA	2.74244	NA	2.08842	7.54257	-1.40796	6.95949	3.24828	6.18382	-6.06437	0.0394548	5.12579	2.13562	5.74443	NA	6.8953		0	0
79	ENSCAFG00000014622	DOK7	0	5.14327	1.00874	70.4986	82.6665	75.0022	0	2.05161	0	28.3789	41.0283	-3.32193	6.13952	0.0125545	6.22886	2.36268	6.36923	-3.32193	-3.32193	4.82675	1.03676	5.35855	NA	-0.646372	NA	-2.67556	6.78589	0.658926	6.87523	3.00906	7.0156	-2.67556	-2.67556	5.47312	1.68313	6.00492	NA	6.89224		0	0
80	ENSCAFG00000002145	IL1RL2	0	1.40271	0.50437	77.0566	22.6784	12.3138	0	0	0	24.5951	2.86244	-3.32193	6.26785	-0.987445	3.6222	0.488216	4.50325	-3.32193	-3.32193	4.6203	-3.32193	1.51725	NA	-2.093	NA	-1.22893	8.36085	1.10556	5.71521	2.58122	6.59625	-1.22893	-1.22893	6.7133	-1.22893	3.61025	NA	6.89077		0	0
81	ENSCAFG00000020184	E9ABV4_CANFA	16.2628	11.6892	0	399.219	98.0293	247.395	0	10.9419	13.7551	217.099	108.773	4.0235	8.64104	-3.32193	7.95067	3.54711	6.61514	-3.32193	3.78189	7.76221	3.4518	6.76517	NA	0.875711	NA	3.14779	7.76532	-4.19764	7.07496	2.6714	5.73943	-4.19764	2.90618	6.8865	2.57609	5.88946	NA	6.85991		0	0
82	ENSCAFG00000018171	CCL5_CANFA	1498.21	306.258	65.5681	29632.4	38674	37598.5	167.01	516.323	649.928	6961.35	3033.23	10.549	14.8549	6.03492	15.1984	8.2586	15.2391	7.38379	9.34414	12.7652	9.01213	11.5666	NA	8.2477	NA	2.30133	6.60719	-2.21277	6.95069	0.0109092	6.99138	-0.863901	1.09644	4.51746	0.764434	3.31895	NA	6.84975		0	1
83	ENSCAFG00000005593	NCCRP1	622.052	290.828	15.6355	18957.6	4109.18	22548.8	17.58	256.452	103.163	1426.51	5499.7	9.28089	14.2105	3.96675	14.4608	8.18402	12.0046	4.13587	6.68878	10.4783	8.00254	12.4251	NA	6.71402	NA	2.56688	7.49647	-2.74726	7.74675	1.47001	5.29062	-2.57815	-0.0252318	3.76426	1.28853	5.71112	NA	6.84461		0	0
84	ENSCAFG00000016396	PPP1R1B	0	0.935139	0	31.1505	5.8525	31.3442	0	0	0	5.67579	10.4956	-3.32193	4.96119	-3.32193	4.97013	-0.0967467	2.54905	-3.32193	-3.32193	2.50482	-3.32193	3.39172	NA	-2.67689	NA	-0.645036	7.63808	-0.645036	7.64702	2.58015	5.22594	-0.645036	-0.645036	5.18171	-0.645036	6.06861	NA	6.83701		0	0
85	ENSCAFG00000019177	E1CEI1_CANFA	0	0	0.50437	16.395	21.2153	35.822	0	0.683871	0	15.1354	13.3581	-3.32193	4.03519	-0.987445	5.16277	-3.32193	4.40703	-3.32193	-3.32193	3.91986	-0.548203	3.73964	NA	-2.30029	NA	-1.02164	6.33547	1.31284	7.46306	-1.02164	6.70732	-1.02164	-1.02164	6.22014	1.75208	6.03993	NA	6.83528		0	0
86	ENSCAFG00000025605	ENSCAFG00000025605	16.2628	0	0	86.0739	19.0206	19.0304	0	0	0	18.4463	7.63318	4.0235	6.4275	-3.32193	4.25023	-3.32193	4.24949	-3.32193	-3.32193	4.20526	-3.32193	2.93228	NA	-1.85284	NA	5.87635	8.28034	-1.46909	6.10308	-1.46909	6.10233	-1.46909	-1.46909	6.0581	-1.46909	4.78513	NA	6.82858		0	0
87	ENSCAFG00000003702	MGST2	8.1314	13.092	2.01748	313.145	163.138	500.388	0	5.47097	10.3163	61.4877	167.93	3.0235	8.29069	1.01255	8.9669	3.71061	7.34995	-3.32193	3.36686	5.94223	2.4518	7.39172	NA	1.37531	NA	1.6482	6.91538	-0.362753	7.5916	2.3353	5.97464	-4.69724	1.99155	4.56692	1.07649	6.01641	NA	6.82721		0	0
88	ENSCAFG00000023352	ENSCAFG00000023352	0	21.0406	0	18.8543	435.279	26.8665	0	2.05161	0	0	257.62	-3.32193	4.23682	-3.32193	4.74773	4.39511	8.7658	-3.32193	-3.32193	-3.32193	1.03676	8.0091	NA	-0.906784	NA	-2.41514	5.1436	-2.41514	5.65452	5.30189	9.67258	-2.41514	-2.41514	-2.41514	1.94354	8.91588	NA	6.82357		1	0
89	ENSCAFG00000009640	WFDC5	12.1971	0.46757	0	550.053	34.3834	3.35831	0	0	0	2.36491	8.58732	3.60847	9.10343	-3.32193	1.74773	-1.09675	5.10364	-3.32193	-3.32193	1.24179	-3.32193	3.10221	NA	-1.49081	NA	5.09928	10.5942	-1.83112	3.23855	0.394066	6.59445	-1.83112	-1.83112	2.7326	-1.83112	4.59302	NA	6.80908		0	0
90	ENSCAFG00000010163	FAM3B	126.037	40.211	3.02622	3941.36	1630.65	5722.56	20.5101	78.6452	48.1428	807.381	3023.69	6.9777	11.9445	1.59752	12.4824	5.32952	10.6712	4.35826	5.58925	9.65711	6.29729	11.5621	NA	4.91206	NA	2.06564	7.03242	-3.31454	7.57039	0.417462	5.75918	-0.553797	0.677192	4.74505	1.38523	6.65004	NA	6.78733		0	0
91	ENSCAFG00000007271	ENSCAFG00000007271	30.4928	1.87028	0	868.936	49.7462	134.332	2.93001	0.683871	3.43877	9.45965	46.7532	4.93039	9.76311	-3.32193	7.06966	0.903253	5.63651	1.5509	1.78189	3.24179	-0.548203	5.54699	NA	0.702884	NA	4.22751	9.06022	-4.02481	6.36678	0.200369	4.93363	0.84802	1.07901	2.5389	-1.25109	4.84411	NA	6.78688		0	0
92	ENSCAFG00000017401	POF1B	6.09855	21.0406	0	437.747	436.011	197.021	2.93001	6.83871	3.43877	48.7172	102.094	2.60847	8.77395	-3.32193	7.6222	4.39511	8.76822	1.5509	1.78189	5.60636	2.77372	6.67375	NA	1.60125	NA	1.00721	7.1727	-4.92318	6.02095	2.79385	7.16697	-0.0503503	0.180638	4.0051	1.17247	5.0725	NA	6.78687		0	0
93	ENSCAFG00000006248	CHL1	81.314	62.6543	14.1224	1465.71	861.048	1814.61	0	35.5613	34.3877	101.218	681.261	6.34543	10.5174	3.81991	10.8254	5.96934	9.74995	-3.32193	5.10382	6.66133	5.15224	9.41206	NA	3.593	NA	2.75243	6.92439	0.226911	7.23244	2.37634	6.15695	-6.91493	1.51082	3.06833	1.55924	5.81907	NA	6.77126		1	0
94	ENSCAFG00000019522	ENTPD2	42.6899	12.6244	2.01748	1453.42	95.1031	709.722	0	12.9936	3.43877	76.1501	87.7815	5.41582	10.5052	1.01255	9.47111	3.65814	6.57142	-3.32193	1.78189	6.25077	3.69972	6.45585	NA	2.09286	NA	3.32296	8.41237	-1.08031	7.37825	1.56528	4.47856	-5.41479	-0.31097	4.15791	1.60686	4.36298	NA	6.75639		0	0
95	ENSCAFG00000013931	TPRG1	24.3942	3.74056	2.52185	518.083	107.54	514.941	0	8.20646	0	15.1354	166.022	4.60847	9.01704	1.33448	9.00826	1.90325	6.74872	-3.32193	-3.32193	3.91986	3.03676	7.37523	NA	1.51221	NA	3.09626	7.50483	-0.177724	7.49606	0.391047	5.23652	-4.83413	-4.83413	2.40765	1.52455	5.86302	NA	6.7458		0	0
96	ENSCAFG00000008572	ENSCAFG00000008572	0	1.87028	1.00874	38.5283	21.9469	32.4636	0	0	0	2.36491	28.6244	-3.32193	5.26785	0.0125545	5.02075	0.903253	4.45594	-3.32193	-3.32193	1.24179	-3.32193	4.83917	NA	-1.81	NA	-1.51193	7.07784	1.82255	6.83075	2.71325	6.26594	-1.51193	-1.51193	3.05178	-1.51193	6.64917	NA	6.72484		0	0
97	ENSCAFG00000002845	NKG7	117.905	44.8867	1.51311	1880.51	2849.43	2440.37	17.58	39.6645	89.408	1196.65	560.084	6.88149	10.8769	0.597517	11.2529	5.48822	11.4765	4.13587	6.48233	10.2248	5.30978	9.1295	NA	4.48257	NA	2.39891	6.39433	-3.88506	6.77031	1.00564	6.99389	-0.346706	1.99976	5.74221	0.827205	4.64693	NA	6.71951		0	0
98	ENSCAFG00000023161	SDR9C7	10.1643	0	0	472.996	5.12093	36.9414	0	1.36774	0	0.472982	5.72488	3.34543	8.88569	-3.32193	5.20717	-3.32193	2.35641	-3.32193	-3.32193	-1.08014	0.451797	2.51725	NA	-1.23371	NA	4.57914	10.1194	-2.08822	6.44088	-2.08822	3.59012	-2.08822	-2.08822	0.153569	1.68551	3.75096	NA	6.7168		0	0
99	ENSCAFG00000015660	TMEM30B	0	1.40271	1.00874	63.9406	54.8671	47.0163	0	2.73549	3.43877	40.2035	25.762	-3.32193	5.99866	0.0125545	5.55509	0.488216	5.77787	-3.32193	1.78189	5.32925	1.4518	4.68717	NA	-0.938258	NA	-2.38367	6.93692	0.950812	6.49335	1.42647	6.71613	-2.38367	2.72015	6.26751	2.39005	5.62543	NA	6.71546		0	0
100	ENSCAFG00000013693	Q9MZF3_CANFA	227.679	117.36	2.52185	7858.13	2680.44	10482.4	26.3701	357.665	27.5102	20.3382	4904.32	7.83086	12.94	1.33448	13.3557	6.8748	11.3883	4.72083	4.78189	4.34612	8.48246	12.2598	NA	5.84869	NA	1.98217	7.09128	-4.5142	7.50699	1.02611	5.53957	-1.12786	-1.06679	-1.50256	2.63378	6.41115	NA	6.71262		0	0
101	ENSCAFG00000013439	Q5U9D0_CANFA	28.4599	10.7541	1.00874	923.04	230.442	117.541	0	5.47097	3.43877	60.5417	101.14	4.83086	9.85025	0.0125545	6.87702	3.42682	7.84826	-3.32193	1.78189	5.91986	2.4518	6.6602	NA	1.48002	NA	3.35084	8.37023	-1.46747	5.397	1.9468	6.36824	-4.80195	0.301874	4.43984	0.971777	5.18018	NA	6.71182		1	0
102	ENSCAFG00000003334	ABCA13	0	2.80542	0.50437	20.4938	45.3568	114.182	0	1.36774	10.3163	144.26	20.9912	-3.32193	4.35711	-0.987445	6.8352	1.48822	5.50325	-3.32193	3.36686	7.17252	0.451797	4.39172	NA	-1.13826	NA	-2.18367	5.49537	0.150812	7.97346	2.62647	6.64151	-2.18367	4.50511	8.31078	1.59005	5.52997	NA	6.70344		0	0
103	ENSCAFG00000013526	ENSCAFG00000013526	6.09855	3.27299	0	164.77	198.253	41.4191	0	6.83871	10.3163	21.7572	678.399	2.60847	7.36431	-3.32193	5.37223	1.71061	7.6312	-3.32193	3.36686	4.44342	2.77372	9.40599	NA	0.0897887	NA	2.51868	7.27452	-3.41172	5.28244	1.62082	7.54141	-3.41172	3.27707	4.35363	2.68394	9.3162	NA	6.69946		1	0
104	ENSCAFG00000001087	GSDMC	54.887	23.3785	1.00874	1628.03	508.436	793.68	2.93001	10.9419	13.7551	319.736	163.159	5.77839	10.6689	0.0125545	9.63241	4.54711	8.98992	1.5509	3.78189	8.32074	3.4518	7.35014	NA	3.06815	NA	2.71024	7.60076	-3.0556	6.56426	1.47896	5.92177	-1.51725	0.713742	5.25259	0.383645	4.28198	NA	6.6956		0	0
105	ENSCAFG00000009232	AMIGO2	0	0.46757	1.00874	29.511	16.0944	110.824	0	1.36774	0	10.4056	11.4498	-3.32193	4.88318	0.0125545	6.79213	-1.09675	4.00848	-3.32193	-3.32193	3.37929	0.451797	3.51725	NA	-1.45525	NA	-1.86668	6.33843	1.4678	8.24738	0.358504	5.46373	-1.86668	-1.86668	4.83454	1.90705	4.9725	NA	6.68318		0	0
106	ENSCAFG00000005090	Q00M96_CANFA	8.1314	3.27299	1.00874	158.212	188.743	333.592	0	15.0452	0	17.0274	353.989	3.0235	7.30571	0.0125545	8.38194	1.71061	7.56028	-3.32193	-3.32193	4.08978	3.91123	8.46756	NA	1.06719	NA	1.95631	6.23852	-1.05464	7.31475	0.643415	6.49309	-4.38912	-4.38912	3.02259	2.84403	7.40037	NA	6.68212		0	0
107	ENSCAFG00000009785	ADTRP	0	0.935139	0	12.2963	10.9734	29.1053	0	0	0	3.78386	10.4956	-3.32193	3.62015	-3.32193	4.86321	-0.0967467	3.45594	-3.32193	-3.32193	1.91986	-3.32193	3.39172	NA	-2.67689	NA	-0.645036	6.29704	-0.645036	7.5401	2.58015	6.13283	-0.645036	-0.645036	4.59675	-0.645036	6.06861	NA	6.65666		0	0
108	ENSCAFG00000018709	FOXN1	0	3.27299	0	91.8121	17.5575	24.6276	0	1.36774	0	16.0814	5.72488	-3.32193	6.52061	-3.32193	4.6222	1.71061	4.13401	-3.32193	-3.32193	4.00732	0.451797	2.51725	NA	-1.56068	NA	-1.76125	8.08129	-1.76125	6.18288	3.27128	5.69469	-1.76125	-1.76125	5.568	2.01247	4.07792	NA	6.65295		0	0
109	ENSCAFG00000003609	GJB4	0	13.092	3.02622	194.281	75.3509	185.826	0	12.9936	0	44.9333	119.268	-3.32193	7.602	1.59752	7.53781	3.71061	6.23555	-3.32193	-3.32193	5.48971	3.69972	6.89807	NA	0.472799	NA	-3.79473	7.1292	1.12472	7.06501	3.23781	5.76275	-3.79473	-3.79473	5.01691	3.22693	6.42527	NA	6.65232		0	0
110	ENSCAFG00000005132	Q00M93_CANFA	0	0	0	11.4765	4.38937	63.8079	0	0.683871	0	5.67579	4.77074	-3.32193	3.52061	-3.32193	5.99566	-3.32193	2.13401	-3.32193	-3.32193	2.50482	-0.548203	2.25421	NA	-2.76718	NA	-0.554745	6.2878	-0.554745	8.76285	-0.554745	4.9012	-0.554745	-0.554745	5.272	2.21898	5.02139	NA	6.65061		0	0
111	ENSCAFG00000023436	SERPINB7	18.2957	5.14327	0.50437	433.648	254.584	711.961	2.93001	10.2581	3.43877	9.93263	416.008	4.19343	8.76038	-0.987445	9.47566	2.36268	7.992	1.5509	1.78189	3.31218	3.35869	8.70047	NA	2.09565	NA	2.09778	6.66473	-3.0831	7.38	0.267033	5.89634	-0.544748	-0.313759	1.21652	1.26304	6.60482	NA	6.64703		0	0
112	ENSCAFG00000006661	C5orf46	0	0.46757	0	21.3135	4.38937	26.8665	0	0	3.43877	24.1221	0	-3.32193	4.4137	-3.32193	4.74773	-1.09675	2.13401	-3.32193	1.78189	4.59228	-3.32193	-3.32193	NA	-2.87689	NA	-0.445036	7.29059	-0.445036	7.62463	1.78015	5.01091	-0.445036	4.65878	7.46918	-0.445036	-0.445036	NA	6.64204		0	0
113	ENSCAFG00000011496	PIGR	16.2628	43.9515	0.50437	180.345	3181.56	1871.7	5.86002	54.0258	37.8265	882.112	1659.26	4.0235	7.49462	-0.987445	10.8701	5.45784	11.6355	2.5509	5.24132	9.78482	5.75558	10.6963	NA	3.36008	NA	0.663428	4.13454	-4.34752	7.51005	2.09777	8.27544	-0.809172	1.88125	6.42474	2.3955	7.33625	NA	6.64001		0	0
114	ENSCAFG00000015453	ENSCAFG00000015453	4.0657	7.94868	0	80.3356	89.9821	162.318	0	4.10323	0	30.7438	22.8995	2.0235	6.32797	-3.32193	7.34268	2.99072	6.49157	-3.32193	-3.32193	4.94223	2.03676	4.51725	NA	0.0814247	NA	1.94208	6.24654	-3.40335	7.26126	2.90929	6.41014	-3.40335	-3.40335	4.8608	1.95533	4.43582	NA	6.63931		0	0
115	ENSCAFG00000001453	RASEF	6.09855	8.88382	0.50437	109.027	134.607	97.3909	0	0.683871	3.43877	33.1088	35.3034	2.60847	6.76854	-0.987445	6.60572	3.15118	7.07261	-3.32193	1.78189	5.04914	-0.548203	5.14174	NA	0.180414	NA	2.42805	6.58813	-1.16786	6.4253	2.97077	6.8922	-3.50234	1.60148	4.86873	-0.728617	4.96132	NA	6.63521		0	0
116	ENSCAFG00000023559	LIPN	0	2.33785	0	49.1851	34.3834	29.1053	0	3.41936	0	7.09473	37.2117	-3.32193	5.62015	-3.32193	4.86321	1.22518	5.10364	-3.32193	-3.32193	2.82675	1.77372	5.21769	NA	-1.39338	NA	-1.92855	7.01352	-1.92855	6.25659	2.61856	6.49702	-1.92855	-1.92855	4.22012	3.1671	6.61106	NA	6.58904		0	0
117	ENSCAFG00000015176	ENSCAFG00000015176	18.2957	107.073	2.01748	471.357	1502.63	512.702	0	57.4452	75.653	208.585	1341.53	4.19343	8.88068	1.01255	9.00198	6.74246	10.5533	-3.32193	6.24132	7.70449	5.84411	10.3897	NA	2.89413	NA	1.2993	5.98655	-1.88157	6.10785	3.84833	7.65915	-6.21605	3.3472	4.81037	2.94999	7.49554	NA	6.58452		1	0
118	ENSCAFG00000011825	BCAS1	0	0.46757	0.50437	10.6568	3.65781	725.395	0	1.36774	6.87754	21.2842	14.3122	-3.32193	3.4137	-0.987445	9.50262	-1.09675	1.87098	-3.32193	2.78189	4.41171	0.451797	3.83917	NA	-1.65525	NA	-1.66668	5.06895	0.667805	11.1579	0.558504	3.52623	-1.66668	4.43714	6.06696	2.10705	5.49442	NA	6.58435		0	0
119	ENSCAFG00000012722	PVRL4	34.5585	37.4056	2.01748	875.494	366.513	367.175	0	13.6774	6.87754	165.544	180.334	5.11097	9.77395	1.01255	8.52032	5.22518	8.51772	-3.32193	2.78189	7.37107	3.77372	7.49453	NA	2.3601	NA	2.75087	7.41385	-1.34755	6.16022	2.86508	6.15762	-5.68203	0.421793	5.01097	1.41362	5.13443	NA	6.57723		0	0
120	ENSCAFG00000025402	KRT78	388.274	267.45	7.56555	12778.3	4150.88	21123.8	55.6702	359.032	113.479	1479.02	3535.12	8.60093	13.6414	2.91945	14.3666	8.06312	12.0192	5.79883	6.82629	10.5304	8.48797	11.7875	NA	6.77406	NA	1.82687	6.86734	-3.85462	7.59252	1.28906	5.24514	-0.975229	0.0522262	3.75636	1.71391	5.01348	NA	6.56833		0	0
121	ENSCAFG00000024325	ENSCAFG00000024325	0	1.87028	0	47.5456	48.2831	31.3442	0	8.89033	6.87754	37.8386	23.8537	-3.32193	5.57124	-3.32193	4.97013	0.903253	5.59345	-3.32193	2.78189	5.24179	3.15224	4.57614	NA	-1.18206	NA	-2.13987	6.7533	-2.13987	6.15219	2.08531	6.77551	-2.13987	3.96395	6.42385	4.3343	5.7582	NA	6.56033		0	0
122	ENSCAFG00000023529	KRT15	1774.68	1626.67	94.8216	55138.9	59531.6	115118	228.541	4230.43	1530.25	30596.3	88645	10.7933	15.7508	6.56714	16.8128	10.6677	15.8614	7.83631	10.5796	14.9011	12.0466	16.4358	NA	9.58222	NA	1.21112	6.16857	-3.01507	7.23054	1.08549	6.27915	-1.74591	0.997337	5.31885	2.46437	6.85353	NA	6.55942		0	0
123	ENSCAFG00000001586	TREM2	8.1314	7.94868	8.57429	195.101	106.076	820.547	0	2.73549	51.5816	469.671	56.2947	3.0235	7.60808	3.10002	9.68044	2.99072	6.72896	-3.32193	5.68878	8.87551	1.4518	5.81493	NA	1.44882	NA	1.57468	6.15925	1.6512	8.23162	1.54189	5.28014	-4.77075	4.23996	7.42669	0.00297547	4.36611	NA	6.557		1	0
124	ENSCAFG00000000789	WNT7B	6.09855	7.94868	1.00874	184.444	62.1828	288.815	0	2.05161	3.43877	168.382	54.3864	2.60847	7.52704	0.0125545	8.174	2.99072	5.95844	-3.32193	1.78189	7.39559	1.03676	5.76517	NA	0.665314	NA	1.94315	6.86173	-0.652759	7.50869	2.3254	5.29313	-3.98724	1.11658	6.73028	0.371446	5.09986	NA	6.55451		0	0
125	ENSCAFG00000012704	C20orf151	2.03285	3.27299	0	85.2541	39.5043	58.2107	0	1.36774	0	38.7845	24.8078	1.0235	6.4137	-3.32193	5.86321	1.71061	5.30394	-3.32193	-3.32193	5.27741	0.451797	4.63272	NA	-0.691589	NA	1.71509	7.10529	-2.63034	6.5548	2.4022	5.99553	-2.63034	-2.63034	5.969	1.14339	5.32431	NA	6.55187		0	0
126	ENSCAFG00000001276	PSCA	2.03285	0.46757	1.00874	80.3356	5.8525	316.8	0	0.683871	0	0	30.5327	1.0235	6.32797	0.0125545	8.30743	-1.09675	2.54905	-3.32193	-3.32193	-3.32193	-0.548203	4.93228	NA	-0.786164	NA	1.80967	7.11413	0.798718	9.09359	-0.310583	3.33522	-2.53576	-2.53576	-2.53576	0.237961	5.71845	NA	6.51431		0	0
127	ENSCAFG00000003959	RAB19	2.03285	2.80542	0	62.3011	125.829	35.822	0	3.41936	10.3163	50.1361	16.2205	1.0235	5.96119	-3.32193	5.16277	1.48822	6.97532	-3.32193	3.36686	5.64778	1.77372	4.01975	NA	-0.471682	NA	1.49519	6.43287	-2.85025	5.63445	1.9599	7.447	-2.85025	3.83854	6.11946	2.24541	4.49143	NA	6.50477		0	0
128	ENSCAFG00000025412	FAM150A	4.0657	0.46757	0	62.3011	27.7994	10.0749	0	0	0	1.89193	1.90829	2.0235	5.96119	-3.32193	3.3327	-1.09675	4.79698	-3.32193	-3.32193	0.919858	-3.32193	0.932284	NA	-1.80781	NA	3.83131	7.76899	-1.51412	5.1405	0.711059	6.60478	-1.51412	-1.51412	2.72766	-1.51412	2.74009	NA	6.50476		0	0
129	ENSCAFG00000002363	ENSCAFG00000002363	0	1.40271	0	106.568	8.77874	12.3138	0	0.683871	3.43877	3.78386	5.72488	-3.32193	6.73563	-3.32193	3.6222	0.488216	3.13401	-3.32193	1.78189	1.91986	-0.548203	2.51725	NA	-2.00515	NA	-1.31677	8.74078	-1.31677	5.62736	2.49337	5.13917	-1.31677	3.78705	3.92501	1.45695	4.5224	NA	6.50244		0	0
130	ENSCAFG00000006674	Q4VYB4_CANFA	5793.62	647.584	90.7866	187056	15377.4	54262.4	190.451	1278.16	371.387	5324.83	22726.8	12.5003	17.5131	6.50441	15.7277	9.33892	13.9085	7.57327	8.53678	12.3785	10.3198	14.4721	NA	9.24734	NA	3.25291	8.26577	-2.74293	6.48033	0.0915832	4.66119	-1.67407	-0.71056	3.13118	1.07251	5.22477	NA	6.46909		0	0
131	ENSCAFG00000023728	IVL	1323.39	475.518	24.2098	42932	5071.92	17138.6	49.8101	220.89	175.377	4336.77	4948.21	10.37	15.3898	4.59752	14.065	8.89336	12.3083	5.63837	7.45432	12.0824	7.78719	12.2727	NA	7.45729	NA	2.91273	7.93248	-2.85977	6.60767	1.43607	4.85103	-1.81892	-0.00297093	4.62512	0.329898	4.8154	NA	6.46372		0	0
132	ENSCAFG00000009281	C4TGH8_CANFA	4.0657	8.88382	0	111.486	163.138	42.5386	0	3.41936	3.43877	63.8526	48.6615	2.0235	6.80072	-3.32193	5.4107	3.15118	7.34995	-3.32193	1.78189	5.99667	1.77372	5.60471	NA	0.0609108	NA	1.96259	6.73981	-3.38284	5.34979	3.09027	7.28904	-3.38284	1.72098	5.93576	1.71281	5.5438	NA	6.45955		0	0
133	ENSCAFG00000002515	MACC1	16.2628	29.4569	2.01748	492.67	384.07	354.861	0	21.8839	17.1939	122.975	314.869	4.0235	8.94448	1.01255	8.47111	4.88053	8.58523	-3.32193	4.10382	6.94223	4.4518	8.29861	NA	2.20929	NA	1.81421	6.73519	-1.19674	6.26182	2.67124	6.37593	-5.53122	1.89453	4.73293	2.2425	6.08931	NA	6.45765		0	0
134	ENSCAFG00000007470	IL20RB	8.1314	8.41625	1.00874	265.599	125.829	173.513	0	5.47097	0	100.745	81.1025	3.0235	8.05311	0.0125545	7.4389	3.07318	6.97532	-3.32193	-3.32193	6.65457	2.4518	6.34167	NA	1.04782	NA	1.97568	7.00529	-1.03527	6.39108	2.02536	5.9275	-4.36975	-4.36975	5.60675	1.40398	5.29385	NA	6.44129		0	0
135	ENSCAFG00000024433	C11orf93	2.03285	3.74056	0	35.2493	81.2034	135.452	0	5.47097	0	9.45965	106.864	1.0235	5.13952	-3.32193	7.08164	1.90325	6.34347	-3.32193	-3.32193	3.24179	2.4518	6.73964	NA	-0.25306	NA	1.27656	5.39258	-3.06887	7.3347	2.15631	6.59653	-3.06887	-3.06887	3.49485	2.70486	6.9927	NA	6.44127		0	0
136	ENSCAFG00000007464	CD8A_CANFA	22.3614	21.5082	1.00874	765.647	1557.5	304.487	8.79002	8.89033	24.0714	364.196	32.441	4.48294	9.58054	0.0125545	8.25023	4.42682	10.605	3.13587	4.58925	8.50857	3.15224	5.01975	NA	3.04208	NA	1.44085	6.53845	-3.02953	5.20815	1.38473	7.56293	0.0937852	1.54717	5.46649	0.110155	1.97766	NA	6.43651		0	1
137	ENSCAFG00000024091	ENSCAFG00000024091	10.1643	15.8974	0.50437	286.913	184.354	158.96	0	9.5742	3.43877	38.3116	110.681	3.34543	8.16447	-0.987445	7.31252	3.99072	7.52633	-3.32193	1.78189	5.25971	3.25915	6.79026	NA	1.25719	NA	2.08825	6.90728	-2.24463	6.05533	2.73353	6.26915	-4.57911	0.524708	4.00252	2.00197	5.53308	NA	6.41059		0	0
138	ENSCAFG00000002846	CLDND2	12.1971	5.61084	1.00874	194.281	167.528	163.438	0	5.47097	6.87754	32.1628	7.63318	3.60847	7.602	0.0125545	7.3526	2.48822	7.38826	-3.32193	2.78189	5.00732	2.4518	2.93228	NA	1.04782	NA	2.56065	6.55418	-1.03527	6.30478	1.44039	6.34043	-4.36975	1.73407	3.9595	1.40398	1.88446	NA	6.3998		0	0
139	ENSCAFG00000020124	ENSCAFG00000020124	4.0657	2.33785	0.50437	193.461	32.1887	125.377	0	3.41936	3.43877	89.8666	151.709	2.0235	7.5959	-0.987445	6.97013	1.22518	5.00848	-3.32193	1.78189	6.48971	1.77372	7.24517	NA	0.142607	NA	1.8809	7.45329	-1.13005	6.82752	1.08257	4.86588	-3.46454	1.63929	6.34711	1.63112	7.10256	NA	6.38223		1	0
140	ENSCAFG00000023695	ENSCAFG00000023695	50.8213	25.7163	1.51311	509.885	242.147	1061.23	0	44.4516	13.7551	303.655	1101.09	5.66736	8.99403	0.597517	10.0515	4.68461	7.91974	-3.32193	3.78189	8.24629	5.47416	10.1047	NA	2.62035	NA	3.04702	6.37368	-2.02283	7.43117	2.06427	5.29939	-5.94227	1.16155	5.62594	2.85382	7.48437	NA	6.36808		0	0
141	ENSCAFG00000019356	PRSS27	323.223	166.455	13.1136	8856.59	3005.99	10677.2	29.3001	159.342	30.9489	541.092	3584.73	8.33639	13.1125	3.71299	13.3822	7.37899	11.5536	4.87283	4.95182	9.07973	7.31598	11.8076	NA	6.32344	NA	2.01295	6.7891	-2.61044	7.05881	1.05555	5.23019	-1.4506	-1.37162	2.75629	0.992546	5.48421	NA	6.35936		0	0
142	ENSCAFG00000011178	CD160	14.23	8.88382	2.01748	297.57	683.279	982.865	8.79002	8.20646	13.7551	130.07	31.4869	3.83086	8.21708	1.01255	9.94085	3.15118	9.41633	3.13587	3.78189	7.02315	3.03676	4.97668	NA	2.83344	NA	0.997415	5.38364	-1.82089	7.10741	0.317737	6.58289	0.302423	0.948449	4.1897	0.203315	2.14323	NA	6.35798		0	1
143	ENSCAFG00000013031	IL22RA1	4.0657	6.07841	0	118.864	56.3303	42.5386	0	1.36774	3.43877	18.4463	29.5786	2.0235	6.89317	-3.32193	5.4107	2.60369	5.81584	-3.32193	1.78189	4.20526	0.451797	4.88648	NA	-0.312972	NA	2.33648	7.20614	-3.00896	5.72367	2.91667	6.12881	-3.00896	2.09487	4.51823	0.764769	5.19945	NA	6.35287		0	0
144	ENSCAFG00000012112	C7ECV0_CANFA	60.9855	16.8325	5.54807	1403.41	248	402.997	0	18.4645	6.87754	122.975	491.386	5.93039	10.4547	2.47199	8.65463	4.07318	7.95419	-3.32193	2.78189	6.94223	4.20668	8.94071	NA	2.67206	NA	3.25833	7.78266	-0.200077	5.98256	1.40112	5.28213	-5.99399	0.10983	4.27016	1.53462	6.26865	NA	6.34912		1	0
145	ENSCAFG00000013175	GAL3ST2	0	6.54598	0.50437	18.0345	69.4984	67.1662	0	1.36774	0	8.0407	25.762	-3.32193	4.17269	-0.987445	6.06966	2.71061	6.11891	-3.32193	-3.32193	3.00732	0.451797	4.68717	NA	-0.893779	NA	-2.42815	5.06647	-0.0936661	6.96344	3.60439	7.01269	-2.42815	-2.42815	3.9011	1.34558	5.58095	NA	6.34753		0	0
146	ENSCAFG00000008544	MMP15	20.3285	26.1839	7.06118	394.3	355.539	537.329	0	10.9419	3.43877	150.408	256.666	4.34543	8.62315	2.81991	9.06966	4.71061	8.47386	-3.32193	1.78189	7.23274	3.4518	8.00375	NA	2.40116	NA	1.94427	6.22199	0.418746	6.6685	2.30944	6.0727	-5.72309	-0.619271	4.83158	1.05063	5.60258	NA	6.32106		1	0
147	ENSCAFG00000013285	OVOL1	2.03285	4.20813	2.52185	231.17	76.0824	161.199	0	8.20646	0	9.45965	42.9366	1.0235	7.85281	1.33448	7.3327	2.07318	6.24949	-3.32193	-3.32193	3.24179	3.03676	5.42414	NA	0.829199	NA	0.194305	7.02361	0.505283	6.5035	1.24398	5.42029	-4.15113	-4.15113	2.41259	2.20756	4.59494	NA	6.3158		0	0
148	ENSCAFG00000014158	ATP13A4	0	1.40271	0	76.2368	5.8525	33.5831	0	2.05161	3.43877	0	6.67903	-3.32193	6.25242	-3.32193	5.06966	0.488216	2.54905	-3.32193	1.78189	-3.32193	1.03676	2.73964	NA	-1.68816	NA	-1.63377	7.94058	-1.63377	6.75782	2.17638	4.23721	-1.63377	3.47005	-1.63377	2.72492	4.4278	NA	6.31187		0	0
149	ENSCAFG00000025394	CLDN23	4.0657	3.74056	1.00874	132.8	58.525	278.74	0	7.52258	0	38.7845	195.6	2.0235	7.05311	0.0125545	8.12277	1.90325	5.87098	-3.32193	-3.32193	5.27741	2.91123	7.61176	NA	0.705722	NA	1.31778	6.34739	-0.693168	7.41705	1.19753	5.16526	-4.02765	-4.02765	4.57169	2.20551	6.90604	NA	6.3099		0	0
150	ENSCAFG00000001629	ENSCAFG00000001629	4.0657	1.87028	0	44.2666	24.8731	116.421	0	1.36774	0	7.09473	27.6703	2.0235	5.46815	-3.32193	6.86321	0.903253	4.63651	-3.32193	-3.32193	2.82675	0.451797	4.79026	NA	-0.65306	NA	2.67656	6.12121	-2.66887	7.51627	1.55631	5.28958	-2.66887	-2.66887	3.47981	1.10486	5.44333	NA	6.30902		0	0
151	ENSCAFG00000010058	SYT8	91.4783	48.6272	1.00874	3008.49	676.695	1939.98	8.79002	80.0129	20.6326	287.1	1452.21	6.51536	11.5548	0.0125545	10.9218	5.60369	9.40236	3.13587	4.36686	8.16541	6.32216	10.504	NA	4.31793	NA	2.19743	7.2369	-4.30537	6.6039	1.28577	5.08443	-1.18206	0.0489289	3.84748	2.00423	6.18611	NA	6.30841		0	0
152	ENSCAFG00000020107	FA2H	4.0657	4.20813	0	149.195	32.9203	53.7329	0	2.05161	6.87754	4.25684	23.8537	2.0235	7.22105	-3.32193	5.74773	2.07318	5.04091	-3.32193	2.78189	2.08978	1.03676	4.57614	NA	-0.302083	NA	2.32559	7.52314	-3.01985	6.04982	2.37526	5.34299	-3.01985	3.08398	2.39187	1.33884	4.87822	NA	6.30531		0	0
153	ENSCAFG00000011570	MID1	0	0.935139	0	6.55801	18.289	15.6721	0	0	3.43877	18.9193	3.81659	-3.32193	2.71326	-3.32193	3.97013	-0.0967467	4.19291	-3.32193	1.78189	4.24179	-3.32193	1.93228	NA	-2.67689	NA	-0.645036	5.39015	-0.645036	6.64702	2.58015	6.8698	-0.645036	4.45878	6.91868	-0.645036	4.60918	NA	6.30232		0	0
154	ENSCAFG00000023449	KRT13	11249.8	6470.23	402.992	349022	129370	241103	741.292	8081.31	3222.13	59300.6	119162	13.4576	18.413	8.65461	17.8793	12.6596	16.9811	9.5339	11.6538	15.8558	12.9804	16.8626	NA	11.4572	NA	2.00039	6.95574	-2.80261	6.42207	1.20238	5.52393	-1.92332	0.19658	4.39854	1.52316	5.40534	NA	6.30058		0	0
155	ENSCAFG00000002805	TMPRSS11F	0	7.94868	0	36.069	98.0293	15.6721	0	3.41936	0	34.0547	20.9912	-3.32193	5.17269	-3.32193	3.97013	2.99072	6.61514	-3.32193	-3.32193	5.08978	1.77372	4.39172	NA	-1.04027	NA	-2.28166	6.21296	-2.28166	5.0104	4.03098	7.65541	-2.28166	-2.28166	6.13005	2.81399	5.43198	NA	6.29292		0	0
156	ENSCAFG00000000472	C6orf15	44.7227	5.61084	2.52185	1602.61	45.3568	280.978	0	8.20646	0	20.8112	70.6069	5.48294	10.6462	1.33448	8.13432	2.48822	5.50325	-3.32193	-3.32193	4.37929	3.03676	6.14174	NA	1.80409	NA	3.67884	8.84212	-0.46961	6.33022	0.684123	3.69916	-5.12602	-5.12602	2.5752	1.23267	4.33764	NA	6.2905		0	0
157	ENSCAFG00000025075	B0FF13_CANFA	8.1314	7.48111	0	363.15	55.5987	21.2693	0	1.36774	6.87754	84.1908	57.2488	3.0235	8.50442	-3.32193	4.4107	2.90325	5.79698	-3.32193	2.78189	6.39559	0.451797	5.83917	NA	-0.0530604	NA	3.07656	8.55748	-3.26887	4.46376	2.95631	5.85004	-3.26887	2.83495	6.44865	0.504857	5.89223	NA	6.29043		0	0
158	ENSCAFG00000023589	ENSCAFG00000023589	83.3469	334.312	5.0437	3515.09	1794.52	4155.35	2.93001	191.484	41.2653	979.073	2149.69	6.38106	11.7793	2.33448	12.0208	8.38505	10.8094	1.5509	5.36686	9.93527	7.58108	11.0699	NA	5.24652	NA	1.13454	6.53283	-2.91203	6.77424	3.13854	5.56287	-3.69561	0.12034	4.68876	2.33456	5.8234	NA	6.28998		0	0
159	ENSCAFG00000015014	SLC7A4	2.03285	1.40271	0.50437	122.963	28.5309	63.8079	0	2.05161	0	12.2975	40.0742	1.0235	6.94208	-0.987445	5.99566	0.488216	4.83445	-3.32193	-3.32193	3.6203	1.03676	5.3246	NA	-0.352179	NA	1.37568	7.29426	-0.635267	6.34784	0.840395	5.18663	-2.96975	-2.96975	3.97248	1.38894	5.67678	NA	6.27624		0	0
160	ENSCAFG00000002327	FAM83B	4.0657	12.6244	0.50437	105.748	98.0293	62.6884	0	0.683871	10.3163	65.2716	20.0371	2.0235	6.72448	-0.987445	5.97013	3.65814	6.61514	-3.32193	3.36686	6.02838	-0.548203	4.3246	NA	0.164814	NA	1.85869	6.55967	-1.15226	5.80531	3.49333	6.45033	-3.48674	3.20204	5.86357	-0.713017	4.15979	NA	6.27177		0	0
161	ENSCAFG00000012193	RNF39	4.0657	4.20813	3.02622	302.488	21.9469	334.711	0	2.73549	3.43877	19.3923	64.882	2.0235	8.24073	1.59752	8.38677	2.07318	4.45594	-3.32193	1.78189	4.27741	1.4518	6.01975	NA	0.764814	NA	1.25869	7.47592	0.832703	7.62196	1.30836	3.69113	-4.08674	1.01708	3.5126	0.686983	5.25493	NA	6.263		0	0
162	ENSCAFG00000018379	GZMK	349.65	142.609	5.0437	6102.23	5044.85	6275.56	58.6002	165.497	89.408	1162.12	1193.64	8.44977	12.5751	2.33448	12.6155	7.15592	12.3006	5.87283	6.48233	10.1825	7.37066	10.2211	NA	6.23673	NA	2.21304	6.33839	-3.90225	6.3788	0.919186	6.06386	-0.3639	0.2456	3.94581	1.13393	3.98442	NA	6.26035		0	0
163	ENSCAFG00000024281	ENSCAFG00000024281	0	3.74056	0	2.45925	19.0206	82.8383	0	0	3.43877	4.72982	7.63318	-3.32193	1.29822	-3.32193	6.37223	1.90325	4.24949	-3.32193	1.78189	2.24179	-3.32193	2.93228	NA	-2.27689	NA	-1.04504	3.57511	-1.04504	8.64912	4.18015	6.52638	-1.04504	4.05878	4.51868	-1.04504	5.20918	NA	6.2502		0	0
164	ENSCAFG00000007216	FAM3D	132.135	245.474	13.1136	4857.02	3708.29	13641.4	35.1601	253.032	51.5816	1436.92	4899.55	7.04587	12.2459	3.71299	13.7357	7.93943	11.8565	5.13587	5.68878	10.4888	7.98318	12.2584	NA	6.36347	NA	0.682404	5.88239	-2.65047	7.37224	1.57596	5.49307	-1.2276	-0.674684	4.1253	1.61971	5.89496	NA	6.24923		0	0
165	ENSCAFG00000002794	TMPRSS11D	264.271	84.6301	4.03496	9150.06	1471.9	1262.72	11.72	42.4	20.6326	382.17	1377.79	8.04587	13.1596	2.01255	10.3023	6.4031	10.5235	3.5509	4.36686	8.57807	5.40599	10.4281	NA	5.08368	NA	2.96219	8.07588	-3.07113	5.21864	1.31941	5.43978	-1.53278	-0.716829	3.49438	0.322308	5.34445	NA	6.24477		0	0
166	ENSCAFG00000024815	PLA2G4D	4.0657	0.46757	0	220.513	7.31562	29.1053	0	1.36774	0	2.36491	4.77074	2.0235	7.78472	-3.32193	4.86321	-1.09675	2.87098	-3.32193	-3.32193	1.24179	0.451797	2.25421	NA	-1.05306	NA	3.07656	8.83778	-2.26887	5.91627	-0.0436863	3.92404	-2.26887	-2.26887	2.29485	1.50486	3.30727	NA	6.22603		0	0
167	ENSCAFG00000016446	RDH12	65.0512	70.603	3.02622	2454.33	965.662	134.332	0	46.5032	20.6326	89.8666	663.132	6.0235	11.2611	1.59752	7.06966	6.14166	9.91537	-3.32193	4.36686	6.48971	5.53926	9.37315	NA	3.196	NA	2.8275	8.06511	-1.59849	3.87366	2.94566	6.71937	-6.51793	1.17085	3.29371	2.34326	6.17715	NA	6.21938		1	0
168	ENSCAFG00000012780	CD3G	46.7556	23.8461	1.00874	792.699	1166.84	1071.3	8.79002	43.7678	48.1428	487.172	261.436	5.54707	9.63063	0.0125545	10.0651	4.57568	10.1884	3.13587	5.58925	8.92829	5.4518	8.03032	NA	3.74459	NA	1.80247	5.88604	-3.73204	6.32055	0.831086	6.4438	-0.608726	1.84466	5.18369	1.7072	4.28572	NA	6.2168		0	0
169	ENSCAFG00000003786	LAMB4	2.03285	0.935139	0	192.641	16.0944	73.8828	2.93001	0.683871	0	35.4737	12.4039	1.0235	7.58977	-3.32193	6.20717	-0.0967467	4.00848	1.5509	-3.32193	5.14868	-0.548203	3.63272	NA	-0.278494	NA	1.302	7.86827	-3.04343	6.48566	0.181747	4.28698	1.8294	-3.04343	5.42717	-0.269709	3.91122	NA	6.21364		0	0
170	ENSCAFG00000005686	A8CX01_CANFA	4.0657	5.61084	0	107.387	83.3981	39.1803	0	3.41936	3.43877	18.9193	74.4235	2.0235	6.74668	-3.32193	5.29206	2.48822	6.38194	-3.32193	1.78189	4.24179	1.77372	6.21769	NA	-0.0716823	NA	2.09519	6.81836	-3.25025	5.36374	2.5599	6.45362	-3.25025	1.85358	4.31347	1.84541	6.28937	NA	6.21191		0	0
171	ENSCAFG00000009858	VTCN1	0	0.46757	0.50437	10.6568	22.6784	11.1944	0	0	0	40.6765	4.77074	-3.32193	3.4137	-0.987445	3.4847	-1.09675	4.50325	-3.32193	-3.32193	5.34612	-3.32193	2.25421	NA	-2.41	NA	-0.911933	5.82369	1.42255	5.8947	1.31325	6.91324	-0.911933	-0.911933	7.75612	-0.911933	4.66421	NA	6.21054		0	0
172	ENSCAFG00000023855	ENSCAFG00000023855	6.09855	0.46757	1.00874	80.3356	35.115	124.257	0	2.73549	0	2.36491	36.2576	2.60847	6.32797	0.0125545	6.95719	-1.09675	5.13401	-3.32193	-3.32193	1.24179	1.4518	5.18021	NA	-0.0691713	NA	2.67764	6.39714	0.0817259	7.02636	-1.02758	5.20319	-3.25276	-3.25276	1.31096	1.52097	5.24938	NA	6.20889		0	0
173	ENSCAFG00000018999	TTC22	32.5256	57.9786	0.50437	1532.93	826.665	499.268	11.72	19.1484	34.3877	584.133	273.84	5.0235	10.5821	-0.987445	8.96367	5.85745	9.69116	3.5509	5.10382	9.19015	4.25915	8.09719	NA	3.54071	NA	1.48279	7.04137	-4.52816	5.42296	2.31674	6.15045	0.0101916	1.56311	5.64944	0.718439	4.55648	NA	6.20492		0	0
174	ENSCAFG00000005438	SLC39A2	2.03285	0	1.00874	111.486	8.77874	47.0163	0	1.36774	0	14.1895	22.8995	1.0235	6.80072	0.0125545	5.55509	-3.32193	3.13401	-3.32193	-3.32193	3.82675	0.451797	4.51725	NA	-1.0312	NA	2.0547	7.83192	1.04375	6.58629	-2.29073	4.16521	-2.29073	-2.29073	4.85795	1.483	5.54845	NA	6.19447		0	0
175	ENSCAFG00000017526	RNF43	4.0657	4.20813	1.00874	99.1899	77.5456	55.9718	0	0.683871	13.7551	36.8926	15.2664	2.0235	6.63212	0.0125545	5.80663	2.07318	6.27697	-3.32193	3.78189	5.20526	-0.548203	3.93228	NA	0.0478212	NA	1.97568	6.5843	-0.0352666	5.75881	2.02536	6.22915	-3.36975	3.73407	5.15744	-0.596024	3.88446	NA	6.19075		0	0
176	ENSCAFG00000004998	GPR39	0	0.46757	2.01748	15.5753	10.9734	34.7025	0	0	0	13.2435	9.54147	-3.32193	3.96119	1.01255	5.11697	-1.09675	3.45594	-3.32193	-3.32193	3.72721	-3.32193	3.25421	NA	-2.01	NA	-1.31193	5.97118	3.02255	7.12696	0.913249	5.46594	-1.31193	-1.31193	5.73721	-1.31193	5.26421	NA	6.18803		0	0
177	ENSCAFG00000012788	C2orf54	24.3942	38.3407	1.51311	706.625	637.19	950.401	2.93001	28.7226	0	98.8533	349.218	4.60847	9.4648	0.597517	9.89239	5.26081	9.31558	1.5509	-3.32193	6.62722	4.84411	8.44798	NA	3.37236	NA	1.23611	6.09244	-2.77484	6.52003	1.88844	5.94322	-1.82146	-6.69429	3.25486	1.47175	5.07562	NA	6.18523		0	0
178	ENSCAFG00000003642	ENSCAFG00000003642	4.0657	4.20813	0.50437	29.511	182.89	134.332	0	3.41936	0	3.78386	0	2.0235	4.88318	-0.987445	7.06966	2.07318	7.51484	-3.32193	-3.32193	1.91986	1.77372	-3.32193	NA	0.312207	NA	1.7113	4.57098	-1.29965	6.75746	1.76097	7.20263	-3.63413	-3.63413	1.60765	1.46152	-3.63413	NA	6.17702		0	0
179	ENSCAFG00000016945	GABRP	0	0.46757	0.50437	6.55801	1.46312	256.351	0	0	17.1939	252.1	24.8078	-3.32193	2.71326	-0.987445	8.00198	-1.09675	0.549052	-3.32193	4.10382	7.97785	-3.32193	4.63272	NA	-2.41	NA	-0.911933	5.12325	1.42255	10.412	1.31325	2.95905	-0.911933	6.51382	10.3878	-0.911933	7.04272	NA	6.16476		0	0
180	ENSCAFG00000012000	TRIM29	333.388	291.763	34.2972	9741.92	5913.95	6264.36	20.5101	143.613	144.428	2034.3	2429.26	8.38106	13.25	5.10002	12.613	8.18866	12.5299	4.35826	7.17421	10.9903	7.16604	11.2463	NA	6.63881	NA	1.74225	6.61118	-1.53879	5.97415	1.54985	5.8911	-2.28055	0.535404	4.35151	0.527236	4.60749	NA	6.15881		1	0
181	ENSCAFG00000025596	KLRK1	16.2628	11.6892	1.00874	319.703	421.38	499.268	2.93001	10.9419	3.43877	79.461	63.9279	4.0235	8.32059	0.0125545	8.96367	3.54711	8.71898	1.5509	1.78189	6.31218	3.4518	5.99837	NA	2.51717	NA	1.50633	5.80341	-2.50462	6.4465	1.02994	6.2018	-0.966269	-0.735281	3.795	0.934623	3.4812	NA	6.15057		0	0
182	ENSCAFG00000025462	DHRS2	174.825	186.56	9.58303	5130	2903.57	4882.98	17.58	131.303	34.3877	336.763	1860.59	7.44977	12.3247	3.26048	12.2535	7.5435	11.5036	4.13587	5.10382	8.39559	7.03676	10.8615	NA	5.88528	NA	1.56449	6.43947	-2.62479	6.36827	1.65822	5.61834	-1.74941	-0.781454	2.51032	1.15148	4.97627	NA	6.14203		0	0
183	ENSCAFG00000004814	CNFN	302.895	10.7541	1.00874	9577.97	44.6253	1109.36	5.86002	8.89033	6.87754	126.759	94.4606	8.24267	13.2255	0.0125545	10.1155	3.42682	5.47979	2.5509	2.78189	6.98595	3.15224	6.56164	NA	3.47704	NA	4.76564	9.74847	-3.46448	6.63848	-0.0502215	2.00275	-0.926132	-0.695144	3.50891	-0.3248	3.0846	NA	6.1299		0	0
184	ENSCAFG00000010219	TMEM45B	40.657	45.3543	2.01748	1650.16	455.763	1557.14	5.86002	35.5613	10.3163	158.449	572.488	5.34543	10.6884	1.01255	10.6047	5.50317	8.83214	2.5509	3.36686	7.30788	5.15224	9.1611	NA	3.91286	NA	1.43257	6.77553	-2.9003	6.69182	1.59031	4.91928	-1.36195	-0.546003	3.39502	1.23938	5.24824	NA	6.12888		0	0
185	ENSCAFG00000007204	KRT79	4.0657	9.35139	0.50437	143.456	159.481	257.47	2.93001	2.05161	0	14.1895	47.7074	2.0235	7.16447	-0.987445	8.00826	3.22518	7.31724	1.5509	-3.32193	3.82675	1.03676	5.57614	NA	1.36978	NA	0.653724	5.79469	-2.35723	6.63848	1.8554	5.94746	0.181124	-4.69171	2.45697	-0.333022	4.20636	NA	6.12687		0	0
186	ENSCAFG00000023410	C19orf21	2.03285	27.5866	2.52185	65.5801	331.398	751.142	0	45.1355	6.87754	214.261	250.941	1.0235	6.03519	1.33448	9.55294	4.7859	8.37242	-3.32193	2.78189	7.74323	5.49619	7.9712	NA	1.86363	NA	-0.840125	4.17156	-0.529147	7.68931	2.92227	6.50879	-5.18556	0.918264	5.8796	3.63256	6.10757	NA	6.12322		0	0
187	ENSCAFG00000017557	S100A8	6413.64	5848.83	216.879	198497	79013.8	186547	694.412	6446.17	1870.69	29741.6	114904	12.6469	17.5988	7.76075	17.5092	12.5139	16.2698	9.43965	10.8694	14.8602	12.6542	16.8101	NA	11.0031	NA	1.64383	6.59566	-3.24235	6.50609	1.51084	5.26672	-1.56345	-0.133741	3.8571	1.65113	5.80697	NA	6.12282		0	0
188	ENSCAFG00000023905	ENSCAFG00000023905	0	11.6892	0	13.9358	188.011	24.6276	0	5.47097	17.1939	8.51368	25.762	-3.32193	3.80072	-3.32193	4.6222	3.54711	7.55468	-3.32193	4.10382	3.08978	2.4518	4.68717	NA	-0.793376	NA	-2.52855	4.5941	-2.52855	5.41558	4.34049	8.34805	-2.52855	4.8972	3.88316	3.24517	5.48055	NA	6.11924		0	0
189	ENSCAFG00000023018	ASGR2	0	0	0	0.819751	7.31562	54.8524	0	0	0	4.25684	8.58732	-3.32193	-0.286742	-3.32193	5.77748	-3.32193	2.87098	-3.32193	-3.32193	2.08978	-3.32193	3.10221	NA	-3.32193	NA	0	3.03519	0	9.09941	0	6.19291	0	0	5.41171	0	6.42414	NA	6.10917		0	0
190	ENSCAFG00000025546	TRAV21	2.03285	0	0	31.1505	4.38937	45.8969	0	0.683871	0	8.0407	2.86244	1.0235	4.96119	-3.32193	5.52032	-3.32193	2.13401	-3.32193	-3.32193	3.00732	-0.548203	1.51725	NA	-1.8981	NA	2.9216	6.85928	-1.42383	7.41842	-1.42383	4.03211	-1.42383	-1.42383	4.90542	1.34989	3.41534	NA	6.10327		0	0
191	ENSCAFG00000018473	ENSCAFG00000018473	48.7884	25.7163	0	118.864	552.329	61.569	0	5.47097	30.9489	63.3796	249.987	5.60847	6.89317	-3.32193	5.94413	4.68461	9.10938	-3.32193	4.95182	5.98595	2.4518	7.96571	NA	1.2202	NA	4.38826	5.67296	-4.54213	4.72393	3.46441	7.88918	-4.54213	3.73161	4.76574	1.23159	6.7455	NA	6.09536		0	0
192	ENSCAFG00000010413	TMEM54	50.8213	31.7947	3.53059	1760.83	437.474	1554.9	2.93001	56.0774	6.87754	248.789	663.132	5.66736	10.782	1.81991	10.6026	4.99072	8.77305	1.5509	2.78189	7.95878	5.80935	9.37315	NA	3.96765	NA	1.69971	6.81439	-2.14774	6.63496	1.02307	4.80541	-2.41674	-1.18575	3.99113	1.8417	5.40551	NA	6.08492		0	0
193	ENSCAFG00000006904	SLC52A3	10.1643	19.1704	1.00874	296.75	214.348	98.5104	0	7.52258	0	48.7172	79.1942	3.34543	8.2131	0.0125545	6.6222	4.26081	7.74381	-3.32193	-3.32193	5.60636	2.91123	6.30732	NA	1.44162	NA	1.90381	6.77149	-1.42906	5.18059	2.81919	6.30219	-4.76355	-4.76355	4.16474	1.46961	4.8657	NA	6.08475		0	0
194	ENSCAFG00000016165	GPX2	213.449	167.858	15.6355	5277.56	1798.91	7564.03	52.7401	30.0903	233.836	3896.9	2616.27	7.73775	12.3657	3.96675	12.8849	7.39109	10.8129	5.72083	7.86936	11.9281	4.91123	11.3533	NA	5.94553	NA	1.79222	6.42012	-1.97878	6.93941	1.44556	4.86738	-0.224701	1.92383	5.98258	-1.0343	5.40777	NA	6.07564		0	0
195	ENSCAFG00000015282	GGT6	71.1498	46.757	7.56555	1990.36	576.471	1828.04	2.93001	34.1936	6.87754	255.883	696.527	6.15279	10.9588	2.91945	10.8361	5.54711	9.1711	1.5509	2.78189	7.99934	5.09565	9.44404	NA	4.25318	NA	1.89961	6.70563	-1.33373	6.5829	1.29393	4.91792	-2.70228	-1.47129	3.74616	0.842473	5.19086	NA	6.06882		0	0
196	ENSCAFG00000000430	ESR1	10.1643	2.33785	5.0437	114.765	184.354	147.766	0	4.10323	3.43877	1.41895	49.6157	3.34543	6.84254	2.33448	7.20717	1.22518	7.52633	-3.32193	1.78189	0.504821	2.03676	5.63272	NA	1.12399	NA	2.22145	5.71856	1.2105	6.08318	0.101196	6.40235	-4.44591	0.657908	-0.619165	0.912774	4.50874	NA	6.06803		0	0
197	ENSCAFG00000019977	HSD17B2	0	0	0	6.55801	0.731562	62.6884	0	0	13.7551	214.261	0.954147	-3.32193	2.71326	-3.32193	5.97013	-3.32193	-0.450948	-3.32193	3.78189	7.74323	-3.32193	-0.0677163	NA	-3.32193	NA	0	6.03519	0	9.29206	0	2.87098	0	7.10382	11.0652	0	3.25421	NA	6.06607		0	0
198	ENSCAFG00000013707	DUOXA1	71.1498	54.7057	11.6005	2200.21	953.957	1971.33	2.93001	63.6	20.6326	172.166	888.311	6.15279	11.1034	3.53612	10.945	5.77362	9.89778	1.5509	4.36686	7.42765	5.99096	9.79492	NA	4.60088	NA	1.55191	6.50255	-1.06476	6.34407	1.17274	5.2969	-3.04997	-0.234021	2.82678	1.39008	5.19404	NA	6.04784		0	0
199	ENSCAFG00000003811	ENSCAFG00000003811	2.03285	0	0	124.602	20.4837	48.1358	2.93001	4.10323	3.43877	26.487	20.9912	1.0235	6.96119	-3.32193	5.58904	-3.32193	4.35641	1.5509	1.78189	4.72721	2.03676	4.39172	NA	-0.406538	NA	1.43004	7.36772	-2.91539	5.99557	-2.91539	4.76294	1.95744	2.18843	5.13375	2.4433	4.79825	NA	6.04208		0	0
200	ENSCAFG00000011298	VWA2	0	0	1.00874	32.79	6.58406	16.7915	0	0.683871	0	1.89193	5.72488	-3.32193	5.03519	0.0125545	4.06966	-3.32193	2.71898	-3.32193	-3.32193	0.919858	-0.548203	2.51725	NA	-2.10029	NA	-1.22164	7.13547	2.11284	6.16995	-1.22164	4.81926	-1.22164	-1.22164	3.02014	1.55208	4.61753	NA	6.04156		0	0
201	ENSCAFG00000000480	NIPAL2	34.5585	29.9245	1.00874	518.902	346.029	134.332	0	16.4129	24.0714	144.26	175.563	5.11097	9.01932	0.0125545	7.06966	4.90325	8.43475	-3.32193	4.58925	7.17252	4.03676	7.45585	NA	2.14832	NA	2.96265	6.871	-2.13577	4.92134	2.75493	6.28643	-5.47025	2.44093	5.0242	1.88844	5.30752	NA	6.02626		0	0
202	ENSCAFG00000024908	PLA2G4E	40.657	83.695	0.50437	1519	907.868	483.596	8.79002	30.0903	0	8.98666	422.687	5.34543	10.5689	-0.987445	8.91766	6.38707	9.82634	3.13587	-3.32193	3.16779	4.91123	8.72345	NA	3.75843	NA	1.587	6.81047	-4.74588	5.15923	2.62864	6.06791	-0.622563	-7.08036	-0.590645	1.1528	4.96502	NA	6.01254		0	0
203	ENSCAFG00000018474	ENSCAFG00000018474	2.03285	116.892	0	56.5628	2776.28	94.0326	2.93001	11.6258	0	0	1093.45	1.0235	5.82178	-3.32193	6.55509	6.86904	11.4389	1.5509	-3.32193	-3.32193	3.53926	10.0947	NA	1.93216	NA	-0.908651	3.88963	-5.25408	4.62293	4.93688	9.50678	-0.381251	-5.25408	-5.25408	1.6071	8.16252	NA	6.00645		0	0
204	ENSCAFG00000010068	TNNI2	52.8541	24.3136	1.00874	1173.06	268.483	1768.71	5.86002	45.8194	3.43877	61.0147	403.604	5.72394	10.1961	0.0125545	10.7885	4.60369	8.06869	2.5509	1.78189	5.93109	5.51789	8.6568	NA	3.6818	NA	2.04215	6.51427	-3.66924	7.10668	0.921897	4.38689	-1.13089	-1.8999	2.24929	1.83609	4.975	NA	6.00262		0	0
205	ENSCAFG00000004321	TSPAN1	77.2483	97.2545	88.7691	1818.21	3275.2	30256.1	32.2301	248.929	85.9693	1655.44	6033.07	6.27143	10.8283	6.47199	14.8849	6.60369	11.6774	5.01034	6.42575	10.693	7.95959	12.5587	NA	6.46341	NA	-0.191976	4.36489	0.00857843	8.42153	0.140285	5.21396	-1.45307	-0.0376584	4.22959	1.49618	6.09527	NA	6.00013		0	0
206	ENSCAFG00000006409	SH3RF2	14.23	23.3785	1.51311	637.766	383.338	381.728	2.93001	12.3097	0	64.7986	188.921	3.83086	9.31688	0.597517	8.5764	4.54711	8.58247	1.5509	-3.32193	6.01789	3.62172	7.56164	NA	2.82962	NA	1.00124	6.48726	-2.23211	5.74678	1.71749	5.75285	-1.27872	-6.15155	3.18827	0.792099	4.73202	NA	5.99563		0	0
207	ENSCAFG00000011800	VSIG8	26.4271	8.41625	0	431.189	38.7728	73.8828	0	6.15484	0	20.8112	150.755	4.72394	8.75218	-3.32193	6.20717	3.07318	5.27697	-3.32193	-3.32193	4.37929	2.62172	7.23606	NA	0.754998	NA	3.96895	7.99718	-4.07693	5.45217	2.31818	4.52197	-4.07693	-4.07693	3.62429	1.86672	6.48107	NA	5.99044		0	0
208	ENSCAFG00000024556	ENSCAFG00000024556	0	4.20813	0	20.4938	81.2034	40.2997	0	25.9871	0	12.7705	87.7815	-3.32193	4.35711	-3.32193	5.3327	2.07318	6.34347	-3.32193	-3.32193	3.67475	4.69972	6.45585	NA	-0.638576	NA	-2.68335	4.99569	-2.68335	5.97127	2.71175	6.98204	-2.68335	-2.68335	4.31332	5.3383	7.09442	NA	5.983		0	0
209	ENSCAFG00000003200	SH3YL1	44.7227	46.757	2.01748	1082.89	571.35	933.61	2.93001	32.142	0	258.721	503.79	5.48294	10.0807	1.01255	9.86668	5.54711	9.15823	1.5509	-3.32193	8.01526	5.00639	8.97668	NA	3.71998	NA	1.76296	6.36069	-2.70742	6.1467	1.82713	5.43825	-2.16907	-7.04191	4.29528	1.28641	5.2567	NA	5.98188		0	0
210	ENSCAFG00000014859	ENSCAFG00000014859	128.07	988.442	2.01748	896.808	22316.3	12466	99.6203	388.439	220.081	1165.43	13306.5	7.00078	9.80865	1.01255	13.6057	9.94901	14.4458	6.63837	7.78189	10.1866	8.60154	13.6998	NA	6.64045	NA	0.360332	3.1682	-5.6279	6.96526	3.30856	7.80536	-0.00208518	1.14144	3.54619	1.96109	7.05939	NA	5.97961		0	0
211	ENSCAFG00000014071	C5IY80_CANFA	30.4928	17.7676	1.00874	777.944	724.978	371.653	11.72	11.6258	72.2142	559.538	156.48	4.93039	9.60352	0.0125545	8.53781	4.15118	9.50179	3.5509	6.17421	9.12809	3.53926	7.28984	NA	3.23686	NA	1.69354	6.36666	-3.2243	5.30095	0.914322	6.26493	0.314046	2.93735	5.89123	0.302401	4.05298	NA	5.97752		0	0
212	ENSCAFG00000010529	PCSK6	34.5585	20.5731	12.6093	687.771	167.528	298.889	0	4.10323	10.3163	45.8793	117.36	5.11097	9.42578	3.65641	8.22347	4.36268	7.38826	-3.32193	3.36686	5.51977	2.03676	6.8748	NA	2.36898	NA	2.74199	7.05681	1.28743	5.85449	1.99371	5.01928	-5.69091	0.997877	3.15079	-0.33222	4.50582	NA	5.97686		1	0
213	ENSCAFG00000012809	MPZL3	0	5.61084	5.0437	74.5973	70.2299	66.0467	0	6.15484	0	16.5544	24.8078	-3.32193	6.22105	2.33448	6.04542	2.48822	6.13401	-3.32193	-3.32193	4.04914	2.62172	4.63272	NA	0.160113	NA	-3.48204	6.06094	2.17437	5.8853	2.3281	5.9739	-3.48204	-3.48204	3.88903	2.46161	4.47261	NA	5.97338		0	0
214	ENSCAFG00000002808	TMPRSS11B	215.482	164.585	11.0961	7267.09	2543.64	2400.07	20.5101	70.4387	61.8979	752.042	1913.07	7.75142	12.8272	3.47199	11.2289	7.36268	11.3127	4.35826	5.95182	9.55467	6.1383	10.9017	NA	5.81653	NA	1.93489	7.01063	-2.34454	5.41233	1.54615	5.49615	-1.45827	0.135288	3.73814	0.321767	5.08514	NA	5.97304		0	0
215	ENSCAFG00000010190	TMPRSS2	30.4928	55.1732	1.51311	873.855	504.778	1637.73	8.79002	26.671	13.7551	203.382	405.513	4.93039	9.77125	0.597517	10.6775	5.7859	8.9795	3.13587	3.78189	7.66805	4.7372	8.6636	NA	3.83737	NA	1.09302	5.93387	-3.23986	6.84011	1.94852	5.14213	-0.701508	-0.0554818	3.83068	0.899824	4.82623	NA	5.97204		0	0
216	ENSCAFG00000013078	CST6	746.056	347.404	23.201	22759.6	4684.92	16424.4	52.7401	860.994	44.704	313.587	16614.6	9.54314	14.4742	4.53612	14.0036	8.44047	12.1938	5.72083	5.48233	8.29272	9.74986	14.0202	NA	7.59808	NA	1.94506	6.8761	-3.06197	6.40547	0.842388	4.59573	-1.87725	-2.11575	0.69464	2.15178	6.42208	NA	5.9591		0	0
217	ENSCAFG00000017558	S100A9	8846.97	11765.5	347.007	279213	117634	276271	1110.47	10648.6	2885.13	47505.9	161599	13.111	18.091	8.43882	18.0757	13.5223	16.8439	10.117	11.4944	15.5358	13.3784	17.3021	NA	11.7135	NA	1.39749	6.37753	-3.27466	6.36225	1.80879	5.13046	-1.59652	-0.219057	3.82234	1.66489	5.58858	NA	5.95675		0	0
218	ENSCAFG00000023511	LIPM	6.09855	4.6757	1.51311	248.385	179.233	225.007	2.93001	4.10323	0	10.4056	137.397	2.60847	7.95643	0.597517	7.81382	2.22518	7.48569	1.5509	-3.32193	3.37929	2.03676	7.10221	NA	1.80377	NA	0.804701	6.15267	-1.20625	6.01006	0.421416	5.68192	-0.252861	-5.12569	1.57552	0.232993	5.29844	NA	5.94822		0	0
219	ENSCAFG00000008082	ENSCAFG00000008082	24.3942	12.1568	1.51311	330.36	122.171	237.32	0	10.9419	0	70.0014	172.701	4.60847	8.36789	0.597517	7.89069	3.60369	6.93276	-3.32193	-3.32193	6.12931	3.4518	7.43213	NA	1.78791	NA	2.82056	6.57998	-1.19039	6.10278	1.81578	5.14485	-5.10984	-5.10984	4.3414	1.66389	5.64422	NA	5.94254		0	0
220	ENSCAFG00000018605	SH2D1A	50.8213	32.7299	1.00874	575.465	1371.68	672.781	11.72	20.5161	116.918	137.638	124.039	5.66736	9.16858	0.0125545	9.39399	5.03254	10.4217	3.5509	6.86936	7.10473	4.35869	6.95465	NA	3.72441	NA	1.94295	5.44418	-3.71185	5.66958	1.30813	6.69732	-0.173504	3.14495	3.38032	0.634279	3.23024	NA	5.93703		0	0
221	ENSCAFG00000007124	FXYD3	193.121	172.066	17.653	6634.24	1776.96	7790.16	11.72	321.42	79.0917	1215.09	4583.72	7.59336	12.6957	4.14184	12.9274	7.42682	10.7952	3.5509	6.30546	10.2468	8.32831	12.1623	NA	6.20825	NA	1.38511	6.48747	-2.06641	6.71919	1.21857	4.58695	-2.65734	0.0972089	4.0386	2.12007	5.95406	NA	5.9312		0	0
222	ENSCAFG00000013651	UPK3B	0	11.6892	5.0437	93.4516	82.6665	511.582	5.86002	3.41936	0	57.2309	113.544	-3.32193	6.54615	2.33448	8.99882	3.54711	6.36923	2.5509	-3.32193	5.83872	1.77372	6.8271	NA	1.37686	NA	-4.69879	5.16929	0.957624	7.62196	2.17025	4.99237	1.17405	-4.69879	4.46186	0.396866	5.45024	NA	5.92788		0	0
223	ENSCAFG00000023974	ENSCAFG00000023974	46.7556	0	0	659.9	37.3097	5.59718	0	9.5742	0	227.504	1006.63	5.54707	9.3661	-3.32193	2.4847	-3.32193	5.22148	-3.32193	-3.32193	7.82975	3.25915	9.97531	NA	-0.231913	NA	5.77898	9.59802	-3.09001	2.71661	-3.09001	5.45339	-3.09001	-3.09001	8.06166	3.49106	10.2072	NA	5.92267		1	0
224	ENSCAFG00000024391	ENSCAFG00000024391	341.519	1552.8	8.57429	4754.56	30730	11428.3	140.64	453.407	103.163	1518.27	13943.9	8.41582	12.2151	3.10002	13.4803	10.6007	14.9074	7.13587	6.68878	10.5682	8.82466	13.7673	NA	7.6154	NA	0.800417	4.59969	-4.51539	5.86492	2.98525	7.29196	-0.479538	-0.926621	2.95281	1.20926	6.15194	NA	5.91886		0	0
225	ENSCAFG00000016661	GCNT3	2.03285	5.61084	1.00874	118.864	150.702	339.189	2.93001	7.52258	0	8.98666	224.225	1.0235	6.89317	0.0125545	8.40595	2.48822	7.23555	1.5509	-3.32193	3.16779	2.91123	7.8088	NA	1.59728	NA	-0.573777	5.29589	-1.58473	6.80866	0.890934	5.63827	-0.0463769	-4.91921	1.5705	1.31395	6.21152	NA	5.91427		0	0
226	ENSCAFG00000002653	EPCAM	38.6242	95.8518	7.06118	1139.45	1161.72	3891.16	8.79002	86.8517	24.0714	604.944	1232.76	5.27143	10.1541	2.81991	11.926	6.58273	10.182	3.13587	4.58925	9.24066	6.44048	10.2677	NA	4.85008	NA	0.421347	5.30404	-2.03018	7.0759	1.73265	5.33196	-1.71422	-0.260837	4.39057	1.5904	5.41759	NA	5.90397		0	0
227	ENSCAFG00000006334	GRTP1	26.4271	28.5218	3.53059	852.541	473.321	1207.87	2.93001	50.6065	10.3163	87.5017	657.407	4.72394	9.73563	1.81991	10.2383	4.83399	8.88667	1.5509	3.36686	6.45124	5.66125	9.36064	NA	3.718	NA	1.00594	6.01763	-1.89809	6.52025	1.11599	5.16867	-2.1671	-0.351144	2.73324	1.94325	5.64264	NA	5.90218		0	0
228	ENSCAFG00000023324	S100A12	4319.81	4076.74	124.579	135278	31270.6	49061.5	383.831	1140.7	1179.5	20103.6	24082.7	12.0768	17.0456	6.96092	15.5823	11.9932	14.9325	8.58433	10.204	14.2952	10.1557	14.5557	NA	9.95418	NA	2.12257	7.09138	-2.99326	5.62812	2.03902	4.97834	-1.36985	0.249778	4.34099	0.20152	4.60153	NA	5.89928		0	0
229	ENSCAFG00000016662	SOX15	36.5913	24.3136	4.53933	1122.24	410.406	1231.38	2.93001	44.4516	13.7551	149.935	660.27	5.19343	10.1322	2.18248	10.2661	4.60369	8.68091	1.5509	3.78189	7.2282	5.47416	9.36691	NA	3.80093	NA	1.3925	6.33123	-1.61845	6.46513	0.802759	4.87997	-2.25003	-0.0190411	3.42726	1.67323	5.56598	NA	5.89211		0	0
230	ENSCAFG00000012791	CD3D	103.675	42.0813	1.00874	1424.73	1573.59	2319.47	20.5101	239.355	89.408	743.528	749.96	6.69593	10.4765	0.0125545	11.1796	5.39511	10.6198	4.35826	6.48233	9.53824	7.90301	9.55067	NA	4.87297	NA	1.82296	5.6035	-4.86042	6.30661	0.522135	5.74687	-0.514712	1.60936	4.66527	3.03004	4.6777	NA	5.88566		0	0
231	ENSCAFG00000012802	CD3E_CANFA	144.332	89.3058	3.02622	2424.82	2633.62	2251.19	26.3701	117.626	106.602	1121.44	636.416	7.17325	11.2437	1.59752	11.1365	6.48068	11.3628	4.72083	6.73609	10.1311	6.87806	9.31383	NA	5.37007	NA	1.80318	5.8736	-3.77255	5.7664	1.11061	5.99276	-0.649239	1.36602	4.76107	1.50799	3.94376	NA	5.87759		0	0
232	ENSCAFG00000012454	GZMH	30.4928	11.6892	0.50437	254.123	493.073	256.351	2.93001	8.89033	10.3163	223.721	72.5152	4.93039	7.98938	-0.987445	8.00198	3.54711	8.94566	1.5509	3.36686	7.80555	3.15224	6.18021	NA	2.43864	NA	2.49175	5.55074	-3.42609	5.56334	1.10847	6.50702	-0.887735	0.928216	5.36691	0.713596	3.74157	NA	5.8737		0	0
233	ENSCAFG00000019499	NMDZ1_CANFA	4.0657	3.74056	1.00874	63.1208	20.4837	50.3746	0	0	0	0.472982	8.58732	2.0235	5.98004	0.0125545	5.65463	1.90325	4.35641	-3.32193	-3.32193	-1.08014	-3.32193	3.10221	NA	-0.540909	NA	2.56441	6.52095	0.553463	6.19553	2.44416	4.89732	-2.78102	-2.78102	-0.539233	-2.78102	3.64312	NA	5.87127		0	0
234	ENSCAFG00000012614	KCNK2	2.03285	0.46757	0	46.7258	35.8465	20.1498	0	5.47097	0	14.6625	23.8537	1.0235	5.54615	-3.32193	4.3327	-1.09675	5.16376	-3.32193	-3.32193	3.87405	2.4518	4.57614	NA	-0.85306	NA	1.87656	6.39921	-2.46887	5.18576	-0.243686	6.01682	-2.46887	-2.46887	4.72711	3.30486	5.4292	NA	5.86726		0	0
235	ENSCAFG00000006935	ELF5	97.5768	23.3785	1.51311	2650.25	507.704	2062	52.7401	44.4516	41.2653	26.96	434.137	6.60847	11.3719	0.597517	11.0098	4.54711	8.98784	5.72083	5.36686	4.75275	5.47416	8.76201	NA	4.58962	NA	2.01885	6.7823	-3.9921	6.42021	-0.042508	4.39823	1.13121	0.777238	0.163131	0.884547	4.17239	NA	5.86691		0	0
236	ENSCAFG00000012865	ENSCAFG00000012865	290.698	346.002	48.9239	8614.76	7666.77	6918.11	41.0201	203.794	89.408	1463.88	2975.99	8.18338	13.0726	5.61247	12.7562	8.43463	12.9044	5.35826	6.48233	10.5156	7.67097	11.5392	NA	7.05194	NA	1.13144	6.02065	-1.43947	5.70422	1.38269	5.85246	-1.69368	-0.569608	3.46364	0.619025	4.48721	NA	5.85911		0	0
237	ENSCAFG00000003647	FAM84A	48.7884	34.6002	1.00874	1334.55	943.715	568.674	14.65	34.8774	27.5102	430.414	444.633	5.60847	10.3821	0.0125545	9.15146	5.11271	9.88221	3.87283	4.78189	8.74958	5.12422	8.79647	NA	3.94616	NA	1.66231	6.43599	-3.9336	5.2053	1.16655	5.93605	-0.0733239	0.835737	4.80342	1.17807	4.85031	NA	5.85911		0	0
238	ENSCAFG00000011945	FIGF	0	0	0	9.01726	30.7256	3.35831	0	1.36774	0	1.41895	1.90829	-3.32193	3.17269	-3.32193	1.74773	-3.32193	4.94137	-3.32193	-3.32193	0.504821	0.451797	0.932284	NA	-2.56718	NA	-0.754745	5.73987	-0.754745	4.31492	-0.754745	7.50855	-0.754745	-0.754745	3.072	3.01898	3.49947	NA	5.85445		0	0
239	ENSCAFG00000003882	DDO	6.09855	0	0	49.1851	12.4366	22.3887	0	2.05161	0	15.6084	22.8995	2.60847	5.62015	-3.32193	4.4847	-3.32193	3.63651	-3.32193	-3.32193	3.96425	1.03676	4.51725	NA	-1.26411	NA	3.87258	6.88426	-2.05782	5.74881	-2.05782	4.90063	-2.05782	-2.05782	5.22836	2.30087	5.78136	NA	5.84457		0	0
240	ENSCAFG00000025253	ENSCAFG00000025253	6.09855	0.46757	0	155.753	2.92625	39.1803	0	0.683871	0	26.014	70.6069	2.60847	7.28311	-3.32193	5.29206	-1.09675	1.54905	-3.32193	-3.32193	4.70122	-0.548203	6.14174	NA	-1.13607	NA	3.74453	8.41918	-2.18586	6.42812	0.0393211	2.68512	-2.18586	-2.18586	5.83729	0.587865	7.2778	NA	5.84414		0	0
241	ENSCAFG00000015896	C10orf99	71.1498	91.6437	12.1049	2622.38	935.668	3276.59	5.86002	114.207	30.9489	374.602	1635.41	6.15279	11.3567	3.59752	11.678	6.51796	9.86985	2.5509	4.95182	8.54921	6.8355	10.6754	NA	5.13093	NA	1.02185	6.22573	-1.53342	6.54704	1.38703	4.73892	-2.58003	-0.179117	3.41828	1.70457	5.5445	NA	5.83723		0	0
242	ENSCAFG00000016091	SNCG	8.1314	3.27299	4.53933	503.327	16.0944	1632.14	2.93001	3.41936	6.87754	19.3923	208.004	3.0235	8.97535	2.18248	10.6725	1.71061	4.00848	1.5509	2.78189	4.27741	1.77372	7.70047	NA	2.04824	NA	0.97526	6.92711	0.134235	8.6243	-0.337636	1.96024	-0.49734	0.733649	2.22917	-0.274519	5.65222	NA	5.83722		0	0
243	ENSCAFG00000023718	ENSCAFG00000023718	10.1643	8.88382	0	26.232	261.168	39.1803	0	2.05161	3.43877	7.09473	106.864	3.34543	4.71326	-3.32193	5.29206	3.15118	8.02883	-3.32193	1.78189	2.82675	1.03676	6.73964	NA	0.177903	NA	3.16753	4.53535	-3.49983	5.11415	2.97328	7.85093	-3.49983	1.60399	2.64885	0.858856	6.56174	NA	5.83348		0	0
244	ENSCAFG00000010505	CCL20	10.1643	2.33785	0	27.0518	38.7728	59.3301	0	0.683871	13.7551	20.3382	84.9191	3.34543	4.75765	-3.32193	5.89069	1.22518	5.27697	-3.32193	3.78189	4.34612	-0.548203	6.40802	NA	-0.524289	NA	3.86972	5.28194	-2.79764	6.41498	1.74947	5.80126	-2.79764	4.30618	4.87041	-0.0239141	6.93231	NA	5.83273		0	0
245	ENSCAFG00000016816	PRR15L	0	1.87028	1.00874	11.4765	80.4718	71.6439	0	9.5742	0	16.5544	32.441	-3.32193	3.52061	0.0125545	6.16277	0.903253	6.33041	-3.32193	-3.32193	4.04914	3.25915	5.01975	NA	-0.493779	NA	-2.82815	4.01439	0.506334	6.65655	1.39703	6.82419	-2.82815	-2.82815	4.54292	3.75293	5.51353	NA	5.83171		0	0
246	ENSCAFG00000013898	ANKK1	54.887	107.073	4.03496	1726.4	1151.48	1286.23	5.86002	57.4452	10.3163	237.91	924.569	5.77839	10.7535	2.01255	10.3289	6.74246	10.1693	2.5509	3.36686	7.89427	5.84411	9.85264	NA	4.58568	NA	1.19271	6.16786	-2.57313	5.74325	2.15677	5.58359	-2.03478	-1.21883	3.30859	1.25843	5.26695	NA	5.83157		0	0
247	ENSCAFG00000017638	ENSCAFG00000017638	2.03285	4.6757	0	18.8543	28.5309	66.0467	0	0.683871	3.43877	12.2975	36.2576	1.0235	4.23682	-3.32193	6.04542	2.22518	4.83445	-3.32193	1.78189	3.6203	-0.548203	5.18021	NA	-0.788675	NA	1.81218	5.02549	-2.53325	6.83409	3.01386	5.62313	-2.53325	2.57057	4.40897	0.240472	5.96889	NA	5.82757		0	0
248	ENSCAFG00000011947	GPX5_CANFA	4.0657	0	0	46.7258	1.46312	24.6276	0	0	0	2.83789	1.90829	2.0235	5.54615	-3.32193	4.6222	-3.32193	0.549052	-3.32193	-3.32193	1.50482	-3.32193	0.932284	NA	-2.25284	NA	4.27635	7.79899	-1.06909	6.87505	-1.06909	2.80189	-1.06909	-1.06909	3.75766	-1.06909	3.18513	NA	5.82531		0	0
249	ENSCAFG00000024752	ENSCAFG00000024752	0	2.33785	0	5.73826	84.8612	7.83605	0	0.683871	0	1.89193	46.7532	-3.32193	2.52061	-3.32193	2.97013	1.22518	6.40703	-3.32193	-3.32193	0.919858	-0.548203	5.54699	NA	-1.85776	NA	-1.46417	4.37837	-1.46417	4.82789	3.08294	8.26479	-1.46417	-1.46417	2.77762	1.30956	7.40475	NA	5.82369		0	0
250	ENSCAFG00000014090	LY6D	1101.81	249.682	117.014	37861.8	1706	7422.98	41.0201	38.2968	41.2653	560.484	2551.39	10.1057	15.2085	6.87054	12.8578	7.96395	10.7364	5.35826	5.36686	9.13053	5.25915	11.3171	NA	7.11151	NA	2.99414	8.09695	-0.240974	5.74627	0.852439	3.62489	-1.75325	-1.74465	2.01902	-1.85236	4.20556	NA	5.8227		0	0
251	ENSCAFG00000001675	ENSCAFG00000001675	38.6242	6.54598	3.02622	582.023	93.6399	230.604	0	15.729	27.5102	107.84	194.646	5.27143	9.18493	1.59752	7.84927	2.71061	6.54905	-3.32193	4.78189	6.75275	3.97536	7.60471	NA	2.0466	NA	3.22483	7.13834	-0.449081	5.80268	0.664011	4.50245	-5.36853	2.7353	4.70615	1.92876	5.55811	NA	5.81449		1	0
252	ENSCAFG00000019509	LRRC26	18.2957	2.33785	1.51311	267.239	68.7668	713.081	2.93001	6.83871	3.43877	4.25684	74.4235	4.19343	8.06199	0.597517	9.47792	1.22518	6.10364	1.5509	1.78189	2.08978	2.77372	6.21769	NA	2.06815	NA	2.12528	5.99383	-1.47063	7.40977	-0.84297	4.03549	-0.517247	-0.286258	0.0216316	0.705573	4.14953	NA	5.81303		0	0
253	ENSCAFG00000006924	EHF	85.3797	99.1248	5.54807	2304.32	1194.64	1830.28	8.79002	64.2839	34.3877	617.242	862.549	6.41582	11.1701	2.47199	10.8378	6.63117	10.2224	3.13587	5.10382	9.26969	6.00639	9.75246	NA	4.93225	NA	1.48357	6.23788	-2.46026	5.9056	1.69893	5.29011	-1.79638	0.171574	4.33745	1.07414	4.82022	NA	5.8112		0	0
254	ENSCAFG00000006959	PROM2	103.675	98.1896	6.55681	2624.84	1263.41	536.21	2.93001	23.9355	30.9489	408.657	559.13	6.69593	11.358	2.71299	9.06665	6.6175	10.3031	1.5509	4.95182	8.67475	4.58108	9.12704	NA	4.43168	NA	2.26425	6.92633	-1.71869	4.63497	2.18582	5.87142	-2.88078	0.520137	4.24306	0.149398	4.69536	NA	5.81091		1	0
255	ENSCAFG00000012306	SPTBN2	107.741	101.93	15.1311	3481.48	1655.52	1825.8	8.79002	63.6	17.1939	481.023	629.737	6.75142	11.7655	3.91945	10.8343	6.67144	10.6931	3.13587	4.10382	8.90996	5.99096	9.29861	NA	5.29383	NA	1.4576	6.47166	-1.37438	5.54049	1.37761	5.39925	-2.15796	-1.19	3.61614	0.69713	4.00478	NA	5.8038		0	0
256	ENSCAFG00000019467	RNF208	4.0657	1.40271	0	82.7948	7.31562	107.466	0	3.41936	0	7.56772	15.2664	2.0235	6.37147	-3.32193	6.74773	0.488216	2.87098	-3.32193	-3.32193	2.91986	1.77372	3.93228	NA	-0.471682	NA	2.49519	6.84315	-2.85025	7.21942	0.959898	3.34266	-2.85025	-2.85025	3.39154	2.24541	4.40397	NA	5.80174		0	0
257	ENSCAFG00000008510	CHMP4C	30.4928	1.40271	5.54807	755.81	10.2419	469.044	0	6.83871	0	23.6491	40.0742	4.93039	9.56188	2.47199	8.87358	0.488216	3.35641	-3.32193	-3.32193	4.56371	2.77372	5.3246	NA	1.46848	NA	3.46192	8.0934	1.00351	7.4051	-0.980263	1.88793	-4.79041	-4.79041	3.09524	1.30525	3.85612	NA	5.79548		0	0
258	ENSCAFG00000014498	PVRIG	22.3614	16.8325	0.50437	343.476	510.63	396.28	5.86002	20.5161	10.3163	55.3389	96.3689	4.48294	8.42406	-0.987445	8.63038	4.07318	8.99614	2.5509	3.36686	5.79022	4.35869	6.5905	NA	2.89565	NA	1.58728	5.52841	-3.8831	5.73473	1.17753	6.10048	-0.344748	0.471203	2.89457	1.46304	3.69484	NA	5.78787		0	0
259	ENSCAFG00000012944	TCHHL1	4.0657	0.935139	0.50437	124.602	19.0206	31.3442	0	1.36774	0	10.4056	25.762	2.0235	6.96119	-0.987445	4.97013	-0.0967467	4.24949	-3.32193	-3.32193	3.37929	0.451797	4.68717	NA	-0.386164	NA	2.40967	7.34735	-0.601282	5.35629	0.289417	4.63566	-2.93576	-2.93576	3.76545	0.837961	5.07334	NA	5.77977		0	0
260	ENSCAFG00000010028	IFITM10	6.09855	1.87028	2.01748	177.886	63.6459	50.3746	0	3.41936	6.87754	37.8386	26.7161	2.60847	7.47481	1.01255	5.65463	0.903253	5.992	-3.32193	2.78189	5.24179	1.77372	4.73964	NA	0.595214	NA	2.01325	6.87959	0.41734	5.05941	0.308039	5.39678	-3.91714	2.18668	4.64657	1.17851	4.14442	NA	5.7786		0	0
261	ENSCAFG00000004761	LYPD3	613.921	184.222	28.7491	17577.1	1634.31	2857.92	8.79002	109.419	85.9693	1292.19	1098.22	9.26191	14.1014	4.84544	11.4807	7.52531	10.6745	3.13587	6.42575	10.3356	6.77372	10.101	NA	6.30845	NA	2.95346	7.79296	-1.46301	5.1723	1.21685	4.36602	-3.17258	0.117299	4.02715	0.465275	3.79251	NA	5.77709		0	0
262	ENSCAFG00000005175	SCEL	146.365	82.7598	4.53933	3503.62	1558.23	2299.32	17.58	146.348	85.9693	494.739	1143.07	7.19343	11.7746	2.18248	11.167	6.37086	10.6057	4.13587	6.42575	8.95053	7.19326	10.1587	NA	5.41518	NA	1.77825	6.35945	-3.2327	5.75181	0.955679	5.19051	-1.27931	1.01057	3.53535	1.77808	4.74352	NA	5.76726		0	0
263	ENSCAFG00000020108	SLC44A3	2.03285	2.33785	3.02622	76.2368	38.0412	126.496	0	2.73549	0	17.5003	55.3405	1.0235	6.25242	1.59752	6.98295	1.22518	5.24949	-3.32193	-3.32193	4.12931	1.4518	5.79026	NA	0.395214	NA	0.62829	5.8572	1.2023	6.58774	0.829967	4.85428	-3.71714	-3.71714	3.7341	1.05658	5.39505	NA	5.76641		0	0
264	ENSCAFG00000005330	SH2D4A	12.1971	10.7541	2.52185	166.409	180.696	101.869	0	4.10323	6.87754	65.2716	62.0196	3.60847	7.37859	1.33448	6.67057	3.42682	7.49742	-3.32193	2.78189	6.02838	2.03676	5.95465	NA	1.41692	NA	2.19155	5.96167	-0.0824365	5.25365	2.0099	6.0805	-4.73885	1.36497	4.61146	0.61984	4.53773	NA	5.76527		0	0
265	ENSCAFG00000023504	ENSCAFG00000023504	664.742	530.224	3.02622	6509.64	19595.6	4832.61	61.5302	1465.54	794.356	4820.64	26183.7	9.37665	12.6684	1.59752	12.2386	9.05046	14.2582	5.94322	9.63364	12.235	10.5172	14.6764	NA	7.29701	NA	2.07964	5.37135	-5.6995	4.94157	1.75345	6.96123	-1.35379	2.33663	4.938	3.2202	7.37937	NA	5.75805		0	0
266	ENSCAFG00000003578	EPHA1	107.741	160.376	15.6355	4144.66	1508.48	2895.98	20.5101	49.2387	37.8265	746.366	1217.49	6.75142	12.017	3.96675	11.4998	7.32532	10.5589	4.35826	5.24132	9.54374	5.62172	10.2497	NA	5.60469	NA	1.14673	6.41234	-1.63794	5.89514	1.72062	4.95419	-1.24644	-0.36337	3.93904	0.0170268	4.645	NA	5.75389		0	0
267	ENSCAFG00000009461	PHYHIP	4.0657	2.80542	1.51311	90.1726	75.3509	66.0467	0	3.41936	6.87754	23.6491	46.7532	2.0235	6.49462	0.597517	6.04542	1.48822	6.23555	-3.32193	2.78189	4.56371	1.77372	5.54699	NA	0.512207	NA	1.5113	5.98241	0.0853102	5.53321	0.976009	5.72335	-3.83413	2.26969	4.05151	1.26152	5.03479	NA	5.74632		0	0
268	ENSCAFG00000005656	S15A1_CANFA	2.03285	0.935139	0.50437	40.1678	10.9734	21.2693	0	0	0	29.7979	10.4956	1.0235	5.32797	-0.987445	4.4107	-0.0967467	3.45594	-3.32193	-3.32193	4.89714	-3.32193	3.39172	NA	-1.34091	NA	2.36441	6.66888	0.353463	5.75161	1.24416	4.79685	-1.98102	-1.98102	6.23805	-1.98102	4.73262	NA	5.73911		0	0
269	ENSCAFG00000017746	AP1M2	28.4599	51.4327	6.05244	1064.86	639.385	1073.54	2.93001	52.6581	51.5816	323.047	581.076	4.83086	10.0564	2.59752	10.0682	5.68461	9.32054	1.5509	5.68878	8.3356	5.71858	9.18258	NA	4.0765	NA	0.754364	5.97995	-1.47898	5.99166	1.60812	5.24405	-2.52559	1.61229	4.2591	1.64209	5.10609	NA	5.73855		0	0
270	ENSCAFG00000008672	RXFP1	0	1.87028	189.643	27.8715	44.6253	314.562	0	1.36774	3.43877	1.41895	24.8078	-3.32193	4.80072	7.56714	8.2972	0.903253	5.47979	-3.32193	1.78189	0.504821	0.451797	4.63272	NA	0.455667	NA	-3.7776	4.34505	7.11148	7.84153	0.447586	5.02412	-3.7776	1.32623	0.0491531	-0.00387069	4.17706	NA	5.7369		0	0
271	ENSCAFG00000007275	IL1F10	2.03285	0.935139	0	128.701	32.1887	47.0163	2.93001	2.73549	0	5.20281	36.2576	1.0235	7.00788	-3.32193	5.55509	-0.0967467	5.00848	1.5509	-3.32193	2.37929	1.4518	5.18021	NA	0.121506	NA	0.901998	6.88637	-3.44343	5.43358	-0.218253	4.88698	1.4294	-3.44343	2.25778	1.33029	5.05871	NA	5.73564		0	0
272	ENSCAFG00000020249	CLCA2	219.548	226.304	12.1049	7762.22	4149.42	2143.72	23.4401	194.219	37.8265	669.743	3065.67	7.77839	12.9223	3.59752	11.0659	7.82212	12.0187	4.5509	5.24132	9.38746	7.60154	11.582	NA	6.27009	NA	1.5083	6.65216	-2.67258	4.79581	1.55202	5.7486	-1.71919	-1.02877	3.11737	1.33145	5.31189	NA	5.73219		0	0
273	ENSCAFG00000019527	CLIC3	146.365	105.671	26.7316	3743.8	1136.85	6325.93	11.72	118.31	30.9489	500.888	1819.56	7.19343	11.8703	4.74047	12.6271	6.72343	10.1508	3.5509	4.95182	8.96834	6.88642	10.8294	NA	5.81893	NA	1.3745	6.05136	-1.07846	6.80813	0.904499	4.33189	-2.26803	-0.867115	3.14941	1.06749	5.01044	NA	5.73046		0	0
274	ENSCAFG00000006942	SLC5A8	24.3942	72.0057	0	795.978	1308.03	70.5245	8.79002	19.8323	20.6326	126.759	207.05	4.60847	9.63659	-3.32193	6.14005	6.17004	10.3532	3.13587	4.36686	6.98595	4.30978	7.69383	NA	2.98044	NA	1.62802	6.65614	-6.30237	3.15961	3.1896	7.37274	0.155422	1.38641	4.0055	1.32933	4.71339	NA	5.7295		0	0
275	ENSCAFG00000014118	ATP13A5	2.03285	0	0	9.01726	13.8997	34.7025	0	1.36774	0	12.2975	17.1746	1.0235	3.17269	-3.32193	5.11697	-3.32193	3.79698	-3.32193	-3.32193	3.6203	0.451797	4.10221	NA	-1.6981	NA	2.7216	4.87079	-1.62383	6.81507	-1.62383	5.49508	-1.62383	-1.62383	5.31839	2.14989	5.80031	NA	5.72698		0	0
276	ENSCAFG00000014215	C11orf53	0	0	0.50437	0.819751	8.77874	172.393	0	0.683871	0	1.41895	13.3581	-3.32193	-0.286742	-0.987445	7.42956	-3.32193	3.13401	-3.32193	-3.32193	0.504821	-0.548203	3.73964	NA	-2.30029	NA	-1.02164	2.01354	1.31284	9.72985	-1.02164	5.4343	-1.02164	-1.02164	2.80511	1.75208	6.03993	NA	5.7259		0	0
277	ENSCAFG00000002628	EPS8L1	209.384	107.073	17.653	5168.53	1742.58	6891.25	32.2301	194.219	61.8979	525.483	1555.26	7.71	12.3355	4.14184	12.7505	6.74246	10.767	5.01034	5.95182	9.0375	7.60154	10.6029	NA	6.24124	NA	1.46877	6.0943	-2.0994	6.50931	0.501221	4.52577	-1.2309	-0.289418	2.79627	1.36031	4.3617	NA	5.7098		0	0
278	ENSCAFG00000001179	WNT3A	0	0.935139	0	35.2493	8.77874	5.59718	0	0.683871	0	9.45965	2.86244	-3.32193	5.13952	-3.32193	2.4847	-0.0967467	3.13401	-3.32193	-3.32193	3.24179	-0.548203	1.51725	NA	-2.12215	NA	-1.19978	7.26167	-1.19978	4.60685	2.0254	5.25616	-1.19978	-1.19978	5.36393	1.57394	3.63939	NA	5.70823		0	0
279	ENSCAFG00000010222	BARX2	105.708	133.257	15.1311	2762.56	1365.83	1850.43	2.93001	104.632	17.1939	305.547	1339.62	6.72394	11.4318	3.91945	10.8536	7.05807	10.4156	1.5509	4.10382	8.25525	6.70918	10.3876	NA	5.19231	NA	1.53163	6.23948	-1.27286	5.66133	1.86576	5.22325	-3.64141	-1.08849	3.06294	1.51687	5.1953	NA	5.70802		0	0
280	ENSCAFG00000016866	RAB25_CANFA	154.497	190.768	17.653	5240.67	1716.24	5401.28	23.4401	136.09	72.2142	927.991	2430.21	7.27143	12.3555	4.14184	12.3991	7.57568	10.745	4.5509	6.17421	9.85797	7.08842	11.2469	NA	6.12565	NA	1.14578	6.22988	-1.98382	6.27343	1.45002	4.61938	-1.57475	0.0485557	3.73231	0.962767	5.12121	NA	5.70757		0	0
281	ENSCAFG00000013853	A2ML1	36.5913	6.07841	0	763.188	754.24	0	0	0	0	91.2856	7.63318	5.19343	9.57589	-3.32193	-3.32193	2.60369	9.55888	-3.32193	-3.32193	6.51232	-3.32193	2.93228	NA	-0.433732	NA	5.62716	10.0096	-2.8882	-2.8882	3.03743	9.99261	-2.8882	-2.8882	6.94605	-2.8882	3.36602	NA	5.70468		0	0
282	ENSCAFG00000012523	CLDN4	52.8541	68.2652	5.0437	1327.18	785.698	1365.71	5.86002	44.4516	10.3163	310.276	802.438	5.72394	10.3741	2.33448	10.4154	6.09308	9.61783	2.5509	3.36686	8.27741	5.47416	9.64825	NA	4.43531	NA	1.28863	5.93883	-2.10083	5.98012	1.65776	5.18252	-1.88441	-1.06846	3.8421	1.03885	5.21293	NA	5.70049		0	0
283	ENSCAFG00000023437	SEC14L4	2.03285	0.46757	4.03496	73.7776	2.92625	669.423	0	2.73549	3.43877	38.3116	20.9912	1.0235	6.20511	2.01255	9.38677	-1.09675	1.54905	-3.32193	1.78189	5.25971	1.4518	4.39172	NA	0.0138362	NA	1.00967	6.19127	1.99872	9.37294	-1.11058	1.53522	-3.33576	1.76806	5.24587	1.43796	4.37788	NA	5.69981		0	0
284	ENSCAFG00000008972	PAK6	12.1971	25.2488	1.00874	292.651	201.911	75.0022	0	10.2581	10.3163	88.9207	53.4322	3.60847	8.19304	0.0125545	6.22886	4.65814	7.65758	-3.32193	3.36686	6.47445	3.35869	5.73964	NA	1.66318	NA	1.94528	6.52985	-1.65063	4.56568	2.99496	5.99439	-4.98511	1.70367	4.81126	1.6955	4.07645	NA	5.69664		0	0
285	ENSCAFG00000013653	ENSCAFG00000013653	233.778	112.684	41.8627	6559.65	1048.33	11839.2	23.4401	159.342	68.7754	1297.39	4316.56	7.86899	12.6794	5.38759	13.5313	6.81614	10.0339	4.5509	6.10382	10.3414	7.31598	12.0757	NA	6.38792	NA	1.48107	6.29148	-1.00033	7.14335	0.428219	3.64595	-1.83702	-0.284102	3.95347	0.928059	5.68774	NA	5.6936		0	0
286	ENSCAFG00000018164	CCL4_CANFA	60.9855	82.2923	35.8103	1755.09	1454.35	2861.28	5.86002	71.1226	137.551	1362.19	645.004	5.93039	10.7773	5.1623	11.4824	6.36268	10.5062	2.5509	7.10382	10.4117	6.15224	9.33316	NA	5.2317	NA	0.69869	5.54562	-0.0694029	6.25074	1.13098	5.27445	-2.6808	1.87212	5.18001	0.920532	4.10146	NA	5.69027		1	0
287	ENSCAFG00000020052	FRRS1	26.4271	36.938	13.618	785.321	312.377	174.632	0	10.9419	10.3163	169.328	135.489	4.72394	9.61714	3.76744	7.44817	5.20703	8.28714	-3.32193	3.36686	7.40367	3.4518	7.08203	NA	2.76566	NA	1.95829	6.85148	1.00178	4.68252	2.44138	5.52149	-6.08759	0.601198	4.63802	0.686139	4.31637	NA	5.68516		1	0
288	ENSCAFG00000007328	KRT80	12.1971	23.3785	2.52185	473.816	239.952	575.39	2.93001	14.3613	20.6326	141.895	98.2772	3.60847	8.88818	1.33448	9.1684	4.54711	7.9066	1.5509	4.36686	7.14868	3.84411	6.61878	NA	2.97702	NA	0.631451	5.91117	-1.64253	6.19138	1.57009	4.92959	-1.42611	1.38984	4.17166	0.867099	3.64177	NA	5.67738		0	0
289	ENSCAFG00000010667	SIDT1	8.1314	3.27299	0	90.9924	204.106	38.0608	8.79002	0.683871	6.87754	64.3256	9.54147	3.0235	6.50767	-3.32193	5.25023	1.71061	7.67317	3.13587	2.78189	6.00732	-0.548203	3.25421	NA	0.79997	NA	2.22353	5.7077	-4.1219	4.45027	0.910639	6.8732	2.3359	1.98192	5.20735	-1.34817	2.45424	NA	5.67706		0	0
290	ENSCAFG00000017037	Q66US6_CANFA	184.989	134.192	32.2797	4866.86	2098.85	19295.7	43.9501	556.671	79.0917	969.614	4980.65	7.5313	12.2488	5.01255	14.236	7.06816	11.0354	5.4578	6.30546	9.92127	9.12068	12.2821	NA	6.8381	NA	0.693201	5.41068	-1.82554	7.3979	0.230062	4.19729	-1.3803	-0.532643	3.08317	2.28258	5.44402	NA	5.66862		0	0
291	ENSCAFG00000002802	TMPRSS11A	48.7884	88.8382	1.51311	1655.08	681.816	745.544	11.72	29.4065	34.3877	705.217	978.001	5.60847	10.6927	0.597517	9.54215	6.47311	9.41324	3.5509	5.10382	9.46192	4.87806	9.93369	NA	4.22161	NA	1.38686	6.47107	-3.62409	5.32054	2.2515	5.19163	-0.670707	0.882209	5.24031	0.65645	5.71208	NA	5.66108		0	0
292	ENSCAFG00000025544	ENSCAFG00000025544	0	1.87028	0	15.5753	21.9469	13.4332	0	2.05161	0	11.3516	7.63318	-3.32193	3.96119	-3.32193	3.74773	0.903253	4.45594	-3.32193	-3.32193	3.50482	1.03676	2.93228	NA	-1.60515	NA	-1.71677	5.56634	-1.71677	5.35289	2.50841	6.0611	-1.71677	-1.71677	5.10997	2.64191	4.53744	NA	5.66011		0	0
293	ENSCAFG00000024209	OSCAR	2.03285	1.40271	0	9.83701	42.4306	29.1053	0	0.683871	0	1.89193	2.86244	1.0235	3.29822	-3.32193	4.86321	0.488216	5.40703	-3.32193	-3.32193	0.919858	-0.548203	1.51725	NA	-1.13607	NA	2.15957	4.43429	-2.18586	5.99928	1.62428	6.5431	-2.18586	-2.18586	2.05593	0.587865	2.65331	NA	5.65889		0	0
294	ENSCAFG00000019474	ARHGEF16	6.09855	10.7541	0.50437	132.8	136.071	230.604	2.93001	3.41936	6.87754	61.9607	95.4147	2.60847	7.05311	-0.987445	7.84927	3.42682	7.08821	1.5509	2.78189	5.95328	1.77372	6.57614	NA	1.67449	NA	0.933974	5.37861	-2.66194	6.17478	1.75232	5.41372	-0.123589	1.1074	4.27879	0.0992317	4.90165	NA	5.6557		0	0
295	ENSCAFG00000012214	C1orf172	6.09855	7.48111	1.51311	117.224	80.4718	100.749	0	4.10323	6.87754	45.4063	60.1113	2.60847	6.87313	0.597517	6.65463	2.90325	6.33041	-3.32193	2.78189	5.50482	2.03676	5.90956	NA	0.964814	NA	1.64365	5.90832	-0.367297	5.68981	1.93844	5.3656	-4.28674	1.81708	4.54001	1.07195	4.94475	NA	5.65457		0	0
296	ENSCAFG00000005049	CYP2S1	8.1314	2.80542	0	154.113	259.704	91.7938	8.79002	13.6774	10.3163	35.9467	145.985	3.0235	7.26785	-3.32193	6.52032	1.48822	8.02073	3.13587	3.36686	5.16779	3.77372	7.18967	NA	1.61988	NA	1.40363	5.64797	-4.9418	4.90045	-0.131661	6.40085	1.51599	1.74698	3.54791	2.15385	5.56979	NA	5.64976		0	0
297	ENSCAFG00000014361	MREG	6.09855	5.61084	3.02622	121.323	36.5781	29.1053	0	0	10.3163	20.3382	18.1288	2.60847	6.92271	1.59752	4.86321	2.48822	5.19291	-3.32193	3.36686	4.34612	-3.32193	4.18021	NA	0.0100687	NA	2.5984	6.91264	1.58745	4.85314	2.47815	5.18284	-3.332	3.35679	4.33605	-3.332	4.17014	NA	5.64954		0	0
298	ENSCAFG00000023716	TACSTD2	197.187	302.518	25.2185	6716.22	4456.68	4814.69	26.3701	319.368	106.602	1755.71	4539.83	7.62342	12.7134	4.65641	12.2332	8.24088	12.1218	4.72083	6.73609	10.7778	8.31908	12.1484	NA	6.71212	NA	0.911296	6.00131	-2.05571	5.52111	1.52875	5.40963	-1.99129	0.0239678	4.06572	1.60695	5.4363	NA	5.64402		0	0
299	ENSCAFG00000017367	NIPAL4	4.0657	0.46757	0	72.9578	21.2153	8.95549	0	1.36774	0	6.62175	21.9454	2.0235	6.18899	-3.32193	3.16277	-1.09675	4.40703	-3.32193	-3.32193	2.72721	0.451797	4.45585	NA	-1.05306	NA	3.07656	7.24205	-2.26887	4.21583	-0.0436863	5.46009	-2.26887	-2.26887	3.78027	1.50486	5.50891	NA	5.63933		0	0
300	ENSCAFG00000004890	VILL	6.09855	9.35139	1.51311	118.044	50.4778	305.606	0	10.2581	3.43877	76.6231	81.1025	2.60847	6.88318	0.597517	8.25553	3.22518	5.65758	-3.32193	1.78189	6.25971	3.35869	6.34167	NA	1.29358	NA	1.31488	5.5896	-0.696068	6.96194	1.9316	4.36399	-4.61551	0.488308	4.96612	2.0651	5.04809	NA	5.63851		0	0
301	ENSCAFG00000020395	RRAD	6.09855	11.6892	3.53059	468.078	202.643	1060.11	8.79002	32.142	24.0714	153.246	717.519	2.60847	8.8706	1.81991	10.05	3.54711	7.66279	3.13587	4.58925	7.25971	5.00639	9.48687	NA	3.22355	NA	-0.615081	5.64706	-1.40364	6.82645	0.323562	4.43925	-0.0876806	1.3657	4.03616	1.78284	6.26332	NA	5.63758		0	0
302	ENSCAFG00000013154	ENSCAFG00000013154	60.9855	104.268	19.6704	3082.26	1575.78	2265.74	14.65	99.8452	51.5816	771.434	1515.19	5.93039	11.5898	4.29796	11.1458	6.70415	10.6219	3.87283	5.68878	9.5914	6.64162	10.5653	NA	5.48939	NA	0.441003	6.10038	-1.19144	5.65637	1.21476	5.13246	-1.61656	0.199392	4.10201	1.15223	5.07589	NA	5.62974		0	0
303	ENSCAFG00000023008	ASGR1	0	3.74056	1.51311	4.91851	68.7668	887.713	2.93001	2.73549	3.43877	124.867	187.013	-3.32193	2.29822	0.597517	9.79395	1.90325	6.10364	1.5509	1.78189	6.96425	1.4518	7.54699	NA	0.436309	NA	-3.75824	1.86191	0.161208	9.35764	1.46694	5.66733	1.1146	1.34558	6.52794	1.01549	7.11068	NA	5.62896		0	0
304	ENSCAFG00000007024	DMKN	107.741	2.80542	3.53059	3497.06	5.12093	211.573	2.93001	0	6.87754	30.7438	4.77074	6.75142	11.7719	1.81991	7.72501	1.48822	2.35641	1.5509	2.78189	4.94223	-3.32193	2.25421	NA	1.65771	NA	5.09372	10.1142	0.162204	6.06731	-0.16949	0.698702	-0.106801	1.12419	3.28452	-4.97963	0.596507	NA	5.62674		0	0
305	ENSCAFG00000004848	KCTD14	2.03285	3.27299	1.00874	81.9751	29.2625	81.7188	0	3.41936	0	18.4463	62.0196	1.0235	6.35711	0.0125545	6.3526	1.71061	4.87098	-3.32193	-3.32193	4.20526	1.77372	5.95465	NA	0.239693	NA	0.783812	6.11742	-0.227138	6.1129	1.47092	4.63129	-3.56162	-3.56162	3.96557	1.53403	5.71496	NA	5.62054		0	0
306	ENSCAFG00000014530	ABLIM2	22.3614	7.94868	1.51311	499.228	168.259	380.608	2.93001	14.3613	3.43877	57.2309	109.727	4.48294	8.96356	0.597517	8.57216	2.99072	7.39454	1.5509	1.78189	5.83872	3.84411	6.77777	NA	2.69324	NA	1.7897	6.27032	-2.09572	5.87893	0.297479	4.7013	-1.14233	-0.911344	3.14548	1.15088	4.08454	NA	5.61685		0	0
307	ENSCAFG00000017931	RNF128	0	0	1.51311	25.4123	3.65781	53.7329	0	3.41936	0	0	0	-3.32193	4.66745	0.597517	5.74773	-3.32193	1.87098	-3.32193	-3.32193	-3.32193	1.77372	-3.32193	NA	-1.51891	NA	-1.80302	6.18636	2.11643	7.26664	-1.80302	3.38989	-1.80302	-1.80302	-1.80302	3.29263	-1.80302	NA	5.6143		0	0
308	ENSCAFG00000023623	IGHM	4949.99	5872.21	69.6031	66085	149027	59973.8	931.743	7837.17	8118.94	51502.1	284106	12.2732	16.012	6.12108	15.872	12.5197	17.1852	9.86379	12.9871	15.6523	12.9361	18.1161	NA	10.7428	NA	1.53043	5.26926	-4.6217	5.12927	1.77691	6.44244	-0.878989	2.2443	4.90957	2.19334	7.37329	NA	5.61366		0	0
309	ENSCAFG00000014139	ENSCAFG00000014139	16.2628	27.5866	0	318.883	576.471	312.323	8.79002	78.6452	34.3877	82.2989	3145.82	4.0235	8.31688	-3.32193	8.28689	4.7859	9.1711	3.13587	5.10382	6.3628	6.29729	11.6192	NA	2.98413	NA	1.03938	5.33276	-6.30605	5.30277	1.80177	6.18698	0.151742	2.1197	3.37868	3.31316	8.6351	NA	5.6075		0	0
310	ENSCAFG00000013961	TP63	8.1314	40.211	2.52185	480.374	430.89	164.557	2.93001	5.47097	17.1939	247.37	76.3318	3.0235	8.90801	1.33448	7.36244	5.32952	8.75118	1.5509	4.10382	7.95053	2.4518	6.25421	NA	2.73804	NA	0.285463	6.16997	-1.40356	4.6244	2.59148	6.01313	-1.18714	1.36578	5.21248	-0.286245	3.51617	NA	5.6025		0	0
311	ENSCAFG00000011877	CSTA	26.4271	0.935139	0	1238.64	1.46312	48.1358	0	2.73549	0	1.41895	7.63318	4.72394	10.2745	-3.32193	5.58904	-0.0967467	0.549052	-3.32193	-3.32193	0.504821	1.4518	2.93228	NA	-0.112972	NA	4.83692	10.3875	-3.20896	5.70201	0.0162257	0.662024	-3.20896	-3.20896	0.617793	1.56477	3.04526	NA	5.58385		0	0
312	ENSCAFG00000025410	FABP4	0	0.935139	5.54807	163.95	5.12093	26.8665	0	1.36774	10.3163	50.1361	3.81659	-3.32193	7.35711	2.47199	4.74773	-0.0967467	2.35641	-3.32193	3.36686	5.64778	0.451797	1.93228	NA	-0.763364	NA	-2.55856	8.12048	3.23535	5.5111	0.666617	3.11977	-2.55856	4.13022	6.41114	1.21516	2.69565	NA	5.58378		0	0
313	ENSCAFG00000005235	CALML5	32.5256	0	0.50437	1095.19	1.46312	42.5386	0	2.73549	0	0.472982	3.81659	5.0235	10.097	-0.987445	5.4107	-3.32193	0.549052	-3.32193	-3.32193	-1.08014	1.4518	1.93228	NA	-0.2312	NA	5.2547	10.3282	-0.756245	5.6419	-3.09073	0.780252	-3.09073	-3.09073	-0.848942	1.683	2.16348	NA	5.58344		0	0
314	ENSCAFG00000024733	CALML3	89.4454	43.9515	7.56555	2284.65	654.016	810.472	5.86002	31.4581	17.1939	182.571	157.434	6.48294	11.1578	2.91945	9.66262	5.45784	9.35318	2.5509	4.10382	7.51232	4.97536	7.29861	NA	4.4773	NA	2.00564	6.68046	-1.55785	5.18532	0.980545	4.87589	-1.92639	-0.373476	3.03502	0.498061	2.82131	NA	5.58055		0	0
315	ENSCAFG00000023480	ENSCAFG00000023480	4.0657	7.94868	0	49.1851	77.5456	33.5831	0	4.10323	20.6326	29.7979	88.7357	2.0235	5.62015	-3.32193	5.06966	2.99072	6.27697	-3.32193	4.36686	4.89714	2.03676	6.47144	NA	0.0814247	NA	1.94208	5.53872	-3.40335	4.98824	2.90929	6.19555	-3.40335	4.28543	4.81571	1.95533	6.39002	NA	5.57417		0	0
316	ENSCAFG00000012455	TREH	10.1643	13.092	1.51311	384.463	133.876	624.645	8.79002	7.52258	3.43877	73.3123	174.609	3.34543	8.5867	0.597517	9.28689	3.71061	7.06475	3.13587	1.78189	6.19598	2.91123	7.44798	NA	2.74013	NA	0.605302	5.84657	-2.14261	6.54676	0.970478	4.32462	0.395736	-0.958238	3.45585	0.171098	4.70785	NA	5.57265		0	0
317	ENSCAFG00000012230	RASL10A	2.03285	5.14327	1.00874	96.7306	34.3834	69.405	0	3.41936	0	5.67579	36.2576	1.0235	6.5959	0.0125545	6.11697	2.36268	5.10364	-3.32193	-3.32193	2.50482	1.77372	5.18021	NA	0.370108	NA	0.653396	6.22579	-0.357554	5.74686	1.99258	4.73353	-3.69204	-3.69204	2.13471	1.40362	4.8101	NA	5.56873		0	0
318	ENSCAFG00000015192	B3GNT3	14.23	4.6757	0	542.675	17.5575	209.335	2.93001	6.83871	6.87754	43.0414	204.187	3.83086	9.08395	-3.32193	7.70967	2.22518	4.13401	1.5509	2.78189	5.42765	2.77372	7.67375	NA	1.41175	NA	2.41911	7.6722	-4.73368	6.29792	0.813433	2.72227	0.139156	1.37014	4.0159	1.36198	6.262	NA	5.56413		0	0
319	ENSCAFG00000015272	FGFBP1	136.201	128.582	6.05244	4171.71	1061.5	3339.28	20.5101	175.755	0	87.5017	2528.49	7.08959	12.0264	2.59752	11.7053	7.00654	10.0519	4.35826	-3.32193	6.45124	7.45742	11.3041	NA	5.70187	NA	1.38773	6.32456	-3.10435	6.00345	1.30467	4.35002	-1.34361	-9.02379	0.749373	1.75555	5.60219	NA	5.55934		0	0
320	ENSCAFG00000023647	A7XZY9_CANFA	270.369	591.008	96.3347	8186.85	5928.58	22725.7	43.9501	763.884	550.203	10003.1	13291.3	8.07879	12.9991	6.58998	14.472	9.20703	12.5335	5.4578	9.10382	13.2882	9.57721	13.6982	NA	7.78216	NA	0.296625	5.21693	-1.19218	6.68987	1.42487	4.75131	-2.32437	1.32166	5.506	1.79505	5.91603	NA	5.5527		1	0
321	ENSCAFG00000003504	ASTN2	6.09855	0.46757	2.01748	70.4986	23.41	92.9132	0	3.41936	10.3163	1.89193	0.954147	2.60847	6.13952	1.01255	6.53781	-1.09675	4.54905	-3.32193	3.36686	0.919858	1.77372	-0.0677163	NA	0.195214	NA	2.41325	5.94431	0.81734	6.3426	-1.29196	4.35384	-3.51714	3.17164	0.724644	1.57851	-0.262931	NA	5.54691		0	0
322	ENSCAFG00000000154	ENSCAFG00000000154	4.0657	0	0.50437	30.3308	8.77874	44.7774	0	1.36774	0	3.78386	11.4498	2.0235	4.92271	-0.987445	5.4847	-3.32193	3.13401	-3.32193	-3.32193	1.91986	0.451797	3.51725	NA	-1.0312	NA	3.0547	5.95391	0.0437546	6.5159	-2.29073	4.16521	-2.29073	-2.29073	2.95106	1.483	4.54845	NA	5.54501		0	0
323	ENSCAFG00000001815	GDA	8.1314	2.80542	3.53059	100.829	107.54	66.0467	0	3.41936	6.87754	49.1902	30.5327	3.0235	6.65577	1.81991	6.04542	1.48822	6.74872	-3.32193	2.78189	5.6203	1.77372	4.93228	NA	0.956685	NA	2.06682	5.69909	0.863224	5.08873	0.531531	5.79204	-4.27861	1.82521	4.66361	0.81704	3.9756	NA	5.52662		0	0
324	ENSCAFG00000009993	ST14	67.0841	124.374	8.06992	1388.66	1383.38	1664.6	5.86002	85.4839	61.8979	728.866	1063.87	6.0679	10.4395	3.01255	10.701	6.95854	10.434	2.5509	5.95182	9.50951	6.41758	10.0551	NA	5.00149	NA	1.0664	5.43798	-1.98894	5.69947	1.95704	5.43249	-2.45059	0.950323	4.50801	1.41609	5.05362	NA	5.52331		0	0
325	ENSCAFG00000017891	DEGS2	10.1643	15.8974	0.50437	285.273	104.613	238.44	2.93001	5.47097	10.3163	127.232	45.7991	3.34543	8.1562	-0.987445	7.89748	3.99072	6.70892	1.5509	3.36686	6.99132	2.4518	5.51725	NA	2.07028	NA	1.27515	6.08592	-3.05773	5.8272	1.92044	4.63864	-0.519376	1.29657	4.92104	0.381516	3.44697	NA	5.51725		0	0
326	ENSCAFG00000014395	PYY_CANFA	0	5.14327	3.53059	12.2963	84.1296	370.533	0	55.3936	27.5102	7.56772	44.8449	-3.32193	3.62015	1.81991	8.53346	2.36268	6.39454	-3.32193	4.78189	2.91986	5.79165	5.48687	NA	0.666077	NA	-3.98801	2.95407	1.15383	7.86738	1.69661	5.72847	-3.98801	4.11582	2.25378	5.12557	4.8208	NA	5.51664		0	0
327	ENSCAFG00000018085	O77704_CANFA	199.219	144.947	12.6093	5630.87	1967.17	632.481	11.72	30.7742	41.2653	1024.48	351.126	7.63821	12.4591	3.65641	9.30488	7.17938	10.9419	3.5509	5.36686	10.0007	4.94365	8.45585	NA	5.39371	NA	2.2445	7.06543	-1.7373	3.91117	1.78567	5.54819	-1.84281	-0.0268558	4.60696	-0.450062	3.06213	NA	5.50826		0	0
328	ENSCAFG00000005000	LYPD1	0	0.935139	1.00874	11.4765	5.12093	77.2411	0	0.683871	0	5.67579	15.2664	-3.32193	3.52061	0.0125545	6.2713	-0.0967467	2.35641	-3.32193	-3.32193	2.50482	-0.548203	3.93228	NA	-1.45525	NA	-1.86668	4.97586	1.4678	7.72655	1.3585	3.81166	-1.86668	-1.86668	3.96007	0.907047	5.38753	NA	5.50469		0	0
329	ENSCAFG00000017544	S100A14	493.983	550.797	59.0113	15875.3	6285.58	13818.3	87.9002	633.265	220.081	2839.79	7434.71	8.94832	13.9545	5.88292	13.7543	9.10538	12.6178	6.4578	7.78189	11.4716	9.30667	12.8601	NA	7.94021	NA	1.0081	6.01428	-2.0573	5.81408	1.16516	4.67762	-1.48242	-0.158322	3.53135	1.36645	4.91985	NA	5.50199		0	0
330	ENSCAFG00000017547	S100A2	2565.46	2818.98	399.461	79963.4	27369.9	68702	275.421	2829.86	581.152	10689.9	39737.4	11.325	16.2871	8.64191	16.0681	11.461	14.7403	8.10549	9.18277	13.384	11.4665	15.2782	NA	10.2	NA	1.12503	6.08708	-1.55806	5.86809	1.26098	4.54033	-2.09448	-1.0172	3.18398	1.26654	5.07823	NA	5.4985		0	0
331	ENSCAFG00000010240	SLC22A18	8.1314	3.27299	0	113.945	29.2625	145.527	2.93001	2.05161	0	29.7979	51.5239	3.0235	6.8322	-3.32193	7.18514	1.71061	4.87098	1.5509	-3.32193	4.89714	1.03676	5.68717	NA	0.79997	NA	2.22353	6.03223	-4.1219	6.38517	0.910639	4.07101	0.750935	-4.1219	4.09717	0.23679	4.8872	NA	5.49614		0	0
332	ENSCAFG00000005283	CLIP4	26.4271	53.3029	1.51311	768.107	632.07	161.199	2.93001	12.3097	10.3163	142.368	95.4147	4.72394	9.58516	0.597517	7.3327	5.73614	9.30394	1.5509	3.36686	7.15348	3.62172	6.57614	NA	3.24605	NA	1.4779	6.33912	-2.64853	4.08665	2.4901	6.05789	-1.69514	0.120809	3.90743	0.375676	3.33009	NA	5.49455		0	0
333	ENSCAFG00000023190	ENSCAFG00000023190	681.005	188.898	1.51311	7939.29	3649.03	3969.52	82.0402	934.852	361.071	2449.58	21693.5	9.41152	12.9548	0.597517	11.9547	7.56146	11.8333	6.35826	8.49614	11.2583	9.86859	14.405	NA	6.75947	NA	2.65205	6.19532	-6.16195	5.19528	0.801993	5.07383	-0.401212	1.73667	4.49884	3.10912	7.6455	NA	5.48814		0	0
334	ENSCAFG00000011672	SLC15A2	16.2628	21.5082	1.00874	391.841	271.409	525.016	5.86002	21.8839	6.87754	85.1368	395.971	4.0235	8.61412	0.0125545	9.03622	4.42682	8.08433	2.5509	2.78189	6.41171	4.4518	8.62925	NA	3.09312	NA	0.930389	5.52101	-3.08056	5.9431	1.3337	4.99121	-0.542211	-0.311222	3.3186	1.35868	5.53614	NA	5.48511		0	0
335	ENSCAFG00000023959	ENSCAFG00000023959	44.7227	149.622	3.53059	758.27	3150.11	1789.98	14.65	188.065	20.6326	220.41	5518.79	5.48294	9.56657	1.81991	10.8057	7.22518	11.6212	3.87283	4.36686	7.78404	7.55508	12.4301	NA	5.19119	NA	0.291747	4.37538	-3.37128	5.61454	2.03399	6.43	-1.31836	-0.824333	2.59286	2.3639	7.23895	NA	5.4733		0	0
336	ENSCAFG00000019176	ZNF185	30.4928	61.2516	3.02622	902.546	695.715	252.993	5.86002	8.20646	13.7551	201.017	117.36	4.93039	9.81786	1.59752	7.98295	5.93668	9.44235	2.5509	3.78189	7.65118	3.03676	6.8748	NA	3.61045	NA	1.31994	6.20741	-2.01293	4.3725	2.32623	5.8319	-1.05955	0.171443	4.04073	-0.573691	3.26435	NA	5.4706		0	0
337	ENSCAFG00000025345	RELN	8.1314	0.46757	0.50437	173.787	76.814	8.95549	0	8.89033	0	19.3923	19.0829	3.0235	7.44118	-0.987445	3.16277	-1.09675	6.2633	-3.32193	-3.32193	4.27741	3.15224	4.25421	NA	0.153924	NA	2.86958	7.28725	-1.14137	3.00885	-1.25067	6.10937	-3.47585	-3.47585	4.12349	2.99831	4.10029	NA	5.46849		0	0
338	ENSCAFG00000023292	ENSCAFG00000023292	42.6899	46.757	0.50437	374.626	803.987	205.976	2.93001	19.8323	55.0203	42.0954	505.698	5.41582	8.54931	-0.987445	7.68633	5.54711	9.65103	1.5509	5.78189	5.39559	4.30978	8.98213	NA	3.16723	NA	2.24859	5.38207	-4.15468	4.5191	2.37988	6.48379	-1.61633	2.61466	2.22836	1.14254	5.8149	NA	5.46166		1	0
339	ENSCAFG00000001765	SPAM1	4.0657	0	0.50437	102.469	2.92625	6.71662	0	0	0	0	0.954147	2.0235	6.67904	-0.987445	2.74773	-3.32193	1.54905	-3.32193	-3.32193	-3.32193	-3.32193	-0.0677163	NA	-1.78595	NA	3.80945	8.46499	0.7985	4.53368	-1.53598	3.335	-1.53598	-1.53598	-1.53598	-1.53598	1.71823	NA	5.44455		0	0
340	ENSCAFG00000015203	PLEKHG6	54.887	79.4868	11.6005	2038.72	1014.68	1981.4	35.1601	38.2968	37.8265	281.897	905.486	5.77839	10.9934	3.53612	10.9523	6.31264	9.9868	5.13587	5.24132	8.13903	5.25915	9.82255	NA	5.20443	NA	0.573958	5.78901	-1.66832	5.74787	1.10821	4.78237	-0.0685672	0.0368905	2.93459	0.0547174	4.61811	NA	5.43975		0	0
341	ENSCAFG00000005122	ST6GALNAC2	54.887	28.5218	5.0437	732.038	411.869	632.481	2.93001	18.4645	24.0714	522.645	404.558	5.77839	9.51577	2.33448	9.30488	4.83399	8.68604	1.5509	4.58925	9.02969	4.20668	8.6602	NA	3.74089	NA	2.0375	5.77488	-1.40641	5.56399	1.0931	4.94515	-2.18999	0.848357	5.2888	0.465793	4.91931	NA	5.42801		1	0
342	ENSCAFG00000016731	MSX2_CANFA	6.09855	0	3.02622	69.6788	3.65781	135.452	0	1.36774	3.43877	36.8926	2.86244	2.60847	6.12265	1.59752	7.08164	-3.32193	1.87098	-3.32193	1.78189	5.20526	0.451797	1.51725	NA	-0.397215	NA	3.00568	6.51986	1.99473	7.47885	-2.92471	2.2682	-2.92471	2.17911	5.60248	0.849012	1.91446	NA	5.4223		0	0
343	ENSCAFG00000000866	DACT2	2.03285	1.40271	0	74.5973	68.0353	3.35831	0	2.73549	0	75.2042	33.3952	1.0235	6.22105	-3.32193	1.74773	0.488216	6.08821	-3.32193	-3.32193	6.23274	1.4518	5.06157	NA	-0.736068	NA	1.75957	6.95712	-2.58586	2.4838	1.22428	6.82428	-2.58586	-2.58586	6.96881	2.18786	5.79763	NA	5.42173		0	0
344	ENSCAFG00000000658	SLC44A4	8.1314	15.8974	1.51311	51.6443	218.737	2002.67	2.93001	21.8839	3.43877	69.0554	348.264	3.0235	5.69054	0.597517	10.9677	3.99072	7.77305	1.5509	1.78189	6.10968	4.4518	8.44404	NA	2.72289	NA	0.300617	2.96765	-2.12537	8.24482	1.26783	5.05017	-1.17198	-0.940995	3.38679	1.72891	5.72115	NA	5.42088		0	0
345	ENSCAFG00000007158	SLC16A12	28.4599	7.94868	0	60.6616	98.0293	39.1803	0	2.73549	3.43877	38.7845	37.2117	4.83086	5.92271	-3.32193	5.29206	2.99072	6.61514	-3.32193	1.78189	5.27741	1.4518	5.21769	NA	0.525903	NA	4.30496	5.39681	-3.84783	4.76615	2.46481	6.08924	-3.84783	1.25599	4.75151	0.925894	4.69178	NA	5.4174		0	0
346	ENSCAFG00000011390	WSCD2	16.2628	3.74056	0	28.6913	121.439	34.7025	0	3.41936	20.6326	45.4063	11.4498	4.0235	4.84254	-3.32193	5.11697	1.90325	6.92409	-3.32193	4.36686	5.50482	1.77372	3.51725	NA	0.211325	NA	3.81218	4.63122	-3.53325	4.90564	1.69193	6.71277	-3.53325	4.15553	5.2935	1.5624	3.30592	NA	5.41654		0	0
347	ENSCAFG00000004274	LRRC17	4.0657	0.46757	1.00874	63.1208	20.4837	5.59718	0	0	3.43877	46.8252	2.86244	2.0235	5.98004	0.0125545	2.4847	-1.09675	4.35641	-3.32193	1.78189	5.54921	-3.32193	1.51725	NA	-1.14091	NA	3.16441	7.12095	1.15346	3.62561	0.0441621	5.49732	-2.18102	2.9228	6.69012	-2.18102	2.65816	NA	5.41463		0	0
348	ENSCAFG00000002067	Q9N1R4_CANFA	28.4599	39.7434	4.53933	989.439	487.22	495.91	2.93001	43.7678	0	253.991	531.46	4.83086	9.95047	2.18248	8.95394	5.31264	8.92843	1.5509	-3.32193	7.98864	5.4518	9.05382	NA	3.86574	NA	0.965122	6.08473	-1.68326	5.0882	1.44691	5.06269	-2.31483	-7.18766	4.1229	1.58606	5.18808	NA	5.41187		0	0
349	ENSCAFG00000004033	PDZK1IP1	182.957	79.4868	54.472	5046.39	1365.09	9226.39	38.0901	242.774	34.3877	463.05	3838.53	7.51536	12.301	5.76744	13.1716	6.31264	10.4148	5.25134	5.10382	8.85502	7.92347	11.9063	NA	6.55405	NA	0.961305	5.74698	-0.78661	6.6175	-0.241408	3.86073	-1.30271	-1.45023	2.30097	1.36942	5.35229	NA	5.40841		0	0
350	ENSCAFG00000007319	Q8SPL9_CANFA	359.815	518.067	26.7316	12245.4	5271.64	2454.92	64.4602	104.632	79.0917	2539.44	2849.08	8.49111	13.58	4.74047	11.2615	9.017	12.364	6.01034	6.30546	11.3103	6.70918	11.4763	NA	6.99362	NA	1.49749	6.58634	-2.25315	4.26784	2.02338	5.37041	-0.983284	-0.688165	4.31668	-0.284436	4.48266	NA	5.4082		0	0
351	ENSCAFG00000023148	ENSCAFG00000023148	12.1971	4.20813	0.50437	77.0566	142.655	90.6743	0	28.0387	3.43877	0	446.541	3.60847	6.26785	-0.987445	6.50262	2.07318	7.15638	-3.32193	1.78189	-3.32193	4.80935	8.80265	NA	1.23632	NA	2.37214	5.03152	-2.22377	5.2663	0.836854	5.92006	-4.55825	0.545569	-4.55825	3.57302	7.56632	NA	5.40596		0	0
352	ENSCAFG00000017663	SIGLEC15	2.03285	2.33785	0.50437	68.0393	2.19469	53.7329	0	0	0	15.1354	0.954147	1.0235	6.0883	-0.987445	5.74773	1.22518	1.13401	-3.32193	-3.32193	3.91986	-3.32193	-0.0677163	NA	-1.07652	NA	2.10003	7.16482	0.0890777	6.82426	2.3017	2.21054	-2.2454	-2.2454	4.99638	-2.2454	1.00881	NA	5.39987		0	0
353	ENSCAFG00000016417	SLC34A2	0	1.87028	0	1.6395	59.2565	4.47774	0	0	3.43877	56.2849	6.67903	-3.32193	0.713258	-3.32193	2.16277	0.903253	5.8889	-3.32193	1.78189	5.81468	-3.32193	2.73964	NA	-2.47689	NA	-0.845036	3.19015	-0.845036	4.63966	3.38015	8.36579	-0.845036	4.25878	8.29157	-0.845036	5.21653	NA	5.39854		0	0
354	ENSCAFG00000013016	SPRR3	1904.78	80.8896	31.7753	59305.7	51.9409	6328.17	35.1601	6.15484	306.051	5823.83	35.3034	10.8954	15.8559	4.98983	12.6276	6.33788	5.6988	5.13587	8.25763	12.5078	2.62172	5.14174	NA	5.99614	NA	4.89927	9.85974	-1.00631	6.63143	0.341739	-0.297344	-0.860276	2.26148	6.51161	-3.37442	-0.854406	NA	5.39794		0	0
355	ENSCAFG00000000270	ENSCAFG00000000270	567.165	440.451	56.9938	16449.1	4671.02	5987.86	52.7401	282.439	140.99	2568.29	3276.54	9.14763	14.0057	5.83273	12.5478	8.78284	12.1895	5.72083	7.13945	11.3266	8.14179	11.678	NA	7.52516	NA	1.62246	6.48056	-1.69243	5.02266	1.25767	4.66436	-1.80433	-0.385719	3.80143	0.616631	4.15279	NA	5.38919		0	0
356	ENSCAFG00000010814	PKP1	182.957	279.607	21.1835	5264.44	3024.28	1775.43	23.4401	80.0129	82.5305	1332.86	688.894	7.51536	12.3621	4.40487	10.7939	8.12725	11.5624	4.5509	6.36686	10.3803	6.32216	9.42814	NA	6.18411	NA	1.33125	6.17795	-1.77924	4.60984	1.94314	5.37826	-1.63321	0.182746	4.1962	0.138051	3.24403	NA	5.38869		0	0
357	ENSCAFG00000004810	CXCL17	6.09855	77.149	0.50437	440.206	500.388	657.109	11.72	111.471	75.653	1379.69	2196.45	2.60847	8.78204	-0.987445	9.35999	6.26958	8.9669	3.5509	6.24132	10.4301	6.80052	11.101	NA	3.64841	NA	-1.03994	5.13363	-4.63585	5.71158	2.62117	5.3185	-0.0975007	2.59292	6.78172	3.15212	7.45255	NA	5.3879		0	0
358	ENSCAFG00000023582	SERPINB10	89.4454	151.96	32.2797	3038.82	2390.01	1779.9	14.65	86.8517	34.3877	301.763	1747.04	6.48294	11.5693	5.01255	10.7976	7.24755	11.2228	3.87283	5.10382	8.23727	6.44048	10.7707	NA	5.81127	NA	0.671665	5.75802	-0.798716	4.98631	1.43628	5.41153	-1.93844	-0.70745	2.426	0.629211	4.95943	NA	5.38529		0	0
359	ENSCAFG00000008663	SOWAHB	2.03285	1.87028	0	18.0345	28.5309	15.6721	0	0.683871	0	7.56772	4.77074	1.0235	4.17269	-3.32193	3.97013	0.903253	4.83445	-3.32193	-3.32193	2.91986	-0.548203	2.25421	NA	-1.05306	NA	2.07656	5.22575	-2.26887	5.02319	1.95631	5.88751	-2.26887	-2.26887	3.97292	0.504857	3.30727	NA	5.37882		0	0
360	ENSCAFG00000023922	AQP3	611.888	297.374	94.8216	15939.2	3879.47	10181.3	46.8801	460.245	364.51	6530.94	2570.47	9.25712	13.9603	6.56714	13.3136	8.21614	11.9216	5.5509	8.50981	12.6731	8.84626	11.3278	NA	7.68751	NA	1.56961	6.27278	-1.12037	5.62612	0.528623	4.23413	-2.13661	0.8223	4.98556	1.15875	3.6403	NA	5.37768		0	0
361	ENSCAFG00000019464	SLC34A3	4.0657	5.61084	2.52185	88.5331	45.3568	141.049	0	5.47097	6.87754	8.98666	80.1484	2.0235	6.46815	1.33448	7.14005	2.48822	5.50325	-3.32193	2.78189	3.16779	2.4518	6.3246	NA	0.995214	NA	1.02829	5.47293	0.339268	6.14484	1.493	4.50803	-4.31714	1.78668	2.17257	1.45658	5.32939	NA	5.37527		0	0
362	ENSCAFG00000024641	ENSCAFG00000024641	6.09855	7.48111	2.52185	93.4516	92.1768	75.0022	0	3.41936	0	26.96	19.0829	2.60847	6.54615	1.33448	6.22886	2.90325	6.52633	-3.32193	-3.32193	4.75275	1.77372	4.25421	NA	1.0596	NA	1.54887	5.48655	0.274883	5.16926	1.84365	5.46673	-4.38153	-4.38153	3.69315	0.714125	3.19461	NA	5.37418		0	0
363	ENSCAFG00000018486	ENSCAFG00000018486	30.4928	97.7221	0	199.199	2202.73	95.1521	8.79002	15.729	10.3163	54.8659	594.434	4.93039	7.63807	-3.32193	6.57216	6.61061	11.1051	3.13587	3.36686	5.77784	3.97536	9.21537	NA	3.06606	NA	1.86433	4.57201	-6.38799	3.5061	3.54455	8.03902	0.0698061	0.300795	2.71178	0.909298	6.14931	NA	5.37238		0	0
364	ENSCAFG00000023505	ENSCAFG00000023505	1160.76	1200.72	3.02622	9287.78	25214.7	3497.12	102.55	1383.47	715.264	6263.23	22522.6	10.1809	13.1811	1.59752	11.772	10.2297	14.622	6.68019	9.48233	12.6127	10.4341	14.4591	NA	7.82446	NA	2.35639	5.35665	-6.22695	3.94749	2.40522	6.79752	-1.14428	1.65787	4.78823	2.60961	6.63463	NA	5.36722		0	0
365	ENSCAFG00000024669	ENSCAFG00000024669	4.0657	4.20813	0	22.953	51.2093	24.6276	0	1.36774	3.43877	20.8112	28.6244	2.0235	4.52061	-3.32193	4.6222	2.07318	5.67833	-3.32193	1.78189	4.37929	0.451797	4.83917	NA	-0.419075	NA	2.44258	4.93969	-2.90285	5.04128	2.49225	6.09741	-2.90285	2.20097	4.79837	0.870872	5.25825	NA	5.35946		0	0
366	ENSCAFG00000010691	CERS3	24.3942	44.4191	3.02622	1119.78	438.937	326.875	5.86002	21.2	6.87754	186.355	304.373	4.60847	10.129	1.59752	8.3526	5.47311	8.77787	2.5509	2.78189	7.54191	4.40599	8.2497	NA	3.7272	NA	0.881269	6.4018	-2.12968	4.6254	1.74591	5.05067	-1.17629	-0.945305	3.81471	0.678795	4.5225	NA	5.35929		0	0
367	ENSCAFG00000014432	ENSCAFG00000014432	158.562	475.518	4.53933	2523.19	7829.91	1329.89	46.8801	125.148	247.592	604.944	4503.57	7.30891	11.301	2.18248	10.3771	8.89336	12.9348	5.5509	7.95182	9.24066	6.9675	12.1369	NA	6.18063	NA	1.12828	5.12041	-3.99815	4.19646	2.71273	6.75415	-0.629724	1.77119	3.06003	0.786868	5.95623	NA	5.35701		1	0
368	ENSCAFG00000024539	ENSCAFG00000024539	1855.99	6050.35	41.3583	20291.3	76541.1	40091.5	580.142	3147.18	646.489	5457.74	61722.8	10.858	14.3086	5.37011	15.291	12.5628	16.2239	9.18026	9.33648	12.4141	11.6198	15.9135	NA	9.9182	NA	0.939778	4.39038	-4.54809	5.37281	2.64461	6.30575	-0.737936	-0.581716	2.49589	1.70164	5.99532	NA	5.35631		0	0
369	ENSCAFG00000018058	DSG3_CANFA	99.6097	199.652	24.7141	3522.47	2810.66	822.786	11.72	49.9226	34.3877	857.044	526.689	6.63821	11.7824	4.62726	9.68437	7.64135	11.4567	3.5509	5.10382	9.74323	5.64162	9.04081	NA	5.61987	NA	1.01834	6.1625	-0.992606	4.0645	2.02148	5.83682	-2.06897	-0.516049	4.12336	0.0217513	3.42094	NA	5.35461		0	0
370	ENSCAFG00000005946	SLC6A15	0	4.6757	3.02622	36.8888	64.3775	102.988	2.93001	2.05161	3.43877	4.72982	18.1288	-3.32193	5.20511	1.59752	6.68633	2.22518	6.00848	1.5509	1.78189	2.24179	1.03676	4.18021	NA	0.617687	NA	-3.93961	4.58742	0.97983	6.06865	1.60749	5.3908	0.933218	1.16421	1.6241	0.419072	3.56252	NA	5.34896		0	0
371	ENSCAFG00000018339	ADRB2_CANFA	14.23	11.6892	15.6355	244.286	141.191	251.873	0	12.9936	10.3163	156.084	121.177	3.83086	7.93243	3.96675	7.97655	3.54711	7.14151	-3.32193	3.36686	7.28618	3.69972	6.92097	NA	2.3445	NA	1.48636	5.58792	1.62225	5.63205	1.20261	4.79701	-5.66643	1.02235	4.94168	1.35522	4.57647	NA	5.33899		1	0
372	ENSCAFG00000009708	ENSCAFG00000009708	0	9.81896	3.53059	84.4344	73.1562	19.0304	0	7.52258	0	18.4463	24.8078	-3.32193	6.39976	1.81991	4.25023	3.29557	6.19291	-3.32193	-3.32193	4.20526	2.91123	4.63272	NA	0.27657	NA	-3.5985	6.12319	1.54334	3.97366	3.019	5.91634	-3.5985	-3.5985	3.92869	2.63466	4.35615	NA	5.33773		0	0
373	ENSCAFG00000009641	B0FF11_CANFA	428.932	232.382	5.54807	7644.18	5121.67	812.711	26.3701	203.11	137.551	240.275	2626.77	8.7446	12.9001	2.47199	9.6666	7.86036	12.3224	4.72083	7.10382	7.90854	7.66612	11.3591	NA	6.29278	NA	2.45183	6.60737	-3.82079	3.37382	1.56758	6.02962	-1.57195	0.811043	1.61576	1.37334	5.06629	NA	5.33694		0	0
374	ENSCAFG00000024424	ENSCAFG00000024424	4.0657	2.80542	0	45.9061	29.994	15.6721	0	1.36774	0	20.8112	6.67903	2.0235	5.52061	-3.32193	3.97013	1.48822	4.9066	-3.32193	-3.32193	4.37929	0.451797	2.73964	NA	-0.536068	NA	2.55957	6.05668	-2.78586	4.50619	2.02428	5.44267	-2.78586	-2.78586	4.91536	0.987865	3.27571	NA	5.33518		0	0
375	ENSCAFG00000024285	ENSCAFG00000024285	18.2957	153.363	0	258.222	1417.04	49.2552	8.79002	4.7871	6.87754	10.8786	372.117	4.19343	8.01247	-3.32193	5.6222	7.26081	10.4687	3.13587	2.78189	3.44342	2.25915	8.53961	NA	2.70547	NA	1.48796	5.307	-6.02739	2.91674	4.55534	7.7632	0.430402	0.076428	0.737955	-0.446313	5.83415	NA	5.32898		0	0
376	ENSCAFG00000019926	AIF1L	30.4928	10.7541	17.1486	570.547	354.076	2156.03	5.86002	73.1742	10.3163	160.341	1262.34	4.93039	9.1562	4.10002	11.0742	3.42682	8.46792	2.5509	3.36686	7.325	6.19326	10.3019	NA	4.24028	NA	0.690116	4.91592	-0.140262	6.83388	-0.813464	4.22764	-1.68937	-0.873424	3.08472	1.95298	6.0616	NA	5.32581		0	0
377	ENSCAFG00000023531	ENSCAFG00000023531	6.09855	1.87028	0	27.0518	51.2093	72.7633	0	18.4645	10.3163	12.2975	25.762	2.60847	4.75765	-3.32193	6.18514	0.903253	5.67833	-3.32193	3.36686	3.6203	4.20668	4.68717	NA	0.21491	NA	2.39356	4.54274	-3.53684	5.97023	0.688344	5.46343	-3.53684	3.15195	3.40539	3.99177	4.47226	NA	5.32547		0	0
378	ENSCAFG00000020320	ESRP2	18.2957	36.0029	5.0437	611.534	308.719	428.744	2.93001	15.0452	13.7551	124.867	157.434	4.19343	9.25629	2.33448	8.74397	5.17004	8.27015	1.5509	3.78189	6.96425	3.91123	7.29861	NA	3.43202	NA	0.761412	5.82427	-1.09753	5.31196	1.73802	4.83813	-1.88111	0.349876	3.53224	0.479211	3.86659	NA	5.32479		0	0
379	ENSCAFG00000009342	GYLTL1B	16.2628	22.9109	4.03496	334.458	207.032	526.135	2.93001	8.89033	0	126.286	214.683	4.0235	8.38568	2.01255	9.03929	4.51796	7.69371	1.5509	-3.32193	6.98055	3.15224	7.74606	NA	3.05143	NA	0.972072	5.33425	-1.03888	5.98786	1.46653	4.64228	-1.50053	-6.37336	3.92912	0.100804	4.69463	NA	5.32146		0	0
380	ENSCAFG00000020241	ENSCAFG00000020241	709.465	957.115	7.06118	22978.4	22308.3	434.341	52.7401	330.31	85.9693	1059.01	13442	9.47059	14.488	2.81991	8.76268	9.90255	14.4453	5.72083	6.42575	10.0485	8.36768	13.7145	NA	7.25631	NA	2.21428	7.23168	-4.4364	1.50637	2.64624	7.18898	-1.53548	-0.830561	2.79219	1.11137	6.45815	NA	5.30901		0	0
381	ENSCAFG00000001289	LY6E	296.796	107.073	17.1486	6843.28	1354.85	4562.82	20.5101	479.394	92.8468	841.435	5373.76	8.21333	12.7405	4.10002	12.1557	6.74246	10.4039	4.35826	6.53678	9.71671	8.90507	12.3917	NA	6.46383	NA	1.7495	6.27665	-2.36381	5.69188	0.278631	3.94009	-2.10557	0.0729546	3.25288	2.44124	5.92789	NA	5.30288		0	0
382	ENSCAFG00000004693	ENSCAFG00000004693	4.0657	0.46757	0	35.2493	5.12093	64.9273	0	3.41936	0	1.41895	6.67903	2.0235	5.13952	-3.32193	6.02075	-1.09675	2.35641	-3.32193	-3.32193	0.504821	1.77372	2.73964	NA	-0.788675	NA	2.81218	5.9282	-2.53325	6.80943	-0.308072	3.14508	-2.53325	-2.53325	1.2935	2.5624	3.52831	NA	5.29424		0	0
383	ENSCAFG00000018448	IGHE	10.1643	2.33785	0	36.8888	38.0412	50.3746	0	5.47097	17.1939	1.41895	62.9737	3.34543	5.20511	-3.32193	5.65463	1.22518	5.24949	-3.32193	4.10382	0.504821	2.4518	5.97668	NA	0.0757109	NA	3.26972	5.1294	-3.39764	5.57891	1.14947	5.17378	-3.39764	4.02811	0.42911	2.37609	5.90097	NA	5.29403		0	0
384	ENSCAFG00000024337	ENSCAFG00000024337	6.09855	0.46757	0	17.2148	40.9675	25.747	0	4.7871	0	14.6625	16.2205	2.60847	4.10558	-3.32193	4.68633	-1.09675	5.35641	-3.32193	-3.32193	3.87405	2.25915	4.01975	NA	-0.574597	NA	3.18306	4.68017	-2.74733	5.26093	-0.52215	5.931	-2.74733	-2.74733	4.44865	2.83375	4.59434	NA	5.2907		0	0
385	ENSCAFG00000023568	SH2D2A	32.5256	12.6244	2.01748	353.313	574.276	177.99	5.86002	8.89033	24.0714	109.259	63.9279	5.0235	8.4648	1.01255	7.47566	3.65814	9.1656	2.5509	4.58925	6.77161	3.15224	5.99837	NA	3.07947	NA	1.94404	5.38533	-2.06691	4.39619	0.578673	6.08613	-0.528564	1.50978	3.69214	0.0727683	2.9189	NA	5.28922		0	0
386	ENSCAFG00000008472	LRAT	18.2957	11.2217	3.02622	581.203	196.79	164.557	5.86002	4.10323	3.43877	78.988	75.3776	4.19343	9.1829	1.59752	7.36244	3.48822	7.62051	2.5509	1.78189	6.30356	2.03676	6.23606	NA	2.77337	NA	1.42006	6.40953	-1.17585	4.58908	0.714851	4.84715	-0.222461	-0.991472	3.5302	-0.736606	3.4627	NA	5.28192		0	0
387	ENSCAFG00000016328	GRB7	4.0657	18.2352	21.1835	510.705	149.239	647.034	2.93001	16.4129	10.3163	68.1094	179.38	2.0235	8.99635	4.40487	9.3377	4.18866	7.22148	1.5509	3.36686	6.08978	4.03676	7.48687	NA	3.24094	NA	-1.21743	5.75541	1.16393	6.09676	0.947716	3.98054	-1.69003	0.125916	2.84884	0.79582	4.24593	NA	5.27757		0	0
388	ENSCAFG00000013168	CTSW	176.858	68.2652	27.7404	1914.12	2406.84	2626.2	32.2301	67.7033	48.1428	370.345	294.831	7.46645	10.9025	4.79391	11.3588	6.09308	11.2329	5.01034	5.58925	8.53273	6.08115	8.20375	NA	5.88899	NA	1.57746	5.01348	-1.09507	5.46977	0.204092	5.34394	-0.87865	-0.299738	2.64374	0.192167	2.31476	NA	5.27573		0	1
389	ENSCAFG00000011090	ENSCAFG00000011090	0	5.14327	0	22.953	36.5781	55.9718	2.93001	4.7871	6.87754	12.2975	20.0371	-3.32193	4.52061	-3.32193	5.80663	2.36268	5.19291	1.5509	2.78189	3.6203	2.25915	4.3246	NA	-0.094223	NA	-3.22771	4.61484	-3.22771	5.90085	2.45691	5.28713	1.64513	2.87612	3.71452	2.35337	4.41882	NA	5.26761		0	0
390	ENSCAFG00000020417	CTH	81.314	55.1732	17.1486	2014.13	541.356	2010.51	11.72	49.9226	51.5816	332.034	358.759	6.34543	10.9759	4.10002	10.9733	5.7859	9.08043	3.5509	5.68878	8.37519	5.64162	8.48687	NA	5.08477	NA	1.26066	5.89117	-0.984757	5.88857	0.701122	3.99566	-1.53387	0.604009	3.29041	0.556847	3.4021	NA	5.25846		0	0
391	ENSCAFG00000016124	CLDN7	67.0841	172.066	71.6205	1796.07	1921.81	5385.61	8.79002	219.523	27.5102	616.769	2475.06	6.0679	10.8106	6.1623	12.3949	7.42682	10.9083	3.13587	4.78189	9.26859	7.77823	11.2732	NA	6.11422	NA	-0.0463233	4.69641	0.0480799	6.28067	1.31259	4.79403	-2.97835	-1.33233	3.15436	1.664	5.15902	NA	5.25704		0	0
392	ENSCAFG00000025116	JPH2	2.03285	7.01355	1.00874	51.6443	59.2565	62.6884	0	5.47097	0	3.31088	32.441	1.0235	5.69054	0.0125545	5.97013	2.81014	5.8889	-3.32193	-3.32193	1.72721	2.4518	5.01975	NA	0.595214	NA	0.42829	5.09532	-0.58266	5.37491	2.21493	5.29369	-3.91714	-3.91714	1.132	1.85658	4.42453	NA	5.25464		0	0
393	ENSCAFG00000015797	PADI3	2.03285	0.46757	0	39.348	11.705	13.4332	0	2.73549	0	71.8933	17.1746	1.0235	5.29822	-3.32193	3.74773	-1.09675	3.54905	-3.32193	-3.32193	6.16779	1.4518	4.10221	NA	-1.05306	NA	2.07656	6.35128	-2.26887	4.8008	-0.0436863	4.60211	-2.26887	-2.26887	7.22085	2.50486	5.15527	NA	5.2514		0	0
394	ENSCAFG00000020305	Q95LE0_CANFA	113.84	219.29	9.58303	2569.92	2229.07	874.28	20.5101	38.2968	55.0203	1012.66	575.351	6.83086	11.3275	3.26048	9.77195	7.7767	11.1222	4.35826	5.78189	9.98393	5.25915	9.1683	NA	5.49709	NA	1.33377	5.83042	-2.23661	4.27486	2.27961	5.62514	-1.13883	0.284803	4.48684	-0.237938	3.67121	NA	5.24347		0	0
395	ENSCAFG00000020193	MARVELD3	10.1643	8.41625	0	94.2714	103.15	80.5994	2.93001	3.41936	6.87754	110.678	76.3318	3.34543	6.55875	-3.32193	6.3327	3.07318	6.6886	1.5509	2.78189	6.79022	1.77372	6.25421	NA	1.28426	NA	2.06117	5.27449	-4.60619	5.04843	1.78892	5.40434	0.266642	1.49763	5.50596	0.489462	4.96995	NA	5.24242		0	0
396	ENSCAFG00000014782	LPAR5	6.09855	3.27299	0	50.8246	63.6459	20.1498	0	6.83871	0	19.3923	18.1288	2.60847	5.66745	-3.32193	4.3327	1.71061	5.992	-3.32193	-3.32193	4.27741	2.77372	4.18021	NA	0.0897887	NA	2.51868	5.57767	-3.41172	4.24291	1.62082	5.90221	-3.41172	-3.41172	4.18762	2.68394	4.09042	NA	5.24093		0	0
397	ENSCAFG00000019477	MEGF6	119.938	16.8325	7.06118	1290.29	288.235	409.714	2.93001	13.6774	10.3163	101.218	131.672	6.90615	10.3335	2.81991	8.67847	4.07318	8.1711	1.5509	3.36686	6.66133	3.77372	7.04081	NA	3.82477	NA	3.08137	6.5087	-1.00486	4.8537	0.248405	4.34633	-2.27387	-0.457917	2.83655	-0.0510481	3.21604	NA	5.23624		0	0
398	ENSCAFG00000015238	ENSCAFG00000015238	4.0657	2.33785	0	117.224	117.05	3.35831	0	8.20646	0	10.8786	185.105	2.0235	6.87313	-3.32193	1.74773	1.22518	6.87098	-3.32193	-3.32193	3.44342	3.03676	7.5322	NA	-0.0716823	NA	2.09519	6.94481	-3.25025	1.81942	1.29686	6.94266	-3.25025	-3.25025	3.5151	3.10844	7.60388	NA	5.23563		1	0
399	ENSCAFG00000007052	MALL	103.675	120.165	15.1311	2662.55	1585.29	1224.66	17.58	62.2323	44.704	781.84	861.595	6.69593	11.3786	3.91945	10.2582	6.90888	10.6305	4.13587	5.48233	9.61073	5.95959	9.75087	NA	5.52394	NA	1.17199	5.85465	-1.6045	4.73423	1.38494	5.10659	-1.38808	-0.0416094	4.08679	0.435649	4.22692	NA	5.23182		0	0
400	ENSCAFG00000003812	TRBV9	2.03285	2.80542	0	18.8543	29.994	20.1498	0	1.36774	6.87754	8.98666	16.2205	1.0235	4.23682	-3.32193	4.3327	1.48822	4.9066	-3.32193	2.78189	3.16779	0.451797	4.01975	NA	-0.736068	NA	1.75957	4.97289	-2.58586	5.06877	2.22428	5.64267	-2.58586	3.51796	3.90385	1.18786	4.75581	NA	5.22811		0	0
401	ENSCAFG00000013715	DUOX1_CANFA	432.997	221.628	48.4195	9586.99	3052.08	4233.71	46.8801	192.852	61.8979	885.423	1965.54	8.75821	13.2269	5.59752	12.0477	7.792	11.5756	5.5509	5.95182	9.79022	7.59135	10.9407	NA	7.058	NA	1.70022	6.16887	-1.46048	4.98971	0.734	4.51758	-1.50709	-1.10618	2.73223	0.533352	3.88272	NA	5.22539		0	0
402	ENSCAFG00000003579	GREB1	0	4.20813	1.00874	12.2963	89.9821	13.4332	2.93001	0	0	8.0407	4.77074	-3.32193	3.62015	0.0125545	3.74773	2.07318	6.49157	1.5509	-3.32193	3.00732	-3.32193	2.25421	NA	-0.601444	NA	-2.72048	4.22159	0.613998	4.34918	2.67462	7.09301	2.15235	-2.72048	3.60876	-2.72048	2.85566	NA	5.22126		0	0
403	ENSCAFG00000014478	TRBC2	426.899	250.15	9.07866	4409.44	4519.59	7131.93	120.13	469.82	343.877	1733.48	2364.38	8.73775	12.1064	3.18248	12.8001	7.96665	12.142	6.90846	8.42575	10.7595	8.87596	11.2072	NA	7.13426	NA	1.60349	4.97212	-3.95178	5.66582	0.832389	5.00772	-0.225803	1.29149	3.6252	1.7417	4.07298	NA	5.21522		0	0
404	ENSCAFG00000009675	ENSCAFG00000009675	18.2957	12.1568	4.53933	199.199	105.345	90.6743	0	4.10323	0	90.8126	103.048	4.19343	7.63807	2.18248	6.50262	3.60369	6.71898	-3.32193	-3.32193	6.50482	2.03676	6.68717	NA	1.73889	NA	2.45454	5.89918	0.443593	4.76374	1.86481	4.98009	-5.06081	-5.06081	4.76593	0.297873	4.94828	NA	5.21434		1	0
405	ENSCAFG00000003234	RNF183	6.09855	1.87028	0	18.8543	81.2034	38.0608	0	10.9419	10.3163	0.945965	31.4869	2.60847	4.23682	-3.32193	5.25023	0.903253	6.34347	-3.32193	3.36686	-0.080142	3.4518	4.97668	NA	0.0639321	NA	2.54453	4.17289	-3.38586	5.1863	0.839321	6.27954	-3.38586	3.30292	-0.144074	3.38786	4.91275	NA	5.21291		0	0
406	ENSCAFG00000023340	ENSCAFG00000023340	32.5256	67.33	0	166.409	1272.92	99.6298	2.93001	36.2452	61.8979	158.922	596.342	5.0235	7.37859	-3.32193	6.63851	6.07318	10.3139	1.5509	5.95182	7.31218	5.17972	9.22	NA	2.90108	NA	2.12243	4.47752	-6.223	3.73743	3.1721	7.41285	-1.35017	3.05074	4.4111	2.27864	6.31892	NA	5.20927		0	0
407	ENSCAFG00000013815	XCR1	0	1.40271	0	13.9358	16.8259	24.6276	0	19.1484	0	26.487	11.4498	-3.32193	3.80072	-3.32193	4.6222	0.488216	4.07261	-3.32193	-3.32193	4.72721	4.25915	3.51725	NA	-1.04368	NA	-2.27824	4.8444	-2.27824	5.66589	1.5319	5.1163	-2.27824	-2.27824	5.7709	5.30284	4.56093	NA	5.20886		0	0
408	ENSCAFG00000017137	ENSCAFG00000017137	20.3285	17.3001	1.51311	609.075	171.186	118.66	2.93001	6.15484	0	88.9207	104.956	4.34543	9.25048	0.597517	6.89069	4.11271	7.41942	1.5509	-3.32193	6.47445	2.62172	6.71364	NA	2.64566	NA	1.69978	6.60482	-2.04814	4.24504	1.46705	4.77376	-1.09475	-5.96758	3.82879	-0.0239347	4.06799	NA	5.20787		0	0
409	ENSCAFG00000013635	ENSCAFG00000013635	422.833	160.376	3.02622	2384.66	2242.24	2184.02	20.5101	209.265	123.796	1589.22	2550.44	8.72394	11.2196	1.59752	11.0928	7.32532	11.1307	4.35826	6.95182	10.6341	7.70918	11.3165	NA	5.94284	NA	2.7811	5.27672	-4.34533	5.14993	1.38247	5.18788	-1.58459	1.00897	4.69126	1.76634	5.37368	NA	5.20484		0	0
410	ENSCAFG00000005592	SYCN	4.0657	2.80542	0	58.2023	6.58406	53.7329	0	2.05161	0	0.472982	11.4498	2.0235	5.863	-3.32193	5.74773	1.48822	2.71898	-3.32193	-3.32193	-1.08014	1.03676	3.51725	NA	-0.419075	NA	2.44258	6.28208	-2.90285	6.16681	1.90729	3.13805	-2.90285	-2.90285	-0.661067	1.45583	3.93632	NA	5.19565		0	0
411	ENSCAFG00000007316	GJB6	107.741	84.1625	3.53059	2783.87	283.114	662.706	11.72	13.6774	24.0714	468.252	328.227	6.75142	11.4429	1.81991	9.37223	6.39511	8.14524	3.5509	4.58925	8.87114	3.77372	8.35855	NA	4.45821	NA	2.29321	6.98466	-2.6383	4.91401	1.93689	3.68703	-0.907309	0.131034	4.41293	-0.684489	3.90033	NA	5.19523		0	0
412	ENSCAFG00000025287	GZMB	99.6097	98.6572	14.1224	1550.15	2976.73	1113.84	32.2301	52.6581	85.9693	1354.62	600.159	6.63821	10.5982	3.81991	10.1213	6.62435	11.5395	5.01034	6.42575	10.4037	5.71858	9.2292	NA	5.56228	NA	1.07594	5.03591	-1.74237	4.55905	1.06207	5.97723	-0.551943	0.86347	4.84139	0.156304	3.66692	NA	5.19073		0	0
413	ENSCAFG00000025591	ENSCAFG00000025591	0	2.33785	0	6.55801	13.8997	11.1944	0	0.683871	3.43877	1.41895	80.1484	-3.32193	2.71326	-3.32193	3.4847	1.22518	3.79698	-3.32193	1.78189	0.504821	-0.548203	6.3246	NA	-1.85776	NA	-1.46417	4.57102	-1.46417	5.34246	3.08294	5.65474	-1.46417	3.63965	2.36258	1.30956	8.18236	NA	5.18941		0	0
414	ENSCAFG00000025128	TRAC	83.3469	71.0706	5.0437	1153.39	1484.34	1446.31	17.58	137.458	113.479	518.862	766.18	6.38106	10.1717	2.33448	10.4982	6.15118	10.5356	4.13587	6.82629	9.01921	7.10285	9.58154	NA	5.22109	NA	1.15997	4.95058	-2.8866	5.27708	0.930094	5.31452	-1.08522	1.6052	3.79812	1.88176	4.36045	NA	5.18072		0	0
415	ENSCAFG00000001532	ZDHHC21	6.09855	8.88382	4.03496	202.478	61.4512	85.0771	0	8.20646	6.87754	55.3389	50.5698	2.60847	7.66162	2.01255	6.4107	3.15118	5.94137	-3.32193	2.78189	5.79022	3.03676	5.6602	NA	1.49741	NA	1.11106	6.16422	0.515148	4.91329	1.65377	4.44396	-4.81933	1.28449	4.29282	1.53935	4.1628	NA	5.17382		0	0
416	ENSCAFG00000025489	LYPD6B	6.09855	3.27299	2.01748	154.933	24.8731	22.3887	0	0.683871	3.43877	19.8653	21.9454	2.60847	7.2755	1.01255	4.4847	1.71061	4.63651	-3.32193	1.78189	4.31218	-0.548203	4.45585	NA	0.2923	NA	2.31617	6.9832	0.720255	4.1924	1.41831	4.34422	-3.61423	1.48959	4.01988	-0.840503	4.16355	NA	5.17327		0	0
417	ENSCAFG00000005335	CAPN14	34.5585	115.022	0	737.776	1786.47	42.5386	14.65	23.2516	24.0714	498.523	524.781	5.11097	9.52704	-3.32193	5.4107	6.84577	10.8029	3.87283	4.58925	8.96152	4.53926	9.03557	NA	3.40938	NA	1.70159	6.11766	-6.73131	2.00132	3.43639	7.39352	0.463453	1.17987	5.55214	1.12988	5.62619	NA	5.17083		0	0
418	ENSCAFG00000011063	SERINC2	229.712	258.566	73.1337	6083.37	2663.62	9965.22	52.7401	353.561	96.2856	1191.44	4246.91	7.84368	12.5707	6.19246	13.2827	8.01439	11.3792	5.72083	6.58925	10.2185	8.46582	12.0522	NA	7.24744	NA	0.596247	5.32322	-1.05497	6.03525	0.766952	4.13173	-1.52661	-0.658189	2.97106	1.21838	4.80476	NA	5.1634		0	0
419	ENSCAFG00000016545	C15orf48	339.486	372.185	20.1748	5182.47	4575.19	5365.46	61.5302	348.09	175.377	1130.9	4682	8.40721	12.3394	4.33448	12.3895	8.53988	12.1596	5.94322	7.45432	10.1433	8.44332	12.1929	NA	7.13362	NA	1.27359	5.2058	-2.79914	5.25586	1.40626	5.02599	-1.1904	0.320696	3.00963	1.3097	5.05929	NA	5.16255		0	0
420	ENSCAFG00000015149	CD27	26.4271	23.3785	1.51311	401.678	619.633	444.416	11.72	40.3484	48.1428	307.438	193.692	4.72394	8.6499	0.597517	8.79577	4.54711	9.27527	3.5509	5.58925	8.26415	5.33444	7.59762	NA	3.75078	NA	0.973161	4.89911	-3.15327	5.04498	0.796326	5.52449	-0.199878	1.83847	4.51337	1.58366	3.84684	NA	5.15619		0	0
421	ENSCAFG00000012806	MPZL2	83.3469	111.282	6.05244	1713.28	1133.92	491.432	11.72	24.6194	0	619.607	561.993	6.38106	10.7425	2.59752	8.94085	6.79807	10.1471	3.5509	-3.32193	9.27521	4.62172	9.13441	NA	4.78985	NA	1.5912	5.95269	-2.19234	4.151	2.00822	5.35725	-1.23895	-8.11178	4.48535	-0.168132	4.34455	NA	5.15365		0	0
422	ENSCAFG00000000499	ENSCAFG00000000499	8.1314	10.7541	2.01748	153.293	118.513	116.421	0	34.8774	13.7551	409.603	164.113	3.0235	7.26015	1.01255	6.86321	3.42682	6.8889	-3.32193	3.78189	8.67808	5.12422	7.35855	NA	1.85303	NA	1.17047	5.40712	-0.840479	5.01018	1.57378	5.03587	-5.17496	1.92886	6.82505	3.27119	5.50551	NA	5.15106		0	0
423	ENSCAFG00000010162	MUC15	6.09855	8.41625	0	246.745	91.4452	3.35831	0	4.7871	0	6.14877	74.4235	2.60847	7.94688	-3.32193	1.74773	3.07318	6.51484	-3.32193	-3.32193	2.6203	2.25915	6.21769	NA	0.259388	NA	2.34908	7.68749	-3.58132	1.48835	2.81379	6.25545	-3.58132	-3.58132	2.36091	1.99976	5.9583	NA	5.14376		0	0
424	ENSCAFG00000002787	ENSCAFG00000002787	54.887	118.295	8.57429	1728.04	1358.51	463.447	14.65	25.9871	44.704	869.341	634.508	5.77839	10.7549	3.10002	8.85626	6.88625	10.4078	3.87283	5.48233	9.76378	4.69972	9.30949	NA	4.86744	NA	0.910949	5.88747	-1.76743	3.98882	2.0188	5.54037	-0.99461	0.61489	4.89634	-0.167718	4.44205	NA	5.13889		1	0
425	ENSCAFG00000006497	PKP3	148.398	170.663	39.3409	4887.36	1489.46	2412.38	20.5101	108.052	58.4591	847.584	1122.08	7.21333	12.2548	5.29796	11.2362	7.41501	10.5406	4.35826	5.86936	9.72721	6.75558	10.132	NA	6.20803	NA	1.0053	6.04681	-0.910069	5.02822	1.20698	4.33255	-1.84977	-0.33867	3.51919	0.547552	3.92393	NA	5.13586		0	0
426	ENSCAFG00000002753	GPNMB	416.734	145.882	634.498	4997.2	5531.34	5068.81	55.6702	32.8258	894.08	14518.2	1436.95	8.70298	12.2869	9.30947	12.3074	7.18866	12.4334	5.79883	9.80426	13.8256	5.03676	10.4888	NA	7.20734	NA	1.49564	5.07956	2.10213	5.10009	-0.0186849	5.22607	-1.40851	2.59692	6.61823	-2.17058	3.28145	NA	5.13524		1	0
427	ENSCAFG00000016332	CD5	73.1826	35.5353	0	456.601	353.344	358.22	17.58	35.5613	48.1428	162.706	159.343	6.19343	8.83479	-3.32193	8.4847	5.15118	8.46493	4.13587	5.58925	7.34612	5.15224	7.31599	NA	3.46216	NA	2.73127	5.37263	-6.78409	5.02254	1.68902	5.00277	0.67371	2.12709	3.88397	1.69008	3.85383	NA	5.13265		0	0
428	ENSCAFG00000000450	TSPAN8	6.09855	9.35139	20.6792	76.2368	51.9409	903.385	0	13.6774	85.9693	1843.21	109.727	2.60847	6.25242	4.37011	9.8192	3.22518	5.6988	-3.32193	6.42575	10.848	3.77372	6.77777	NA	2.13111	NA	0.477357	4.12131	2.239	7.68809	1.09407	3.56769	-5.45304	4.29464	8.7169	1.64261	4.64666	NA	5.12569		0	0
429	ENSCAFG00000003815	ENSCAFG00000003815	2.03285	3.74056	0	31.1505	29.2625	26.8665	0	5.47097	6.87754	11.8246	39.12	1.0235	4.96119	-3.32193	4.74773	1.90325	4.87098	-3.32193	2.78189	3.56371	2.4518	5.28984	NA	-0.25306	NA	1.27656	5.21425	-3.06887	5.0008	2.15631	5.12404	-3.06887	3.03495	3.81677	2.70486	5.5429	NA	5.11303		0	0
430	ENSCAFG00000011705	CRTAM	4.0657	6.07841	8.06992	191.002	196.059	195.901	2.93001	9.5742	3.43877	68.5824	23.8537	2.0235	7.57744	3.01255	7.61398	2.60369	7.61514	1.5509	1.78189	6.09977	3.25915	4.57614	NA	2.48996	NA	-0.466457	5.08748	0.522593	5.12402	0.113731	5.12518	-0.939057	-0.708069	3.60981	0.76919	2.08618	NA	5.11223		0	1
431	ENSCAFG00000016149	ENSCAFG00000016149	268.336	393.694	63.0463	7884.36	3492.48	3768.02	29.3001	238.671	165.061	2970.8	2838.59	8.0679	12.9448	5.97834	11.8796	8.62093	11.77	4.87283	7.36686	11.5366	7.89888	11.471	NA	7.08778	NA	0.980123	5.857	-1.10944	4.79182	1.53315	4.68226	-2.21494	0.27908	4.44886	0.811104	4.38318	NA	5.11036		0	0
432	ENSCAFG00000017781	S1PR5	6.09855	3.27299	1.00874	64.7603	35.115	63.8079	0	4.10323	0	4.25684	26.7161	2.60847	6.01704	0.0125545	5.99566	1.71061	5.13401	-3.32193	-3.32193	2.08978	2.03676	4.73964	NA	0.609292	NA	1.99917	5.40775	-0.596738	5.38637	1.10132	4.52472	-3.93122	-3.93122	1.48049	1.42747	4.13035	NA	5.10628		0	0
433	ENSCAFG00000024721	ENSCAFG00000024721	34.5585	577.916	0	877.953	6554.8	197.021	90.8302	142.245	422.969	1247.25	25358.4	5.11097	9.778	-3.32193	7.6222	9.17472	12.6783	6.5051	8.72441	10.2845	7.15224	14.6302	NA	4.92422	NA	0.186749	4.85378	-8.24615	2.69799	4.2505	7.75412	1.58088	3.80019	5.36032	2.22802	9.70596	NA	5.10196		0	0
434	ENSCAFG00000001438	PI16	0	4.20813	2.52185	35.2493	54.1356	10.0749	0	2.73549	0	28.3789	2.86244	-3.32193	5.13952	1.33448	3.3327	2.07318	5.75851	-3.32193	-3.32193	4.82675	1.4518	1.51725	NA	-0.35688	NA	-2.96505	5.4964	1.69136	3.68958	2.43006	6.11539	-2.96505	-2.96505	5.18363	1.80868	1.87413	NA	5.10045		0	0
435	ENSCAFG00000023920	ENSCAFG00000023920	337.453	1946.49	7.56555	3317.53	25031.9	4125.12	260.771	273.549	601.785	1907.54	23739.2	8.39854	11.6959	2.91945	12.0102	10.9267	14.6115	8.02664	9.2331	10.8975	8.09565	14.535	NA	7.67339	NA	0.725156	4.02251	-4.75394	4.33683	3.25327	6.93809	0.35325	1.55972	3.22411	0.422265	6.86159	NA	5.09914		0	0
436	ENSCAFG00000017545	S100A16	1329.48	889.318	236.045	27512.5	8766.31	22549.9	140.64	910.917	323.244	4005.21	10436.5	10.3767	14.7478	7.88292	14.4608	9.79655	13.0978	7.13587	8.33648	11.9677	9.83118	13.3493	NA	9.00463	NA	1.37202	5.74317	-1.12171	5.4562	0.791921	4.09312	-1.86877	-0.668152	2.96303	0.826542	4.34471	NA	5.0975		0	0
437	ENSCAFG00000011629	CLCF1	2.03285	3.74056	2.52185	88.5331	40.2359	41.4191	0	4.7871	6.87754	38.7845	32.441	1.0235	6.46815	1.33448	5.37223	1.90325	5.33041	-3.32193	2.78189	5.27741	2.25915	5.01975	NA	0.639693	NA	0.383812	5.82845	0.69479	4.73253	1.26356	4.69072	-3.96162	2.1422	4.63772	1.61946	4.38005	NA	5.0839		0	0
438	ENSCAFG00000023957	ENSCAFG00000023957	2.03285	20.5731	1.51311	54.1036	232.637	259.709	0	255.084	10.3163	28.8519	321.548	1.0235	5.75765	0.597517	8.02075	4.36268	7.86193	-3.32193	3.36686	4.8506	7.99483	8.32889	NA	2.13132	NA	-1.10782	3.62633	-1.5338	5.88943	2.23136	5.73061	-5.45325	1.23553	2.71927	5.86351	6.19757	NA	5.08213		0	0
439	ENSCAFG00000001280	SLURP1	8.1314	0	0	414.794	0.731562	5.59718	0	0.683871	0	1.41895	2.86244	3.0235	8.69625	-3.32193	2.4847	-3.32193	-0.450948	-3.32193	-3.32193	0.504821	-0.548203	1.51725	NA	-1.4981	NA	4.5216	10.1943	-1.82383	3.9828	-1.82383	1.04715	-1.82383	-1.82383	2.00292	0.949893	3.01534	NA	5.07476		0	0
440	ENSCAFG00000017690	SCNN1G	4.0657	3.74056	1.00874	122.963	19.7522	31.3442	0	2.05161	0	12.2975	12.4039	2.0235	6.94208	0.0125545	4.97013	1.90325	4.30394	-3.32193	-3.32193	3.6203	1.03676	3.63272	NA	0.330829	NA	1.69268	6.61125	-0.318274	4.6393	1.57242	3.97311	-3.65276	-3.65276	3.28947	0.705931	3.30189	NA	5.07455		0	0
441	ENSCAFG00000024240	ENSCAFG00000024240	2.03285	0.46757	0	6.55801	6.58406	42.5386	0	0.683871	6.87754	3.78386	4.77074	1.0235	2.71326	-3.32193	5.4107	-1.09675	2.71898	-3.32193	2.78189	1.91986	-0.548203	2.25421	NA	-1.45306	NA	2.47656	4.16632	-1.86887	6.86376	0.356314	4.17204	-1.86887	4.23495	3.37292	0.904857	3.70727	NA	5.06737		0	0
442	ENSCAFG00000018092	TMC5	0	0.935139	0.50437	6.55801	10.2419	5.59718	0	0	10.3163	147.097	2.86244	-3.32193	2.71326	-0.987445	2.4847	-0.0967467	3.35641	-3.32193	3.36686	7.20063	-3.32193	1.51725	NA	-2.21	NA	-1.11193	4.92325	1.22255	4.6947	2.11325	5.5664	-1.11193	5.57685	9.41062	-1.11193	3.72724	NA	5.06145		0	0
443	ENSCAFG00000023106	ENSCAFG00000023106	329.322	490.013	8.06992	2491.22	10301.1	6566.61	117.2	814.491	182.255	925.153	15372.3	8.36335	11.2826	3.01255	12.6809	8.93668	13.3305	6.87283	7.50981	9.85355	9.66975	13.908	NA	7.37103	NA	0.99232	3.9116	-4.35848	5.3099	1.56564	5.95948	-0.498202	0.138779	2.48251	2.29872	6.53701	NA	5.06033		0	0
444	ENSCAFG00000016100	SYT15	0	1.87028	2.01748	17.2148	22.6784	20.1498	0	2.05161	0	21.7572	13.3581	-3.32193	4.10558	1.01255	4.3327	0.903253	4.50325	-3.32193	-3.32193	4.44342	1.03676	3.73964	NA	-0.738258	NA	-2.58367	4.84383	1.75081	5.07095	1.64151	5.24151	-2.58367	-2.58367	5.18168	1.77502	4.4779	NA	5.0521		0	0
445	ENSCAFG00000025035	ENSCAFG00000025035	0	34.1326	0	63.1208	566.961	35.822	17.58	62.9162	0	50.1361	32.441	-3.32193	5.98004	-3.32193	5.16277	5.09308	9.1471	4.13587	-3.32193	5.64778	5.97536	5.01975	NA	1.71209	NA	-5.03402	4.26795	-5.03402	3.45068	3.38099	7.43501	2.42378	-5.03402	3.93569	4.26327	3.30766	NA	5.05122		0	1
446	ENSCAFG00000015450	ENSCAFG00000015450	71.1498	143.544	15.1311	1300.13	1275.84	3307.93	26.3701	104.632	65.3367	808.8	1621.1	6.15279	10.3444	3.91945	11.6917	7.16535	10.3172	4.72083	6.02982	9.65964	6.70918	10.6628	NA	5.73352	NA	0.419268	4.61092	-1.81407	5.9582	1.43183	4.58372	-1.01269	0.296302	3.92612	0.975666	4.92923	NA	5.05094		0	0
447	ENSCAFG00000013098	ZNF750	89.4454	98.6572	9.58303	1593.6	959.078	2450.45	49.8101	54.0258	89.408	288.992	855.87	6.48294	10.6381	3.26048	11.2588	6.62435	9.9055	5.63837	6.48233	8.17489	5.75558	9.74125	NA	5.55234	NA	0.930593	5.08573	-2.29186	5.70649	1.07201	4.35316	0.0860243	0.92999	2.62254	0.203234	4.1889	NA	5.04846		0	0
448	ENSCAFG00000006237	ACPP	63.0184	10.2865	2.52185	709.904	138.997	594.421	8.79002	15.729	55.0203	116.354	123.085	5.9777	9.47148	1.33448	9.21534	3.36268	7.11891	3.13587	5.78189	6.86237	3.97536	6.94351	NA	3.55722	NA	2.42048	5.91426	-2.22274	5.65812	-0.194534	3.56169	-0.421352	2.22467	3.30515	0.41814	3.38629	NA	5.04469		0	0
449	ENSCAFG00000001678	ENSCAFG00000001678	4.0657	1.87028	1.00874	68.8591	20.4837	16.7915	0	0.683871	0	21.2842	21.9454	2.0235	6.10558	0.0125545	4.06966	0.903253	4.35641	-3.32193	-3.32193	4.41171	-0.548203	4.45585	NA	-0.186164	NA	2.20967	6.29174	0.198718	4.25583	1.08942	4.54257	-3.13576	-3.13576	4.59787	-0.362039	4.64201	NA	5.03005		0	0
450	ENSCAFG00000017632	ENSCAFG00000017632	0	0.935139	0.50437	18.8543	8.04718	16.7915	0	2.73549	0	5.20281	17.1746	-3.32193	4.23682	-0.987445	4.06966	-0.0967467	3.00848	-3.32193	-3.32193	2.37929	1.4518	4.10221	NA	-1.25525	NA	-2.06668	5.49207	0.267805	5.32491	1.1585	4.26373	-2.06668	-2.06668	3.63454	2.70705	5.35746	NA	5.02691		0	0
451	ENSCAFG00000006721	RIMBP2	4.0657	2.80542	1.00874	47.5456	31.4572	38.0608	0	2.05161	0	23.6491	21.9454	2.0235	5.57124	0.0125545	5.25023	1.48822	4.97532	-3.32193	-3.32193	4.56371	1.03676	4.45585	NA	0.247821	NA	1.77568	5.32342	-0.235267	5.00241	1.24039	4.7275	-3.56975	-3.56975	4.31589	0.788938	4.20802	NA	5.01778		0	0
452	ENSCAFG00000009199	ENDOU	290.698	94.4491	25.2185	8170.46	1130.26	2004.91	99.6203	53.342	61.8979	114.462	542.91	8.18338	12.9962	4.65641	10.9693	6.56146	10.1424	6.63837	5.95182	6.83872	5.7372	9.08457	NA	6.35536	NA	1.82801	6.64084	-1.69895	4.61396	0.206101	3.78708	0.283004	-0.403545	0.483358	-0.618165	2.72921	NA	5.01396		0	0
453	ENSCAFG00000011079	ENSCAFG00000011079	4.0657	2.33785	0	39.348	21.2153	7.83605	0	0.683871	0	7.09473	6.67903	2.0235	5.29822	-3.32193	2.97013	1.22518	4.40703	-3.32193	-3.32193	2.82675	-0.548203	2.73964	NA	-0.788675	NA	2.81218	6.08689	-2.53325	3.7588	2.01386	5.19571	-2.53325	-2.53325	3.61542	0.240472	3.52831	NA	5.0138		0	0
454	ENSCAFG00000012807	MUC20	67.0841	140.738	225.453	2109.22	2935.76	7922.25	41.0201	214.736	68.7754	554.335	5399.52	6.0679	11.0425	7.81669	12.9517	7.13687	11.5195	5.35826	6.10382	9.11461	7.74642	12.3986	NA	6.82523	NA	-0.757328	4.21727	0.991459	6.12647	0.311646	4.69429	-1.46697	-0.721406	2.28939	0.921191	5.57339	NA	5.01267		0	0
455	ENSCAFG00000009967	O77766_CANFA	2.03285	6.07841	1.51311	84.4344	86.3243	21.2693	0	6.83871	0	1.89193	13.3581	1.0235	6.39976	0.597517	4.4107	2.60369	6.4317	-3.32193	-3.32193	0.919858	2.77372	3.73964	NA	0.735302	NA	0.288202	5.66446	-0.137785	3.6754	1.86839	5.69639	-4.05723	-4.05723	0.184556	2.03842	3.00434	NA	5.01208		0	0
456	ENSCAFG00000016035	PPP1R36	6.09855	1.40271	2.52185	103.289	19.7522	71.6439	0	5.47097	0	7.09473	21.9454	2.60847	6.69054	1.33448	6.16277	0.488216	4.30394	-3.32193	-3.32193	2.82675	2.4518	4.45585	NA	0.712207	NA	1.89626	5.97833	0.622276	5.45057	-0.223991	3.59173	-4.03413	-4.03413	2.11454	1.73959	3.74364	NA	5.00688		0	0
457	ENSCAFG00000017082	WWC1	16.2628	33.665	6.05244	342.656	302.135	462.327	2.93001	19.1484	0	114.935	187.013	4.0235	8.42062	2.59752	8.85277	5.07318	8.23905	1.5509	-3.32193	6.84467	4.25915	7.54699	NA	3.50085	NA	0.522653	4.91977	-0.903334	5.35192	1.57233	4.7382	-1.94995	-6.82278	3.34382	0.758301	4.04614	NA	5.00329		0	0
458	ENSCAFG00000012564	PIK3C2G	4.0657	7.48111	2.52185	66.3998	95.1031	55.9718	0	6.83871	6.87754	16.0814	36.2576	2.0235	6.05311	1.33448	5.80663	2.90325	6.57142	-3.32193	2.78189	4.00732	2.77372	5.18021	NA	1.14261	NA	0.880897	4.9105	0.191875	4.66402	1.76065	5.42881	-4.46454	1.63929	2.86471	1.63112	4.0376	NA	5.00111		0	0
459	ENSCAFG00000005037	KLF5	119.938	236.123	40.3496	3122.43	2035.21	2241.11	26.3701	84.1162	65.3367	945.965	801.484	6.90615	11.6085	5.33448	11.13	7.88339	10.991	4.72083	6.02982	9.88564	6.39431	9.64653	NA	6.24783	NA	0.658315	5.36062	-0.91335	4.88217	1.63556	4.74313	-1.527	-0.218012	3.63781	0.146479	3.3987	NA	4.9953		0	0
460	ENSCAFG00000014988	ENSCAFG00000014988	14.23	1.40271	0	114.765	25.6047	16.7915	0	10.2581	27.5102	131.489	14264.5	3.83086	6.84254	-3.32193	4.06966	0.488216	4.67833	-3.32193	4.78189	7.0388	3.35869	13.8001	NA	0.206781	NA	3.62408	6.63576	-3.52871	3.86288	0.281435	4.47155	-3.52871	4.57511	6.83202	3.15191	13.5934	NA	4.99006		1	1
461	ENSCAFG00000023944	ENSCAFG00000023944	199.219	148.22	0.50437	2383.02	1977.41	245.157	35.1601	77.2775	247.592	440.819	10087.2	7.63821	11.2186	-0.987445	7.93756	7.21159	10.9494	5.13587	7.95182	8.78404	6.27198	13.3002	NA	5.05404	NA	2.58417	6.16453	-6.04149	2.88352	2.15755	5.89536	0.0818263	2.89778	3.73	1.21793	8.2462	NA	4.98114		1	0
462	ENSCAFG00000025183	EPS8L2	18.2957	41.1461	4.03496	497.589	416.99	277.62	8.79002	10.2581	3.43877	158.922	117.36	4.19343	8.95881	2.01255	8.11697	5.36268	8.70387	3.13587	1.78189	7.31218	3.35869	6.8748	NA	3.61264	NA	0.580785	5.34617	-1.60009	4.50432	1.75004	5.09123	-0.476778	-1.83075	3.69953	-0.253957	3.26215	NA	4.98057		0	0
463	ENSCAFG00000011971	IRF6	14.23	57.5111	5.54807	557.431	528.919	323.517	5.86002	23.9355	10.3163	162.233	217.546	3.83086	9.12265	2.47199	8.3377	5.84577	9.0469	2.5509	3.36686	7.34192	4.58108	7.76517	NA	3.85612	NA	-0.0252603	5.26653	-1.38413	4.48158	1.98965	5.19078	-1.30521	-0.489264	3.4858	0.72496	3.90905	NA	4.97963		0	0
464	ENSCAFG00000024915	CBD103	134.168	30.8596	2.52185	3843.81	141.923	355.981	11.72	17.0968	20.6326	347.169	159.343	7.0679	11.9083	1.33448	8.47566	4.94765	7.14896	3.5509	4.36686	8.43949	4.09565	7.31599	NA	4.19932	NA	2.86858	7.70901	-2.86483	4.27634	0.74833	2.94965	-0.648413	0.167538	4.24018	-0.103664	3.11667	NA	4.97833		0	0
465	ENSCAFG00000007419	DNASE1L3	1276.63	480.662	590.113	25272.1	20643.2	21879.4	219.751	2397.65	481.428	1320.57	37165	10.3181	14.6253	9.20485	14.4173	8.90888	14.3334	7.77972	8.91118	10.3669	11.2274	15.1817	NA	9.4878	NA	0.830329	5.13746	-0.282949	4.92949	-0.578918	4.84558	-1.70807	-0.57662	0.879145	1.73961	5.69386	NA	4.97084		0	0
466	ENSCAFG00000003981	SULT2B1	73.1826	5.14327	1.51311	1773.94	7.31562	55.9718	0	3.41936	0	66.6905	14.3122	6.19343	10.7927	0.597517	5.80663	2.36268	2.87098	-3.32193	-3.32193	6.05941	1.77372	3.83917	NA	1.52109	NA	4.67234	9.27166	-0.923569	4.28554	0.841599	1.34989	-4.84301	-4.84301	4.53832	0.252639	2.31809	NA	4.96903		0	0
467	ENSCAFG00000006275	ENSCAFG00000006275	0	0.935139	0.50437	21.3135	8.04718	16.7915	0	4.10323	0	0	3.81659	-3.32193	4.4137	-0.987445	4.06966	-0.0967467	3.00848	-3.32193	-3.32193	-3.32193	2.03676	1.93228	NA	-1.13826	NA	-2.18367	5.55196	0.150812	5.20792	1.04151	4.14674	-2.18367	-2.18367	-2.18367	3.17502	3.07054	NA	4.96887		0	0
468	ENSCAFG00000019381	PRKCZ	48.7884	35.0677	11.0961	792.699	370.17	753.38	2.93001	48.5549	20.6326	156.084	289.107	5.60847	9.63063	3.47199	9.55723	5.13207	8.53205	1.5509	4.36686	7.28618	5.60154	8.17546	NA	4.27299	NA	1.33547	5.35764	-0.801009	5.28424	0.859077	4.25905	-2.72209	0.0938609	3.01319	1.32855	3.90246	NA	4.96698		0	0
469	ENSCAFG00000012854	RERG	0	2.80542	6.55681	58.2023	122.902	21.2693	2.93001	2.73549	0	83.2449	54.3864	-3.32193	5.863	2.71299	4.4107	1.48822	6.94137	1.5509	-3.32193	6.37929	1.4518	5.76517	NA	0.776397	NA	-4.09832	5.08661	1.9366	3.6343	0.711819	6.16497	0.774508	-4.09832	5.60289	0.6754	4.98878	NA	4.96196		0	0
470	ENSCAFG00000024924	ENSCAFG00000024924	28.4599	40.211	0.50437	249.204	696.447	174.632	2.93001	60.1807	13.7551	268.181	747.097	4.83086	7.96119	-0.987445	7.44817	5.32952	9.44387	1.5509	3.78189	8.06706	5.91123	9.54515	NA	3.32701	NA	1.50385	4.63417	-4.31446	4.12116	2.00251	6.11686	-1.77611	0.45488	4.74005	2.58422	6.21814	NA	4.9574		0	0
471	ENSCAFG00000025034	ENSCAFG00000025034	1882.42	3650.32	16.6442	11153.5	50084.2	11122.7	521.541	1220.03	1169.18	2438.22	107605	10.8784	13.4452	4.05695	13.4412	11.8338	15.6121	9.02664	10.1913	11.2516	10.2527	16.7154	NA	9.20969	NA	1.66868	4.23552	-5.15274	4.23153	2.62411	6.40238	-0.183054	0.981592	2.04192	1.043	7.50569	NA	4.95648		0	0
472	ENSCAFG00000010206	CTSE	8.1314	2.80542	1.00874	31.9703	13.8997	169.035	0	2.05161	20.6326	115.408	19.0829	3.0235	4.99866	0.0125545	7.40118	1.48822	3.79698	-3.32193	4.36686	6.8506	1.03676	4.25421	NA	0.447821	NA	2.57568	4.55084	-0.435267	6.95336	1.04039	3.34916	-3.76975	3.91903	6.40277	0.588938	3.80639	NA	4.95112		0	0
473	ENSCAFG00000015864	SMYD3	10.1643	2.80542	0	47.5456	19.7522	17.911	0	1.36774	3.43877	25.0681	8.58732	3.34543	5.57124	-3.32193	4.16277	1.48822	4.30394	-3.32193	1.78189	4.64778	0.451797	3.10221	NA	-0.271682	NA	3.61711	5.84292	-3.05025	4.43445	1.7599	4.57562	-3.05025	2.05358	4.91946	0.723479	3.37389	NA	4.951		0	0
474	ENSCAFG00000016175	TLR10	6.09855	5.61084	0	31.9703	58.525	51.4941	0	21.8839	6.87754	47.2982	26.7161	2.60847	4.99866	-3.32193	5.68633	2.48822	5.87098	-3.32193	2.78189	5.56371	4.4518	4.73964	NA	0.580925	NA	2.02754	4.41774	-3.90285	5.10541	1.90729	5.29006	-3.90285	2.20097	4.98279	3.87087	4.15871	NA	4.93773		0	0
475	ENSCAFG00000005461	NDRG2	130.102	108.944	42.8715	3362.62	1695.76	2826.58	61.5302	101.897	58.4591	601.16	1526.64	7.0235	11.7154	5.42195	11.4648	6.76744	10.7277	5.94322	5.86936	9.23161	6.67097	10.5761	NA	6.36542	NA	0.658089	5.34995	-0.94347	5.09942	0.402024	4.3623	-0.422193	-0.496059	2.86619	0.30555	4.21072	NA	4.93723		0	0
476	ENSCAFG00000000492	G3DTQ4_CANFA	648.479	33.1974	2.01748	3599.53	419.185	34.7025	0	62.9162	55.0203	2026.73	291.969	9.34092	11.8136	1.01255	5.11697	5.053	8.71144	-3.32193	5.78189	10.9849	5.97536	8.18967	NA	3.61198	NA	5.72894	8.20161	-2.59943	1.50499	1.44102	5.09946	-6.93391	2.16991	7.37296	2.36338	4.57769	NA	4.93535		0	0
477	ENSCAFG00000012290	SFN	622.052	922.983	172.495	20265.9	8039.87	6787.14	108.41	429.471	226.959	3610.75	6722.92	9.28089	14.3068	7.43041	12.7286	9.85016	12.973	6.76036	7.82629	11.8181	8.74642	12.7149	NA	8.41365	NA	0.867245	5.89312	-0.98324	4.31494	1.43651	4.55931	-1.65329	-0.58736	3.40443	0.332771	4.30123	NA	4.92246		0	0
478	ENSCAFG00000001628	C6orf132	20.3285	26.1839	2.01748	313.965	273.604	501.507	8.79002	21.8839	0	43.9874	122.131	4.34543	8.29446	1.01255	8.97013	4.71061	8.09595	3.13587	-3.32193	5.45902	4.4518	6.93228	NA	3.53125	NA	0.814181	4.76321	-2.5187	5.43888	1.17936	4.56469	-0.395385	-6.85318	1.92777	0.920545	3.40103	NA	4.92226		0	0
479	ENSCAFG00000024757	ENSCAFG00000024757	56.9198	142.141	0.50437	747.613	1592.61	132.093	11.72	37.6129	17.1939	38.3116	4092.34	5.83086	9.54615	-0.987445	7.04542	7.15118	10.6372	3.5509	4.10382	5.25971	5.23316	11.9987	NA	4.15573	NA	1.67513	5.39042	-5.14318	2.88968	2.99545	6.48145	-0.604827	-0.0519099	1.10398	1.07743	7.84298	NA	4.92052		0	0
480	ENSCAFG00000005021	EVPL	388.274	312.804	79.6905	8332.77	2642.4	7412.91	67.3902	294.065	113.479	1036.3	1982.72	8.60093	13.0246	6.31634	12.8558	8.28912	11.3676	6.07447	6.82629	10.0172	8.19999	10.9533	NA	7.49617	NA	1.10477	5.52841	-1.17983	5.35966	0.792948	3.87147	-1.4217	-0.669881	2.52106	0.703822	3.4571	NA	4.91984		0	0
481	ENSCAFG00000010107	BMPR1B	2.03285	0.46757	0	20.4938	7.31562	13.4332	0	1.36774	0	6.14877	21.9454	1.0235	4.35711	-3.32193	3.74773	-1.09675	2.87098	-3.32193	-3.32193	2.6203	0.451797	4.45585	NA	-1.25306	NA	2.27656	5.61017	-2.06887	5.0008	0.156314	4.12404	-2.06887	-2.06887	3.87336	1.70486	5.70891	NA	4.91167		0	0
482	ENSCAFG00000018782	F1CGX1_CANFA	2.03285	0	8.57429	40.9875	16.0944	30.2248	0	3.41936	0	1.89193	7.63318	1.0235	5.35711	3.10002	4.91766	-3.32193	4.00848	-3.32193	-3.32193	0.919858	1.77372	2.93228	NA	-0.149322	NA	1.17283	5.50644	3.24934	5.06698	-3.17261	4.15781	-3.17261	-3.17261	1.06918	1.92305	3.08161	NA	4.91041		0	0
483	ENSCAFG00000010038	NUAK2	38.6242	39.7434	4.03496	699.248	423.574	200.379	2.93001	20.5161	27.5102	140.949	168.884	5.27143	9.44966	2.01255	7.64659	5.31264	8.72647	1.5509	4.78189	7.13903	4.35869	7.39989	NA	3.70124	NA	1.57019	5.74842	-1.68869	3.94534	1.6114	5.02523	-2.15034	1.08065	3.43778	0.657443	3.69864	NA	4.90633		0	0
484	ENSCAFG00000008652	SHROOM3	8.1314	2.80542	3.53059	168.869	114.124	117.541	2.93001	6.83871	0	22.2302	55.3405	3.0235	7.39976	1.81991	6.87702	1.48822	6.83445	1.5509	-3.32193	4.47445	2.77372	5.79026	NA	2.13125	NA	0.892253	5.26851	-0.311342	4.74577	-0.643036	4.7032	-0.580347	-5.45318	2.3432	0.642473	3.65901	NA	4.90582		0	0
485	ENSCAFG00000025184	ENSCAFG00000025184	28.4599	55.1732	2.52185	536.117	912.989	485.835	11.72	82.7484	27.5102	215.207	5116.14	4.83086	9.0664	1.33448	8.92432	5.7859	9.83445	3.5509	4.78189	7.74958	6.37066	12.3208	NA	4.37456	NA	0.456299	4.69184	-3.04008	4.54976	1.41134	5.45989	-0.823656	0.407333	3.37502	1.9961	7.94628	NA	4.9005		0	0
486	ENSCAFG00000012046	IFI6	14.23	0.935139	2.01748	88.5331	21.9469	115.302	0	12.9936	0	27.906	52.4781	3.83086	6.46815	1.01255	6.84927	-0.0967467	4.45594	-3.32193	-3.32193	4.8025	3.69972	5.71364	NA	1.02489	NA	2.80597	5.44325	-0.0123381	5.82438	-1.12164	3.43105	-4.34682	-4.34682	3.77761	2.67483	4.68875	NA	4.89956		0	0
487	ENSCAFG00000004980	CD79A_CANFA	286.632	205.731	3.53059	1864.93	3572.95	3335.92	35.1601	1021.7	161.622	743.528	7379.37	8.16306	10.8649	1.81991	11.7039	7.68461	11.8029	5.13587	7.33648	9.53824	9.99676	12.8493	NA	6.56004	NA	1.60301	4.30487	-4.74013	5.14383	1.12457	5.24286	-1.42417	0.776441	2.9782	3.43672	6.28924	NA	4.89718		0	0
488	ENSCAFG00000023694	ENSCAFG00000023694	394.373	466.635	4.03496	3011.77	18632.9	1496.69	102.55	906.813	240.714	1010.29	15503.9	8.62342	11.5564	2.01255	10.5476	8.86615	14.1856	6.68019	7.91118	9.98055	9.82466	13.9203	NA	7.20139	NA	1.42202	4.355	-5.18884	3.34616	1.66476	6.98417	-0.521206	0.709782	2.77916	2.62327	6.71895	NA	4.89511		0	0
489	ENSCAFG00000023921	ENSCAFG00000023921	115.872	67.7976	1.51311	715.643	1482.88	823.905	29.3001	99.1613	24.0714	178.314	13693.9	6.85639	9.4831	0.597517	9.68633	6.08316	10.5342	4.87283	4.58925	7.47828	6.63171	13.7412	NA	5.00832	NA	1.84807	4.47477	-4.41081	4.67801	1.07484	5.52586	-0.13549	-0.419074	2.46996	1.62338	8.73293	NA	4.89288		0	0
490	ENSCAFG00000003442	ATP6V1B1	4.0657	45.8218	7.06118	132.8	484.294	256.351	2.93001	12.3097	3.43877	93.1775	124.039	2.0235	7.05311	2.81991	8.00198	5.51796	8.91974	1.5509	1.78189	6.54191	3.62172	6.95465	NA	3.1068	NA	-1.0833	3.94631	-0.286891	4.89518	2.41116	5.81294	-1.5559	-1.32491	3.43511	0.514921	3.84785	NA	4.88481		0	0
491	ENSCAFG00000018200	MFAP4	14.23	8.41625	6.55681	195.92	289.699	109.705	2.93001	4.10323	0	118.719	5.72488	3.83086	7.61412	2.71299	6.77748	3.07318	8.17841	1.5509	-3.32193	6.8914	2.03676	2.51725	NA	2.64094	NA	1.18992	4.97319	0.0720551	4.13654	0.432239	5.53747	-1.09003	-5.96287	4.25046	-0.60418	-0.123693	NA	4.8824		0	1
492	ENSCAFG00000013578	ENSCAFG00000013578	93.5111	173.468	0.50437	418.073	6003.93	504.866	175.8	49.2387	189.132	781.367	994.221	6.54707	8.70761	-0.987445	8.97976	7.43853	12.5517	7.4578	7.56325	9.60986	5.62172	9.95742	NA	5.21553	NA	1.33153	3.49208	-6.20298	3.76422	2.223	7.33616	2.24226	2.34772	4.39432	0.406188	4.74189	NA	4.86415		0	0
493	ENSCAFG00000016755	CRABP2	481.786	503.105	145.763	12023.3	3645.37	5359.86	55.6702	217.471	92.8468	778.056	2334.8	8.91225	13.5535	7.18748	12.388	8.97472	11.8319	5.79883	6.53678	9.60373	7.76468	11.1891	NA	7.72759	NA	1.18466	5.82595	-0.540111	4.66039	1.24712	4.10426	-1.92876	-1.19081	1.87614	0.0370887	3.46149	NA	4.86353		0	0
494	ENSCAFG00000013217	GPRC5A	48.7884	93.9815	15.1311	915.662	877.143	1907.52	8.79002	161.394	44.704	371.764	1248.02	5.60847	9.83867	3.91945	10.8975	6.5543	9.77667	3.13587	5.48233	8.53824	7.33444	10.2854	NA	5.3105	NA	0.297962	4.52817	-1.39106	5.58698	1.2438	4.46616	-2.17464	0.171828	3.22774	2.02394	4.97493	NA	4.86044		0	0
495	ENSCAFG00000011587	NGEF	40.657	42.0813	7.06118	1127.16	467.468	276.501	5.86002	28.0387	6.87754	149.935	226.133	5.34543	10.1385	2.81991	8.11114	5.39511	8.86872	2.5509	2.78189	7.2282	4.80935	7.82103	NA	4.18414	NA	1.16129	5.95433	-1.36423	3.927	1.21097	4.68458	-1.63324	-1.40225	3.04406	0.625208	3.63689	NA	4.85531		0	0
496	ENSCAFG00000011562	ENSCAFG00000011562	16.2628	5.14327	3.02622	136.079	101.687	169.035	2.93001	2.73549	3.43877	40.6765	31.4869	4.0235	7.0883	1.59752	7.40118	2.36268	6.66799	1.5509	1.78189	5.34612	1.4518	4.97668	NA	2.19728	NA	1.82622	4.89102	-0.599764	5.2039	0.165403	4.47071	-0.646377	-0.415388	3.14884	-0.745485	2.7794	NA	4.85521		0	0
497	ENSCAFG00000000731	FAM19A5	6.09855	0.935139	1.51311	103.289	18.289	17.911	0	2.05161	0	17.9733	23.8537	2.60847	6.69054	0.597517	4.16277	-0.0967467	4.19291	-3.32193	-3.32193	4.16779	1.03676	4.57614	NA	0.164814	NA	2.44365	6.52572	0.432703	3.99796	-0.26156	4.02809	-3.48674	-3.48674	4.00297	0.871946	4.41133	NA	4.85059		0	0
498	ENSCAFG00000024748	CD55	40.657	42.0813	13.618	673.835	479.905	531.732	5.86002	19.8323	30.9489	370.345	441.77	5.34543	9.39625	3.76744	9.05456	5.39511	8.9066	2.5509	4.95182	8.53273	4.30978	8.78715	NA	4.27373	NA	1.0717	5.12252	-0.506291	4.78082	1.12137	4.63287	-1.72283	0.678085	4.25899	0.0360451	4.51342	NA	4.8454		1	0
499	ENSCAFG00000007149	FBLN7	0	2.80542	0.50437	27.0518	11.705	8.95549	0	2.05161	3.43877	31.6898	9.54147	-3.32193	4.75765	-0.987445	3.16277	1.48822	3.54905	-3.32193	1.78189	4.98595	1.03676	3.25421	NA	-1.02127	NA	-2.30066	5.77892	0.0338198	4.18404	2.50948	4.57032	-2.30066	2.80316	6.00721	2.05802	4.27548	NA	4.84442		0	0
500	ENSCAFG00000001305	FBP1	26.4271	8.88382	7.56555	462.34	309.451	1731.77	41.0201	69.7549	24.0714	324.939	472.303	4.72394	8.85281	2.91945	10.758	3.15118	8.27357	5.35826	4.58925	8.34402	6.12422	8.88357	NA	4.45541	NA	0.268534	4.3974	-1.53597	6.30262	-1.30423	3.81816	0.902849	0.133838	3.88861	1.66881	4.42816	NA	4.83939		0	1
501	ENSCAFG00000010798	Q95MC6_CANFA	107.741	185.158	16.1398	2578.94	1035.89	1408.25	17.58	84.1162	110.041	464.942	802.438	6.75142	11.3326	4.01255	10.4597	7.53261	10.0167	4.13587	6.78189	8.86091	6.39431	9.64825	NA	5.76535	NA	0.986071	5.56721	-1.7528	4.69433	1.76726	4.2513	-1.62949	1.01654	3.09555	0.628958	3.88289	NA	4.83762		0	0
502	ENSCAFG00000007758	GALNT6	28.4599	74.3436	27.236	609.895	883.727	501.507	2.93001	35.5613	20.6326	210.477	203.233	4.83086	9.25242	4.76744	8.97013	6.21614	9.78746	1.5509	4.36686	7.71752	5.15224	7.66699	NA	4.50352	NA	0.327344	4.7489	0.263926	4.46661	1.71262	5.28394	-2.95261	-0.13666	3.214	0.648721	3.16348	NA	4.83315		0	0
503	ENSCAFG00000025323	ENSCAFG00000025323	985.933	277.736	138.197	30016.8	561.84	6386.38	35.1601	97.7936	144.428	2906.48	868.274	9.94535	14.8735	7.11059	12.6408	8.11757	9.13401	5.13587	7.17421	11.5051	6.61167	9.76201	NA	7.38421	NA	2.56114	7.48928	-0.273621	5.25658	0.733365	1.74981	-2.24834	-0.209997	4.12085	-0.77254	2.3778	NA	4.83189		0	0
504	ENSCAFG00000016691	ANGPTL7	0	1.87028	0.50437	4.91851	10.9734	60.4495	0	4.10323	13.7551	7.09473	3.81659	-3.32193	2.29822	-0.987445	5.91766	0.903253	3.45594	-3.32193	3.78189	2.82675	2.03676	1.93228	NA	-0.938258	NA	-2.38367	3.23648	-0.0491877	6.85592	1.84151	4.3942	-2.38367	4.72015	3.76501	2.97502	2.87054	NA	4.82887		0	0
505	ENSCAFG00000024647	SERPINB5	115.872	201.523	74.1424	4060.23	2081.29	2563.51	38.0901	138.142	65.3367	787.043	1474.16	6.85639	11.9873	6.21223	11.3239	7.6548	11.0233	5.25134	6.02982	9.6203	7.11001	10.5257	NA	6.61695	NA	0.23944	5.37039	-0.404727	4.70695	1.03784	4.40631	-1.36561	-0.587134	3.00334	0.493054	3.90872	NA	4.82788		0	0
506	ENSCAFG00000023079	ENSCAFG00000023079	28.4599	0.46757	0	11.4765	46.82	42.5386	0	7.52258	48.1428	16.5544	8.58732	4.83086	3.52061	-3.32193	5.4107	-1.09675	5.54905	-3.32193	5.58925	4.04914	2.91123	3.10221	NA	0.000296939	NA	4.83056	3.52032	-3.32223	5.4104	-1.09704	5.54876	-3.32223	5.58895	4.04884	2.91093	3.10191	NA	4.82649		0	0
507	ENSCAFG00000000710	SLC27A6	42.6899	47.2245	20.1748	1130.44	1638.7	641.437	32.2301	56.0774	48.1428	1260.5	1118.26	5.41582	10.1427	4.33448	9.32516	5.56146	10.6783	5.01034	5.58925	10.2998	5.80935	10.127	NA	5.22629	NA	0.189531	4.91637	-0.891808	4.09887	0.335174	5.45204	-0.215955	0.362957	5.07349	0.583058	4.90075	NA	4.82243		0	0
508	ENSCAFG00000014987	WNT10A	16.2628	11.2217	10.0874	236.088	142.655	176.871	2.93001	2.05161	3.43877	79.934	134.535	4.0235	7.88318	3.33448	7.46655	3.48822	7.15638	1.5509	1.78189	6.32074	1.03676	7.07184	NA	2.68677	NA	1.33673	5.19641	0.647709	4.77978	0.801442	4.46961	-1.13587	-0.90488	3.63396	-1.65001	4.38506	NA	4.81527		1	0
509	ENSCAFG00000024500	PRRG2	16.2628	15.8974	9.07866	440.206	188.011	402.997	5.86002	14.3613	24.0714	84.6638	211.821	4.0235	8.78204	3.18248	8.65463	3.99072	7.55468	2.5509	4.58925	6.40367	3.84411	7.7267	NA	3.51834	NA	0.505161	5.26369	-0.335864	5.13628	0.472372	4.03633	-0.967439	1.0709	2.88533	0.32577	4.20836	NA	4.8121		1	0
510	ENSCAFG00000010790	ENSCAFG00000010790	0	0.46757	1.00874	4.91851	14.6312	19.0304	0	2.05161	0	21.2842	9.54147	-3.32193	2.29822	0.0125545	4.25023	-1.09675	3.87098	-3.32193	-3.32193	4.41171	1.03676	3.25421	NA	-1.33826	NA	-1.98367	3.63648	1.35081	5.58849	0.241511	5.20924	-1.98367	-1.98367	5.74997	2.37502	4.59247	NA	4.8114		0	0
511	ENSCAFG00000003833	SDC1	693.202	833.677	163.92	11694.6	6505.78	10268.6	82.0402	488.968	151.306	2115.65	5576.99	9.43713	13.5136	7.35685	13.326	9.70334	12.6675	6.35826	7.24132	11.0469	8.9336	12.4453	NA	8.35784	NA	1.0793	5.15571	-1.00099	4.96811	1.34551	4.30967	-1.99958	-1.11651	2.68905	0.57576	4.08743	NA	4.81117		0	0
512	ENSCAFG00000008528	GPR87	71.1498	109.411	35.3059	2329.73	945.178	1485.49	11.72	129.936	24.0714	388.318	1185.05	6.15279	11.1859	5.14184	10.5367	6.77362	9.88444	3.5509	4.58925	8.6011	7.02165	10.2107	NA	5.72816	NA	0.424627	5.45779	-0.586322	4.80856	1.04546	4.15628	-2.17726	-1.13891	2.87294	1.29349	4.48257	NA	4.80755		0	0
513	ENSCAFG00000011143	ENSCAFG00000011143	0	3.74056	0.50437	4.09875	43.1622	77.2411	0	24.6194	20.6326	13.2435	12.4039	-3.32193	2.03519	-0.987445	6.2713	1.90325	5.4317	-3.32193	4.36686	3.72721	4.62172	3.63272	NA	-0.221265	NA	-3.10066	2.25645	-0.76618	6.49256	2.12452	5.65296	-3.10066	4.58812	3.94848	4.84299	3.85399	NA	4.80066		0	0
514	ENSCAFG00000019080	ZBTB7C	8.1314	17.3001	2.52185	333.639	236.295	164.557	11.72	10.2581	13.7551	147.097	90.644	3.0235	8.38214	1.33448	7.36244	4.11271	7.88444	3.5509	3.78189	7.20063	3.35869	6.50214	NA	3.07606	NA	-0.0525528	5.30609	-1.74157	4.28639	1.03665	4.80839	0.474847	0.705836	4.12457	0.28263	3.42608	NA	4.80029		0	0
515	ENSCAFG00000015778	HSH2D	6.09855	8.41625	0	140.177	97.2977	101.869	8.79002	23.2516	27.5102	44.9333	110.681	2.60847	7.13111	-3.32193	6.67057	3.07318	6.60433	3.13587	4.78189	5.48971	4.53926	6.79026	NA	2.00697	NA	0.601498	5.12414	-5.3289	4.6636	1.06621	4.59737	1.1289	2.77492	3.48274	2.53229	4.7833	NA	4.79504		0	0
516	ENSCAFG00000013696	ALS2CL	16.2628	38.3407	3.53059	541.855	223.858	297.77	5.86002	19.1484	10.3163	114.462	106.864	4.0235	9.08176	1.81991	8.21805	5.26081	7.80644	2.5509	3.36686	6.83872	4.25915	6.73964	NA	3.58286	NA	0.440649	5.49891	-1.76295	4.6352	1.67795	4.22358	-1.03195	-0.215999	3.25587	0.676297	3.15678	NA	4.7859		0	0
517	ENSCAFG00000016351	ERBB2_CANFA	77.2483	89.3058	36.819	1793.62	934.205	1373.55	20.5101	48.5549	41.2653	516.97	543.864	6.27143	10.8087	5.20238	10.4237	6.48068	9.86759	4.35826	5.36686	9.01394	5.60154	9.0871	NA	5.58286	NA	0.688573	5.2258	-0.38048	4.84083	0.897823	4.28474	-1.2246	-0.216004	3.43108	0.0186846	3.50424	NA	4.78379		0	0
518	ENSCAFG00000016977	DLX3	4.0657	0.935139	0	86.0739	3.65781	11.1944	0	1.36774	3.43877	6.62175	0.954147	2.0235	6.4275	-3.32193	3.4847	-0.0967467	1.87098	-3.32193	1.78189	2.72721	0.451797	-0.0677163	NA	-0.85306	NA	2.87656	7.28056	-2.46887	4.33776	0.756314	2.72404	-2.46887	2.63495	3.58027	1.30486	0.785344	NA	4.78079		0	0
519	ENSCAFG00000001762	TMEM229A	10.1643	3.27299	0.50437	90.9924	54.1356	67.1662	8.79002	0.683871	6.87754	38.3116	41.0283	3.34543	6.50767	-0.987445	6.06966	1.71061	5.75851	3.13587	2.78189	5.25971	-0.548203	5.35855	NA	1.33125	NA	2.01418	5.17642	-2.3187	4.73841	0.379356	4.42725	1.80462	1.45064	3.92846	-1.87946	4.0273	NA	4.7807		0	0
520	ENSCAFG00000017122	ST1A1_CANFA	142.3	50.4975	77.1686	1067.32	784.966	8262.56	35.1601	83.4323	55.0203	765.758	1156.43	7.15279	10.0598	6.26994	13.0124	5.65814	9.61649	5.13587	5.78189	9.58075	6.38253	10.1755	NA	6.11985	NA	1.03293	3.93992	0.150088	6.89252	-0.461714	3.49663	-0.983987	-0.337961	3.46089	0.26268	4.0556	NA	4.77636		0	0
521	ENSCAFG00000023953	ENSCAFG00000023953	3777.04	9253.2	51.4457	40054.7	127566	56662.5	2001.2	23377.5	4229.69	19157.2	388144	11.883	15.2897	5.68498	15.7901	13.1757	16.9609	10.9666	12.0463	14.2256	14.5128	18.5662	NA	11.2446	NA	0.638393	4.04504	-5.55967	4.54546	1.93109	5.71624	-0.278	0.801689	2.98095	3.26818	7.32159	NA	4.76891		0	0
522	ENSCAFG00000011523	C1orf116	22.3614	55.1732	9.58303	848.442	645.969	461.208	14.65	39.6645	13.7551	217.572	300.556	4.48294	9.72867	3.26048	8.84927	5.7859	9.33532	3.87283	3.78189	7.76535	5.30978	8.23149	NA	4.54238	NA	-0.059449	5.18629	-1.2819	4.30689	1.24351	4.79294	-0.669552	-0.760492	3.22296	0.767393	3.68911	NA	4.76204		0	0
523	ENSCAFG00000009378	RHOV	34.5585	62.6543	11.0961	991.079	549.403	634.72	11.72	41.7161	13.7551	238.383	384.521	5.11097	9.95286	3.47199	9.30998	5.96934	9.10172	3.5509	3.78189	7.89714	5.38253	8.58692	NA	4.69715	NA	0.41382	5.25571	-1.22516	4.61283	1.2722	4.40457	-1.14624	-0.915254	3.19999	0.685387	3.88977	NA	4.7577		0	0
524	ENSCAFG00000010213	RIPK4	32.5256	42.5488	7.56555	584.482	386.265	218.29	2.93001	15.0452	6.87754	147.57	133.581	5.0235	9.19102	2.91945	7.7701	5.41105	8.59345	1.5509	2.78189	7.20526	3.91123	7.06157	NA	3.76323	NA	1.26028	5.42779	-0.843781	4.00688	1.64782	4.83022	-2.21232	-0.981333	3.44203	0.148002	3.29834	NA	4.75496		0	0
525	ENSCAFG00000024649	ENSCAFG00000024649	445.194	205.731	3.53059	3683.14	5706.18	784.725	46.8801	492.387	271.663	713.73	10388.8	8.79829	11.8467	1.81991	9.61604	7.68461	12.4783	5.5509	8.08567	9.47924	8.94365	13.3427	NA	6.55947	NA	2.23882	5.28725	-4.73956	3.05657	1.12514	5.91884	-1.00857	1.5262	2.91976	2.38418	6.78326	NA	4.75422		0	0
526	ENSCAFG00000000408	IFNG_CANFA	2.03285	0.935139	0	16.395	21.9469	17.911	0	8.20646	3.43877	77.0961	18.1288	1.0235	4.03519	-3.32193	4.16277	-0.0967467	4.45594	-3.32193	1.78189	6.26859	3.03676	4.18021	NA	-0.536068	NA	1.55957	4.57125	-2.78586	4.69884	0.439321	4.99201	-2.78586	2.31796	6.80465	3.57283	4.71628	NA	4.75403		0	0
527	ENSCAFG00000023964	ENSCAFG00000023964	134.168	124.841	4.53933	1032.07	1313.89	2748.22	14.65	566.929	137.551	793.191	12730.2	7.0679	10.0113	2.18248	11.4243	6.96395	10.3596	3.87283	7.10382	9.63152	9.14703	13.636	NA	5.84684	NA	1.22106	4.16448	-3.66436	5.57744	1.11711	4.51279	-1.974	1.25698	3.78469	3.30019	7.78913	NA	4.75157		0	0
528	ENSCAFG00000023160	ENSCAFG00000023160	154.497	1473.31	5.0437	1267.34	20143.6	4493.42	193.381	865.097	1090.09	3054.99	20380.6	7.27143	10.3076	2.33448	12.1336	10.5248	14.298	7.5953	10.0902	11.577	9.75672	14.3149	NA	7.49656	NA	-0.225124	2.81103	-5.16207	4.63704	3.02829	6.80148	0.0987429	2.59368	4.0804	2.26016	6.81835	NA	4.74985		0	0
529	ENSCAFG00000001552	KCNK5	6.09855	4.20813	0.50437	42.6271	81.9349	59.3301	5.86002	0.683871	6.87754	35.4737	14.3122	2.60847	5.4137	-0.987445	5.89069	2.07318	6.35641	2.5509	2.78189	5.14868	-0.548203	3.83917	NA	1.13938	NA	1.46909	4.27432	-2.12683	4.75131	0.933798	5.21703	1.41152	1.64251	4.0093	-1.68758	2.69979	NA	4.74755		0	0
530	ENSCAFG00000017687	SCNNB_CANFA	16.2628	9.35139	1.00874	423.811	83.3981	169.035	5.86002	15.729	6.87754	42.5684	116.406	4.0235	8.72728	0.0125545	7.40118	3.22518	6.38194	2.5509	2.78189	5.41171	3.97536	6.86302	NA	2.7575	NA	1.266	5.96978	-2.74495	4.64368	0.467681	3.62444	-0.206596	0.0243924	2.65421	1.21786	4.10552	NA	4.74596		0	0
531	ENSCAFG00000017871	FAT2	36.5913	75.7463	8.06992	800.077	592.565	399.639	8.79002	23.2516	24.0714	314.06	135.489	5.19343	9.64399	3.01255	8.64255	6.2431	9.21083	3.13587	4.58925	8.2949	4.53926	7.08203	NA	4.42484	NA	0.768587	5.21915	-1.41229	4.21771	1.81826	4.78599	-1.28898	0.164405	3.87005	0.114417	2.65719	NA	4.74095		0	0
532	ENSCAFG00000018064	DSG1_CANFA	69.1169	20.1055	5.0437	2451.06	141.923	78.3605	2.93001	8.89033	13.7551	303.655	43.8908	6.11097	11.2592	2.33448	6.29206	4.32952	7.14896	1.5509	3.78189	8.24629	3.15224	5.45585	NA	3.49562	NA	2.61535	7.76357	-1.16114	2.79643	0.833896	3.65334	-1.94472	0.286271	4.75067	-0.343385	1.96022	NA	4.73778		0	0
533	ENSCAFG00000019423	FAM213B	8.1314	2.33785	0.50437	22.1333	44.6253	66.0467	0	8.20646	3.43877	13.2435	65.8362	3.0235	4.46815	-0.987445	6.04542	1.22518	5.47979	-3.32193	1.78189	3.72721	3.03676	6.04081	NA	0.595214	NA	2.42829	3.87293	-1.58266	5.4502	0.629967	4.88458	-3.91714	1.18668	3.132	2.44154	5.44559	NA	4.7359		0	0
534	ENSCAFG00000019134	Q8SPS5_CANFA	717.596	552.667	133.154	12611	5135.57	7896.5	140.64	331.678	185.694	1606.25	2337.66	9.48703	13.6224	7.05695	12.947	9.11027	12.3263	7.13587	7.53678	10.6495	8.37364	11.1908	NA	8.23275	NA	1.25428	5.38965	-1.1758	4.71425	0.877518	4.09356	-1.09688	-0.695969	2.41673	0.140888	2.9581	NA	4.73249		0	0
535	ENSCAFG00000019405	PLCH2	60.9855	80.8896	12.6093	1178.8	745.462	728.753	14.65	40.3484	37.8265	388.318	404.558	5.93039	10.2031	3.65641	9.50929	6.33788	9.54199	3.87283	5.24132	8.6011	5.33444	8.6602	NA	5.02639	NA	0.904003	5.17671	-1.36998	4.48289	1.31149	4.5156	-1.15356	0.214933	3.5747	0.308048	3.63381	NA	4.72507		0	0
536	ENSCAFG00000011551	CYP2W1	0	14.0271	3.53059	16.395	91.4452	344.786	8.79002	6.15484	10.3163	2.36491	131.672	-3.32193	4.03519	1.81991	8.42956	3.81014	6.51484	3.13587	3.36686	1.24179	2.62172	7.04081	NA	1.61314	NA	-4.93507	2.42204	0.206767	6.81642	2.197	4.90169	1.52272	1.75371	-0.371357	1.00858	5.42767	NA	4.71338		0	0
537	ENSCAFG00000013562	ENSCAFG00000013562	916.816	1730.94	15.6355	7413.01	13702.2	6399.82	152.36	1071.63	742.775	5114.83	23206.8	9.84049	12.8558	3.96675	12.6438	10.7573	13.7421	7.25134	9.53678	12.3205	10.0656	14.5023	NA	8.3763	NA	1.46419	4.47954	-4.40955	4.26751	2.38104	5.36581	-1.12496	1.16048	3.94417	1.68928	6.12596	NA	4.70429		0	0
538	ENSCAFG00000003367	TNFSF8	8.1314	9.35139	2.01748	33.6098	140.46	68.2856	0	8.20646	20.6326	51.5551	28.6244	3.0235	5.07081	1.01255	6.09351	3.22518	7.13401	-3.32193	4.36686	5.68804	3.03676	4.83917	NA	1.39521	NA	1.62829	3.6756	-0.38266	4.6983	1.82997	5.7388	-4.71714	2.97164	4.29283	1.64154	3.44396	NA	4.70423		0	0
539	ENSCAFG00000000675	TM7SF4	0	1.40271	1.00874	1.6395	8.77874	76.1217	0	0.683871	3.43877	31.6898	2.86244	-3.32193	0.713258	0.0125545	6.25023	0.488216	3.13401	-3.32193	1.78189	4.98595	-0.548203	1.51725	NA	-1.33826	NA	-1.98367	2.05152	1.35081	7.58849	1.82647	4.47227	-1.98367	3.12015	6.32421	0.790055	2.8555	NA	4.70409		0	0
540	ENSCAFG00000012598	SLAMF7	42.6899	32.7299	1.00874	374.626	763.751	182.468	11.72	37.6129	68.7754	200.544	703.206	5.41582	8.54931	0.0125545	7.5115	5.03254	9.57696	3.5509	6.10382	7.64778	5.23316	9.4578	NA	3.84899	NA	1.56683	4.70031	-3.83644	3.66251	1.18354	5.72796	-0.29809	2.25483	3.79878	1.38416	5.60881	NA	4.69693		0	0
541	ENSCAFG00000012251	C11orf80	2.03285	1.40271	0.50437	33.6098	8.77874	14.5527	0	0.683871	0	0.472982	5.72488	1.0235	5.07081	-0.987445	3.86321	0.488216	3.13401	-3.32193	-3.32193	-1.08014	-0.548203	2.51725	NA	-0.669171	NA	1.69268	5.73998	-0.318274	4.53238	1.15739	3.80319	-2.65276	-2.65276	-0.410971	0.120968	3.18642	NA	4.69185		0	0
542	ENSCAFG00000019348	ISG15	87.4126	125.309	29.2535	2492.04	302.135	4207.96	5.86002	326.89	17.1939	386.427	2115.34	6.44977	11.2831	4.87054	12.0389	6.96934	8.23905	2.5509	4.10382	8.59405	8.35266	11.0467	NA	5.83864	NA	0.611126	5.44447	-0.968108	6.20026	1.1307	2.40041	-3.28774	-1.73482	2.75541	2.51402	5.20803	NA	4.68171		0	0
543	ENSCAFG00000018460	ENSCAFG00000018460	113.84	304.855	2.52185	750.072	5045.58	602.257	29.3001	141.561	120.357	157.03	1590.56	6.83086	9.55089	1.33448	9.23423	8.25198	12.3008	4.87283	6.91118	7.2949	7.14528	10.6353	NA	5.68709	NA	1.14377	3.8638	-4.35261	3.54715	2.56489	6.61372	-0.814255	1.22409	1.60781	1.4582	4.94823	NA	4.67489		0	0
544	ENSCAFG00000023146	ENSCAFG00000023146	58.9527	372.185	5.54807	514.804	5538.66	3878.85	61.5302	674.981	261.347	1368.81	4389.08	5.88149	9.00788	2.47199	11.9214	8.53988	12.4353	5.94322	8.02982	10.4187	9.3987	12.0997	NA	6.44705	NA	-0.56557	2.56082	-3.97507	5.47436	2.09282	5.98827	-0.503833	1.58277	3.97165	2.95165	5.65265	NA	4.67448		0	0
545	ENSCAFG00000025425	ENSCAFG00000025425	58.9527	372.185	5.54807	514.804	5538.66	3878.85	61.5302	674.981	261.347	1368.81	4389.08	5.88149	9.00788	2.47199	11.9214	8.53988	12.4353	5.94322	8.02982	10.4187	9.3987	12.0997	NA	6.44705	NA	-0.56557	2.56082	-3.97507	5.47436	2.09282	5.98827	-0.503833	1.58277	3.97165	2.95165	5.65265	NA	4.67448		0	0
546	ENSCAFG00000018172	C17orf66	2.03285	3.74056	2.52185	46.7258	38.0412	38.0608	0	5.47097	3.43877	7.09473	2.86244	1.0235	5.54615	1.33448	5.25023	1.90325	5.24949	-3.32193	1.78189	2.82675	2.4518	1.51725	NA	0.678222	NA	0.345283	4.86793	0.656261	4.57201	1.22503	4.57127	-4.00015	1.10367	2.14853	1.77357	0.839024	NA	4.6704		0	0
547	ENSCAFG00000003189	RHBDL2	52.8541	19.6379	17.1486	670.556	218.737	655.99	2.93001	36.2452	24.0714	110.205	313.914	5.72394	9.38921	4.10002	9.35753	4.29557	7.77305	1.5509	4.58925	6.78404	5.17972	8.29423	NA	4.17003	NA	1.55391	5.21918	-0.0700134	5.1875	0.12554	3.60302	-2.61913	0.419217	2.61401	1.00969	4.1242	NA	4.6699		0	0
548	ENSCAFG00000012381	BNIPL	56.9198	26.1839	5.54807	989.439	250.926	588.823	32.2301	14.3613	48.1428	140.003	118.314	5.83086	9.95047	2.47199	9.20169	4.71061	7.97112	5.01034	5.58925	7.12931	3.84411	6.88648	NA	4.37358	NA	1.45728	5.57689	-1.90159	4.82811	0.337027	3.59754	0.636755	1.21567	2.75573	-0.529467	2.5129	NA	4.66751		0	0
549	ENSCAFG00000001481	LURAP1L	22.3614	46.757	17.1486	513.984	439.669	844.055	8.79002	38.2968	24.0714	254.464	399.788	4.48294	9.00558	4.10002	9.72119	5.54711	8.78027	3.13587	4.58925	7.99132	5.25915	8.64309	NA	4.50502	NA	-0.0220804	4.50056	-0.404999	5.21618	1.04209	4.27526	-1.36915	0.0842317	3.4863	0.754135	4.13807	NA	4.664		0	0
550	ENSCAFG00000007251	ENSCAFG00000007251	2049.11	1820.72	570.947	68905.8	5111.42	8464.06	152.36	182.594	1354.88	24860.9	1812.88	11.0008	16.0723	9.15721	13.0471	10.8303	12.3195	7.25134	10.4039	14.6016	7.51249	10.8241	NA	9.15042	NA	1.85036	6.92191	0.00678788	3.89671	1.67987	3.16908	-1.89908	1.25352	5.45117	-1.63793	1.67364	NA	4.66257		0	0
551	ENSCAFG00000002307	ASPN	388.274	42.0813	16.1398	2661.73	1074.66	347.025	5.86002	62.2323	72.2142	1148.4	185.105	8.60093	11.3781	4.01255	8.4389	5.39511	10.0697	2.5509	6.17421	10.1654	5.95959	7.5322	NA	5.30382	NA	3.29712	6.07433	-1.29126	3.13508	0.0912884	4.76585	-2.75291	0.870393	4.86159	0.655773	2.22838	NA	4.65842		0	0
552	ENSCAFG00000001065	PITX1	286.632	411.461	228.48	8030.28	3525.4	5059.85	61.5302	237.987	103.163	2394.24	2844.31	8.16306	12.9712	7.83592	12.3049	8.68461	11.7836	5.94322	6.68878	11.2253	7.89474	11.4739	NA	7.70431	NA	0.458745	5.26692	0.131611	4.60057	0.980302	4.07926	-1.76109	-1.01553	3.52104	0.19043	3.76955	NA	4.64892		0	0
553	ENSCAFG00000008986	RASAL1	38.6242	42.0813	5.0437	724.66	412.601	371.653	8.79002	36.2452	34.3877	96.9614	240.445	5.27143	9.50116	2.33448	8.53781	5.39511	8.6886	3.13587	5.10382	6.59934	5.17972	7.90956	NA	4.26332	NA	1.00811	5.23784	-1.92884	4.27449	1.13179	4.42528	-1.12745	0.8405	2.33602	0.916396	3.64624	NA	4.64587		0	0
554	ENSCAFG00000015568	ENSCAFG00000015568	44.7227	915.034	2.01748	353.313	10527.2	2066.48	114.27	335.097	306.051	1342.32	11220.8	5.48294	8.4648	1.01255	11.013	9.83768	13.3618	6.83631	8.25763	10.3905	8.38843	13.4539	NA	6.31158	NA	-0.828647	2.15322	-5.29903	4.70138	3.5261	7.05025	0.524724	1.94604	4.07893	2.07685	7.1423	NA	4.63495		0	0
555	ENSCAFG00000016378	CD6	52.8541	33.1974	0.50437	430.369	348.223	265.306	11.72	47.1871	55.0203	246.897	138.351	5.72394	8.74943	-0.987445	8.05152	5.053	8.44387	3.5509	5.78189	7.94776	5.56032	7.11219	NA	3.78014	NA	1.9438	4.96929	-4.76759	4.27137	1.27286	4.66372	-0.22924	2.00175	4.16762	1.78018	3.33205	NA	4.63479		0	0
556	ENSCAFG00000015936	EPHA4	8.1314	6.54598	7.56555	234.449	98.7609	127.616	5.86002	2.73549	3.43877	53.92	27.6703	3.0235	7.87313	2.91945	6.99566	2.71061	6.62587	2.5509	1.78189	5.75275	1.4518	4.79026	NA	2.53125	NA	0.492253	5.34188	0.388193	4.46441	0.179356	4.09462	0.0196528	-0.749359	3.2215	-1.07946	2.25901	NA	4.63363		0	0
557	ENSCAFG00000018281	ARHGEF37	50.8213	9.81896	0	136.079	92.1768	94.0326	2.93001	9.5742	10.3163	26.487	26.7161	5.66736	7.0883	-3.32193	6.55509	3.29557	6.52633	1.5509	3.36686	4.72721	3.25915	4.73964	NA	2.09021	NA	3.57715	4.99809	-5.41214	4.46488	1.20536	4.43612	-0.539307	1.27664	2.637	1.16894	2.64943	NA	4.63303		0	0
558	ENSCAFG00000000212	SLC2A12	16.2628	7.48111	3.02622	157.392	269.946	79.48	2.93001	7.52258	0	16.0814	87.7815	4.0235	7.29822	1.59752	6.31252	2.90325	8.07653	1.5509	-3.32193	4.00732	2.91123	6.45585	NA	2.59728	NA	1.42622	4.70094	-0.999764	3.71524	0.305972	5.47925	-1.04638	-5.91921	1.41004	0.313947	3.85856	NA	4.63181		0	0
559	ENSCAFG00000004999	B3GNT8	10.1643	10.2865	4.03496	125.422	50.4778	95.1521	0	10.9419	3.43877	49.6631	91.5981	3.34543	6.97065	2.01255	6.57216	3.36268	5.65758	-3.32193	1.78189	5.6341	3.4518	6.51725	NA	1.77011	NA	1.57532	5.20054	0.242446	4.80205	1.59258	3.88747	-5.09204	0.011785	3.864	1.68169	4.74714	NA	4.63002		0	0
560	ENSCAFG00000005750	IDO1	219.548	49.5624	3.53059	823.85	537.698	4692.68	32.2301	301.587	268.224	3198.78	1845.32	7.77839	9.68624	1.81991	12.1962	5.63117	9.07065	5.01034	8.0673	11.6433	8.23643	10.8497	NA	5.69525	NA	2.08314	3.99099	-3.87534	6.50095	-0.0640748	3.3754	-0.684912	2.37205	5.94806	2.54118	5.15441	NA	4.62245		0	0
561	ENSCAFG00000000997	FAM83A	24.3942	27.5866	6.55681	607.435	122.171	237.32	2.93001	10.2581	3.43877	64.3256	208.958	4.60847	9.24659	2.71299	7.89069	4.7859	6.93276	1.5509	1.78189	6.00732	3.35869	7.70707	NA	3.40339	NA	1.20508	5.8432	-0.690396	4.4873	1.38251	3.52937	-1.85249	-1.6215	2.60393	-0.0447025	4.30368	NA	4.61996		0	0
562	ENSCAFG00000012309	ANXA9	26.4271	11.6892	12.1049	259.041	152.896	762.336	5.86002	15.0452	13.7551	42.5684	189.875	4.72394	8.01704	3.59752	9.57428	3.54711	7.25641	2.5509	3.78189	5.41171	3.91123	7.56891	NA	3.66614	NA	1.0578	4.3509	-0.0686237	5.90814	-0.119031	3.59027	-1.11524	0.115752	1.74557	0.245088	3.90277	NA	4.61644		0	0
563	ENSCAFG00000008104	SOX7	10.1643	4.20813	4.03496	145.096	67.3037	21.2693	0	4.7871	3.43877	33.5817	34.3493	3.34543	7.18086	2.01255	4.4107	2.07318	6.07261	-3.32193	1.78189	5.06961	2.25915	5.10221	NA	1.27368	NA	2.07175	5.90719	0.738877	3.13702	0.799501	4.79894	-4.59561	0.508215	3.79593	0.985474	3.82853	NA	4.61438		0	0
564	ENSCAFG00000025508	ENSCAFG00000025508	12.1971	1.87028	1.51311	217.234	13.8997	338.07	2.93001	11.6258	3.43877	9.93263	41.0283	3.60847	7.76311	0.597517	8.40118	0.903253	3.79698	1.5509	1.78189	3.31218	3.53926	5.35855	NA	2.03988	NA	1.56859	5.72323	-1.44236	6.3613	-1.13663	1.7571	-0.488976	-0.257987	1.2723	1.49938	3.31867	NA	4.61387		0	0
565	ENSCAFG00000017050	ACSF2	113.84	59.8489	35.3059	1741.97	736.683	3250.84	64.4602	80.0129	61.8979	791.299	1421.68	6.83086	10.7665	5.14184	11.6666	5.90325	9.5249	6.01034	5.95182	9.62808	6.32216	10.4734	NA	6.04169	NA	0.78917	4.72482	-0.899852	5.62491	-0.138436	3.48321	-0.0313534	-0.0898714	3.58639	0.280472	4.43169	NA	4.61098		0	0
566	ENSCAFG00000014040	CDCP1	6.09855	55.1732	8.06992	362.33	267.752	137.691	2.93001	10.9419	3.43877	150.408	118.314	2.60847	8.50116	3.01255	7.10529	5.7859	8.06475	1.5509	1.78189	7.23274	3.4518	6.88648	NA	3.28192	NA	-0.673457	5.21924	-0.269369	3.82336	2.50397	4.78283	-1.73102	-1.50003	3.95082	0.169873	3.60456	NA	4.60848		0	0
567	ENSCAFG00000003920	FUT2	4.0657	10.2865	3.53059	93.4516	106.076	307.845	5.86002	8.89033	0	41.1495	125.947	2.0235	6.54615	1.81991	8.26606	3.36268	6.72896	2.5509	-3.32193	5.3628	3.15224	6.97668	NA	2.58185	NA	-0.558344	3.9643	-0.761938	5.68421	0.780837	4.14711	-0.0309434	-5.90378	2.78095	0.570389	4.39483	NA	4.59854		0	0
568	ENSCAFG00000012525	MUC13	101.643	132.322	33.7928	2338.75	1877.19	1107.12	20.5101	180.542	24.0714	333.453	925.523	6.66736	11.1915	5.07864	10.1126	7.04791	10.8744	4.35826	4.58925	8.38134	7.49619	9.85412	NA	6.12967	NA	0.537687	5.06185	-1.05103	3.98293	0.918238	4.74468	-1.77141	-1.54043	2.25166	1.36652	3.72445	NA	4.59649		0	0
569	ENSCAFG00000023104	ENSCAFG00000023104	46.7556	180.949	1.00874	712.364	2948.93	725.395	29.3001	984.775	89.408	54.8659	761.409	5.54707	9.47647	0.0125545	9.50262	7.49944	11.526	4.87283	6.48233	5.77784	9.94365	9.57253	NA	5.57511	NA	-0.028043	3.90136	-5.56255	3.92751	1.92433	5.95086	-0.702277	0.907224	0.20273	4.36854	3.99742	NA	4.59325		0	1
570	ENSCAFG00000011967	SMPDL3B	128.07	65.4598	29.7578	3201.13	631.338	454.491	8.79002	48.5549	24.0714	188.247	1093.45	7.00078	11.6444	4.8952	8.82811	6.03254	9.30227	3.13587	4.58925	7.55648	5.60154	10.0947	NA	5.33319	NA	1.6676	6.31118	-0.437988	3.49492	0.69935	3.96908	-2.19732	-0.743938	2.2233	0.268358	4.76149	NA	4.59173		1	0
571	ENSCAFG00000017104	GDPD3	182.957	143.544	35.3059	2550.25	1343.88	5750.54	114.27	167.548	106.602	343.858	2190.72	7.51536	11.3164	5.14184	12.4895	7.16535	10.3922	6.83631	6.73609	8.42567	7.38843	11.0972	NA	6.80946	NA	0.7059	4.50696	-1.66762	5.68003	0.355891	3.58273	0.0268499	-0.0733675	1.61621	0.578978	4.28773	NA	4.58991		0	0
572	ENSCAFG00000015348	ENSCAFG00000015348	36.5913	1.40271	0	686.132	6.58406	32.4636	0	98.4775	34.3877	68.5824	1544.76	5.19343	9.42234	-3.32193	5.02075	0.488216	2.71898	-3.32193	5.10382	6.09977	6.62172	10.5932	NA	1.1319	NA	4.06153	8.29044	-4.45383	3.88885	-0.643686	1.58707	-4.45383	3.97192	4.96786	5.48982	9.46127	NA	4.58879		1	0
573	ENSCAFG00000011586	PTPRCAP	432.997	203.393	35.8103	3099.48	4844.4	6220.71	58.6002	1298.67	381.704	1501.25	3138.19	8.75821	11.5978	5.1623	12.6029	7.66812	12.2421	5.87283	8.57631	10.5519	10.3428	11.6157	NA	7.56086	NA	1.19736	4.03695	-2.39856	5.042	0.107266	4.68124	-1.68803	1.01545	2.99109	2.78196	4.05486	NA	4.58673		0	0
574	ENSCAFG00000008219	SCG5	6.09855	12.1568	0.50437	72.1381	165.333	114.182	2.93001	19.1484	6.87754	68.1094	227.087	2.60847	6.17269	-0.987445	6.8352	3.60369	7.36923	1.5509	2.78189	6.08978	4.25915	7.8271	NA	2.20695	NA	0.401513	3.96574	-3.1944	4.62824	1.39674	5.16228	-0.65605	0.574939	3.88283	2.0522	5.62015	NA	4.58542		0	0
575	ENSCAFG00000010274	D3YJ60_CANFA	50.8213	24.3136	5.54807	407.416	400.164	210.454	5.86002	11.6258	202.887	3122.16	69.6527	5.66736	8.67036	2.47199	7.71736	4.60369	8.64445	2.5509	7.66454	11.6083	3.53926	6.12211	NA	3.76664	NA	1.90072	4.90372	-1.29465	3.95072	0.837052	4.87781	-1.21574	3.8979	7.84169	-0.227381	2.35547	NA	4.57742		1	0
576	ENSCAFG00000007223	KRT5	3671.33	5908.21	1596.84	113151	39870.1	36711.9	492.241	3804.38	1977.29	36283.4	29632	11.8421	16.7879	10.641	15.164	12.5285	15.283	8.94322	10.9493	15.147	11.8934	14.8549	NA	11.1697	NA	0.672435	5.61824	-0.528652	3.99431	1.35885	4.11337	-2.22643	-0.22034	3.97737	0.723793	3.68522	NA	4.57531		0	0
577	ENSCAFG00000019841	CELSR2	14.23	27.119	8.57429	399.219	248.731	237.32	5.86002	12.9936	17.1939	126.759	85.8732	3.83086	8.64104	3.10002	7.89069	4.76123	7.95844	2.5509	4.10382	6.98595	3.69972	6.42414	NA	3.58855	NA	0.242311	5.05249	-0.488531	4.30214	1.17269	4.36989	-1.03764	0.515273	3.3974	0.111176	2.83559	NA	4.57484		0	0
578	ENSCAFG00000024755	ENSCAFG00000024755	349.65	778.504	3.02622	1737.05	14605.6	1195.56	67.3902	700.284	698.071	5947.28	25843.1	8.44977	10.7624	1.59752	10.2235	9.60456	13.8342	6.07447	9.44723	12.538	9.4518	14.6575	NA	7.03562	NA	1.41415	3.7268	-5.4381	3.18785	2.56894	6.79862	-0.961155	2.41161	5.50239	2.41617	7.62187	NA	4.57109		1	0
579	ENSCAFG00000012210	FAM46B	50.8213	35.0677	5.0437	948.452	389.191	128.735	5.86002	15.729	24.0714	222.775	264.299	5.66736	9.88943	2.33448	7.00826	5.13207	8.60433	2.5509	4.58925	7.79944	3.97536	8.04603	NA	3.93204	NA	1.73532	5.9574	-1.59755	3.07623	1.20004	4.6723	-1.38113	0.657212	3.86741	0.043323	4.11399	NA	4.56864		1	0
580	ENSCAFG00000010103	ASCL2	0	0.935139	0	18.0345	5.12093	20.1498	2.93001	1.36774	0	18.4463	4.77074	-3.32193	4.17269	-3.32193	4.3327	-0.0967467	2.35641	1.5509	-3.32193	4.20526	0.451797	2.25421	NA	-0.94758	NA	-2.37435	5.12027	-2.37435	5.28028	0.850834	3.30399	2.49848	-2.37435	5.15284	1.39938	3.20179	NA	4.56818		0	0
581	ENSCAFG00000003870	CHST13	10.1643	5.61084	0.50437	59.8418	63.6459	60.4495	2.93001	1.36774	3.43877	39.7305	67.7445	3.34543	5.90308	-0.987445	5.91766	2.48822	5.992	1.5509	1.78189	5.31218	0.451797	6.08203	NA	1.36978	NA	1.97565	4.5333	-2.35723	4.54788	1.11843	4.62221	0.181124	0.412112	3.94239	-0.917984	4.71225	NA	4.5678		0	0
582	ENSCAFG00000004106	ENSCAFG00000004106	0	0.935139	0.50437	13.9358	14.6312	15.6721	2.93001	0.683871	6.87754	8.51368	10.4956	-3.32193	3.80072	-0.987445	3.97013	-0.0967467	3.87098	1.5509	2.78189	3.08978	-0.548203	3.39172	NA	-0.680684	NA	-2.64124	4.4814	-0.306762	4.65081	0.583937	4.55166	2.23159	3.46258	3.77047	0.132481	4.0724	NA	4.56129		0	0
583	ENSCAFG00000024559	TMEM238	32.5256	15.8974	20.1748	442.666	164.601	647.034	2.93001	28.0387	3.43877	100.272	271.932	5.0235	8.79007	4.33448	9.3377	3.99072	7.36283	1.5509	1.78189	6.64778	4.80935	8.0871	NA	3.94179	NA	1.08171	4.84828	0.392691	5.39591	0.0489248	3.42104	-2.39089	-2.1599	2.70599	0.867557	4.14531	NA	4.55508		0	0
584	ENSCAFG00000020252	ENSCAFG00000020252	418.767	146.349	192.669	11064.2	975.172	4084.82	61.5302	110.787	281.979	3429.59	1608.69	8.71	13.4336	7.58998	11.9961	7.19327	9.92951	5.94322	8.13945	11.7438	6.79165	10.6517	NA	7.24563	NA	1.46438	6.18798	0.344358	4.75043	-0.0523537	2.68389	-1.3024	0.893819	4.4982	-0.453979	3.40605	NA	4.54077		0	0
585	ENSCAFG00000015881	ZMYND15	10.1643	6.07841	0	45.0863	25.6047	49.2552	2.93001	0.683871	6.87754	27.433	19.0829	3.34543	5.49462	-3.32193	5.6222	2.60369	4.67833	1.5509	2.78189	4.77784	-0.548203	4.25421	NA	0.72598	NA	2.61945	4.76864	-4.04791	4.89622	1.87771	3.95236	0.824925	2.05591	4.05186	-1.27418	3.52823	NA	4.53907		0	0
586	ENSCAFG00000016093	ENSCAFG00000016093	152.464	50.03	25.7229	3490.5	81.2034	1697.07	8.79002	25.3032	27.5102	55.3389	102.094	7.25232	11.7692	4.68498	10.7288	5.64472	6.34347	3.13587	4.78189	5.79022	4.66125	6.67375	NA	5.07583	NA	2.17649	6.69339	-0.390848	5.653	0.568892	1.26764	-1.93996	-0.293935	0.714395	-0.414578	1.59792	NA	4.53801		0	0
587	ENSCAFG00000018167	CCL3_CANFA	6.09855	22.9109	3.02622	127.061	226.784	289.934	8.79002	13.6774	85.9693	229.869	80.1484	2.60847	6.98938	1.59752	8.17958	4.51796	7.82518	3.13587	6.42575	7.84467	3.77372	6.3246	NA	3.12671	NA	-0.518241	3.86267	-1.52919	5.05287	1.39126	4.69847	0.0091593	3.29904	4.71796	0.647017	3.19789	NA	4.53801		0	0
588	ENSCAFG00000018089	DSC3	85.3797	112.684	10.0874	1670.65	604.27	508.224	11.72	43.0839	27.5102	400.616	302.465	6.41582	10.7062	3.33448	8.98932	6.81614	9.23905	3.5509	4.78189	8.64608	5.42908	8.24062	NA	5.10929	NA	1.30654	5.59691	-1.7748	3.88004	1.70686	4.12976	-1.55838	-0.327393	3.53679	0.319791	3.13134	NA	4.53557		0	0
589	ENSCAFG00000023491	C1orf56	46.7556	31.7947	17.653	879.593	197.522	644.795	5.86002	25.3032	24.0714	118.246	133.581	5.54707	9.78069	4.14184	9.3327	4.99072	7.62587	2.5509	4.58925	6.88564	4.66125	7.06157	NA	4.37835	NA	1.16871	5.40234	-0.236517	4.95434	0.612361	3.24751	-1.82745	0.210893	2.50729	0.282895	2.68321	NA	4.53473		0	0
590	ENSCAFG00000004374	SOX9_CANFA	4.0657	21.0406	9.07866	234.449	180.696	83.9577	2.93001	5.47097	10.3163	64.7986	103.048	2.0235	7.87313	3.18248	6.39159	4.39511	7.49742	1.5509	3.36686	6.01789	2.4518	6.68717	NA	2.72076	NA	-0.697254	5.15237	0.461721	3.67083	1.67435	4.77666	-1.16985	0.646097	3.29713	-0.268962	3.96641	NA	4.53329		0	0
591	ENSCAFG00000008380	AQP2_CANFA	124.004	116.892	49.4283	3403.61	2349.05	4115.05	61.5302	1166	37.8265	233.18	4211.61	6.95424	11.7328	5.62726	12.0067	6.86904	11.1979	5.94322	5.24132	7.8653	10.1874	12.0402	NA	7.11622	NA	-0.161982	4.61662	-1.48896	4.89047	-0.247186	4.08164	-1.173	-1.8749	0.749078	3.07113	4.92393	NA	4.52958		0	1
592	ENSCAFG00000017612	ASB2	6.09855	13.5595	0	21.3135	82.6665	38.0608	0	20.5161	24.0714	35.4737	58.203	2.60847	4.4137	-3.32193	5.25023	3.76123	6.36923	-3.32193	4.58925	5.14868	4.35869	5.86302	NA	0.816906	NA	1.79156	3.59679	-4.13883	4.43333	2.94433	5.55232	-4.13883	3.77234	4.33177	3.54178	5.04611	NA	4.52748		0	0
593	ENSCAFG00000025299	Q2QB47_CANFA	4.0657	2.33785	2.01748	25.4123	26.3362	75.0022	0	5.47097	0	17.5003	18.1288	2.0235	4.66745	1.01255	6.22886	1.22518	4.71898	-3.32193	-3.32193	4.12931	2.4518	4.18021	NA	0.678222	NA	1.34528	3.98923	0.334333	5.55064	0.54696	4.04076	-4.00015	-4.00015	3.45109	1.77357	3.50199	NA	4.52688		0	0
594	ENSCAFG00000002313	OGN	36.5913	7.94868	7.56555	441.026	531.114	92.9132	5.86002	20.5161	10.3163	177.841	63.9279	5.19343	8.78472	2.91945	6.53781	2.99072	9.05288	2.5509	3.36686	7.47445	4.35869	5.99837	NA	3.60264	NA	1.59079	5.18208	-0.683191	2.93518	-0.61192	5.45024	-1.05173	-0.235781	3.87181	0.756051	2.39574	NA	4.5225		0	0
595	ENSCAFG00000006811	SDCBP2	2.03285	7.94868	1.51311	43.4468	73.1562	207.096	5.86002	5.47097	0	6.14877	45.7991	1.0235	5.44118	0.597517	7.69415	2.99072	6.19291	2.5509	-3.32193	2.6203	2.4518	5.51725	NA	1.92289	NA	-0.899383	3.51829	-1.32537	5.77127	1.06783	4.27002	0.628017	-5.24482	0.69741	0.528909	3.59436	NA	4.51986		0	0
596	ENSCAFG00000024685	ENSCAFG00000024685	731.826	406.318	1.00874	7199.05	3693.66	293.292	76.1802	212	440.163	416.224	5706.75	9.51536	12.8136	0.0125545	8.1962	8.66647	11.8508	6.25134	8.78189	8.70122	7.72792	12.4785	NA	6.43473	NA	3.08063	6.37886	-6.42217	1.76147	2.23174	5.41611	-0.183384	2.34716	2.26649	1.29319	6.04373	NA	4.51881		0	0
597	ENSCAFG00000014296	ENSCAFG00000014296	0	31.7947	0	81.1553	19.0206	48.1358	2.93001	22.5678	24.0714	98.8533	4855.66	-3.32193	6.34261	-3.32193	5.58904	4.99072	4.24949	1.5509	4.58925	6.62722	4.49619	12.2455	NA	0.878791	NA	-4.20072	5.46382	-4.20072	4.71025	4.11193	3.3707	0.672113	3.71046	5.74843	3.6174	11.3667	NA	4.51492		0	0
598	ENSCAFG00000006629	EFCAB1	18.2957	3.27299	4.03496	174.607	35.115	79.48	2.93001	0.683871	3.43877	21.7572	6.67903	4.19343	7.44797	2.01255	6.31252	1.71061	5.13401	1.5509	1.78189	4.44342	-0.548203	2.73964	NA	1.78386	NA	2.40957	5.66411	0.228696	4.52866	-0.0732505	3.35016	-0.232954	-0.00196558	2.65956	-2.33206	0.95578	NA	4.51431		0	0
599	ENSCAFG00000005258	FAM179A	4.0657	12.6244	2.01748	220.513	188.011	55.9718	2.93001	21.8839	3.43877	4.25684	161.251	2.0235	7.78472	1.01255	5.80663	3.65814	7.55468	1.5509	1.78189	2.08978	4.4518	7.33316	NA	2.53938	NA	-0.515876	5.24534	-1.52683	3.26725	1.11876	5.0153	-0.988476	-0.757487	-0.449597	1.91242	4.79378	NA	4.50929		0	0
600	ENSCAFG00000009570	DSP	1278.66	1138.06	344.485	33227	10974.9	6951.7	366.251	427.42	422.969	4861.31	3800.37	10.3204	15.0201	8.4283	12.7631	10.1524	13.4219	8.51669	8.72441	12.2471	8.73951	11.8919	NA	9.23146	NA	1.08896	5.78861	-0.80316	3.53169	0.92091	4.19046	-0.714767	-0.507049	3.01567	-0.491947	2.66047	NA	4.50359		0	0
601	ENSCAFG00000023954	ENSCAFG00000023954	376.077	706.03	2.01748	2553.52	9600.29	2543.36	184.59	1698.05	495.183	2682.76	32528.8	8.55489	11.3183	1.01255	11.3125	9.46359	13.2289	7.52818	8.95182	11.3895	10.7297	14.9894	NA	7.45778	NA	1.09711	3.8605	-6.44522	3.85474	2.00581	5.77109	0.0704093	1.49404	3.93172	3.27189	7.53165	NA	4.49544		0	0
602	ENSCAFG00000018959	EMP2	164.661	50.9651	57.4982	1723.12	634.264	2771.72	20.5101	111.471	58.4591	490.483	1206.04	7.36335	10.7508	5.84544	11.4366	5.67144	9.30894	4.35826	5.86936	8.93806	6.80052	10.2361	NA	6.0078	NA	1.35555	4.743	-0.16236	5.42876	-0.336367	3.30114	-1.64954	-0.138448	2.93025	0.792721	4.22826	NA	4.49097		0	0
603	ENSCAFG00000009518	HSD17B11	40.657	23.8461	19.6704	752.531	270.678	1363.47	14.65	73.8581	55.0203	213.315	707.023	5.34543	9.55561	4.29796	10.4131	4.57568	8.08043	3.87283	5.78189	7.73684	6.20668	9.46561	NA	4.85972	NA	0.485715	4.69589	-0.56176	5.55335	-0.284038	3.22072	-0.986884	0.922176	2.87712	1.34697	4.6059	NA	4.48999		0	0
604	ENSCAFG00000000059	SERPINB2	150.431	300.18	72.1249	3157.68	3331.53	1290.71	23.4401	179.174	37.8265	528.794	2519.9	7.23296	11.6246	6.17243	10.3339	8.22968	11.702	4.5509	5.24132	9.04656	7.48522	11.2992	NA	6.73424	NA	0.49872	4.89041	-0.561812	3.59971	1.49544	4.96773	-2.18333	-1.49291	2.31232	0.750982	4.56491	NA	4.48595		0	0
605	ENSCAFG00000005618	ENSCAFG00000005618	6.09855	0.935139	0	115.585	5.8525	13.4332	0	12.3097	0	35.4737	4.77074	2.60847	6.85281	-3.32193	3.74773	-0.0967467	2.54905	-3.32193	-3.32193	5.14868	3.62172	2.25421	NA	-0.102083	NA	2.71055	6.95489	-3.21985	3.84982	0.00533615	2.65113	-3.21985	-3.21985	5.25076	3.7238	2.35629	NA	4.48528		0	0
606	ENSCAFG00000013089	PLBD1	193.121	206.666	48.9239	3206.05	1438.98	2932.92	20.5101	342.62	55.0203	1130.9	1979.86	7.59336	11.6466	5.61247	11.5181	7.69116	10.4908	4.35826	5.78189	10.1433	8.42046	10.9512	NA	6.73514	NA	0.858219	4.91144	-1.12267	4.78298	0.956015	3.75569	-2.37688	-0.953248	3.40812	1.68532	4.21604	NA	4.48337		0	0
607	ENSCAFG00000003221	ENSCAFG00000003221	2.03285	24.7812	0.50437	140.177	152.165	26.8665	2.93001	9.5742	3.43877	60.0687	87.7815	1.0235	7.13111	-0.987445	4.74773	4.63117	7.24949	1.5509	1.78189	5.90854	3.25915	6.45585	NA	1.89546	NA	-0.871953	5.23565	-2.8829	2.85228	2.73572	5.35403	-0.344553	-0.113565	4.01308	1.36369	4.56039	NA	4.48065		0	0
608	ENSCAFG00000023149	ENSCAFG00000023149	1872.26	708.368	6.55681	12283.1	8660.96	3527.34	158.22	2561.78	808.111	4670.23	106448	10.8706	13.5844	2.71299	11.7844	9.46836	13.0803	7.30579	9.65841	12.1893	11.3229	16.6998	NA	8.33613	NA	2.53443	5.24827	-5.62313	3.44824	1.13223	4.74418	-1.03033	1.32228	3.85315	2.9868	8.36366	NA	4.48023		0	0
609	ENSCAFG00000002928	SVEP1	63.0184	4.20813	3.53059	615.633	651.09	60.4495	5.86002	68.3871	6.87754	70.9473	95.4147	5.9777	9.26593	1.81991	5.91766	2.07318	9.34671	2.5509	2.78189	6.14868	6.09565	6.57614	NA	3.70347	NA	2.27423	5.56246	-1.88356	2.21419	-1.63029	5.64324	-1.15256	-0.921576	2.44521	2.39218	2.87267	NA	4.4733		0	1
610	ENSCAFG00000020105	AK1	156.53	132.79	58.0026	1982.16	1230.49	2244.47	14.65	179.174	85.9693	398.251	1980.81	7.29029	10.9529	5.85804	11.1322	7.053	10.265	3.87283	6.42575	8.63753	7.48522	10.9519	NA	6.31188	NA	0.978413	4.64098	-0.453833	4.82028	0.741123	3.95314	-2.43904	0.113872	2.32566	1.17334	4.64	NA	4.47147		0	0
611	ENSCAFG00000018640	CRB3	4.0657	17.7676	7.56555	219.693	125.097	268.665	5.86002	17.0968	0	52.974	120.223	2.0235	7.77935	2.91945	8.06966	4.15118	6.9669	2.5509	-3.32193	5.72721	4.09565	6.90956	NA	3.14814	NA	-1.12463	4.63121	-0.228692	4.92153	1.00304	3.81877	-0.597233	-6.47007	2.57908	0.947515	3.76143	NA	4.45717		0	0
612	ENSCAFG00000017901	ENSCAFG00000017901	0	0.46757	1.00874	26.232	5.12093	14.5527	0	12.9936	3.43877	4.72982	18.1288	-3.32193	4.71326	0.0125545	3.86321	-1.09675	2.35641	-3.32193	1.78189	2.24179	3.69972	4.18021	NA	-0.805665	NA	-2.51626	5.51892	0.818219	4.66888	-0.291082	3.16207	-2.51626	2.58756	3.04745	4.50539	4.98588	NA	4.44996		0	0
613	ENSCAFG00000024725	TXK	2.03285	18.7028	2.01748	81.9751	283.846	40.2997	5.86002	4.10323	6.87754	33.5817	13.3581	1.0235	6.35711	1.01255	5.3327	4.22518	8.14896	2.5509	2.78189	5.06961	2.03676	3.73964	NA	2.16978	NA	-1.14628	4.18733	-1.15723	3.16292	2.0554	5.97918	0.381124	0.612112	2.89982	-0.133022	1.56986	NA	4.44314		0	0
614	ENSCAFG00000019616	MSLNL	4.0657	7.01355	5.0437	41.8073	32.9203	200.379	0	17.0968	3.43877	8.0407	79.1942	2.0235	5.38568	2.33448	7.64659	2.81014	5.04091	-3.32193	1.78189	3.00732	4.09565	6.30732	NA	1.58837	NA	0.435133	3.79731	0.746111	6.05822	1.22177	3.45253	-4.9103	0.193522	1.41895	2.50728	4.71895	NA	4.43602		0	0
615	ENSCAFG00000025006	ENSCAFG00000025006	1246.14	1114.69	16.6442	6482.59	19363	2695.6	190.451	788.504	818.428	3064.93	37089.6	10.2832	12.6624	4.05695	11.3964	10.1224	14.241	7.57327	9.67671	11.5816	9.62297	15.1787	NA	8.33177	NA	1.95147	4.33058	-4.27482	3.06462	1.79065	5.90924	-0.7585	1.34494	3.24986	1.2912	6.84695	NA	4.43481		0	0
616	ENSCAFG00000003606	GJB3	63.0184	35.0677	30.7666	663.998	403.822	358.22	2.93001	21.8839	20.6326	127.705	343.493	5.9777	9.37504	4.94329	8.4847	5.13207	8.65758	1.5509	4.36686	6.99667	4.4518	8.42414	NA	4.41115	NA	1.56655	4.96388	0.532139	4.07355	0.720919	4.24642	-2.86025	-0.0442976	2.58552	0.0406436	4.01298	NA	4.42795		1	0
617	ENSCAFG00000025586	AHNAK2	83.3469	44.4191	26.2272	845.983	389.923	981.745	8.79002	38.9807	13.7551	109.732	228.041	6.38106	9.72448	4.71299	9.93921	5.47311	8.60704	3.13587	3.78189	6.77784	5.28469	7.83315	NA	4.99754	NA	1.38351	4.72694	-0.284548	4.94166	0.475566	3.6095	-1.86168	-1.21565	1.7803	0.287144	2.83561	NA	4.42604		0	0
618	ENSCAFG00000024841	ENSCAFG00000024841	69.1169	129.984	1.00874	569.727	1191.71	188.065	14.65	53.342	82.5305	429.941	472.303	6.11097	9.15413	0.0125545	7.55509	7.02219	10.2188	3.87283	6.36686	8.74799	5.7372	8.88357	NA	4.55115	NA	1.55982	4.60298	-4.5386	3.00394	2.47104	5.66767	-0.678317	1.81571	4.19684	1.18605	4.33242	NA	4.42486		0	0
619	ENSCAFG00000007595	ENSCAFG00000007595	1040.82	1125.44	426.697	32658.9	3482.23	11214.5	87.9002	767.987	457.357	6862.03	4701.08	10.0235	14.9952	8.73707	13.4531	10.1363	11.7658	6.4578	8.83718	12.7444	9.58494	12.1988	NA	8.98792	NA	1.03559	6.00727	-0.250848	4.46516	1.14836	2.77788	-2.53012	-0.150741	3.7565	0.597023	3.21086	NA	4.41677		0	0
620	ENSCAFG00000008071	FAM160A1	20.3285	21.5082	3.02622	371.347	166.796	314.562	17.58	13.6774	13.7551	71.4203	88.7357	4.34543	8.53662	1.59752	8.2972	4.42682	7.38194	4.13587	3.78189	6.15826	3.77372	6.47144	NA	3.65587	NA	0.689561	4.88075	-2.05835	4.64133	0.770944	3.72607	0.479996	0.126022	2.50239	0.117854	2.81557	NA	4.41605		0	0
621	ENSCAFG00000003025	RASSF6	18.2957	11.6892	3.53059	125.422	123.634	116.421	2.93001	2.73549	17.1939	154.192	66.7903	4.19343	6.97065	1.81991	6.86321	3.54711	6.94993	1.5509	4.10382	7.26859	1.4518	6.06157	NA	2.51263	NA	1.6808	4.45802	-0.69272	4.35058	1.03448	4.4373	-0.961725	1.59119	4.75596	-1.06083	3.54894	NA	4.4153		0	0
622	ENSCAFG00000011660	MYO18B	4.0657	2.80542	1.00874	49.1851	57.0618	7.83605	0	3.41936	0	3.31088	5.72488	2.0235	5.62015	0.0125545	2.97013	1.48822	5.83445	-3.32193	-3.32193	1.72721	1.77372	2.51725	NA	0.395214	NA	1.62829	5.22493	-0.38266	2.57491	1.093	5.43924	-3.71714	-3.71714	1.332	1.37851	2.12203	NA	4.41303		0	0
623	ENSCAFG00000000921	BIK	0	4.6757	0.50437	18.8543	23.41	26.8665	2.93001	2.05161	3.43877	7.56772	57.2488	-3.32193	4.23682	-0.987445	4.74773	2.22518	4.54905	1.5509	1.78189	2.91986	1.03676	5.83917	NA	0.100694	NA	-3.42262	4.13613	-1.08814	4.64704	2.12449	4.44836	1.45021	1.6812	2.81916	0.936065	5.73848	NA	4.41051		0	0
624	ENSCAFG00000009569	Q3HTT3_CANFA	998.13	2494.02	917.449	26865.7	46126.4	22038.3	539.121	4759.06	1279.22	17633.3	93489.3	9.96308	14.7135	9.84148	14.4277	11.2843	15.4933	9.07447	10.3211	14.106	12.2165	16.5125	NA	10.476	NA	-0.512867	4.23753	-0.634466	3.95178	0.808305	5.01736	-1.40148	-0.154898	3.63006	1.74051	6.03656	NA	4.40222		0	0
625	ENSCAFG00000012520	CD52_CANFA	6.09855	4.20813	3.02622	52.4641	43.8937	88.4355	0	21.8839	3.43877	22.2302	84.9191	2.60847	5.71326	1.59752	6.46655	2.07318	5.45594	-3.32193	1.78189	4.47445	4.4518	6.40802	NA	1.48181	NA	1.12666	4.23145	0.115711	4.98475	0.591372	3.97414	-4.80373	0.300087	2.99264	2.96999	4.92621	NA	4.39678		0	0
626	ENSCAFG00000013289	ENSCAFG00000013289	138.234	38.8083	53.9676	809.094	621.096	977.268	5.86002	44.4516	34.3877	221.356	479.936	7.11097	9.66016	5.75402	9.93261	5.27829	9.27867	2.5509	5.10382	7.79022	5.47416	8.9067	NA	5.23367	NA	1.8773	4.42649	0.520351	4.69894	0.0446226	4.045	-2.68277	-0.129849	2.55655	0.240494	3.67303	NA	4.39015		0	0
627	ENSCAFG00000024396	ENSCAFG00000024396	77.2483	51.4327	0	467.258	1727.22	95.1521	8.79002	1031.28	55.0203	646.094	8594.96	6.27143	8.86808	-3.32193	6.57216	5.68461	10.7542	3.13587	5.78189	9.3356	10.0102	13.0693	NA	4.35604	NA	1.91539	4.51204	-7.67797	2.21612	1.32857	6.39819	-1.22017	1.42585	4.97956	5.65418	8.71323	NA	4.37545		0	0
628	ENSCAFG00000025240	ENSCAFG00000025240	0	1.87028	0	1.6395	32.1887	8.95549	0	4.10323	0	1.41895	16.2205	-3.32193	0.713258	-3.32193	3.16277	0.903253	5.00848	-3.32193	-3.32193	0.504821	2.03676	4.01975	NA	-1.40515	NA	-1.91677	2.11841	-1.91677	4.56793	2.30841	6.41364	-1.91677	-1.91677	1.90997	3.44191	5.4249	NA	4.36666		0	0
629	ENSCAFG00000013417	STYK1	0	1.87028	4.53933	34.4295	49.0147	31.3442	8.79002	2.73549	3.43877	8.98666	4.77074	-3.32193	5.10558	2.18248	4.97013	0.903253	5.61514	3.13587	1.78189	3.16779	1.4518	2.25421	NA	0.870294	NA	-4.19222	4.23528	1.31219	4.09983	0.0329596	4.74485	2.26557	0.911599	2.29749	0.581503	1.38392	NA	4.35999		0	0
630	ENSCAFG00000012906	THEM5	12.1971	9.81896	10.0874	366.429	204.106	279.859	14.65	25.3032	3.43877	26.014	240.445	3.60847	8.51739	3.33448	8.12856	3.29557	7.67317	3.87283	1.78189	4.70122	4.66125	7.90956	NA	3.75452	NA	-0.146054	4.76287	-0.420038	4.37404	-0.45895	3.91865	0.118312	-1.97263	0.946697	0.90673	4.15504	NA	4.35185		0	0
631	ENSCAFG00000010034	Q8WN72_CANFA	10.1643	1.87028	0	31.1505	55.5987	24.6276	11.72	0.683871	44.704	7.09473	3.81659	3.34543	4.96119	-3.32193	4.6222	0.903253	5.79698	3.5509	5.48233	2.82675	-0.548203	1.93228	NA	0.785892	NA	2.55954	4.17529	-4.10782	3.83631	0.117361	5.01109	2.76501	4.69644	2.04086	-1.3341	1.14639	NA	4.3409		0	0
632	ENSCAFG00000010290	ENSCAFG00000010290	32.5256	4.20813	6.55681	358.231	340.908	21.2693	2.93001	5.47097	34.3877	570.417	134.535	5.0235	8.48475	2.71299	4.4107	2.07318	8.41324	1.5509	5.10382	9.15587	2.4518	7.07184	NA	2.76248	NA	2.26103	5.72227	-0.0494814	1.64822	-0.689297	5.65076	-1.21157	2.34135	6.3934	-0.310679	4.30936	NA	4.34042		0	0
633	ENSCAFG00000005693	ENSCAFG00000005693	95.544	248.747	2.52185	469.717	2101.78	697.409	23.4401	112.155	75.653	254.464	8966.12	6.57809	8.87565	1.33448	9.44586	7.95854	11.0374	4.5509	6.24132	7.99132	6.80935	13.1303	NA	5.44627	NA	1.13182	3.42938	-4.11179	3.99959	2.51226	5.59112	-0.895368	0.795052	2.54505	1.36308	7.684	NA	4.34003		0	0
634	ENSCAFG00000000058	SERPINB8	87.4126	68.2652	87.256	1524.74	506.972	1851.55	17.58	59.4968	58.4591	462.577	641.187	6.44977	10.5743	6.44718	10.8545	6.09308	8.98576	4.13587	5.86936	8.85355	5.89474	9.3246	NA	5.80413	NA	0.645642	4.77022	0.643055	5.05039	0.28895	3.18164	-1.66826	0.0652285	3.04942	0.0906129	3.52047	NA	4.33408		0	0
635	ENSCAFG00000010625	LCK	97.5768	72.9409	30.7666	1055.84	1888.16	1046.67	46.8801	103.265	147.867	626.702	368.301	6.60847	10.0442	4.94329	10.0316	6.18866	10.8828	5.5509	7.20816	9.29163	6.6902	8.52474	NA	5.9963	NA	0.612163	4.04787	-1.05301	4.03529	0.192351	4.88646	-0.445399	1.21185	3.29533	0.693897	2.52844	NA	4.32321		0	0
636	ENSCAFG00000005607	SPTLC3	0	0.46757	1.00874	27.8715	0	91.7938	0	0.683871	0	11.3516	4.77074	-3.32193	4.80072	0.0125545	6.52032	-1.09675	-3.32193	-3.32193	-3.32193	3.50482	-0.548203	2.25421	NA	-1.65525	NA	-1.66668	6.45597	1.6678	8.17557	0.558504	-1.66668	-1.66668	-1.66668	5.16007	1.10705	3.90946	NA	4.32162		0	0
637	ENSCAFG00000014473	CHLE_CANFA	18.2957	4.6757	1.00874	81.9751	39.5043	77.2411	0	36.9291	17.1939	76.1501	76.3318	4.19343	6.35711	0.0125545	6.2713	2.22518	5.30394	-3.32193	4.10382	6.25077	5.20668	6.25421	NA	1.66318	NA	2.53025	4.69393	-1.65063	4.60811	0.561997	3.64076	-4.98511	2.44064	4.58759	3.5435	4.59103	NA	4.31427		0	0
638	ENSCAFG00000018393	ENSCAFG00000018393	546.837	349.742	185.608	6882.63	3640.25	3793.77	90.8302	199.007	99.7244	1174.89	1778.53	9.09497	12.7487	7.53612	11.8894	8.45015	11.8298	6.5051	6.63987	10.1983	7.63667	10.7965	NA	7.8446	NA	1.25037	4.90414	-0.308484	4.04482	0.605547	3.98522	-1.3395	-1.20473	2.35371	-0.207929	2.95187	NA	4.31139		0	0
639	ENSCAFG00000012336	CDH26	0	1.87028	1.00874	0	21.2153	85.0771	0	0	3.43877	45.4063	0.954147	-3.32193	-3.32193	0.0125545	6.4107	0.903253	4.40703	-3.32193	1.78189	5.50482	-3.32193	-0.0677163	NA	-1.81	NA	-1.51193	-1.51193	1.82255	8.22069	2.71325	6.21703	-1.51193	3.59189	7.31482	-1.51193	1.74228	NA	4.3086		0	0
640	ENSCAFG00000013567	ENSCAFG00000013567	195.154	635.427	6.05244	2517.46	7138.58	1088.09	152.36	413.058	140.99	549.605	15478.2	7.60847	11.2978	2.59752	10.0876	9.31158	12.8014	7.25134	7.13945	9.10225	8.6902	13.9179	NA	7.09182	NA	0.516644	4.20593	-4.49431	2.99576	2.21976	5.7096	0.159522	0.0476226	2.01043	1.59838	6.82613	NA	4.30376		0	0
641	ENSCAFG00000014668	SLC35F2	38.6242	29.4569	9.58303	367.248	294.819	182.468	2.93001	15.0452	20.6326	132.908	191.784	5.27143	8.52061	3.26048	7.5115	4.88053	8.20369	1.5509	4.36686	7.05428	3.91123	7.58334	NA	3.77492	NA	1.49652	4.7457	-0.514434	3.73658	1.10562	4.42877	-2.22401	0.59194	3.27937	0.136312	3.80842	NA	4.30368		1	0
642	ENSCAFG00000013874	CXCR6	34.5585	37.8731	8.57429	356.592	586.713	136.571	5.86002	13.6774	10.3163	157.503	62.0196	5.11097	8.47813	3.10002	7.09351	5.2431	9.19651	2.5509	3.36686	7.29924	3.77372	5.95465	NA	3.95574	NA	1.15522	4.52239	-0.855726	3.13777	1.28736	5.24077	-1.40484	-0.588888	3.34349	-0.182019	1.99891	NA	4.30031		0	0
643	ENSCAFG00000007774	CELA1_CANFA	4.0657	3.27299	4.53933	26.232	34.3834	82.8383	0	7.52258	3.43877	3.78386	41.0283	2.0235	4.71326	2.18248	6.37223	1.71061	5.10364	-3.32193	1.78189	1.91986	2.91123	5.35855	NA	1.10118	NA	0.922326	3.61208	1.0813	5.27105	0.60943	4.00246	-4.42311	0.680715	0.81868	1.81005	4.25737	NA	4.2952		0	0
644	ENSCAFG00000023447	ENSCAFG00000023447	38.6242	0	9.07866	140.177	112.661	80.5994	8.79002	17.0968	20.6326	92.7045	73.4693	5.27143	7.13111	3.18248	6.3327	-3.32193	6.81584	3.13587	4.36686	6.53457	4.09565	6.19907	NA	2.4727	NA	2.79873	4.65841	0.709779	3.86	-5.79463	4.34314	0.663166	1.89415	4.06187	1.62295	3.72637	NA	4.28718		0	0
645	ENSCAFG00000013495	OLR1	4.0657	11.6892	0	18.8543	149.97	10.0749	2.93001	0.683871	3.43877	56.7579	24.8078	2.0235	4.23682	-3.32193	3.3327	3.54711	7.22853	1.5509	1.78189	5.82675	-0.548203	4.63272	NA	0.650277	NA	1.37323	3.58654	-3.97221	2.68242	2.89683	6.57825	0.900627	1.13162	5.17647	-1.19848	3.98245	NA	4.28241		0	0
646	ENSCAFG00000007212	K2C1_CANFA	225.646	0	0	7322.02	0	7.83605	2.93001	0	0	0.472982	0	7.81792	12.838	-3.32193	2.97013	-3.32193	-3.32193	1.5509	-3.32193	-1.08014	-3.32193	-3.32193	NA	-0.119392	NA	7.93731	12.9574	-3.20254	3.08952	-3.20254	-3.20254	1.6703	-3.20254	-0.96075	-3.20254	-3.20254	NA	4.28147		0	0
647	ENSCAFG00000019095	STAP2	103.675	100.995	73.638	1928.87	849.343	1866.1	35.1601	86.8517	34.3877	390.683	1022.85	6.69593	10.9135	6.20238	10.8658	6.65814	9.7302	5.13587	5.10382	8.60986	6.44048	9.99837	NA	6.22656	NA	0.46937	4.68698	-0.0241805	4.63925	0.431581	3.50364	-1.09069	-1.12274	2.3833	0.213922	3.77181	NA	4.27663		0	0
648	ENSCAFG00000018852	TNFRSF17	26.4271	41.1461	0.50437	127.881	461.616	220.529	14.65	32.8258	20.6326	52.0281	1726.05	4.72394	6.99866	-0.987445	7.78482	5.36268	8.85055	3.87283	4.36686	5.70122	5.03676	10.7533	NA	3.60176	NA	1.12219	3.3969	-4.5892	4.18307	1.76093	5.24879	0.271078	0.765101	2.09946	1.435	7.15151	NA	4.27626		0	0
649	ENSCAFG00000023409	KRT36	8.1314	1.87028	1.51311	70.4986	6.58406	53.7329	0	3.41936	0	1.41895	12.4039	3.0235	6.13952	0.597517	5.74773	0.903253	2.71898	-3.32193	-3.32193	0.504821	1.77372	3.63272	NA	0.595214	NA	2.42829	5.54431	0.00230275	5.15252	0.308039	2.12376	-3.91714	-3.91714	-0.0903937	1.17851	3.03751	NA	4.27353		0	0
650	ENSCAFG00000019230	ATP2B3	2.03285	1.87028	0.50437	15.5753	10.2419	20.1498	0	1.36774	13.7551	5.20281	17.1746	1.0235	3.96119	-0.987445	4.3327	0.903253	3.35641	-3.32193	3.78189	2.37929	0.451797	4.10221	NA	-0.386164	NA	1.40967	4.34735	-0.601282	4.71886	1.28942	3.74257	-2.93576	4.16806	2.76545	0.837961	4.48837	NA	4.26959		0	0
651	ENSCAFG00000012984	H2AFJ	119.938	48.6272	73.638	1877.23	569.155	1595.2	26.3701	80.6968	79.0917	343.385	772.859	6.90615	10.8744	6.20238	10.6395	5.60369	9.15268	4.72083	6.30546	8.42368	6.33444	9.59406	NA	5.9535	NA	0.95265	4.92089	0.248881	4.68602	-0.349805	3.19918	-1.23267	0.351957	2.47019	0.380942	3.64056	NA	4.2687		0	0
652	ENSCAFG00000017333	LAT	48.7884	49.5624	5.0437	509.065	531.114	420.908	14.65	56.7613	41.2653	245.951	201.325	5.60847	8.99171	2.33448	8.71736	5.63117	9.05288	3.87283	5.36686	7.94223	5.82684	7.65338	NA	4.65476	NA	0.953708	4.33695	-2.32028	4.0626	0.976415	4.39812	-0.781926	0.712097	3.28747	1.17208	2.99862	NA	4.26589		0	0
653	ENSCAFG00000023225	ENSCAFG00000023225	241.909	587.735	4.03496	1183.72	8271.77	772.411	87.9002	220.207	612.101	657.918	4814.63	7.91832	10.2091	2.01255	9.59322	9.19902	13.014	6.4578	9.25763	9.36176	7.78271	12.2332	NA	6.67408	NA	1.24424	3.53503	-4.66153	2.91914	2.52494	6.3399	-0.216286	2.58355	2.68768	1.10863	5.55913	NA	4.26469		0	0
654	ENSCAFG00000024699	ENSCAFG00000024699	229.712	236.123	4.53933	796.798	2842.85	363.817	49.8101	22.5678	79.0917	241.221	2006.57	7.84368	9.63807	2.18248	8.50707	7.88339	11.4731	5.63837	6.30546	7.91421	4.49619	10.9705	NA	5.60882	NA	2.23486	4.02925	-3.42634	2.89825	2.27457	5.8643	0.0295446	0.696632	2.30539	-1.11263	5.36169	NA	4.26393		0	0
655	ENSCAFG00000014130	VPREB3	2.03285	7.01355	0	12.2963	65.109	60.4495	0	173.703	3.43877	13.2435	85.8732	1.0235	3.62015	-3.32193	5.91766	2.81014	6.02479	-3.32193	1.78189	3.72721	7.44048	6.42414	NA	0.926055	NA	0.0974496	2.69409	-4.24798	4.9916	1.88409	5.09873	-4.24798	0.855838	2.80116	6.51443	5.49808	NA	4.26148		0	0
656	ENSCAFG00000011951	ENSCAFG00000011951	6.09855	0	3.02622	19.674	11.705	34.7025	0	6.83871	10.3163	4.72982	9.54147	2.60847	4.29822	1.59752	5.11697	-3.32193	3.54905	-3.32193	3.36686	2.24179	2.77372	3.25421	NA	0.0671705	NA	2.5413	4.23105	1.53035	5.0498	-3.3891	3.48188	-3.3891	3.29969	2.17462	2.70655	3.18704	NA	4.25424		0	0
657	ENSCAFG00000002557	RIMKLA	6.09855	7.48111	4.53933	136.079	53.404	104.108	8.79002	1.36774	17.1939	15.1354	30.5327	2.60847	7.0883	2.18248	6.70193	2.90325	5.73888	3.13587	4.10382	3.91986	0.451797	4.93228	NA	2.25637	NA	0.352094	4.83192	-0.0738932	4.44556	0.646881	3.4825	0.879494	1.84745	1.66349	-1.80458	2.67591	NA	4.25333		0	0
658	ENSCAFG00000020110	Q4W6L5_CANFA	1242.07	620.933	503.361	5432.49	8325.18	23055.9	146.5	747.471	1251.71	4961.58	6346.99	10.2785	12.4074	8.97545	14.4928	9.27829	13.0233	7.19476	10.2897	12.2766	9.54587	12.6319	NA	9.05458	NA	1.22395	3.35282	-0.0791317	5.43827	0.22371	3.96868	-1.85982	1.23511	3.222	0.491292	3.57727	NA	4.25325		0	0
659	ENSCAFG00000023103	ENSCAFG00000023103	32.5256	193.106	3.02622	370.527	1201.22	565.315	32.2301	65.6516	37.8265	256.356	3366.23	5.0235	8.53344	1.59752	9.14291	7.59325	10.2303	5.01034	5.24132	8.00201	6.03676	11.7169	NA	5.05227	NA	-0.0287693	3.48116	-3.45476	4.09064	2.54098	5.17802	-0.0419374	0.189051	2.94973	0.984486	6.66464	NA	4.24994		0	0
660	ENSCAFG00000024619	ENSCAFG00000024619	248.008	317.48	3.02622	1082.89	5415.02	663.826	58.6002	291.329	161.622	463.523	4168.67	7.95424	10.0807	1.59752	9.37466	8.31052	12.4028	5.87283	7.33648	8.8565	8.18651	12.0254	NA	6.38432	NA	1.56992	3.69635	-4.78681	2.99034	1.9262	6.01843	-0.511491	0.952158	2.47217	1.80218	5.64105	NA	4.23504		0	0
661	ENSCAFG00000012182	TGM1_CANFA	113.84	194.977	60.5244	3353.6	1347.54	1103.76	49.8101	94.3742	48.1428	243.586	581.076	6.83086	11.7115	5.91945	10.1082	7.60716	10.3961	5.63837	5.58925	7.92829	6.56032	9.18258	NA	6.51123	NA	0.319629	5.20027	-0.591785	3.59699	1.09593	3.88488	-0.872863	-0.921982	1.41706	0.0490912	2.67135	NA	4.22738		0	0
662	ENSCAFG00000008803	CLDN17	30.4928	3.74056	0	643.505	133.144	0	0	1.36774	0	0.472982	20.9912	4.93039	9.32981	-3.32193	-3.32193	1.90325	7.05685	-3.32193	-3.32193	-1.08014	0.451797	4.39172	NA	0.128318	NA	4.80208	9.20149	-3.45025	-3.45025	1.77494	6.92853	-3.45025	-3.45025	-1.20846	0.323479	4.2634	NA	4.22659		0	0
663	ENSCAFG00000012630	CNKSR1	46.7556	69.2003	47.9152	891.889	505.509	972.79	14.65	49.9226	48.1428	227.031	461.807	5.54707	9.80072	5.58241	9.92598	6.11271	8.98159	3.87283	5.58925	7.82675	5.64162	8.85115	NA	5.35133	NA	0.195739	4.44939	0.231083	4.57466	0.761379	3.63027	-1.47849	0.237921	2.47542	0.290294	3.49982	NA	4.21811		0	0
664	ENSCAFG00000025032	ENSCAFG00000025032	91.4783	239.863	1.00874	607.435	1107.58	231.723	29.3001	31.4581	61.8979	377.44	722.289	6.51536	9.24659	0.0125545	7.85626	7.90607	10.1132	4.87283	5.95182	8.5601	4.97536	9.49643	NA	4.85643	NA	1.65892	4.39015	-4.84388	2.99982	3.04963	5.25677	0.0163983	1.09538	3.70367	0.118924	4.64	NA	4.21558		0	0
665	ENSCAFG00000023763	SGPP2	14.23	5.14327	2.52185	162.311	72.4246	35.822	2.93001	2.05161	0	10.4056	20.0371	3.83086	7.34261	1.33448	5.16277	2.36268	6.17841	1.5509	-3.32193	3.37929	1.03676	4.3246	NA	2.02314	NA	1.80772	5.31948	-0.688655	3.13963	0.339547	4.15527	-0.472234	-5.34507	1.35615	-0.986379	2.30146	NA	4.20479		0	0
666	ENSCAFG00000007047	MAL_CANFA	32.5256	9.35139	3.53059	575.465	24.8731	124.257	0	114.207	30.9489	241.221	1061.97	5.0235	9.16858	1.81991	6.95719	3.22518	4.63651	-3.32193	4.95182	7.91421	6.8355	10.0525	NA	2.71643	NA	2.30707	6.45215	-0.896524	4.24075	0.508748	1.92008	-6.03836	2.23538	5.19778	4.11907	7.33609	NA	4.20433		0	0
667	ENSCAFG00000016011	EPHA2	258.172	288.49	149.294	3053.57	2135.43	2314.99	29.3001	133.355	61.8979	738.325	1256.61	8.01219	11.5763	7.22201	11.1768	8.17238	11.0603	4.87283	5.95182	9.52811	7.05913	10.2953	NA	7.06771	NA	0.944482	4.50858	0.154301	4.10909	1.10467	3.9926	-2.19487	-1.11589	2.46041	-0.00858025	3.22762	NA	4.20342		0	0
[truncated: 683 more rows]

## Sheet: Overlap analysis for Venn diag
Table S2, related to Figure 2. Heatmaps and Venn diagram
1		2		3
Genes in Heatmap CTVT 5		Genes in Heatmap new regr. CTVTs (R.B2/R.B1)		New CTVTs (R.B2/R.B1 – NR.B2/NR.B1)		Overlap 1 2 (648)		Overlap 1 3 (127)		Overlap 2 3 (189)
[truncated: 1,350 more rows]
