# Supplementary material for: Molecular Signatures of Regression of the Canine Transmissible Venereal Tumor
Source: Cancer Cell. 2018 Apr 9;33(4):620–633.e6. doi: 10.1016/j.ccell.2018.03.003 (PMC5896242; doi:10.1016/j.ccell.2018.03.003)
Supplement: Table S3. IPA Results, Related to Figure 3 — aThe 1,016 genes that passed the cutoff (FC > 10 adj-p < 0.01) constitute the input for the analysis of CTVT-5. bThe 1,350 genes that passed the cutoff (FC > 10 adj-p < 0.01) constitute the input for the analysis of 7xx CTVTs. cComparative analyses were based on statistical significance ranking (–log10 p value, Fisher's exact test) and similarity (IPA algorithm). [file mmc4.xlsx]

## Sheet: CTVT-5 early Up
Table S3, related to Figure 3. IPA results a, b, c
Ingenuity Canonical Pathways	-log(p value)	zScore	Ratio	Molecules
Axonal Guidance Signaling	-0E00	NaN	4.61E-03	EPHA1,ABLIM2
Clathrin-mediated Endocytosis Signaling	-0E00	NaN	5.41E-03	S100A8,
Colorectal Cancer Metastasis Signaling	-0E00	NaN	4.24E-03	CDH1,
Endothelin-1 Signaling	-0E00	NaN	5.81E-03	PLA2G4E,
Ephrin Receptor Signaling	-0E00	NaN	5.75E-03	EPHA1,
Hepatic Fibrosis / Hepatic Stellate Cell Activation	-0E00	NaN	5.46E-03	CCL5,
IL-8 Signaling	-0E00	NaN	5.43E-03	CDH1,
Integrin Signaling	-0E00	NaN	4.98E-03	TSPAN1,
Molecular Mechanisms of Cancer	-0E00	NaN	2.74E-03	CDH1,
NRF2-mediated Oxidative Stress Response	-0E00	NaN	5.56E-03	GPX2,
Phospholipase C Signaling	-0E00	NaN	4.22E-03	PLA2G4E,
Production of Nitric Oxide and Reactive Oxygen Species in Macrophages	-0E00	NaN	5.56E-03	S100A8,
Protein Kinase A Signaling	-0E00	NaN	5.18E-03	TNNI2,SFN
Regulation of the Epithelial-Mesenchymal Transition Pathway	-0E00	NaN	5.43E-03	CDH1,
Role of Macrophages, Fibroblasts and Endothelial Cells in Rheumatoid Arthritis	-0E00	NaN	3.38E-03	CCL5,
Signaling by Rho Family GTPases	-0E00	NaN	4.27E-03	CDH1,
Systemic Lupus Erythematosus Signaling	-0E00	NaN	4.65E-03	C7,
Xenobiotic Metabolism Signaling	-0E00	NaN	3.69E-03	CES1,
Hepatic Cholestasis	2.01E-01	NaN	6.17E-03	ESR1,
Germ Cell-Sertoli Cell Junction Signaling	2.04E-01	NaN	6.25E-03	CDH1,
Epithelial Adherens Junction Signaling	2.28E-01	NaN	6.85E-03	CDH1,
Synaptic Long Term Depression	2.35E-01	NaN	7.04E-03	PLA2G4E,
eNOS Signaling	2.35E-01	NaN	7.04E-03	ESR1,
Aryl Hydrocarbon Receptor Signaling	2.39E-01	NaN	7.14E-03	ESR1,
IL-12 Signaling and Production in Macrophages	2.51E-01	NaN	7.46E-03	S100A8,
Hereditary Breast Cancer Signaling	2.62E-01	NaN	7.75E-03	SFN,
Estrogen Receptor Signaling	2.67E-01	NaN	7.87E-03	ESR1,
Role of Pattern Recognition Receptors in Recognition of Bacteria and Viruses	2.69E-01	NaN	7.94E-03	CCL5,
PI3K/AKT Signaling	2.76E-01	NaN	8.13E-03	SFN,
RhoA Signaling	2.78E-01	NaN	8.20E-03	EPHA1,
LXR/RXR Activation	2.81E-01	NaN	8.26E-03	S100A8,
Sperm Motility	2.81E-01	NaN	8.26E-03	PLA2G4E,
p70S6K Signaling	2.86E-01	NaN	8.40E-03	SFN,
14-3-3-mediated Signaling	2.91E-01	NaN	8.55E-03	SFN,
CCR3 Signaling in Eosinophils	2.91E-01	NaN	8.55E-03	PLA2G4E,
Gα12/13 Signaling	2.91E-01	NaN	8.55E-03	CDH1,
p38 MAPK Signaling	2.91E-01	NaN	8.55E-03	PLA2G4E,
Glucocorticoid Receptor Signaling	3E-01	NaN	7.27E-03	CCL5,ESR1
Renin-Angiotensin Signaling	3.12E-01	NaN	9.17E-03	CCL5,
Fc Epsilon RI Signaling	3.15E-01	NaN	9.26E-03	PLA2G4E,
HGF Signaling	3.24E-01	NaN	9.52E-03	ELF5,
Antioxidant Action of Vitamin C	3.42E-01	NaN	1.01E-02	PLA2G4E,
Telomerase Signaling	3.42E-01	NaN	1.01E-02	ELF5,
IGF-1 Signaling	3.49E-01	NaN	1.03E-02	SFN,
T Cell Receptor Signaling	3.49E-01	NaN	1.03E-02	CD8A,
SAPK/JNK Signaling	3.59E-01	NaN	1.06E-02	SH2D2A,
CTLA4 Signaling in Cytotoxic T Lymphocytes	3.8E-01	NaN	1.14E-02	CD8A,
Bladder Cancer Signaling	3.84E-01	NaN	1.15E-02	CDH1,
HIPPO signaling	3.88E-01	NaN	1.16E-02	SFN,
VDR/RXR Activation	4.2E-01	NaN	1.28E-02	CCL5,
VEGF Family Ligand-Receptor Interactions	4.29E-01	NaN	1.32E-02	PLA2G4E,
Chemokine Signaling	4.53E-01	NaN	1.41E-02	CCL5,
CCR5 Signaling in Macrophages	4.63E-01	NaN	1.45E-02	CCL5,
Remodeling of Epithelial Adherens Junctions	4.68E-01	NaN	1.47E-02	CDH1,
Serotonin Degradation	4.73E-01	NaN	1.49E-02	GYLTL1B,
Eicosanoid Signaling	4.89E-01	NaN	1.56E-02	PLA2G4E,
Role of PI3K/AKT Signaling in the Pathogenesis of Influenza	4.89E-01	NaN	1.56E-02	CCL5,
RAR Activation	4.91E-01	NaN	1.05E-02	LRAT,RDH12
Estrogen-Dependent Breast Cancer Signaling	4.95E-01	NaN	1.59E-02	ESR1,
ILK Signaling	5.03E-01	NaN	1.08E-02	CDH1,MUC1
Myc Mediated Apoptosis Signaling	5.24E-01	NaN	1.72E-02	SFN,
Phospholipases	5.24E-01	NaN	1.72E-02	PLA2G4E,
Calcium Signaling	5.29E-01	NaN	1.12E-02	TP63,TNNI2
RhoGDI Signaling	5.46E-01	NaN	1.16E-02	CDH1,ESR1
Role of IL-17A in Arthritis	5.5E-01	NaN	1.85E-02	CCL5,
Wnt/β-catenin Signaling	5.6E-01	NaN	1.18E-02	CDH1,SOX15
Endometrial Cancer Signaling	5.64E-01	NaN	1.92E-02	CDH1,
Cell Cycle: G2/M DNA Damage Checkpoint Regulation	5.86E-01	NaN	2.04E-02	SFN,
Ephrin A Signaling	5.94E-01	NaN	2.08E-02	EPHA1,
Primary Immunodeficiency Signaling	5.94E-01	NaN	2.08E-02	CD8A,
Hematopoiesis from Pluripotent Stem Cells	6.02E-01	NaN	2.13E-02	CD8A,
Role of Hypercytokinemia/hyperchemokinemia in the Pathogenesis of Influenza	6.27E-01	NaN	2.27E-02	CCL5,
Melanoma Signaling	6.45E-01	NaN	2.38E-02	CDH1,
MIF Regulation of Innate Immunity	6.54E-01	NaN	2.44E-02	PLA2G4E,
Thyroid Cancer Signaling	6.63E-01	NaN	2.50E-02	CDH1,
Netrin Signaling	6.73E-01	NaN	2.56E-02	ABLIM2,
Estrogen Biosynthesis	6.83E-01	NaN	2.63E-02	CYP2S1,
Complement System	6.93E-01	NaN	2.70E-02	C7,
Stearate Biosynthesis I (Animals)	7.04E-01	NaN	2.78E-02	THEM5,
Thyroid Hormone Metabolism II (via Conjugation and/or Degradation)	7.15E-01	NaN	2.86E-02	GYLTL1B,
MIF-mediated Glucocorticoid Regulation	7.38E-01	NaN	3.03E-02	PLA2G4E,
Retinoate Biosynthesis I	7.38E-01	NaN	3.03E-02	RDH12,
Atherosclerosis Signaling	7.57E-01	NaN	1.61E-02	PLA2G4E,S100A8
Acetone Degradation I (to Methylglyoxal)	8.17E-01	NaN	3.70E-02	CYP2S1,
Bupropion Degradation	8.48E-01	NaN	4.00E-02	CYP2S1,
IL-17A Signaling in Gastric Cells	8.48E-01	NaN	4.00E-02	CCL5,
Estrogen-mediated S-phase Entry	8.65E-01	NaN	4.17E-02	ESR1,
Triacylglycerol Degradation	8.65E-01	NaN	4.17E-02	CES1,
Differential Regulation of Cytokine Production in Intestinal Epithelial Cells by IL-17A and IL-17F	8.82E-01	NaN	4.35E-02	CCL5,
Leukocyte Extravasation Signaling	9.18E-01	NaN	1.52E-02	CLDN8,CLDN4,CLDN1
DNA damage-induced 14-3-3σ Signaling	9.6E-01	NaN	5.26E-02	SFN,
Glutathione Redox Reactions I	9.6E-01	NaN	5.26E-02	GPX2,
VEGF Signaling	9.65E-01	NaN	2.17E-02	SH2D2A,SFN
ERK/MAPK Signaling	9.73E-01	NaN	1.60E-02	PLA2G4E,ELF5,ESR1
Differential Regulation of Cytokine Production in Macrophages and T Helper Cells by IL-17A and IL-17F	9.82E-01	NaN	5.56E-02	CCL5,
Communication between Innate and Adaptive Immune Cells	9.89E-01	NaN	2.25E-02	CCL5,CD8A
Leukotriene Biosynthesis	1.06E00	NaN	6.67E-02	GGT6,
γ-glutamyl Cycle	1.06E00	NaN	6.67E-02	GGT6,
Tight Junction Signaling	1.08E00	NaN	1.80E-02	CLDN8,CLDN4,CLDN1
Acyl-CoA Hydrolysis	1.15E00	NaN	8.33E-02	THEM5,
Role of MAPK Signaling in the Pathogenesis of Influenza	1.18E00	NaN	2.90E-02	PLA2G4E,CCL5
ERK5 Signaling	1.25E00	NaN	3.17E-02	SH2D2A,SFN
Nicotine Degradation II	1.25E00	NaN	3.17E-02	GYLTL1B,CYP2S1
Superpathway of Melatonin Degradation	1.26E00	NaN	3.23E-02	GYLTL1B,CYP2S1
Pathogenesis of Multiple Sclerosis	1.27E00	NaN	1.11E-01	CCL5,
Melatonin Degradation I	1.32E00	NaN	3.51E-02	GYLTL1B,CYP2S1
Nicotine Degradation III	1.37E00	NaN	3.70E-02	GYLTL1B,CYP2S1
Protein Citrullination	1.52E00	NaN	2.00E-01	PADI1,
p53 Signaling	1.66E00	NaN	3.06E-02	TP63,SFN,TRIM29
Agranulocyte Adhesion and Diapedesis	2.22E00	NaN	2.65E-02	CLDN8,CLDN4,CLDN1,CCL28,CCL5
Sertoli Cell-Sertoli Cell Junction Signaling	2.33E00	NaN	2.81E-02	SPTBN2,CDH1,CLDN8,CLDN4,CLDN1
Granulocyte Adhesion and Diapedesis	2.34E00	NaN	2.82E-02	CLDN8,CLDN4,CLDN1,CCL28,CCL5
The Visual Cycle	2.43E00	NaN	1.33E-01	LRAT,RDH12
Role of IL-17A in Psoriasis	2.56E00	NaN	1.54E-01	S100A9,S100A8
Retinol Biosynthesis	2.98E00	NaN	9.09E-02	LRAT,CES1,RDH12
Upstream Regulators for My Projects->KVJ_LMCB->CTVT early UP for IPA - 2015-10-31 02:26 PM
Analysis	ID	Upstream Regulator	Molecule Type	Predicted Activation State	Activation z-score	Notes	Bias Term	Bias-corrected z-score	p-value of overlap	Target molecules in dataset	Mechanistic Network
CTVT early UP for IPA - 2015-10-31 02:26 PM		KRT14	other						1.12E-09	DSC3,DSG1,DSG3,GJB2,GJB6,KRT15,KRT5,
CTVT early UP for IPA - 2015-10-31 02:26 PM		IgG	complex						7.96E-09	CCL5,CLDN4,DSG3,FGFBP1,KRT13,KRT15,PPL,ST14,TACSTD2,TRIM29,
CTVT early UP for IPA - 2015-10-31 02:26 PM		ETV5	transcription regulator						5.71E-08	CDH1,CLDN1,CLDN4,KRT13,KRT19,KRT23,
CTVT early UP for IPA - 2015-10-31 02:26 PM		ZEB1	transcription regulator						1.41E-07	CDH1,GRHL2,KRT19,MPZL2,TP63,
CTVT early UP for IPA - 2015-10-31 02:26 PM		CAV1	transmembrane receptor						7.34E-06	CLDN8,ESR1,KRT19,KRT4,TMPRSS11A,WFDC2,
CTVT early UP for IPA - 2015-10-31 02:26 PM		HDAC2	transcription regulator						1.57E-05	CDH1,ESR1,KRT15,S100A9,TNNI2,TP63,
CTVT early UP for IPA - 2015-10-31 02:26 PM		Vegf	group						3.34E-05	CLDN1,GJB2,LRAT,PADI1,SFN,
CTVT early UP for IPA - 2015-10-31 02:26 PM		WISP2	growth factor						4.92E-05	CDH1,CLDN1,ESR1,MUC1,
CTVT early UP for IPA - 2015-10-31 02:26 PM		HGF	growth factor						1.09E-04	CCL5,CDH1,DSG1,KRT19,S100A9,ST14,
CTVT early UP for IPA - 2015-10-31 02:26 PM		BRCA1	transcription regulator						1.69E-04	CCL5,ESR1,FXYD3,KRT5,SFN,
CTVT early UP for IPA - 2015-10-31 02:26 PM		MGEA5	enzyme						2.26E-04	C6orf15,CDH1,CLDN1,FGFBP1,IL20RA,S100A2,ST14,
CTVT early UP for IPA - 2015-10-31 02:26 PM		CLDN6	other						2.98E-04	CLDN1,CLDN4,CLDN8,
CTVT early UP for IPA - 2015-10-31 02:26 PM		TP63	transcription regulator						3.19E-04	GPX2,MPZL2,S100A2,S100A8,SFN,TP63,WFDC2,
CTVT early UP for IPA - 2015-10-31 02:26 PM		HGS	other						4.40E-04	CDH1,ESR1,
CTVT early UP for IPA - 2015-10-31 02:26 PM		HSP90AA1	enzyme						4.40E-04	CDH1,GJB2,
CTVT early UP for IPA - 2015-10-31 02:26 PM		SRSF2	transcription regulator						6.13E-04	CDH1,CES1,
CTVT early UP for IPA - 2015-10-31 02:26 PM		EHF	transcription regulator						6.27E-04	EHF,MUC1,S100A8,S100A9,
CTVT early UP for IPA - 2015-10-31 02:26 PM		HNF1A	transcription regulator						6.68E-04	ACE2,CCL28,FXYD3,GRTP1,PIGR,SLC5A1,TMPRSS4,
CTVT early UP for IPA - 2015-10-31 02:26 PM		ALOX15B	enzyme						8.15E-04	TACSTD2,TP63,
CTVT early UP for IPA - 2015-10-31 02:26 PM		LOXL2	enzyme						8.15E-04	CDH1,ESR1,
CTVT early UP for IPA - 2015-10-31 02:26 PM		SDCBP	enzyme						8.15E-04	CDH1,CLDN1,
CTVT early UP for IPA - 2015-10-31 02:26 PM		estrogen receptor	group						8.30E-04	CDH1,CLDN4,KRT15,KRT19,LY6E,MUC1,
CTVT early UP for IPA - 2015-10-31 02:26 PM		miR-145-5p (and other miRNAs w/seed UCCAGUU)	mature microrna						9.23E-04	CES1,MUC1,PADI1,
CTVT early UP for IPA - 2015-10-31 02:26 PM		ROR1	kinase						1.04E-03	CDH1,KRT19,
CTVT early UP for IPA - 2015-10-31 02:26 PM		MKL2	transcription regulator						1.08E-03	CCL5,S100A8,S100A9,SERPINB10,
CTVT early UP for IPA - 2015-10-31 02:26 PM		DSP	other						1.30E-03	DSC3,PKP1,
CTVT early UP for IPA - 2015-10-31 02:26 PM		HNF4A	transcription regulator						1.40E-03	CDH1,CLDN1,GGT6,GJB2,GPX2,MPZL2,PPL,
CTVT early UP for IPA - 2015-10-31 02:26 PM		TAF4	transcription regulator						1.40E-03	CDH1,CLDN1,EHF,GJB2,
CTVT early UP for IPA - 2015-10-31 02:26 PM		SMARCA4	transcription regulator						1.42E-03	EHF,EPHA1,IL20RB,KRT15,LRAT,MUC1,S100A2,TACSTD2,TNNI2,
CTVT early UP for IPA - 2015-10-31 02:26 PM		TNF	cytokine						1.57E-03	CCL5,CDH1,DSC3,EHF,KRT15,KRT23,MSLN,MUC1,PIGR,S100A8,S100A9,SERPINB10,	NFKBIA,TNF
CTVT early UP for IPA - 2015-10-31 02:26 PM		Collagen type I	complex						1.58E-03	CCL5,CDH1,
CTVT early UP for IPA - 2015-10-31 02:26 PM		GRHL2	transcription regulator						1.58E-03	CDH1,CLDN4,
CTVT early UP for IPA - 2015-10-31 02:26 PM		PRDM1	transcription regulator						1.65E-03	CLDN1,ESR1,SLC5A8,ST14,
CTVT early UP for IPA - 2015-10-31 02:26 PM		FOS	transcription regulator						1.81E-03	DSG3,GJB6,KRT13,MPZL2,RIPK4,S100A8,S100A9,
CTVT early UP for IPA - 2015-10-31 02:26 PM		MKL1	transcription regulator						1.86E-03	CCL5,S100A8,S100A9,SERPINB10,
CTVT early UP for IPA - 2015-10-31 02:26 PM		SLC9A3R1	other						1.89E-03	CDH1,KRT19,
CTVT early UP for IPA - 2015-10-31 02:26 PM		IL12B	cytokine						2.05E-03	CCL5,S100A8,S100A9,
CTVT early UP for IPA - 2015-10-31 02:26 PM		CD69	transmembrane receptor						2.23E-03	CCL5,S100A9,
CTVT early UP for IPA - 2015-10-31 02:26 PM		SPARC	other						2.41E-03	CDH1,CLDN1,CLDN4,THEM5,
CTVT early UP for IPA - 2015-10-31 02:26 PM		IL17C	cytokine						2.98E-03	S100A8,S100A9,
CTVT early UP for IPA - 2015-10-31 02:26 PM		S100A9	other						2.98E-03	S100A8,S100A9,
CTVT early UP for IPA - 2015-10-31 02:26 PM		ERN1	kinase						3.07E-03	CDH1,MPZL2,ST14,
CTVT early UP for IPA - 2015-10-31 02:26 PM		HDAC1	transcription regulator						3.23E-03	CDH1,ESR1,KRT15,S100A9,TNNI2,
CTVT early UP for IPA - 2015-10-31 02:26 PM		TP73	transcription regulator						3.56E-03	CDH1,MPZL2,PPL,S100A2,SFN,TSPAN1,
CTVT early UP for IPA - 2015-10-31 02:26 PM		Mek	group						3.83E-03	CDCP1,CDH1,ESR1,FGFBP1,
CTVT early UP for IPA - 2015-10-31 02:26 PM		FZD9	g-protein coupled receptor						3.83E-03	CCL5,CDH1,
CTVT early UP for IPA - 2015-10-31 02:26 PM		SNAI2	transcription regulator						3.83E-03	CDH1,TP63,
CTVT early UP for IPA - 2015-10-31 02:26 PM		IFN alpha/beta	group						3.97E-03	CCL5,IL20RB,LY6E,
CTVT early UP for IPA - 2015-10-31 02:26 PM		GLI1	transcription regulator						4.07E-03	CDH1,KRT15,KRT19,S100A9,
CTVT early UP for IPA - 2015-10-31 02:26 PM		KLK5	peptidase						4.30E-03	S100A8,S100A9,
CTVT early UP for IPA - 2015-10-31 02:26 PM		ZEB2	transcription regulator						4.30E-03	CDH1,KRT19,
CTVT early UP for IPA - 2015-10-31 02:26 PM		INHBA	growth factor						4.37E-03	ESR1,S100A8,S100A9,
CTVT early UP for IPA - 2015-10-31 02:26 PM		IFI16	transcription regulator						4.78E-03	CCL5,ESR1,	IFI16,RNA polymerase II
CTVT early UP for IPA - 2015-10-31 02:26 PM		PRKAA	group						4.78E-03	CDH1,CLDN1,
CTVT early UP for IPA - 2015-10-31 02:26 PM		TFAP2C	transcription regulator						4.78E-03	CDH1,ESR1,
CTVT early UP for IPA - 2015-10-31 02:26 PM		Sos	group						4.93E-03	DSG3,GJB6,KRT13,MPZL2,RIPK4,
CTVT early UP for IPA - 2015-10-31 02:26 PM		IL23A	cytokine						5.30E-03	S100A8,S100A9,	IL23A,NFKBIA
CTVT early UP for IPA - 2015-10-31 02:26 PM		NFKBIA	transcription regulator						5.47E-03	CCL5,S100A8,S100A9,
CTVT early UP for IPA - 2015-10-31 02:26 PM		ADD1	other						5.48E-03	DSG3,
CTVT early UP for IPA - 2015-10-31 02:26 PM		ADD3	other						5.48E-03	DSG3,
CTVT early UP for IPA - 2015-10-31 02:26 PM		ALX1	transcription regulator						5.48E-03	CDH1,
CTVT early UP for IPA - 2015-10-31 02:26 PM		ASH2L	transcription regulator						5.48E-03	ESR1,
CTVT early UP for IPA - 2015-10-31 02:26 PM		CMTM8	cytokine						5.48E-03	CDH1,
CTVT early UP for IPA - 2015-10-31 02:26 PM		EIF4A1	translation regulator						5.48E-03	MUC1,
CTVT early UP for IPA - 2015-10-31 02:26 PM		F11R	other						5.48E-03	CDH1,
CTVT early UP for IPA - 2015-10-31 02:26 PM		FLOT2	other						5.48E-03	CDH1,
CTVT early UP for IPA - 2015-10-31 02:26 PM		GNAT3	enzyme						5.48E-03	SLC5A1,
CTVT early UP for IPA - 2015-10-31 02:26 PM		IQSEC1	other						5.48E-03	CDH1,
CTVT early UP for IPA - 2015-10-31 02:26 PM		KLF8	other						5.48E-03	CDH1,
CTVT early UP for IPA - 2015-10-31 02:26 PM		NF2	other						5.48E-03	CDH1,
CTVT early UP for IPA - 2015-10-31 02:26 PM		PRPF4	other						5.48E-03	CCL5,
CTVT early UP for IPA - 2015-10-31 02:26 PM		RGMB	other						5.48E-03	CDH1,
CTVT early UP for IPA - 2015-10-31 02:26 PM		SLC39A6	transporter						5.48E-03	CDH1,
CTVT early UP for IPA - 2015-10-31 02:26 PM		STXBP4	other						5.48E-03	TP63,
CTVT early UP for IPA - 2015-10-31 02:26 PM		Tmsb4x (includes others)	other						5.48E-03	CDH1,
CTVT early UP for IPA - 2015-10-31 02:26 PM		VPS36	other						5.48E-03	ESR1,
CTVT early UP for IPA - 2015-10-31 02:26 PM		TNFSF12	cytokine						5.70E-03	CCL5,S100A8,S100A9,	NFKBIA,TNFSF12
CTVT early UP for IPA - 2015-10-31 02:26 PM		AZGP1	transporter						5.83E-03	CDH1,KRT19,
CTVT early UP for IPA - 2015-10-31 02:26 PM		IGF1R	transmembrane receptor						5.92E-03	CCL5,CDH1,ESR1,KRT19,KRT5,
CTVT early UP for IPA - 2015-10-31 02:26 PM		CA4	enzyme						6.98E-03	KRT13,KRT4,
CTVT early UP for IPA - 2015-10-31 02:26 PM		BTNL2	transmembrane receptor						8.12E-03	CYP2S1,GJB2,ST14,
CTVT early UP for IPA - 2015-10-31 02:26 PM		ADAMTS12	peptidase						8.22E-03	S100A8,S100A9,
CTVT early UP for IPA - 2015-10-31 02:26 PM		TCF	group						8.42E-03	GPX2,KRT5,SFN,
CTVT early UP for IPA - 2015-10-31 02:26 PM		ASAH1	enzyme						8.87E-03	CCL5,CERS3,
CTVT early UP for IPA - 2015-10-31 02:26 PM		RNA polymerase II	complex						9.09E-03	CCL5,CDH1,ESR1,MAL,SFN,
CTVT early UP for IPA - 2015-10-31 02:26 PM		AKT2	kinase						9.55E-03	CDH1,ESR1,
CTVT early UP for IPA - 2015-10-31 02:26 PM		GATA3	transcription regulator						1.01E-02	CCL5,PPL,S100A8,S100A9,
CTVT early UP for IPA - 2015-10-31 02:26 PM		HOXC8	transcription regulator						1.02E-02	KRT19,MSLN,
CTVT early UP for IPA - 2015-10-31 02:26 PM		IL17RA	transmembrane receptor						1.02E-02	S100A8,S100A9,
CTVT early UP for IPA - 2015-10-31 02:26 PM		TFEB	transcription regulator						1.02E-02	CCL5,CDH1,
CTVT early UP for IPA - 2015-10-31 02:26 PM		CDX2	transcription regulator						1.04E-02	CDH1,FXYD3,KRT23,
CTVT early UP for IPA - 2015-10-31 02:26 PM		CACTIN	other						1.09E-02	CCL5,
CTVT early UP for IPA - 2015-10-31 02:26 PM		EEF1D	translation regulator						1.09E-02	CDH1,
CTVT early UP for IPA - 2015-10-31 02:26 PM		ESRP2	other						1.09E-02	CDH1,
CTVT early UP for IPA - 2015-10-31 02:26 PM		MALAT1	other						1.09E-02	CDH1,
CTVT early UP for IPA - 2015-10-31 02:26 PM		PDCD6IP	other						1.09E-02	ESR1,
CTVT early UP for IPA - 2015-10-31 02:26 PM		PODXL	kinase						1.09E-02	CDH1,
CTVT early UP for IPA - 2015-10-31 02:26 PM		RSC1A1	other						1.09E-02	SLC5A1,
CTVT early UP for IPA - 2015-10-31 02:26 PM		Sfk	group						1.09E-02	CDCP1,
CTVT early UP for IPA - 2015-10-31 02:26 PM		TGFBR2	kinase						1.15E-02	CDH1,GJB2,GJB6,TTC22,
CTVT early UP for IPA - 2015-10-31 02:26 PM		FN1	enzyme						1.17E-02	CCL5,CDH1,
CTVT early UP for IPA - 2015-10-31 02:26 PM		FOXO3	transcription regulator						1.18E-02	CDH1,CLDN1,ESR1,
CTVT early UP for IPA - 2015-10-31 02:26 PM		ESR1	ligand-dependent nuclear receptor						1.23E-02	CDH1,CLIC3,ESR1,GJB2,KRT13,KRT19,SLC2A12,
CTVT early UP for IPA - 2015-10-31 02:26 PM		SNAI1	transcription regulator						1.25E-02	CDH1,TP63,
CTVT early UP for IPA - 2015-10-31 02:26 PM		NKX2-1	transcription regulator						1.32E-02	FAM3D,FXYD3,GRHL2,TP63,
CTVT early UP for IPA - 2015-10-31 02:26 PM		TERC	other						1.41E-02	CCL5,S100A9,
CTVT early UP for IPA - 2015-10-31 02:26 PM		KLF4	transcription regulator						1.43E-02	CDH1,GJB2,PPL,S100A14,
CTVT early UP for IPA - 2015-10-31 02:26 PM		NOS2	enzyme						1.43E-02	KRT13,KRT4,PIGR,S100A8,
CTVT early UP for IPA - 2015-10-31 02:26 PM		INSIG1	other						1.45E-02	CCL5,S100A8,S100A9,
CTVT early UP for IPA - 2015-10-31 02:26 PM		AGR2	other						1.63E-02	MUC1,
CTVT early UP for IPA - 2015-10-31 02:26 PM		AURKA	kinase						1.63E-02	CDH1,
CTVT early UP for IPA - 2015-10-31 02:26 PM		Adaptor protein 2	complex						1.63E-02	PIGR,
CTVT early UP for IPA - 2015-10-31 02:26 PM		BCAR1	enzyme						1.63E-02	ESR1,
CTVT early UP for IPA - 2015-10-31 02:26 PM		CDC6	other						1.63E-02	CDH1,
CTVT early UP for IPA - 2015-10-31 02:26 PM		FBXO2	enzyme						1.63E-02	GJB2,
CTVT early UP for IPA - 2015-10-31 02:26 PM		GALNT6	enzyme						1.63E-02	CDH1,
CTVT early UP for IPA - 2015-10-31 02:26 PM		HERC5	enzyme						1.63E-02	CCL5,
CTVT early UP for IPA - 2015-10-31 02:26 PM		IQGAP2	other						1.63E-02	CDH1,
CTVT early UP for IPA - 2015-10-31 02:26 PM		Integrin	complex						1.63E-02	ESR1,
CTVT early UP for IPA - 2015-10-31 02:26 PM		KLK6	peptidase						1.63E-02	CDH1,
CTVT early UP for IPA - 2015-10-31 02:26 PM		LCOR	transcription regulator						1.63E-02	CDH1,
CTVT early UP for IPA - 2015-10-31 02:26 PM		MPP5	kinase						1.63E-02	CDH1,
CTVT early UP for IPA - 2015-10-31 02:26 PM		NDUFAF3	other						1.63E-02	ESR1,
CTVT early UP for IPA - 2015-10-31 02:26 PM		SLC12A6	transporter						1.63E-02	CDH1,
CTVT early UP for IPA - 2015-10-31 02:26 PM		TBPL1	transcription regulator						1.63E-02	TP63,
CTVT early UP for IPA - 2015-10-31 02:26 PM		WWP1	enzyme						1.63E-02	TP63,
CTVT early UP for IPA - 2015-10-31 02:26 PM		miR-1285-3p (and other miRNAs w/seed CUGGGCA)	mature microrna						1.63E-02	CDH1,
CTVT early UP for IPA - 2015-10-31 02:26 PM		NQO1	enzyme						1.66E-02	CCL5,TP63,
CTVT early UP for IPA - 2015-10-31 02:26 PM		ZFP36	transcription regulator						1.66E-02	S100A8,S100A9,
CTVT early UP for IPA - 2015-10-31 02:26 PM		CASZ1	enzyme						1.75E-02	TNNI2,TP63,
CTVT early UP for IPA - 2015-10-31 02:26 PM		DNMT1	enzyme						2.03E-02	CDH1,ESR1,
CTVT early UP for IPA - 2015-10-31 02:26 PM		CDH1	other						2.12E-02	CDH1,KRT19,
CTVT early UP for IPA - 2015-10-31 02:26 PM		HNF1B	transcription regulator						2.12E-02	CDH1,SLC5A1,
CTVT early UP for IPA - 2015-10-31 02:26 PM		TET2	other						2.16E-02	CYP2S1,S100A8,SLC16A12,
CTVT early UP for IPA - 2015-10-31 02:26 PM		CC2D1A	other						2.17E-02	CCL5,
CTVT early UP for IPA - 2015-10-31 02:26 PM		CD5L	transmembrane receptor						2.17E-02	CCL5,
CTVT early UP for IPA - 2015-10-31 02:26 PM		EHMT1	transcription regulator						2.17E-02	CDH1,
CTVT early UP for IPA - 2015-10-31 02:26 PM		FBLN5	other						2.17E-02	CDH1,
CTVT early UP for IPA - 2015-10-31 02:26 PM		FGF16	growth factor						2.17E-02	CDH1,
CTVT early UP for IPA - 2015-10-31 02:26 PM		GLIPR2	other						2.17E-02	CDH1,
CTVT early UP for IPA - 2015-10-31 02:26 PM		LASP1	transporter						2.17E-02	CDH1,
CTVT early UP for IPA - 2015-10-31 02:26 PM		NEO1	transcription regulator						2.17E-02	CDH1,
CTVT early UP for IPA - 2015-10-31 02:26 PM		NEU3	enzyme						2.17E-02	CLIC3,
CTVT early UP for IPA - 2015-10-31 02:26 PM		OTUB1	enzyme						2.17E-02	ESR1,
CTVT early UP for IPA - 2015-10-31 02:26 PM		SLIT2	other						2.17E-02	CDH1,
CTVT early UP for IPA - 2015-10-31 02:26 PM		ZFYVE9	peptidase						2.17E-02	CDH1,
CTVT early UP for IPA - 2015-10-31 02:26 PM		miR-291a-3p (and other miRNAs w/seed AAGUGCU)	mature microrna						2.17E-02	CDH1,
CTVT early UP for IPA - 2015-10-31 02:26 PM		miR-9-5p (and other miRNAs w/seed CUUUGGU)	mature microrna						2.17E-02	CDH1,
CTVT early UP for IPA - 2015-10-31 02:26 PM		BACH2	transcription regulator						2.32E-02	S100A8,S100A9,
CTVT early UP for IPA - 2015-10-31 02:26 PM		CDX1	transcription regulator						2.32E-02	FXYD3,KRT23,
CTVT early UP for IPA - 2015-10-31 02:26 PM		IL10RA	transmembrane receptor						2.36E-02	CCL5,CYP2S1,EHF,GSDMC,WFDC2,
CTVT early UP for IPA - 2015-10-31 02:26 PM		PRL	cytokine						2.36E-02	CDH1,ESR1,KRT15,LY6E,
CTVT early UP for IPA - 2015-10-31 02:26 PM		CBX5	transcription regulator						2.37E-02	FGFBP1,PROM2,TACSTD2,
CTVT early UP for IPA - 2015-10-31 02:26 PM		IL1A	cytokine						2.43E-02	CCL5,S100A8,S100A9,
CTVT early UP for IPA - 2015-10-31 02:26 PM		TCF12	transcription regulator						2.53E-02	CDH1,GJB2,
CTVT early UP for IPA - 2015-10-31 02:26 PM		PLAU	peptidase						2.63E-02	S100A8,S100A9,
CTVT early UP for IPA - 2015-10-31 02:26 PM		ABCC8	transporter						2.71E-02	GPX2,
CTVT early UP for IPA - 2015-10-31 02:26 PM		ADAM8	peptidase						2.71E-02	CCL5,
CTVT early UP for IPA - 2015-10-31 02:26 PM		ANG	enzyme						2.71E-02	CCL5,
CTVT early UP for IPA - 2015-10-31 02:26 PM		CEL	enzyme						2.71E-02	CDH1,
CTVT early UP for IPA - 2015-10-31 02:26 PM		Fcgr2	group						2.71E-02	CCL5,
CTVT early UP for IPA - 2015-10-31 02:26 PM		GALNT3	enzyme						2.71E-02	CDH1,
CTVT early UP for IPA - 2015-10-31 02:26 PM		GJB1	transporter						2.71E-02	GJB2,
CTVT early UP for IPA - 2015-10-31 02:26 PM		ITGA9	other						2.71E-02	CDH1,
CTVT early UP for IPA - 2015-10-31 02:26 PM		KCNN4	ion channel						2.71E-02	CCL5,
CTVT early UP for IPA - 2015-10-31 02:26 PM		MAP3K4	kinase						2.71E-02	CDH1,
CTVT early UP for IPA - 2015-10-31 02:26 PM		MGAT3	enzyme						2.71E-02	CDH1,
CTVT early UP for IPA - 2015-10-31 02:26 PM		PRDX2	enzyme						2.71E-02	CDH1,
CTVT early UP for IPA - 2015-10-31 02:26 PM		RPE65	enzyme						2.71E-02	RDH12,
CTVT early UP for IPA - 2015-10-31 02:26 PM		TFF3	other						2.71E-02	CDH1,
CTVT early UP for IPA - 2015-10-31 02:26 PM		TGFBR3	kinase						2.71E-02	CDH1,
CTVT early UP for IPA - 2015-10-31 02:26 PM		UGDH	enzyme						2.71E-02	CDH1,
CTVT early UP for IPA - 2015-10-31 02:26 PM		AMPK	complex						2.74E-02	CDH1,CLDN1,
CTVT early UP for IPA - 2015-10-31 02:26 PM		N-cor	group						2.74E-02	CCL5,ESR1,
CTVT early UP for IPA - 2015-10-31 02:26 PM		LCN2	transporter						2.85E-02	CCL5,ESR1,
CTVT early UP for IPA - 2015-10-31 02:26 PM		SRF	transcription regulator						3.02E-02	CCL5,S100A8,S100A9,SERPINB10,
CTVT early UP for IPA - 2015-10-31 02:26 PM		AGER	transmembrane receptor						3.18E-02	S100A8,S100A9,
CTVT early UP for IPA - 2015-10-31 02:26 PM		MBD2	transcription regulator						3.18E-02	CDH1,ESR1,
CTVT early UP for IPA - 2015-10-31 02:26 PM		ACTA2	other						3.24E-02	CDH1,
CTVT early UP for IPA - 2015-10-31 02:26 PM		AKAP12	transporter						3.24E-02	CDH1,
CTVT early UP for IPA - 2015-10-31 02:26 PM		BICC1	other						3.24E-02	PIGR,
CTVT early UP for IPA - 2015-10-31 02:26 PM		CD244	transmembrane receptor						3.24E-02	CCL5,
CTVT early UP for IPA - 2015-10-31 02:26 PM		CTNND1	other						3.24E-02	CDH1,
CTVT early UP for IPA - 2015-10-31 02:26 PM		Cdk	group						3.24E-02	CCL5,
CTVT early UP for IPA - 2015-10-31 02:26 PM		Collagen type III	complex						3.24E-02	CDH1,
CTVT early UP for IPA - 2015-10-31 02:26 PM		FANCD2	other						3.24E-02	TP63,
CTVT early UP for IPA - 2015-10-31 02:26 PM		KLRB1	transmembrane receptor						3.24E-02	CCL5,
CTVT early UP for IPA - 2015-10-31 02:26 PM		MRC1	transmembrane receptor						3.24E-02	CCL5,
CTVT early UP for IPA - 2015-10-31 02:26 PM		MZF1	transcription regulator						3.24E-02	PADI1,
CTVT early UP for IPA - 2015-10-31 02:26 PM		PARP	group						3.24E-02	CDH1,
CTVT early UP for IPA - 2015-10-31 02:26 PM		PPID	enzyme						3.24E-02	CDH1,
CTVT early UP for IPA - 2015-10-31 02:26 PM		PTK2B	kinase						3.24E-02	CDH1,
CTVT early UP for IPA - 2015-10-31 02:26 PM		RARRES3	enzyme						3.24E-02	CCL5,
CTVT early UP for IPA - 2015-10-31 02:26 PM		SAFB	other						3.24E-02	CDH1,
CTVT early UP for IPA - 2015-10-31 02:26 PM		SARM1	transmembrane receptor						3.24E-02	CCL5,
CTVT early UP for IPA - 2015-10-31 02:26 PM		SFRP4	transmembrane receptor						3.24E-02	CDH1,
CTVT early UP for IPA - 2015-10-31 02:26 PM		TEAD1	transcription regulator						3.24E-02	MSLN,
CTVT early UP for IPA - 2015-10-31 02:26 PM		WNT7A	cytokine						3.24E-02	ESR1,
CTVT early UP for IPA - 2015-10-31 02:26 PM		SIN3A	transcription regulator						3.30E-02	ESR1,S100A9,
CTVT early UP for IPA - 2015-10-31 02:26 PM		EZH2	transcription regulator						3.47E-02	CCL5,CDH1,MPZL2,
CTVT early UP for IPA - 2015-10-31 02:26 PM		PPARG	ligand-dependent nuclear receptor						3.53E-02	CCL5,CDH1,CES1,MUC1,S100A8,
CTVT early UP for IPA - 2015-10-31 02:26 PM		CHD4	enzyme						3.54E-02	RIPK4,RRAD,
CTVT early UP for IPA - 2015-10-31 02:26 PM		RORC	ligand-dependent nuclear receptor						3.67E-02	CCL5,S100A8,S100A9,
CTVT early UP for IPA - 2015-10-31 02:26 PM		CLIC4	ion channel						3.77E-02	CCL5,
CTVT early UP for IPA - 2015-10-31 02:26 PM		GNB2L1	enzyme						3.77E-02	CCL5,
CTVT early UP for IPA - 2015-10-31 02:26 PM		KRT8	other						3.77E-02	KRT19,
CTVT early UP for IPA - 2015-10-31 02:26 PM		Klrk1	other						3.77E-02	CCL5,
CTVT early UP for IPA - 2015-10-31 02:26 PM		MAD2L2	enzyme						3.77E-02	CDH1,
CTVT early UP for IPA - 2015-10-31 02:26 PM		MARCKSL1	other						3.77E-02	CDH1,
CTVT early UP for IPA - 2015-10-31 02:26 PM		MIA	other						3.77E-02	CDH1,
CTVT early UP for IPA - 2015-10-31 02:26 PM		Mcpt4	peptidase						3.77E-02	CLDN4,
CTVT early UP for IPA - 2015-10-31 02:26 PM		NCR3	transmembrane receptor						3.77E-02	CCL5,
CTVT early UP for IPA - 2015-10-31 02:26 PM		PTGDR2	g-protein coupled receptor						3.77E-02	CCL5,
CTVT early UP for IPA - 2015-10-31 02:26 PM		RASSF1	other						3.77E-02	ESR1,
CTVT early UP for IPA - 2015-10-31 02:26 PM		RBCK1	transcription regulator						3.77E-02	ESR1,
CTVT early UP for IPA - 2015-10-31 02:26 PM		RGCC	other						3.77E-02	CDH1,
CTVT early UP for IPA - 2015-10-31 02:26 PM		RLN1	other						3.77E-02	ESR1,
CTVT early UP for IPA - 2015-10-31 02:26 PM		SMARCA1	transcription regulator						3.77E-02	SFN,
CTVT early UP for IPA - 2015-10-31 02:26 PM		SRD5A1	enzyme						3.77E-02	CLDN1,
CTVT early UP for IPA - 2015-10-31 02:26 PM		TGFB1I1	transcription regulator						3.77E-02	KRT19,
CTVT early UP for IPA - 2015-10-31 02:26 PM		U1 snRNP	complex						3.77E-02	CCL5,
CTVT early UP for IPA - 2015-10-31 02:26 PM		miR-1-3p (and other miRNAs w/seed GGAAUGU)	mature microrna						3.77E-02	ESR1,
CTVT early UP for IPA - 2015-10-31 02:26 PM		AR	ligand-dependent nuclear receptor						3.81E-02	CDH1,MUC1,PIGR,TACSTD2,TP63,
CTVT early UP for IPA - 2015-10-31 02:26 PM		HDAC3	transcription regulator						3.90E-02	CDH1,TNNI2,
CTVT early UP for IPA - 2015-10-31 02:26 PM		Map3k7	kinase						4.03E-02	CCL5,S100A9,
CTVT early UP for IPA - 2015-10-31 02:26 PM		SP1	transcription regulator						4.10E-02	CDH1,ESR1,PADI1,SLC2A12,SLC5A1,
CTVT early UP for IPA - 2015-10-31 02:26 PM		HNRNPA2B1	other						4.18E-02	CDH1,CLDN1,KRT4,
CTVT early UP for IPA - 2015-10-31 02:26 PM		ARF6	transporter						4.30E-02	CCL5,
CTVT early UP for IPA - 2015-10-31 02:26 PM		BARX2	transcription regulator						4.30E-02	ESR1,
CTVT early UP for IPA - 2015-10-31 02:26 PM		CTBP2	transcription regulator						4.30E-02	CDH1,
CTVT early UP for IPA - 2015-10-31 02:26 PM		MAD2L1	other						4.30E-02	KRT15,
CTVT early UP for IPA - 2015-10-31 02:26 PM		NCR1	transmembrane receptor						4.30E-02	CCL5,
CTVT early UP for IPA - 2015-10-31 02:26 PM		PLCD1	enzyme						4.30E-02	CDH1,
CTVT early UP for IPA - 2015-10-31 02:26 PM		SFRP1	transmembrane receptor						4.30E-02	CDH1,
CTVT early UP for IPA - 2015-10-31 02:26 PM		mir-210	microrna						4.30E-02	CDH1,
CTVT early UP for IPA - 2015-10-31 02:26 PM		TP53	transcription regulator						4.69E-02	CDH1,ESR1,FGFBP1,FXYD3,KRT15,MPZL2,RRAD,SFN,SLC2A12,ST14,TP63,
CTVT early UP for IPA - 2015-10-31 02:26 PM		CD2	transmembrane receptor						4.82E-02	CD8A,
CTVT early UP for IPA - 2015-10-31 02:26 PM		CTSV	peptidase						4.82E-02	CLDN1,
CTVT early UP for IPA - 2015-10-31 02:26 PM		Cux1	other						4.82E-02	CD8A,
CTVT early UP for IPA - 2015-10-31 02:26 PM		GAB1	other						4.82E-02	CCL5,
CTVT early UP for IPA - 2015-10-31 02:26 PM		KRT16	other						4.82E-02	SFN,
CTVT early UP for IPA - 2015-10-31 02:26 PM		MCAM	other						4.82E-02	CDH1,
CTVT early UP for IPA - 2015-10-31 02:26 PM		NAB2	transcription regulator						4.82E-02	RRAD,
CTVT early UP for IPA - 2015-10-31 02:26 PM		S100A4	other						4.82E-02	CDH1,
CTVT early UP for IPA - 2015-10-31 02:26 PM		SGPP1	phosphatase						4.82E-02	SPINK5,
CTVT early UP for IPA - 2015-10-31 02:26 PM		SMURF2	enzyme						4.82E-02	CDH1,
CTVT early UP for IPA - 2015-10-31 02:26 PM		WWC1	transcription regulator						4.82E-02	CDH1,
CTVT early UP for IPA - 2015-10-31 02:26 PM		WWP2	enzyme						4.82E-02	CCL5,
CTVT early UP for IPA - 2015-10-31 02:26 PM		mir-203	microrna						4.82E-02	TP63,
CTVT early UP for IPA - 2015-10-31 02:26 PM		STAT5A	transcription regulator						4.82E-02	CDH1,FGFBP1,PROM2,TACSTD2,
Causal Networks for My Projects->KVJ_LMCB->CTVT early UP for IPA - 2015-10-31 02:26 PM
Diseases and Bio Functions for My Projects->KVJ_LMCB->CTVT early UP for IPA - 2015-10-31 02:26 PM
Categories	Functions	Diseases or Functions Annotation	p-Value	Predicted Activation State	Activation z-score	Notes	Bias-corrected z-score	Molecules	# Molecules
Dermatological Diseases and Conditions, Hereditary Disorder	Netherton syndrome	mid stage Netherton syndrome	1.32E-09					DSG3,SPINK5,DSG1,DSC3	4
Cancer, Dermatological Diseases and Conditions, Organismal Injury and Abnormalities	skin tumor	skin tumor	1.01E-08					THEM5,MARVELD3,CDCP1,MUC1,TIGIT,EXPH5,TMPRSS11D,SH3YL1,LRAT,KRT13,MEGF6,MUC21,ELF5,AIM1L,SH2D2A,RIPK4,HSH2D,EPHA1,TMPRSS11A,KRT23,PIGR,KRT78,DSG1,CDH1,SPINK5,PROM2,ARHGEF37,ST14,KRT15,GSDMC,PADI1,GJB6,SH3RF2,GRHL2,CHL1,FAM179A,TMPRSS11B,CLIP4,ATP10B,DSG3,CES1,RASAL1,CLDN4,TMPRSS4,C7,KRT74,SLC16A12,S100A8,GJB2,CALML3,DSC3,C6orf15,TACSTD2,KRT4,TP63,RASEF,FAM83F,PPL,KRT5,SERPINB10,SLC5A8,IL20RB,CLDN…	69
Cancer, Dermatological Diseases and Conditions, Organismal Injury and Abnormalities	skin cancer	skin cancer	1.70E-08					THEM5,MARVELD3,MUC1,TIGIT,EXPH5,TMPRSS11D,SH3YL1,LRAT,KRT13,MEGF6,MUC21,ELF5,AIM1L,SH2D2A,RIPK4,HSH2D,EPHA1,TMPRSS11A,KRT23,KRT78,PIGR,DSG1,CDH1,SPINK5,PROM2,ARHGEF37,ST14,KRT15,GSDMC,PADI1,GJB6,SH3RF2,GRHL2,CHL1,FAM179A,TMPRSS11B,CLIP4,ATP10B,DSG3,CES1,RASAL1,CLDN4,TMPRSS4,C7,KRT74,SLC16A12,S100A8,GJB2,CALML3,DSC3,C6orf15,TACSTD2,KRT4,TP63,RASEF,FAM83F,PPL,KRT5,SERPINB10,SLC5A8,IL20RB,CLDN1,GPX2…	68
Cancer, Organismal Injury and Abnormalities	cancer	cancer	1.72E-08					THEM5,MUC1,TIGIT,GGT6,PVRIG,DUOXA1,EXPH5,TMPRSS11D,LRAT,EPS8L1,KRT13,SLC5A1,GPRC5C,ELF5,KRT23,FGFBP1,PIGR,DSG1,CDH1,CLDN8,KRT19,ARHGEF37,ST14,PRSS27,GJB6,SH3RF2,ACE2,TMEM45B,TMPRSS11B,MSLN,CCL5,ATP10B,DSG3,CES1,RASAL1,SYT8,CLDN4,TMPRSS4,CCL28,MAL,LY6E,TRIM29,CALML3,GJB2,DSC3,TACSTD2,KRT4,SPTBN2,CAPN14,FAM3B,KRT5,SERPINB10,S100A14,FAM3D,S100A9,GPX2,SFN,SLC2A12,CYP2S1,MARVELD3,CDCP1,CERS3,CD8A,TTC2…	120
Cancer, Organismal Injury and Abnormalities	intraepithelial neoplasia	intraepithelial neoplasia	2.47E-08					S100A9,WFDC2,MUC1,GPX2,FAM3B,LY6E,S100A8,SFN,TRIM29,ESR1	10
Cancer, Organismal Injury and Abnormalities	malignant solid tumor	malignant solid tumor	2.91E-08					THEM5,MUC1,TIGIT,GGT6,PVRIG,DUOXA1,EXPH5,TMPRSS11D,LRAT,EPS8L1,KRT13,SLC5A1,GPRC5C,ELF5,KRT23,FGFBP1,PIGR,DSG1,CDH1,CLDN8,KRT19,ARHGEF37,ST14,PRSS27,GJB6,SH3RF2,ACE2,TMPRSS11B,MSLN,CCL5,ATP10B,DSG3,CES1,RASAL1,SYT8,CLDN4,TMPRSS4,CCL28,MAL,LY6E,TRIM29,CALML3,GJB2,DSC3,TACSTD2,KRT4,SPTBN2,CAPN14,FAM3B,KRT5,SERPINB10,S100A14,FAM3D,S100A9,GPX2,SFN,SLC2A12,CYP2S1,MARVELD3,CDCP1,CERS3,CD8A,TTC22,SH3YL1…	119
Dermatological Diseases and Conditions, Hereditary Disorder	Netherton syndrome	advanced stage Netherton syndrome	4.54E-08					DSG3,SPINK5,DSG1,DSC3	4
Cancer, Organismal Injury and Abnormalities, Reproductive System Disease	prostatic intraepithelial neoplasia	prostatic intraepithelial neoplasia	6.85E-08					S100A9,WFDC2,MUC1,GPX2,FAM3B,LY6E,S100A8,SFN,ESR1	9
Cancer, Dermatological Diseases and Conditions, Organismal Injury and Abnormalities	malignant cutaneous melanoma cancer	malignant cutaneous melanoma cancer	9.54E-08					THEM5,MARVELD3,MUC1,TIGIT,EXPH5,TMPRSS11D,SH3YL1,LRAT,KRT13,MEGF6,MUC21,ELF5,AIM1L,SH2D2A,RIPK4,HSH2D,EPHA1,TMPRSS11A,KRT23,KRT78,PIGR,DSG1,SPINK5,PROM2,ARHGEF37,ST14,GSDMC,KRT15,PADI1,GJB6,SH3RF2,GRHL2,CHL1,TMPRSS11B,FAM179A,CLIP4,ATP10B,DSG3,CES1,RASAL1,CLDN4,TMPRSS4,C7,KRT74,SLC16A12,S100A8,CALML3,GJB2,DSC3,C6orf15,KRT4,TP63,RASEF,FAM83F,PPL,KRT5,SERPINB10,SLC5A8,IL20RB,CLDN1,RDH12,GYLTL1B,BAR…	65
Cancer, Organismal Injury and Abnormalities	cancer	stage 3 cancer	2.63E-07					WFDC2,KRT19,MUC1,KRT5,MSLN,S100A14,ESR1,KRT15,GJB2	9
Cancer, Organismal Injury and Abnormalities	melanoma	melanoma	3.40E-07					THEM5,MARVELD3,CDCP1,MUC1,TIGIT,GGT6,CERS3,PVRIG,DUOXA1,EXPH5,TMPRSS11D,SH3YL1,LRAT,KRT13,MUC21,SLC5A1,MEGF6,ABLIM2,ELF5,AIM1L,RIPK4,SH2D2A,HSH2D,EPHA1,TMPRSS11A,KRT23,PIGR,KRT78,DSG1,CDH1,SPINK5,DUOX1,KRT19,PROM2,ARHGEF37,ST14,KRT15,GSDMC,PADI1,GJB6,SH3RF2,ACE2,TNNI2,GRHL2,MPZL2,CHL1,FAM179A,TMPRSS11B,IL20RA,CLIP4,ATP10B,PLA2G4E,DSG3,CES1,RASAL1,CLDN4,WSCD2,TMPRSS4,C7,KRT74,S100A8,SLC16A12,TRIM2…	87
Dermatological Diseases and Conditions, Developmental Disorder, Organismal Injury and Abnormalities	congenital anomaly of skin	congenital anomaly of skin	4.17E-07					PKP1,GJB6,TP63,CLDN1,KRT74,KRT5,CERS3,ST14,GJB2,EXPH5	10
Dermatological Diseases and Conditions, Developmental Disorder, Organismal Injury and Abnormalities	genodermatosis	genodermatosis	4.88E-07					PKP1,GJB6,TP63,KRT74,KRT5,GJB2,EXPH5	7
Dermatological Diseases and Conditions, Organismal Injury and Abnormalities	skin abnormality	skin abnormality	5.94E-07					DSG3,PKP1,GJB6,TP63,CLDN1,KRT74,KRT5,CERS3,ST14,GJB2,EXPH5	11
Cancer, Organismal Injury and Abnormalities	spindle cell carcinoma	spindle cell carcinoma	6.28E-07					DSG3,TP63,DSC3,TACSTD2	4
Cellular Movement	migration	migration of tumor cell lines	7.46E-07					SH2D2A,MARVELD3,TP63,EHF,CDCP1,GRHL2,MUC1,IL20RA,CCL5,CDH1,CLDN4,S100A9,KRT19,S100A8,GYLTL1B,SFN,ESR1,CALML3,TACSTD2,PRSS27	20
Dermatological Diseases and Conditions	keratosis	keratosis	1.18E-06					DSG3,SPINK5,CLDN1,GPX2,CERS3,ST14,GJB2,DSG1	8
Embryonic Development, Hair and Skin Development and Function, Organ Development, Organismal Development, Tissue Development	formation	formation of skin	1.74E-06					RIPK4,TP63,GRHL2,KRT5,CERS3,EXPH5,CDH1,SPINK5,CLDN1,SFN,ST14,KRT15,TACSTD2	13
Dermatological Diseases and Conditions, Organismal Injury and Abnormalities	hyperkeratosis	hyperkeratosis	2.01E-06					DSG3,SPINK5,CLDN1,CERS3,ST14,GJB2,DSG1	7
Hair and Skin Development and Function	barrier function	barrier function of skin	2.90E-06					SPINK5,TP63,CLDN1,CERS3,ST14	5
Hair and Skin Development and Function, Organ Morphology	morphology	morphology of stratum corneum	2.90E-06					RIPK4,DSG3,SPINK5,TP63,ST14	5
Hair and Skin Development and Function, Organ Morphology	abnormal morphology	abnormal morphology of hair shaft	3.77E-06					DSG3,SPINK5,TP63,ST14	4
Cancer, Organismal Injury and Abnormalities, Reproductive System Disease	breast cancer	TNM stage III breast cancer	3.99E-06					KRT19,KRT5,S100A14,ESR1,KRT15,GJB2	6
Cellular Movement	cell movement	cell movement of tumor cell lines	4.18E-06					SH2D2A,MARVELD3,TP63,EHF,CDCP1,GRHL2,MUC1,IL20RA,CCL5,S100A14,CDH1,CLDN4,S100A9,KRT19,S100A8,GYLTL1B,SFN,ESR1,CALML3,TACSTD2,PRSS27	21
Cancer, Endocrine System Disorders, Organismal Injury and Abnormalities, Reproductive System Disease	serous ovarian carcinoma	stage 1C primary serous ovarian carcinoma	4.37E-06					WFDC2,MUC1,MSLN	3
Cellular Development, Embryonic Development, Hair and Skin Development and Function, Organ Development, Organismal Development, Tissue Development	differentiation	differentiation of epidermal cells	4.72E-06					RIPK4,CDH1,SPINK5,TP63,GRHL2,CERS3,ST14,SFN	8
Dermatological Diseases and Conditions	hypotrichosis	hypotrichosis	4.75E-06					KRT74,ST14,DSG1,DSC3	4
Cell-To-Cell Signaling and Interaction, Hair and Skin Development and Function	adhesion	adhesion of keratinocytes	5.91E-06					DSG3,CDH1,CD8A,DSG1	4
Cancer, Endocrine System Disorders, Organismal Injury and Abnormalities, Reproductive System Disease	primary ovarian cancer	primary ovarian cancer	6.01E-06					CLDN4,WFDC2,MUC1,KRT23,MSLN,TACSTD2	6
Cancer, Endocrine System Disorders, Organismal Injury and Abnormalities, Reproductive System Disease	serous ovarian carcinoma	stage 3c primary serous ovarian carcinoma	7.61E-06					WFDC2,MUC1,MSLN	3
Cancer, Dermatological Diseases and Conditions, Organismal Injury and Abnormalities	papilloma	benign papilloma	8.72E-06					TP63,TNNI2,S100A9,KRT13,S100A8	5
Dermatological Diseases and Conditions	desquamation	desquamation of epidermis	1.21E-05					SPINK5,CERS3,ST14	3
Cancer, Endocrine System Disorders, Organismal Injury and Abnormalities, Reproductive System Disease	serous ovarian carcinoma	grade 3 primary serous ovarian carcinoma	1.21E-05					WFDC2,MUC1,MSLN	3
Dermatological Diseases and Conditions, Hereditary Disorder	hereditary hypotrichosis	hereditary hypotrichosis	1.21E-05					KRT74,ST14,DSC3	3
Cellular Assembly and Organization	remodeling	remodeling of actin filaments	1.81E-05					EPS8L1,EPS8L2,BARX2	3
Cellular Development, Embryonic Development, Hair and Skin Development and Function, Organ Development, Organismal Development, Tissue Development	differentiation	differentiation of keratinocytes	2.11E-05					RIPK4,CDH1,TP63,GRHL2,CERS3,ST14,SFN	7
Digestive System Development and Function, Organ Morphology	abnormal morphology	abnormal morphology of oesophageal epithelium	2.57E-05					TP63,KRT5,KRT4	3
Cancer, Organismal Injury and Abnormalities	cancer	cancer of secretory structure	2.98E-05					MARVELD3,EHF,ACE2,MUC1,TMPRSS11B,MSLN,CCL5,EXPH5,CLDN4,TMPRSS4,MEGF6,FXYD3,LY6E,S100A8,TRIM29,GJB2,KRT4,RIPK4,TP63,TMPRSS11A,KRT23,FAM3B,SLC5A8,DSG1,CDH1,SPINK5,S100A9,WFDC2,KRT19,GPX2,GYLTL1B,SFN,ESR1,PADI1	34
Dermatological Diseases and Conditions	acanthosis	acanthosis	3.19E-05					DSG3,SPINK5,TP63,ST14	4
Cell-To-Cell Signaling and Interaction	adhesion	adhesion of epithelial cells	3.59E-05					DSG3,CDH1,MUC1,CD8A,PIGR,DSG1	6
Auditory Disease, Developmental Disorder, Hereditary Disorder, Neurological Disease	GJB2/GJB6 digenic deafness	GJB2/GJB6 digenic deafness	3.69E-05					GJB6,GJB2	2
Cell Cycle	premature senescence	premature senescence of prostate cancer cell lines	3.69E-05					EHF,RRAD	2
Cellular Development, Tissue Development	differentiation	differentiation of epithelial cells	3.70E-05					RIPK4,CDH1,CES1,SPINK5,TP63,GRHL2,CERS3,ST14,SFN,KRT4	10
Organ Morphology	morphology	morphology of epidermis	4.11E-05					RIPK4,DSG3,SPINK5,TP63,CLDN1,KRT5,ST14	7
Dermatological Diseases and Conditions, Developmental Disorder, Hereditary Disorder, Organismal Injury and Abnormalities	ichthyosis	ichthyosis	4.70E-05					CLDN1,CERS3,ST14,GJB2	4
Dermatological Diseases and Conditions	psoriasis	psoriasis	5.78E-05					PKP1,KRT5,IL20RA,FGFBP1,IL20RB,S100A2,DSG1,DSG3,CDH1,S100A9,C10orf99,S100A8,SFN,KRT15,GJB2	15
Organ Morphology	abnormal morphology	abnormal morphology of skin	6.22E-05					RIPK4,DSG3,SPINK5,TP63,CLDN1,KRT5,CERS3,ST14,KRT4	9
Organismal Injury and Abnormalities	dehydration	dehydration of mice	6.39E-05					DSG3,SPINK5,CLDN1,CERS3,ST14	5
Cellular Movement	migration	migration of cells	8.08E-05					MARVELD3,EHF,CDCP1,GRHL2,MUC1,CHL1,IL20RA,CCL5,CD8A,CLDN4,CCL28,S100A8,CALML3,GJB2,TACSTD2,SH2D2A,TP63,EPHA1,S100A14,PIGR,S100A2,CDH1,S100A9,KRT19,GYLTL1B,SFN,ESR1,CYP2S1,PRSS27,BARX2	30
Dermatological Diseases and Conditions	blister	blister	1.02E-04					DSG3,TP63,DSG1,DSC3	4
Dermatological Diseases and Conditions, Developmental Disorder, Hereditary Disorder, Organismal Injury and Abnormalities	ectodermal dysplasia	ectodermal dysplasia	1.02E-04					PKP1,GJB6,TP63,KRT74	4
Cancer, Organismal Injury and Abnormalities	squamous-cell carcinoma	malignant squamous-cell carcinoma	1.02E-04					TNNI2,S100A9,KRT13,S100A8	4
Dermatological Diseases and Conditions	desquamation	desquamation of stratum corneum	1.10E-04					CERS3,ST14	2
Cancer, Organismal Injury and Abnormalities, Reproductive System Disease	malignant neoplasm of prostate	low grade malignant neoplasm of prostate	1.10E-04					S100A9,S100A8	2
Cellular Development, Tissue Development	development	development of epithelial cells	1.13E-04					CDH1,TP63,GRHL2,SFN,ESR1,EXPH5	6
Dermatological Diseases and Conditions, Inflammatory Disease, Inflammatory Response	dermatitis	Dermatitis	1.17E-04					RIPK4,DSG3,CDH1,SPINK5,S100A9,KRT5,S100A8,CCL5,SFN,S100A2,KRT15,DSG1	12
Hair and Skin Development and Function, Organ Morphology	lack	lack of vibrissae	1.17E-04					RIPK4,TP63,ST14	3
Cellular Movement	cell movement	cell movement	1.44E-04					MARVELD3,EHF,CDCP1,GRHL2,MUC1,CHL1,IL20RA,CCL5,CD8A,DSG3,CLDN4,CCL28,S100A8,CALML3,GJB2,TACSTD2,SH2D2A,TP63,EPHA1,S100A14,FGFBP1,S100A2,PIGR,CDH1,S100A9,KRT19,GYLTL1B,SFN,ESR1,CYP2S1,PRSS27,BARX2	32
Auditory Disease, Neurological Disease	sensorineural hearing loss	sensorineural hearing loss	1.54E-04					GJB6,SLC52A3,GRHL2,EPS8L2,GJB2	5
Cellular Growth and Proliferation	colony formation	colony formation of tumor cell lines	1.58E-04					TP63,EHF,CLDN4,RRAD,KRT19,MUC1,SFN,ESR1,SLC5A8	9
Cellular Development, Embryonic Development, Hair and Skin Development and Function, Organ Development, Organismal Development, Tissue Development	differentiation	differentiation of epidermis	1.69E-04					RIPK4,CDH1,TP63	3
Cell Morphology, Hair and Skin Development and Function	transepithelial electrical resistance	transepithelial electrical resistance of cells	1.69E-04					CDH1,CLDN4,CLDN1	3
Dermatological Diseases and Conditions	parakeratosis	parakeratosis	2.00E-04					RIPK4,DSG3,SPINK5	3
Organ Morphology	abnormal morphology	abnormal morphology of epidermis	2.03E-04					RIPK4,SPINK5,TP63,CLDN1,KRT5,ST14	6
Cell-To-Cell Signaling and Interaction	activation	activation of skin cancer cell lines	2.19E-04					CDH1,TP63	2
Cell-To-Cell Signaling and Interaction	activation	activation of squamous cell carcinoma cell lines	2.19E-04					CDH1,TP63	2
Cell-To-Cell Signaling and Interaction	adhesion	adhesion of skin cancer cell lines	2.19E-04					CDH1,TP63	2
Embryonic Development, Organ Development, Organ Morphology, Organismal Development, Reproductive System Development and Function, Tissue Development	branching morphogenesis	branching morphogenesis of prostate gland	2.19E-04					TP63,ESR1	2
Cardiovascular Disease	carotid atherosclerosis	carotid atherosclerosis	2.19E-04					S100A9,S100A8	2
Cancer, Organismal Injury and Abnormalities, Reproductive System Disease	malignant neoplasm of prostate	high grade malignant neoplasm of prostate	2.19E-04					S100A9,S100A8	2
Cell Morphology	morphology	morphology of squamous cell carcinoma cell lines	2.19E-04					CDH1,TP63	2
Cell Cycle	cell cycle progression	cell cycle progression of breast cancer cell lines	2.26E-04					RRAD,KRT19,SFN,ESR1	4
Auditory Disease, Neurological Disease	progressive hearing impairment	progressive hearing impairment	2.34E-04					GJB6,GRHL2,EPS8L2	3
Cell Cycle	senescence	senescence of breast cancer cell lines	2.34E-04					EHF,RRAD,ESR1	3
Dermatological Diseases and Conditions, Organismal Injury and Abnormalities	formation	formation of skin lesion	2.38E-04					DSG3,SPINK5,TP63,CDCP1,GPX2	5
Cancer, Organismal Injury and Abnormalities, Reproductive System Disease	tumorigenesis	tumorigenesis of gonad	2.48E-04					RIPK4,TP63,MUC1,KRT23,MSLN,S100A14,S100A2,CDH1,CLDN4,WFDC2,GPRC5C,KRT19,ABLIM2,RDH12,ST14,ESR1,TACSTD2	17
Cancer, Dermatological Diseases and Conditions, Organismal Injury and Abnormalities	hyperplasia	hyperplasia of skin	2.55E-04					RIPK4,DSG3,CDH1,S100A9,FGFBP1,GJB2	6
Cancer, Organismal Injury and Abnormalities	pelvic tumor	pelvic tumor	2.87E-04					MUC1,CERS3,EXPH5,TMPRSS11D,MEGF6,SLC5A1,MUC21,ABLIM2,RIPK4,EPHA1,KRT23,DSG1,CDH1,SPINK5,KRT19,PROM2,ST14,ESR1,KRT15,EHF,TMPRSS11B,FAM179A,CHL1,MSLN,IL20RA,CCL5,ATP10B,DSG3,CES1,SYT8,RASAL1,CLDN4,TMPRSS4,MAL,C7,LY6E,SLC16A12,S100A8,GJB2,TACSTD2,KRT4,DSC3,PKP1,TP63,FAM3B,PPL,KRT5,SLC5A8,S100A2,S100A9,WFDC2,GPX2,RDH12,GYLTL1B,SFN,NCCRP1,ANKK1	57
Cancer, Endocrine System Disorders, Organismal Injury and Abnormalities, Reproductive System Disease	gonadal tumor	gonadal tumor	2.95E-04					RIPK4,TP63,MUC1,KRT23,MSLN,S100A14,S100A2,CDH1,CLDN4,WFDC2,GPRC5C,KRT19,ABLIM2,RDH12,ST14,ESR1,TACSTD2	17
Organ Morphology	abnormal morphology	abnormal morphology of granular layer of epidermis	3.13E-04					SPINK5,TP63,ST14	3
Hair and Skin Development and Function, Organ Morphology	lack	lack of stratum corneum	3.64E-04					RIPK4,TP63	2
Dermatological Diseases and Conditions, Immunological Disease	pemphigus vulgaris	pemphigus vulgaris	3.64E-04					DSG3,CDH1	2
Dermatological Diseases and Conditions, Immunological Disease, Inflammatory Disease	lichen planus	lichen planus	3.86E-04					S100A9,KRT5,S100A2,KRT15,CALML3	5
Dermatological Diseases and Conditions	psoriasis	chronic psoriasis	3.92E-04					DSG3,PKP1,S100A9,FGFBP1,S100A2,GJB2	6
Organ Morphology	redness	redness of skin	4.08E-04					SPINK5,CERS3,ST14	3
Hair and Skin Development and Function, Organ Morphology	abnormal morphology	abnormal morphology of hair	4.22E-04					RIPK4,DSG3,SPINK5,TP63,ST14	5
Cancer, Endocrine System Disorders, Gastrointestinal Disease, Organismal Injury and Abnormalities	pancreatic tumor	pancreatic tumor	4.28E-04					RIPK4,MARVELD3,ACE2,TMPRSS11A,MUC1,KRT23,TMPRSS11B,MSLN,SLC5A8,DSG1,CDH1,SPINK5,CLDN4,KRT19,FXYD3,S100A8,SFN,TRIM29,GJB2,KRT4,TACSTD2,PADI1	22
Dermatological Diseases and Conditions	disorder of hair	disorder of hair	4.49E-04					DSG3,TP63,KRT74,ST14,DSG1,DSC3	6
Dermatological Diseases and Conditions, Immunological Disease	pemphigus	pemphigus	4.61E-04					DSG3,CDH1,DSG1	3
Cancer, Organismal Injury and Abnormalities	pelvic cancer	pelvic cancer	4.72E-04					MUC1,CERS3,EXPH5,TMPRSS11D,MEGF6,SLC5A1,MUC21,ABLIM2,RIPK4,EPHA1,KRT23,DSG1,CDH1,SPINK5,KRT19,PROM2,ST14,ESR1,EHF,TMPRSS11B,FAM179A,CHL1,MSLN,IL20RA,CCL5,ATP10B,DSG3,CES1,SYT8,RASAL1,CLDN4,TMPRSS4,MAL,C7,LY6E,SLC16A12,S100A8,GJB2,TACSTD2,KRT4,DSC3,PKP1,TP63,FAM3B,PPL,KRT5,SLC5A8,S100A2,S100A9,WFDC2,GPX2,RDH12,GYLTL1B,SFN,NCCRP1,ANKK1	56
Cellular Movement	migration	migration of prostate cancer cell lines	5.03E-04					CDH1,TP63,EHF,GYLTL1B,TACSTD2	5
Antimicrobial Response, Humoral Immune Response, Inflammatory Response	antifungal response	antifungal response	5.19E-04					S100A9,C10orf99,S100A8	3
Cancer, Organismal Injury and Abnormalities	primary tumor	primary tumor	5.24E-04					TP63,CLDN4,WFDC2,MUC1,KRT23,MSLN,ESR1,TACSTD2	8
Organ Morphology, Reproductive System Development and Function	abnormal morphology	abnormal morphology of dilated seminiferous tubule	5.44E-04					LRAT,ESR1	2
Cancer, Endocrine System Disorders, Gastrointestinal Disease, Organismal Injury and Abnormalities	pancreatic cancer	pancreatic cancer	6.46E-04					RIPK4,MARVELD3,ACE2,TMPRSS11A,MUC1,KRT23,TMPRSS11B,MSLN,SLC5A8,DSG1,CDH1,SPINK5,CLDN4,KRT19,FXYD3,S100A8,SFN,TRIM29,GJB2,KRT4,PADI1	21
Cellular Assembly and Organization, Cellular Compromise	disruption	disruption of plasma membrane	6.48E-04					DSG3,CDH1,KRT19	3
Cancer, Organismal Injury and Abnormalities, Reproductive System Disease	male genital neoplasm	male genital neoplasm	7.46E-04					TP63,EHF,MUC1,FAM3B,CCL5,S100A14,EXPH5,CDH1,S100A9,WFDC2,GPRC5C,GPX2,LY6E,S100A8,GYLTL1B,SFN,ESR1,KRT15,TACSTD2	19
Cancer, Organismal Injury and Abnormalities, Reproductive System Disease	prostate cancer	Gleason's score 7 prostate cancer	7.59E-04					S100A9,S100A8	2
Cell-To-Cell Signaling and Interaction, Inflammatory Response	inflammatory response	inflammatory response of endothelial cells	7.59E-04					S100A9,S100A8	2
Lipid Metabolism, Molecular Transport, Small Molecule Biochemistry	secretion	secretion of bile acid	7.59E-04					CES1,ESR1	2
Cancer, Endocrine System Disorders, Organismal Injury and Abnormalities, Reproductive System Disease	serous ovarian carcinoma	stage 1A primary serous ovarian carcinoma	7.59E-04					WFDC2,MUC1	2
Cancer, Dermatological Diseases and Conditions, Organismal Injury and Abnormalities	hyperplasia	hyperplasia of epidermis	7.85E-04					RIPK4,DSG3,CDH1,S100A9,FGFBP1	5
Cancer, Gastrointestinal Disease, Organismal Injury and Abnormalities	digestive system cancer	digestive system cancer	9.16E-04					MARVELD3,CDCP1,MUC1,PVRIG,CERS3,CD8A,EXPH5,EPS8L1,KRT13,MUC21,MEGF6,GPRC5C,ABLIM2,AIM1L,SH2D2A,RIPK4,C6orf132,C2orf54,RRAD,EPHA1,TMPRSS11A,KRT23,FGFBP1,PIGR,KRT78,DSG1,CDH1,SPINK5,CLDN8,DUOX1,PROM2,KRT19,ST14,ESR1,GSDMC,PADI1,PRSS27,EHF,ACE2,DNASE1L3,GRHL2,CHL1,FAM179A,TMPRSS11B,MSLN,CCL5,CLIP4,ATP10B,PLA2G4E,DSG3,CES1,RASAL1,SYT8,CLDN4,TMPRSS4,CCL28,FXYD3,MAL,C7,EPS8L2,SLC16A12,S100A8,TRIM29,GJB…	84
Dermatological Diseases and Conditions	plaque psoriasis	plaque psoriasis	9.81E-04					S100A9,S100A8,SFN,KRT15,GJB2	5
Digestive System Development and Function, Organ Morphology, Organismal Development	abnormal morphology	abnormal morphology of stomach	9.83E-04					TP63,KRT5,ESR1,KRT4	4
Cell Morphology, Cellular Assembly and Organization, Hair and Skin Development and Function, Organ Morphology	abnormal morphology	abnormal morphology of cornified envelope	1.01E-03					SPINK5,ST14	2
Cancer, Endocrine System Disorders, Organismal Injury and Abnormalities, Reproductive System Disease	primary clear cell ovarian carcinoma	primary clear cell ovarian carcinoma	1.01E-03					WFDC2,MUC1	2
Cancer, Organismal Injury and Abnormalities, Reproductive System Disease	uterine carcinosarcoma	uterine carcinosarcoma	1.01E-03					CDH1,CLDN4	2
Cellular Function and Maintenance	organization	organization of cells	1.04E-03					SPTBN2,CDH1,KRT19,ESR1	4
Cell Death and Survival	apoptosis	apoptosis of keratinocyte cancer cell lines	1.06E-03					S100A9,S100A8,DSG1	3
Auditory Disease, Hereditary Disorder, Neurological Disease	familial nonsyndromic hearing impairment	familial nonsyndromic hearing impairment	1.06E-03					GJB6,GRHL2,GJB2	3
Organismal Injury and Abnormalities, Reproductive System Disease	prostatic disease	prostatic disease	1.06E-03					TP63,EHF,TMPRSS11A,MUC1,FAM3B,CCL5,EXPH5,CDH1,S100A9,WFDC2,GPX2,LY6E,S100A8,GYLTL1B,SFN,ESR1,KRT15,TACSTD2	18
Cellular Movement	migration	migration of cervical cancer cell lines	1.09E-03					TP63,S100A8,ESR1,CALML3	4
Cell Death and Survival	apoptosis	apoptosis of breast cancer cell lines	1.11E-03					CDH1,TP63,GRHL2,MUC1,GPX2,ELF5,ESR1,SLC5A8	8
Cell-To-Cell Signaling and Interaction	adhesion	adhesion of carcinoma cell lines	1.15E-03					CDH1,TP63,MUC1	3
Auditory Disease, Hereditary Disorder, Neurological Disease	autosomal dominant deafness	autosomal dominant deafness	1.26E-03					GJB6,GRHL2,GJB2	3
Digestive System Development and Function	function	function of gastrointestinal tract	1.26E-03					SLC5A1,PIGR,SLC5A8	3
Hair and Skin Development and Function, Organ Morphology	quantity	quantity of hair follicle	1.26E-03					CDH1,TP63,ST14	3
Cell-To-Cell Signaling and Interaction	cell-cell adhesion	cell-cell adhesion of carcinoma cell lines	1.29E-03					CDH1,TP63	2
Cancer, Cellular Development, Organismal Injury and Abnormalities	epithelial-mesenchymal transition	epithelial-mesenchymal transition of tumor	1.29E-03					TP63,TRIM29	2
Cell Cycle	senescence	senescence of tumor cell lines	1.39E-03					TP63,EHF,RRAD,ESR1	4
Cellular Movement, Hematological System Development and Function, Immune Cell Trafficking, Inflammatory Response	chemotaxis	chemotaxis of granulocytes	1.43E-03					S100A9,CCL28,S100A8,CCL5,S100A14,PIGR	6
Inflammatory Response	inflammation	inflammation of organ	1.46E-03					SH2D2A,RIPK4,TP63,ACE2,MUC1,TIGIT,KRT5,CCL5,CD8A,S100A2,DSG1,DSG3,CDH1,SPINK5,S100A9,GPX2,S100A8,SFN,ESR1,KRT15	20
Cancer, Organismal Injury and Abnormalities	squamous-cell carcinoma	squamous-cell carcinoma	1.56E-03					TP63,EHF,TNNI2,KRT5,TTC22,DSG3,CDH1,RASAL1,SPINK5,KRT13,S100A9,GPX2,S100A8,DSC3,TACSTD2,KRT4	16
Cellular Movement	invasion	invasion of pancreatic cancer cell lines	1.60E-03					CLDN4,MUC1,SFN	3
Auditory Disease, Hereditary Disorder, Neurological Disease	autosomal dominant nonsyndromic progressive hearing loss	autosomal dominant nonsyndromic progressive hearing loss	1.61E-03					GJB6,GRHL2	2
Dermatological Diseases and Conditions, Developmental Disorder, Hereditary Disorder, Organismal Injury and Abnormalities	autosomal recessive ichthyosis	autosomal recessive ichthyosis	1.61E-03					CERS3,ST14	2
Cellular Movement, Hematological System Development and Function, Humoral Immune Response, Immune Cell Trafficking	cell movement	cell movement of plasma cells	1.61E-03					CCL28,ESR1	2
Embryonic Development, Hair and Skin Development and Function, Organ Development, Organismal Development, Tissue Development	formation	formation of epidermis	1.63E-03					CDH1,TP63,GRHL2,KRT5,ST14,KRT15	6
Cancer, Endocrine System Disorders, Organismal Injury and Abnormalities, Reproductive System Disease	ovarian cancer	ovarian cancer	1.70E-03					RIPK4,KRT23,MUC1,MSLN,S100A2,CDH1,CLDN4,WFDC2,KRT19,ABLIM2,RDH12,ST14,ESR1,TACSTD2	14
Cellular Development, Cellular Growth and Proliferation	proliferation	proliferation of breast cancer cell lines	1.71E-03					CDH1,TP63,RRAD,KRT19,GRHL2,ELF5,SFN,ESR1,BARX2,TACSTD2	10
Cellular Movement	invasion	invasion of tumor cell lines	1.71E-03					TP63,MUC1,IL20RA,S100A14,PIGR,CDH1,S100A9,CLDN4,KRT19,SFN,ST14,ESR1,BARX2	13
Cancer, Endocrine System Disorders, Organismal Injury and Abnormalities, Reproductive System Disease	clear cell ovarian cancer	clear cell ovarian cancer	1.72E-03					WFDC2,MUC1,S100A2	3
Cancer, Organismal Injury and Abnormalities	urogenital cancer	urogenital cancer	1.84E-03					MUC1,CERS3,EXPH5,TMPRSS11D,MEGF6,SLC5A1,MUC21,GPRC5C,ABLIM2,RIPK4,RRAD,EPHA1,KRT23,CDH1,SPINK5,PROM2,KRT19,ST14,ESR1,EHF,FAM179A,CHL1,MSLN,CCL5,IL20RA,ATP10B,DSG3,CES1,RASAL1,CLDN4,TMPRSS4,MAL,C7,LY6E,SLC16A12,S100A8,GJB2,TACSTD2,KRT4,DSC3,PKP1,TP63,FAM3B,PPL,S100A14,S100A2,S100A9,TSPAN1,WFDC2,GPX2,RDH12,GYLTL1B,SFN,NCCRP1,ANKK1	55
Digestive System Development and Function, Organ Morphology, Organismal Development, Tissue Morphology	abnormal morphology	abnormal morphology of gastric epithelium	1.96E-03					TP63,KRT4	2
Cell-To-Cell Signaling and Interaction	adhesion	adhesion of bacteria	1.96E-03					MUC1,PIGR	2
Drug Metabolism, Lipid Metabolism, Molecular Transport, Small Molecule Biochemistry, Vitamin and Mineral Metabolism	concentration	concentration of tretinoin	1.96E-03					LRAT,RDH12	2
Cell Death and Survival	cell death	cell death of skin	1.98E-03					DSG3,TP63,ESR1,DSG1	4
Connective Tissue Disorders, Immunological Disease, Inflammatory Disease, Skeletal and Muscular Disorders	polyarticular juvenile rheumatoid arthritis	polyarticular juvenile rheumatoid arthritis	2.25E-03					CDH1,S100A9,S100A8,CCL5	4
Cancer, Organismal Injury and Abnormalities, Reproductive System Disease	neoplasia	Prostate Cancer and Tumors	2.29E-03					TP63,EHF,MUC1,FAM3B,CCL5,EXPH5,CDH1,S100A9,WFDC2,GPX2,LY6E,S100A8,GYLTL1B,SFN,ESR1,KRT15,TACSTD2	17
Organ Morphology	abnormal morphology	abnormal morphology of shiny skin	2.34E-03					TP63,ST14	2
Cellular Development, Cellular Growth and Proliferation, Embryonic Development, Hair and Skin Development and Function, Organ Development, Organismal Development, Tissue Development	formation	formation of keratinocytes	2.34E-03					SFN,EXPH5	2
Cancer, Organismal Injury and Abnormalities	carcinoma	primary carcinoma	2.53E-03					WFDC2,MUC1,MSLN,ESR1	4
Cancer, Organismal Injury and Abnormalities, Reproductive System Disease	female genital tract serous cancer	female genital tract serous cancer	2.66E-03					CDH1,CLDN4,WFDC2,EPHA1,MUC1,MAL,C7,MSLN,S100A2	9
Cancer, Organismal Injury and Abnormalities, Reproductive System Disease	HER-2 expressing breast cancer	HER-2 expressing breast cancer	2.75E-03					CDH1,ESR1	2
Dermatological Diseases and Conditions, Hereditary Disorder, Organismal Injury and Abnormalities	autosomal dominant palmoplantar keratoderma	autosomal dominant palmoplantar keratoderma	2.75E-03					GJB2,DSG1	2
Dermatological Diseases and Conditions, Immunological Disease, Inflammatory Disease, Inflammatory Response	atopic dermatitis	atopic dermatitis	2.89E-03					SPINK5,S100A9,KRT5,S100A8,CCL5,S100A2,KRT15	7
Cancer, Organismal Injury and Abnormalities, Reproductive System Disease	malignant neoplasm of male genital organ	malignant neoplasm of male genital organ	2.99E-03					TP63,EHF,MUC1,FAM3B,CCL5,S100A14,EXPH5,CDH1,S100A9,WFDC2,GPRC5C,GPX2,LY6E,S100A8,GYLTL1B,SFN,ESR1	17
Cellular Growth and Proliferation	colony formation	colony formation of cells	3.12E-03					TP63,EHF,CLDN4,RRAD,KRT19,MUC1,SFN,ESR1,FGFBP1,SLC5A8	10
Cellular Movement	dissemination	dissemination of cells	3.13E-03					CDH1,S100A9,TACSTD2	3
Cellular Development, Cellular Growth and Proliferation	proliferation	proliferation of pancreatic cancer cell lines	3.17E-03					TP63,MARVELD3,MUC1,MSLN,SFN	5
Cancer, Organismal Injury and Abnormalities	carcinoma in situ of breast and genitourinary system	carcinoma in situ of breast and genitourinary system	3.17E-03					CDH1,GPRC5C,S100A14,ESR1	4
Organ Morphology	abnormal morphology	abnormal morphology of wrinkled skin	3.20E-03					CLDN1,ST14	2
Cell-To-Cell Signaling and Interaction	gap junctional intercellular communication	gap junctional intercellular communication of cells	3.20E-03					GJB6,ESR1	2
Cellular Development	transdifferentiation	transdifferentiation of tumor cell lines	3.20E-03					GRHL2,MUC1	2
Cellular Growth and Proliferation	cytostasis	cytostasis of breast cancer cell lines	3.32E-03					CDH1,TP63,ESR1	3
Organ Morphology, Organismal Development, Reproductive System Development and Function	abnormal morphology	abnormal morphology of small uterus	3.68E-03					TP63,ESR1	2
Cell Morphology, Embryonic Development, Hair and Skin Development and Function, Organ Development, Organismal Development, Tissue Development	keratinization	keratinization of skin	3.68E-03					SPINK5,SFN	2
Developmental Disorder	metaplasia	metaplasia of epithelial tissue	3.68E-03					TP63,CCL28	2
Cancer, Organismal Injury and Abnormalities	head and neck cancer	head and neck cancer	3.71E-03					RIPK4,THEM5,SH3RF2,TP63,EHF,EPHA1,MUC1,SLC5A8,CDH1,RASAL1,SPINK5,S100A9,TMPRSS4,MEGF6,S100A8,SFN,ESR1,TACSTD2	18
Cellular Movement	cell movement	cell movement of pancreatic cancer cell lines	3.93E-03					TP63,MARVELD3,SFN	3
Organ Morphology	morphology	morphology of hair follicle	3.93E-03					DSG3,SPINK5,TP63	3
Cancer, Organismal Injury and Abnormalities, Reproductive System Disease	mammary tumor	mammary tumor	3.94E-03					TP63,CDCP1,GRHL2,MUC1,FAM179A,KRT5,S100A14,CD8A,S100A2,SLC5A8,CDH1,CES1,CLDN4,DUOX1,S100A9,MUC21,WFDC2,CLDN1,KRT19,S100A8,ESR1,KRT15,GJB2,TACSTD2	24
Cancer, Organismal Injury and Abnormalities	adenoma	adenoma	4.05E-03					CDH1,TP63,DNASE1L3,WFDC2,MUC1,S100A8,MSLN,ESR1,S100A2,KRT15,SLC5A8	11
Hair and Skin Development and Function	hair growth cycle	hair growth cycle	4.15E-03					DSG3,SPINK5,BARX2	3
Cell-To-Cell Signaling and Interaction, Cell-mediated Immune Response, Cellular Movement, Hematological System Development and Function, Immune Cell Trafficking	recruitment	recruitment of T lymphocytes	4.15E-03					CCL28,CCL5,CD8A	3
Cancer, Organismal Injury and Abnormalities, Reproductive System Disease	uterine sarcoma	uterine sarcoma	4.15E-03					CDH1,CLDN4,ESR1	3
Connective Tissue Disorders, Dermatological Diseases and Conditions, Developmental Disorder, Hereditary Disorder, Organismal Injury and Abnormalities	inherited epidermolysis bullosa	inherited epidermolysis bullosa	4.18E-03					KRT5,EXPH5	2
Cellular Movement	migration	migration of skin cancer cell lines	4.18E-03					CDH1,TP63	2
Hereditary Disorder, Neurological Disease	autosomal dominant cerebellar ataxia	autosomal dominant cerebellar ataxia	4.61E-03					SPTBN2,MUC1,RDH12	3
Cell Death and Survival	apoptosis	apoptosis of skin cancer cell lines	4.72E-03					S100A9,S100A8	2
Embryonic Development, Hair and Skin Development and Function, Organ Development, Organismal Development, Tissue Development	formation	formation of hair	4.72E-03					CDH1,SPINK5	2
Hereditary Disorder	autosomal dominant disease	autosomal dominant disease	4.89E-03					SPTBN2,CDH1,GJB6,TP63,KRT19,GRHL2,MUC1,KRT74,KRT5,RDH12,GJB2,DSG1	12
Cancer, Organismal Injury and Abnormalities	breast or ovarian cancer	breast or ovarian cancer	4.93E-03					GRHL2,MUC1,FAM179A,MSLN,CES1,CLDN4,MUC21,ABLIM2,S100A8,GJB2,TACSTD2,RIPK4,TP63,KRT23,KRT5,S100A14,S100A2,CDH1,S100A9,DUOX1,CLDN1,WFDC2,KRT19,RDH12,ST14,ESR1,KRT15	27
Cancer, Endocrine System Disorders, Organismal Injury and Abnormalities	thyroid cancer	thyroid cancer	5.06E-03					CDH1,TP63,TMPRSS4,MEGF6,MUC1,SLC5A8	6
Cancer, Endocrine System Disorders, Gastrointestinal Disease, Organismal Injury and Abnormalities	carcinoma	carcinoma in pancreas	5.23E-03					RIPK4,MARVELD3,ACE2,TMPRSS11A,MUC1,KRT23,TMPRSS11B,MSLN,SLC5A8,DSG1,SPINK5,KRT19,SFN,TRIM29,GJB2,PADI1,KRT4	17
Lipid Metabolism, Molecular Transport, Small Molecule Biochemistry, Vitamin and Mineral Metabolism	concentration	concentration of retinol	5.29E-03					LRAT,RDH12	2
Developmental Disorder, Organismal Injury and Abnormalities, Reproductive System Disease	hypoplasia	hypoplasia of genital organ	5.35E-03					LRAT,TP63,ESR1	3
Cellular Development	epithelial-mesenchymal transition	epithelial-mesenchymal transition of tumor cell lines	5.58E-03					CDH1,TP63,GRHL2,ELF5	4
Hereditary Disorder, Ophthalmic Disease, Organismal Injury and Abnormalities	Leber congenital amaurosis	Leber congenital amaurosis	5.89E-03					LRAT,RDH12	2
Cell Morphology	morphology	morphology of cervical cancer cell lines	5.89E-03					CDCP1,CALML3	2
Cancer, Organismal Injury and Abnormalities	head and neck squamous cell cancer	head and neck squamous cell cancer	5.96E-03					CDH1,SPINK5,TP63,RASAL1,EHF,S100A9	6
Cancer, Organismal Injury and Abnormalities	abdominal neoplasm	abdominal neoplasm	5.99E-03					MARVELD3,CDCP1,MUC1,CERS3,CD8A,EXPH5,TMPRSS11D,EPS8L1,KRT13,MUC21,SLC5A1,MEGF6,GPRC5C,ABLIM2,AIM1L,SH2D2A,RIPK4,C6orf132,C2orf54,RRAD,EPHA1,TMPRSS11A,KRT23,FGFBP1,PIGR,KRT78,DSG1,CDH1,SPINK5,CLDN8,DUOX1,PROM2,KRT19,ST14,ESR1,KRT15,GSDMC,PRSS27,PADI1,EHF,ACE2,DNASE1L3,GRHL2,CHL1,FAM179A,TMPRSS11B,MSLN,IL20RA,CCL5,CLIP4,ATP10B,PLA2G4E,DSG3,CES1,RASAL1,SYT8,CLDN4,TMPRSS4,CCL28,FXYD3,MAL,C7,LY6E,EPS8…	92
Auditory Disease, Hereditary Disorder, Neurological Disease	Brown-Vialetto-Van Laere syndrome type 1	Brown-Vialetto-Van Laere syndrome type 1	6.10E-03					SLC52A3	1
Cell Cycle, DNA Replication, Recombination, and Repair	DNA damage checkpoint	DNA damage checkpoint of breast cell lines	6.10E-03					TP63	1
Cell Cycle, DNA Replication, Recombination, and Repair	DNA damage checkpoint	DNA damage checkpoint of epithelial cell lines	6.10E-03					TP63	1
Dermatological Diseases and Conditions, Developmental Disorder, Hereditary Disorder, Organismal Injury and Abnormalities	Dowling-Degos disease type 1	Dowling-Degos disease type 1	6.10E-03					KRT5	1
Hereditary Disorder, Neurological Disease, Organismal Injury and Abnormalities, Skeletal and Muscular Disorders	Fazio-Londe disease	Fazio-Londe disease	6.10E-03					SLC52A3	1
Dermatological Diseases and Conditions, Developmental Disorder, Hereditary Disorder, Organismal Injury and Abnormalities, Skeletal and Muscular Disorders	Hay-Wells syndrome of ectodermal dysplasia	Hay-Wells syndrome of ectodermal dysplasia	6.10E-03					TP63	1
Developmental Disorder, Hereditary Disorder, Ophthalmic Disease, Organismal Injury and Abnormalities	LRAT-related early-onset severe retinal dystrophy	LRAT-related early-onset severe retinal dystrophy	6.10E-03					LRAT	1
Hereditary Disorder, Ophthalmic Disease, Organismal Injury and Abnormalities	LRAT-related juvenile retinitis pigmentosa	LRAT-related juvenile retinitis pigmentosa	6.10E-03					LRAT	1
Hereditary Disorder, Ophthalmic Disease, Organismal Injury and Abnormalities	Leber congenital amaurosis type 13	Leber congenital amaurosis type 13	6.10E-03					RDH12	1
Dermatological Diseases and Conditions, Developmental Disorder, Hereditary Disorder, Organismal Injury and Abnormalities	NISCH syndrome	NISCH syndrome	6.10E-03					CLDN1	1
Dermatological Diseases and Conditions, Developmental Disorder, Hereditary Disorder, Organismal Injury and Abnormalities	Rapp-Hodgkin syndrome	Rapp-Hodgkin syndrome	6.10E-03					TP63	1
Organ Morphology, Organismal Development, Reproductive System Development and Function, Tissue Morphology	abnormal morphology	abnormal morphology of cervical epithelium	6.10E-03					TP63	1
Cancer, Gastrointestinal Disease, Organismal Injury and Abnormalities	acinic cell carcinoma of salivary gland	acinic cell carcinoma of salivary gland	6.10E-03					TP63	1
Developmental Disorder, Hereditary Disorder	acro-dermato-ungual-lacrimal-tooth syndrome	acro-dermato-ungual-lacrimal-tooth syndrome	6.10E-03					TP63	1
Gastrointestinal Disease, Hepatic System Disease	acute liver injury	acute liver injury	6.10E-03					TACSTD2	1
Embryonic Development, Tissue Development	adhesion	adhesion of embryoblast	6.10E-03					CDH1	1
Cell-To-Cell Signaling and Interaction, Respiratory System Development and Function	adhesion	adhesion of nasopharyngeal epithelial cells	6.10E-03					PIGR	1
Cell-To-Cell Signaling and Interaction	adhesion	adhesion of neural stem cells	6.10E-03					CDH1	1
Auditory Disease, Neurological Disease	sensorineural hearing loss	advanced stage sensorineural hearing loss	6.10E-03					GJB2	1
Nutritional Disease	android obesity	android obesity	6.10E-03					ESR1	1
Cancer, Organismal Injury and Abnormalities, Reproductive System Disease	apocrine carcinoma	apocrine carcinoma	6.10E-03					ESR1	1
Cell Death and Survival	apoptosis	apoptosis of endometriotic stromal cells	6.10E-03					ESR1	1
Cell Death and Survival	apoptosis	apoptosis of erythroid cell lines	6.10E-03					ESR1	1
Cell Death and Survival	apoptosis	apoptosis of fibroblastoids	6.10E-03					CDH1	1
Cell Death and Survival	apoptosis	apoptosis of squamous epithelial cells	6.10E-03					CDH1	1
Cell Death and Survival	apoptosis	apoptosis of uterine epithelial cells	6.10E-03					ESR1	1
Cancer, Cellular Development, Cellular Growth and Proliferation, Hematological Disease, Organismal Injury and Abnormalities, Tumor Morphology	growth	arrest in growth of acute myeloid leukemia blast cells	6.10E-03					MUC1	1
Embryonic Development, Organ Development, Organismal Development, Reproductive System Development and Function	maturation	arrest in maturation of ovarian follicle	6.10E-03					ESR1	1
Cellular Assembly and Organization	association	association of nuclear matrix	6.10E-03					SFN	1
Gastrointestinal Disease, Organismal Injury and Abnormalities	atresia	atresia of oral cavity	6.10E-03					RIPK4	1
Cell-To-Cell Signaling and Interaction, Nervous System Development and Function	auditory summating potential	auditory summating potential	6.10E-03					EPS8L2	1
Hematological Disease, Metabolic Disease	augmented response of hdl cholesterol to hormone replacement	augmented response of hdl cholesterol to hormone replacement	6.10E-03					ESR1	1
Auditory Disease, Hereditary Disorder, Neurological Disease	autosomal dominant deafness type 3A	autosomal dominant deafness type 3A	6.10E-03					GJB2	1
Cancer, Gastrointestinal Disease, Hereditary Disorder, Organismal Injury and Abnormalities	hereditary diffuse gastric cancer	autosomal dominant hereditary diffuse gastric cancer	6.10E-03					CDH1	1
Auditory Disease, Dermatological Diseases and Conditions, Developmental Disorder, Hereditary Disorder, Neurological Disease, Organismal Injury and Abnormalities	keratitis ichthyosis and deafness syndrome	autosomal dominant keratitis ichthyosis and deafness syndrome	6.10E-03					GJB2	1
Dermatological Diseases and Conditions, Hereditary Disorder	autosomal dominant woolly hair	autosomal dominant woolly hair	6.10E-03					KRT74	1
Dermatological Diseases and Conditions, Developmental Disorder, Hereditary Disorder, Organismal Injury and Abnormalities	autosomal recessive congenital ichthyosis type 9	autosomal recessive congenital ichthyosis type 9	6.10E-03					CERS3	1
Connective Tissue Disorders, Dermatological Diseases and Conditions, Developmental Disorder, Hereditary Disorder, Organismal Injury and Abnormalities	autosomal recessive nonspecific epidermolysis bullosa	autosomal recessive nonspecific epidermolysis bullosa	6.10E-03					EXPH5	1
Hereditary Disorder, Neurological Disease	autosomal recessive spinocerebellar ataxia type 14	autosomal recessive spinocerebellar ataxia type 14	6.10E-03					SPTBN2	1
Cell-To-Cell Signaling and Interaction, Hematological System Development and Function	binding	binding of TREG cells	6.10E-03					CCL28	1
Drug Metabolism, Endocrine System Development and Function, Lipid Metabolism, Small Molecule Biochemistry	binding	binding of beta-estradiol	6.10E-03					ESR1	1
Endocrine System Disorders, Organismal Injury and Abnormalities, Reproductive System Disease	bleeding	bleeding of ovarian cyst	6.10E-03					ESR1	1
Embryonic Development, Organ Development, Organ Morphology, Organismal Development, Reproductive System Development and Function, Tissue Development	branching morphogenesis	branching morphogenesis of ventral prostatic lobe	6.10E-03					ESR1	1
Cell Morphology, Cellular Development, Embryonic Development	branching	branching of breast cancer cell lines	6.10E-03					CDH1	1
Hereditary Disorder, Metabolic Disease	carboxylesterase 1 deficiency	carboxylesterase 1 deficiency	6.10E-03					CES1	1
Cell Death and Survival	cell death	cell death of outer hair cells	6.10E-03					GJB2	1
Cell Death and Survival	cell death	cell death of supporting cell layer of inner ear	6.10E-03					GJB2	1
Cellular Movement	cell movement	cell movement of keratinocyte cancer cell lines	6.10E-03					CDH1	1
Cell Death and Survival	cell viability	cell viability of prostate cell lines	6.10E-03					TP63	1
Cell-To-Cell Signaling and Interaction	cell-cell adhesion	cell-cell adhesion of skin cancer cell lines	6.10E-03					TP63	1
Cell-To-Cell Signaling and Interaction	cell-cell contact	cell-cell contact of breast cell lines	6.10E-03					CDH1	1
Cell-To-Cell Signaling and Interaction, Embryonic Development	cell-cell contact	cell-cell contact of embryonic stem cell lines	6.10E-03					CDH1	1
Cell-To-Cell Signaling and Interaction, Embryonic Development	cell-cell contact	cell-cell contact of embryonic stem cells	6.10E-03					CDH1	1
Cell-To-Cell Signaling and Interaction	cell-cell contact	cell-cell contact of squamous carcinoma cells	6.10E-03					CDH1	1
Cell-To-Cell Signaling and Interaction, Cellular Movement, Hematological System Development and Function, Hypersensitivity Response, Immune Cell Trafficking, Inflammatory Response	chemoattraction	chemoattraction of mast cells	6.10E-03					CCL5	1
Cellular Movement, Hematological System Development and Function, Humoral Immune Response, Immune Cell Trafficking, Inflammatory Response	chemotaxis	chemotaxis of plasma cells	6.10E-03					CCL28	1
Cell-To-Cell Signaling and Interaction, Cellular Movement, Hair and Skin Development and Function	cohesion	cohesion of corneocytes	6.10E-03					DSG3	1
Developmental Disorder, Hereditary Disorder, Immunological Disease	complement component 7 deficiency	complement component 7 deficiency	6.10E-03					C7	1
Dermatological Diseases and Conditions, Developmental Disorder, Hereditary Disorder, Immunological Disease, Inflammatory Disease, Inflammatory Response, Organismal Injury and Abnormalities	congenital erythroderma with palmoplantar keratoderma, hypotrichosis, and hyper-IgE	congenital erythroderma with palmoplantar keratoderma, hypotrichosis, and hyper-IgE	6.10E-03					DSG1	1
Dermatological Diseases and Conditions, Developmental Disorder, Hereditary Disorder, Organismal Injury and Abnormalities	congenital ichthyosis, follicular atrophoderma, hypotrichosis and hypohidrosis	congenital ichthyosis, follicular atrophoderma, hypotrichosis and hypohidrosis	6.10E-03					ST14	1
Developmental Disorder, Endocrine System Disorders, Organismal Injury and Abnormalities, Reproductive System Disease	cryptorchidism	cryptorchidism of embryo	6.10E-03					ESR1	1
Cellular Compromise, Inflammatory Response	degranulation	degranulation of dendritic epidermal T cells	6.10E-03					CDH1	1
Cell Cycle	mitosis	delay in initiation of mitosis of liver cells	6.10E-03					LRAT	1
Molecular Transport	depletion	depletion of water	6.10E-03					CLDN1	1
Tissue Development	development	development of ductal epithelium	6.10E-03					ESR1	1
Embryonic Development, Hair and Skin Development and Function, Organ Development, Organismal Development, Tissue Development	development	development of hair cuticle	6.10E-03					CDH1	1
Cellular Development, Embryonic Development, Hair and Skin Development and Function, Organ Development, Organismal Development, Tissue Development	differentiation	differentiation of basal layer of epidermis	6.10E-03					TP63	1
Cellular Development, Tissue Development	differentiation	differentiation of columnar epithelium	6.10E-03					TP63	1
Cellular Development, Tissue Development	differentiation	differentiation of horizontal basal cells	6.10E-03					TP63	1
Cell-To-Cell Signaling and Interaction, Cellular Assembly and Organization, Cellular Compromise	disruption	disruption of desmosomes	6.10E-03					DSG3	1
Cellular Assembly and Organization, Cellular Compromise	disruption	disruption of sarcolemma	6.10E-03					KRT19	1
Gene Expression	dissociation	dissociation of CCAAT element	6.10E-03					ESR1	1
Dermatological Diseases and Conditions, Developmental Disorder, Hereditary Disorder, Organismal Injury and Abnormalities	ectodermal dysplasia-skin fragility syndrome	ectodermal dysplasia-skin fragility syndrome	6.10E-03					PKP1	1
Connective Tissue Disorders, Dermatological Diseases and Conditions, Developmental Disorder, Gastrointestinal Disease, Hereditary Disorder, Skeletal and Muscular Disorders	ectrodactyly, ectodermal dysplasia, and cleft lip/palate syndrome type 3	ectrodactyly, ectodermal dysplasia, and cleft lip/palate syndrome type 3	6.10E-03					TP63	1
Drug Metabolism, Lipid Metabolism, Small Molecule Biochemistry	efficacy	efficacy of beta-estradiol	6.10E-03					ESR1	1
Cancer, Endocrine System Disorders, Organismal Injury and Abnormalities, Reproductive System Disease	embryonal testicular carcinoma	embryonal testicular carcinoma	6.10E-03					TP63	1
Organismal Injury and Abnormalities, Reproductive System Disease	endometriosis	endometriosis of uterus	6.10E-03					ESR1	1
Cell Cycle	S phase	entry into S phase of skin cancer cell lines	6.10E-03					CDH1	1
Connective Tissue Disorders, Dermatological Diseases and Conditions, Developmental Disorder, Hereditary Disorder, Organismal Injury and Abnormalities	epidermolysis bullosa simplex with migratory circinate erythema	epidermolysis bullosa simplex with migratory circinate erythema	6.10E-03					KRT5	1
Connective Tissue Disorders, Dermatological Diseases and Conditions, Developmental Disorder, Hereditary Disorder, Organismal Injury and Abnormalities	epidermolysis bullosa simplex with mottled pigmentation	epidermolysis bullosa simplex with mottled pigmentation	6.10E-03					KRT5	1
Lipid Metabolism, Small Molecule Biochemistry, Vitamin and Mineral Metabolism	esterification	esterification of vitamin A	6.10E-03					LRAT	1
Cell Cycle	G1 phase	exit from G1 phase of breast cancer cell lines	6.10E-03					ELF5	1
Cellular Development, Cellular Growth and Proliferation	expansion	expansion of bladder cancer cell lines	6.10E-03					CDH1	1
Cell Morphology, Cell-To-Cell Signaling and Interaction, Cellular Assembly and Organization	extension	extension of focal adhesions	6.10E-03					CDH1	1
Hair and Skin Development and Function	flaking	flaking of skin	6.10E-03					DSG3	1
Dermatological Diseases and Conditions, Hereditary Disorder, Organismal Injury and Abnormalities	focal palmoplantar keratoderma striata I	focal palmoplantar keratoderma striata I	6.10E-03					DSG1	1
Embryonic Development, Organismal Development, Tissue Development	formation	formation of blastocele	6.10E-03					CDH1	1
Cancer, Organismal Injury and Abnormalities, Reproductive System Disease	formation	formation of ductal carcinoma in situ	6.10E-03					ESR1	1
Cellular Growth and Proliferation, Hematological System Development and Function	formation	formation of gamma-delta T lymphocytes	6.10E-03					TP63	1
Embryonic Development, Organismal Development, Tissue Development	formation	formation of trophoectoderm	6.10E-03					CDH1	1
Antigen Presentation, Cell-mediated Immune Response	functional avidity	functional avidity of cytotoxic T cells	6.10E-03					CD8A	1
Cell-To-Cell Signaling and Interaction	gap junctional intercellular communication	gap junctional intercellular communication of astrocytes	6.10E-03					GJB6	1
Cell-To-Cell Signaling and Interaction	gap junctional intercellular communication	gap junctional intercellular communication of endometrial cancer cell lines	6.10E-03					ESR1	1
Cellular Growth and Proliferation	generation	generation of breast cell lines	6.10E-03					GRHL2	1
Developmental Disorder, Hereditary Disorder, Metabolic Disease	glucose-galactose malabsorption	glucose-galactose malabsorption	6.10E-03					SLC5A1	1
Cellular Development, Cellular Growth and Proliferation, Connective Tissue Development and Function, Tissue Development	growth	growth of fibroblastoids	6.10E-03					CDH1	1
Dermatological Diseases and Conditions, Developmental Disorder, Hereditary Disorder, Organismal Injury and Abnormalities	hair/nail type ectodermal dysplasia type 7	hair/nail type ectodermal dysplasia type 7	6.10E-03					KRT74	1
Organismal Functions, Tissue Morphology	healing	healing of intestinal epithelium	6.10E-03					CDH1	1
Cancer, Connective Tissue Disorders, Developmental Disorder, Gastrointestinal Disease, Hereditary Disorder, Organismal Injury and Abnormalities, Skeletal and Muscular Disorders	hereditary diffuse gastric cancer and cleft lip	hereditary diffuse gastric cancer and cleft lip	6.10E-03					CDH1	1
Dermatological Diseases and Conditions, Hereditary Disorder	hereditary mucosal leukokeratosis	hereditary mucosal leukokeratosis	6.10E-03					KRT4	1
Dermatological Diseases and Conditions, Developmental Disorder, Hereditary Disorder, Organismal Injury and Abnormalities	hidrotic ectodermal dysplasia syndrome	hidrotic ectodermal dysplasia syndrome	6.10E-03					GJB6	1
Drug Metabolism	hydrolysis	hydrolysis of D-methylphenidate	6.10E-03					CES1	1
Endocrine System Disorders, Hematological Disease, Organismal Injury and Abnormalities, Reproductive System Disease	hyperemia	hyperemia of ovary	6.10E-03					ESR1	1
Developmental Disorder, Endocrine System Disorders, Organismal Injury and Abnormalities, Reproductive System Disease	hypertrophy	hypertrophy of efferent ductules	6.10E-03					ESR1	1
Developmental Disorder, Organismal Injury and Abnormalities, Reproductive System Disease	hypoplasia	hypoplasia of clitoris	6.10E-03					TP63	1
Dermatological Diseases and Conditions, Developmental Disorder	hypoplasia	hypoplasia of keratinocytes	6.10E-03					TP63	1
Dermatological Diseases and Conditions, Hereditary Disorder	hypotrichosis and recurrent skin vesicles	hypotrichosis and recurrent skin vesicles	6.10E-03					DSC3	1
Dermatological Diseases and Conditions, Hereditary Disorder	hypotrichosis type 3	hypotrichosis type 3	6.10E-03					KRT74	1
Auditory Disease, Dermatological Diseases and Conditions, Developmental Disorder, Hereditary Disorder, Neurological Disease, Organismal Injury and Abnormalities	hystrix-like ichthyosis with deafness	hystrix-like ichthyosis with deafness	6.10E-03					GJB2	1
Dermatological Diseases and Conditions, Organismal Injury and Abnormalities, Tissue Morphology	induction	induction of blister	6.10E-03					DSG1	1
Inflammatory Disease, Inflammatory Response, Organismal Injury and Abnormalities, Reproductive System Disease	inflammation	inflammation of cervix	6.10E-03					TP63	1
Inflammatory Response	inflammation	inflammation of dorsal column of spinal cord	6.10E-03					ESR1	1
Cellular Function and Maintenance	ingestion	ingestion of Streptococcus pneumoniae serotype 35A	6.10E-03					PIGR	1
Cancer, Organismal Injury and Abnormalities, Reproductive System Disease	tumorigenesis	initiation of tumorigenesis of breast cancer cell lines	6.10E-03					GRHL2	1
Embryonic Development	interaction	interaction of ectoderm	6.10E-03					TP63	1
Cellular Movement	invasion	invasion of Streptococcus pneumoniae	6.10E-03					PIGR	1
Developmental Disorder, Ophthalmic Disease, Organismal Injury and Abnormalities, Renal and Urological Disease	juvenile cataract with microcornea and glucosuria	juvenile cataract with microcornea and glucosuria	6.10E-03					SLC16A12	1
Cell Death and Survival	killing	killing of nervous tissue cell lines	6.10E-03					TIGIT	1
Dermatological Diseases and Conditions, Developmental Disorder, Hereditary Disorder, Skeletal and Muscular Disorders	knuckle pads, deafness and leukonychia syndrome	knuckle pads, deafness and leukonychia syndrome	6.10E-03					GJB2	1
Organ Morphology	lack	lack of epidermis	6.10E-03					TP63	1
Organ Morphology	lack	lack of sebaceous glands	6.10E-03					TP63	1
Tissue Morphology	lack	lack of squamous epithelium	6.10E-03					TP63	1
Organ Morphology	lack	lack of stratum spinosum	6.10E-03					TP63	1
Digestive System Development and Function, Organismal Development	lack	lack of tooth bud	6.10E-03					TP63	1
Hereditary Disorder, Ophthalmic Disease, Organismal Injury and Abnormalities	leber congenital amaurosis type 14	leber congenital amaurosis type 14	6.10E-03					LRAT	1
Developmental Disorder, Hereditary Disorder, Skeletal and Muscular Disorders	lethal popliteal pterygium syndrome	lethal popliteal pterygium syndrome	6.10E-03					RIPK4	1
Hereditary Disorder	limb mammary syndrome	limb mammary syndrome	6.10E-03					TP63	1
Neurological Disease	loss	loss of cholinergic fibers	6.10E-03					ESR1	1
Cancer, Gastrointestinal Disease, Organismal Injury and Abnormalities	low grade polymorphous salivary gland adenocarcinoma	low grade polymorphous salivary gland adenocarcinoma	6.10E-03					TP63	1
Developmental Disorder, Hereditary Disorder, Neurological Disease, Organismal Injury and Abnormalities, Renal and Urological Disease	medullary cystic kidney disease 1	medullary cystic kidney disease 1	6.10E-03					MUC1	1
Cancer, Organismal Injury and Abnormalities, Renal and Urological Disease	renal cancer	metastatic renal cancer	6.10E-03					CLDN4	1
Cell Morphology, Cellular Assembly and Organization, Cellular Compromise	micronucleation	micronucleation of nucleus	6.10E-03					SFN	1
Auditory Disease, Neurological Disease	sensorineural hearing loss	mid stage sensorineural hearing loss	6.10E-03					GJB2	1
Dermatological Diseases and Conditions, Hereditary Disorder	Netherton syndrome	mild stage Netherton syndrome	6.10E-03					SPINK5	1
Auditory Disease, Neurological Disease	sensorineural hearing loss	mild to moderate stage sensorineural hearing loss	6.10E-03					GJB2	1
Cell Cycle	mitotic exit	mitotic exit of keratinocyte cancer cell lines	6.10E-03					TP63	1
Cancer, Gastrointestinal Disease, Organismal Injury and Abnormalities	mixed intestinal and diffuse adenocarcinoma-unclassifiable	mixed intestinal and diffuse adenocarcinoma-unclassifiable	6.10E-03					CDH1	1
Embryonic Development, Organismal Development, Tissue Development	morphogenesis	morphogenesis of apical ectodermal ridge	6.10E-03					TP63	1
Embryonic Development, Organ Development, Organ Morphology, Organismal Development, Reproductive System Development and Function, Tissue Development	morphogenesis	morphogenesis of clitoris	6.10E-03					TP63	1
Cell Morphology, Cellular Development	morphogenesis	morphogenesis of hepatoma cell lines	6.10E-03					CDH1	1
Cell Morphology, Hair and Skin Development and Function, Organ Morphology, Tissue Morphology	morphology	morphology of corneocytes	6.10E-03					ST14	1
Cell Morphology	morphology	morphology of endometriotic stromal cells	6.10E-03					ESR1	1
Gastrointestinal Disease, Organismal Injury and Abnormalities	mouth ulcer	mouth ulcer	6.10E-03					DSG3	1
Cell Death and Survival	necrosis	necrosis of skin flap	6.10E-03					ESR1	1
Auditory Disease, Hereditary Disorder, Neurological Disease	nonsyndromic autosomal dominant 3B deafness	nonsyndromic autosomal dominant 3B deafness	6.10E-03					GJB6	1
Auditory Disease, Hereditary Disorder, Neurological Disease	nonsyndromic dominant deafness, DFNA28	nonsyndromic dominant deafness, DFNA28	6.10E-03					GRHL2	1
Auditory Disease, Developmental Disorder, Hereditary Disorder, Neurological Disease	nonsyndromic recessive deafness DFNB1A	nonsyndromic recessive deafness DFNB1A	6.10E-03					GJB2	1
Cellular Function and Maintenance, Nervous System Development and Function, Organ Morphology, Tissue Development	organization	organization of Purkinje cells	6.10E-03					SPTBN2	1
Cellular Function and Maintenance, Reproductive System Development and Function	organization	organization of gonadal cell lines	6.10E-03					CDH1	1
Cellular Assembly and Organization, Cellular Function and Maintenance, Nervous System Development and Function, Tissue Development	organization	organization of mossy fibers	6.10E-03					CHL1	1
Connective Tissue Disorders, Developmental Disorder, Gastrointestinal Disease, Skeletal and Muscular Disorders	orofacial cleft 8	orofacial cleft 8	6.10E-03					TP63	1
Lipid Metabolism, Small Molecule Biochemistry, Vitamin and Mineral Metabolism	palmitoylation	palmitoylation of vitamin A	6.10E-03					LRAT	1
Cell Morphology, Cellular Function and Maintenance, Organ Morphology, Organismal Injury and Abnormalities, Tissue Morphology	paracellular permeability	paracellular permeability of gastric epithelial cells	6.10E-03					CLDN1	1
Cell Cycle	premature senescence	premature senescence of stomach cancer cell lines	6.10E-03					RRAD	1
Hair and Skin Development and Function, Organ Development	presence	presence of hair follicle	6.10E-03					TP63	1
Digestive System Development and Function	presence	presence of tooth	6.10E-03					TP63	1
Auditory Disease, Neurological Disease	age-related hearing loss	progressive age-related hearing loss	6.10E-03					EPS8L2	1
Cancer, Dermatological Diseases and Conditions, Organismal Injury and Abnormalities	epidermal hyperplasia	progressive epidermal hyperplasia	6.10E-03					CDH1	1
Cancer, Cellular Development, Cellular Growth and Proliferation, Organismal Injury and Abnormalities, Tissue Morphology, Tumor Morphology	quantity	quantity of erythroleukemia cells	6.10E-03					TP63	1
Organ Morphology, Renal and Urological System Development and Function	quantity	quantity of mesangial matrix	6.10E-03					ACE2	1
Cellular Assembly and Organization	quantity	quantity of retinosome	6.10E-03					LRAT	1
Cell-To-Cell Signaling and Interaction	response	response of squamous cell carcinoma cell lines	6.10E-03					TP63	1
Hereditary Disorder, Ophthalmic Disease, Organismal Injury and Abnormalities	retinitis pigmentosa type 53	retinitis pigmentosa type 53	6.10E-03					RDH12	1
Cancer, Gastrointestinal Disease, Organismal Injury and Abnormalities	salivary gland myoepithelial carcinoma	salivary gland myoepithelial carcinoma	6.10E-03					TP63	1
Cancer, Gastrointestinal Disease, Organismal Injury and Abnormalities	salivary gland myoepithelial neoplasm	salivary gland myoepithelial neoplasm	6.10E-03					TP63	1
Endocrine System Development and Function, Lipid Metabolism, Molecular Transport, Small Molecule Biochemistry	secretion	secretion of androstenedione	6.10E-03					ESR1	1
Cell Death and Survival, Cellular Development, Cellular Function and Maintenance, Tissue Development	self-renewal	self-renewal of horizontal basal cells	6.10E-03					TP63	1
Cell Cycle	senescence	senescence of skin cancer cell lines	6.10E-03					TP63	1
Embryonic Development, Organismal Development, Tissue Development	septation	septation of cloaca	6.10E-03					TP63	1
Hereditary Disorder, Neurological Disease	spinocerebellar ataxia type 5	spinocerebellar ataxia type 5	6.10E-03					SPTBN2	1
Cell Morphology, Cellular Development, Embryonic Development, Hair and Skin Development and Function, Organ Development, Organismal Development, Tissue Development	stratification	stratification of keratinocytes	6.10E-03					TP63	1
Organ Development, Reproductive System Development and Function	superovulation	superovulation of ovary	6.10E-03					ESR1	1
Dermatological Diseases and Conditions, Gastrointestinal Disease, Respiratory Disease	suprabasilar acantholysis	suprabasilar acantholysis of oropharynx	6.10E-03					DSG3	1
Cell Death and Survival	survival	survival of endometriotic stromal cells	6.10E-03					ESR1	1
Lipid Metabolism, Small Molecule Biochemistry, Vitamin and Mineral Metabolism	synthesis	synthesis of all-trans-retinyl esters	6.10E-03					LRAT	1
Connective Tissue Disorders, Immunological Disease, Inflammatory Disease, Skeletal and Muscular Disorders	systemic lupus erythematosus type 16	systemic lupus erythematosus type 16	6.10E-03					DNASE1L3	1
Organ Morphology, Tissue Morphology	thickness	thickness of glomerular basement membrane	6.10E-03					ACE2	1
Cancer, Endocrine System Disorders, Organismal Injury and Abnormalities	thyroid gland fetal adenoma	thyroid gland fetal adenoma	6.10E-03					SLC5A8	1
Gene Expression	transcription	transcription of chromatin templates	6.10E-03					ESR1	1
Cancer, Tissue Morphology	transformation	transformation of epithelial tissue	6.10E-03					ESR1	1
Cancer, Organismal Injury and Abnormalities	abdominal cancer	abdominal cancer	6.41E-03					MARVELD3,CDCP1,MUC1,CERS3,CD8A,EXPH5,TMPRSS11D,EPS8L1,KRT13,MUC21,SLC5A1,MEGF6,GPRC5C,ABLIM2,AIM1L,SH2D2A,RIPK4,C6orf132,C2orf54,RRAD,EPHA1,TMPRSS11A,KRT23,FGFBP1,PIGR,KRT78,DSG1,CDH1,SPINK5,CLDN8,DUOX1,PROM2,KRT19,ST14,ESR1,GSDMC,PRSS27,PADI1,EHF,ACE2,DNASE1L3,GRHL2,CHL1,FAM179A,TMPRSS11B,MSLN,IL20RA,CCL5,CLIP4,ATP10B,PLA2G4E,DSG3,CES1,RASAL1,SYT8,CLDN4,TMPRSS4,CCL28,FXYD3,MAL,C7,LY6E,EPS8L2,S10…	91
Cancer, Dermatological Diseases and Conditions, Organismal Injury and Abnormalities	squamous cell skin cancer	squamous cell skin cancer	6.44E-03					CDH1,GPX2,TACSTD2	3
Cell-To-Cell Signaling and Interaction	adhesion	adhesion of lung cancer cell lines	6.52E-03					CDH1,MUC1	2
Connective Tissue Disorders, Developmental Disorder, Gastrointestinal Disease, Skeletal and Muscular Disorders	cleft lip	cleft lip	6.52E-03					CDH1,TP63	2
Cancer, Organismal Injury and Abnormalities	incidence	incidence of squamous-cell carcinoma	6.52E-03					TP63,TACSTD2	2
Inflammatory Response	inflammation	inflammation of genital organ	6.52E-03					TP63,ESR1	2
Cancer, Organismal Injury and Abnormalities, Renal and Urological Disease	cancer	bladder cancer	6.56E-03					CDH1,TP63,RASAL1,MUC21,MEGF6,KRT19,PROM2,PPL,IL20RA,GJB2,KRT4	11
Neurological Disease	neurological disorder	progressive neurological disorder	6.65E-03					GJB6,SLC52A3,GRHL2,EPS8L2	4
Cellular Movement	invasion	invasion of breast cancer cell lines	6.73E-03					CDH1,TP63,KRT19,MUC1,ESR1,BARX2	6
Cell Cycle	cell cycle progression	arrest in cell cycle progression of prostate cancer cell lines	7.18E-03					EHF,RRAD	2
Organ Morphology, Organismal Development, Respiratory System Development and Function	abnormal morphology	abnormal morphology of nose	7.66E-03					RIPK4,TP63,CHL1	3
Cancer, Organismal Injury and Abnormalities, Reproductive System Disease	benign neoplasm of male genital organ	benign neoplasm of male genital organ	7.86E-03					ESR1,KRT15	2
Metabolic Disease, Neurological Disease, Psychological Disorders	late-onset Alzheimer's disease	late-onset late-onset Alzheimer's disease	7.86E-03					LRAT,EPHA1	2
Cell Morphology	morphology	morphology of colon cancer cell lines	7.86E-03					CDH1,CDCP1	2
Cellular Assembly and Organization	quantity	quantity of lipid droplets	7.98E-03					LRAT,CES1,ESR1	3
Cellular Movement	migration	migration of breast cancer cell lines	8.10E-03					CDH1,KRT19,CCL5,SFN,ESR1,PRSS27	6
Organismal Development	morphogenesis	morphogenesis of gland	8.31E-03					CDH1,TP63,ESR1	3
Hereditary Disorder	autosomal recessive disease	autosomal recessive disease	8.34E-03					RIPK4,SPTBN2,GJB6,SLC52A3,KRT5,CERS3,CD8A,EXPH5,DSG1,LRAT,KRT74,RDH12,GYLTL1B,ST14,GJB2	15
Embryonic Development, Organ Development, Organ Morphology, Organismal Development, Tissue Development, Tissue Morphology, Visual System Development and Function	abnormal morphology	abnormal morphology of corneal epithelial tissue	8.58E-03					TP63,KRT4	2
Cell-To-Cell Signaling and Interaction	adhesion	adhesion of nuclear matrix	8.58E-03					CCL28,EPHA1	2
Cell-To-Cell Signaling and Interaction, Cellular Assembly and Organization, Cellular Compromise	disruption	disruption of intercellular junctions	8.58E-03					DSG3,CDH1	2
Cell Cycle	interphase	interphase of pancreatic cancer cell lines	8.58E-03					MSLN,SFN	2
Cancer, Endocrine System Disorders, Organismal Injury and Abnormalities, Reproductive System Disease	testicular tumor	testicular tumor	9.20E-03					TP63,GPRC5C,S100A14,ESR1	4
Cancer, Organismal Injury and Abnormalities	breast or colorectal cancer	breast or colorectal cancer	9.23E-03					CDCP1,MUC1,CERS3,CD8A,EXPH5,EPS8L1,MEGF6,MUC21,AIM1L,SH2D2A,C6orf132,C2orf54,RRAD,TMPRSS11A,KRT23,FGFBP1,DSG1,CDH1,CLDN8,DUOX1,KRT19,ST14,ESR1,KRT15,DNASE1L3,GRHL2,TMPRSS11B,FAM179A,CHL1,CCL5,ATP10B,CLIP4,DSG3,PLA2G4E,CES1,SYT8,CLDN4,CCL28,S100A8,GJB2,TACSTD2,KRT4,SPTBN2,SLC52A3,TP63,RASEF,PPL,KRT5,S100A14,SLC5A8,S100A2,S100A9,WFDC2,CLDN1,GPX2,RDH12,GYLTL1B	57
Cancer, Organismal Injury and Abnormalities	serous neoplasm	serous neoplasm	9.31E-03					CDH1,CLDN4,WFDC2,EPHA1,MUC1,MAL,C7,MSLN,RDH12,ABLIM2,S100A2	11
Cell Death and Survival	cell viability	cell viability of squamous cell carcinoma cell lines	9.32E-03					CDH1,TP63	2
Cell Cycle	cell cycle progression	cell cycle progression of tumor cell lines	9.36E-03					EHF,RRAD,KRT19,MSLN,SFN,ESR1	6
Cancer, Organismal Injury and Abnormalities, Reproductive System Disease	prostate cancer	prostate cancer	9.72E-03					TP63,EHF,MUC1,FAM3B,CCL5,EXPH5,CDH1,S100A9,WFDC2,GPX2,LY6E,S100A8,GYLTL1B,SFN,ESR1	15
Auditory Disease, Hereditary Disorder, Neurological Disease	hereditary hearing loss	hereditary hearing loss	9.92E-03					GJB6,SLC52A3,GRHL2,GJB2	4
Cellular Development, Cellular Growth and Proliferation	proliferation	proliferation of adenocarcinoma cell lines	1.01E-02					CDCP1,MUC1	2
Hair and Skin Development and Function, Organ Morphology	abnormal morphology	abnormal morphology of vibrissae	1.09E-02					RIPK4,SPINK5	2
Digestive System Development and Function, Organ Development	function	function of intestine	1.09E-02					SLC5A1,PIGR	2
Immunological Disease	allergy	allergy	1.10E-02					SPINK5,S100A9,KRT5,S100A8,CCL5,ESR1,S100A2,KRT15	8
Cancer, Organismal Injury and Abnormalities	head and neck carcinoma	head and neck carcinoma	1.11E-02					CDH1,SPINK5,TP63,RASAL1,EHF,S100A9,MEGF6,SLC5A8,TACSTD2	9
Immunological Disease	delayed hypersensitive reaction	delayed hypersensitive reaction	1.12E-02					S100A9,CCL5,S100A2,IL20RB	4
Cancer, Organismal Injury and Abnormalities	ductal carcinoma	ductal carcinoma	1.12E-02					CDH1,CES1,MUC1,SFN,TRIM29,ESR1	6
Hematological System Development and Function, Tissue Morphology	abnormal quantity	abnormal quantity of lymphocytes	1.13E-02					CD8A,ESR1,PIGR	3
Cell Cycle, Cell-To-Cell Signaling and Interaction, Cellular Growth and Proliferation	contact growth inhibition	contact growth inhibition of breast cancer cell lines	1.17E-02					CDH1,ESR1	2
Cellular Growth and Proliferation	colony formation	colony formation of breast cancer cell lines	1.21E-02					KRT19,SFN,ESR1	3
Connective Tissue Disorders, Dermatological Diseases and Conditions, Developmental Disorder, Hereditary Disorder, Organismal Injury and Abnormalities	Dowling-Meara type epidermolysis bullosa simplex	Dowling-Meara type epidermolysis bullosa simplex	1.22E-02					KRT5	1
Auditory Disease, Developmental Disorder, Hereditary Disorder, Neurological Disease	GJB2/GJB3 digenic deafness	GJB2/GJB3 digenic deafness	1.22E-02					GJB2	1
Cancer, Organismal Injury and Abnormalities, Reproductive System Disease	prostate cancer	Gleason's grade 3 prostate cancer	1.22E-02					GYLTL1B	1
Cancer, Organismal Injury and Abnormalities, Reproductive System Disease	prostate cancer	Gleason's grade 4 prostate cancer	1.22E-02					GYLTL1B	1
Dermatological Diseases and Conditions, Hereditary Disorder, Organismal Injury and Abnormalities	Vohwinkel syndrome	Vohwinkel syndrome	1.22E-02					GJB2	1
Organismal Development, Skeletal and Muscular System Development and Function	abnormal morphology	abnormal morphology of pubic symphysis	1.22E-02					TP63	1
Cancer, Gastrointestinal Disease, Organismal Injury and Abnormalities	adenolymphoma	adenolymphoma	1.22E-02					TP63	1
Cell-To-Cell Signaling and Interaction, Embryonic Development	adhesion	adhesion of blastomeres	1.22E-02					CDH1	1
Cancer, Organismal Injury and Abnormalities, Reproductive System Disease	androgen-dependent prostate tumor	advanced androgen-dependent prostate tumor	1.22E-02					ESR1	1
Cell-To-Cell Signaling and Interaction	aggregation	aggregation of melanoma cell lines	1.22E-02					CDH1	1
Cell-To-Cell Signaling and Interaction	aggregation	aggregation of squamous cell carcinoma cell lines	1.22E-02					CDH1	1
Cell-To-Cell Signaling and Interaction	aggregation	aggregation of stomach cancer cell lines	1.22E-02					CDH1	1
Cancer, Cell Death and Survival, Organismal Injury and Abnormalities, Tumor Morphology	apoptosis	apoptosis of acute myeloid leukemia blast cells	1.22E-02					MUC1	1
Inflammatory Disease, Inflammatory Response, Organismal Injury and Abnormalities, Reproductive System Disease	atrophic vaginitis	atrophic vaginitis	1.22E-02					ESR1	1
Behavior	attack behavior	attack behavior	1.22E-02					ESR1	1
Cancer, Organismal Injury and Abnormalities, Reproductive System Disease	axillary lymph node negative breast cancer	axillary lymph node negative breast cancer	1.22E-02					ESR1	1
Connective Tissue Development and Function, Nervous System Development and Function, Skeletal and Muscular System Development and Function	bone mineral density	bone mineral density of lumbar vertebral column	1.22E-02					ESR1	1
Cell Morphology	cell flattening	cell flattening of neuroblastoma cell lines	1.22E-02					RRAD	1
Cell-To-Cell Signaling and Interaction	cell-cell adhesion	cell-cell adhesion of lung cancer cell lines	1.22E-02					CDH1	1
Cell-To-Cell Signaling and Interaction	cell-cell contact	cell-cell contact of breast cancer cell lines	1.22E-02					CDH1	1
Cell-To-Cell Signaling and Interaction	cell-cell contact	cell-cell contact of prostate cancer cell lines	1.22E-02					CDH1	1
Cellular Movement, Hematological System Development and Function, Humoral Immune Response, Immune Cell Trafficking, Inflammatory Response	chemotaxis	chemotaxis of Ab-secreting B cells	1.22E-02					CCL28	1
Cell-To-Cell Signaling and Interaction	clustering	clustering of colon cancer cell lines	1.22E-02					CDH1	1
Connective Tissue Disorders, Inflammatory Disease, Skeletal and Muscular Disorders	collagen-induced arthritis	collagen-induced arthritis of hindpaw	1.22E-02					IL20RA	1
Cellular Growth and Proliferation	colony formation	colony formation of cholangiocarcinoma cell lines	1.22E-02					TP63	1
Cell-To-Cell Signaling and Interaction, Cellular Assembly and Organization	compaction	compaction of stomach cancer cell lines	1.22E-02					CDH1	1
Developmental Disorder, Organismal Injury and Abnormalities, Respiratory Disease	congenital cystic adenomatoid malformation	congenital cystic adenomatoid malformation	1.22E-02					CDH1	1
Cell-To-Cell Signaling and Interaction	coupling	coupling of astrocytes	1.22E-02					GJB6	1
Cell-To-Cell Signaling and Interaction	coupling	coupling of oligodendrocytes	1.22E-02					GJB6	1
Cancer, Organismal Injury and Abnormalities, Reproductive System Disease	cystic endometrial hyperplasia	cystic endometrial hyperplasia	1.22E-02					ESR1	1
Cell Death and Survival, Embryonic Development	cytolysis	cytolysis of trophoblast giant cells	1.22E-02					KRT19	1
Nervous System Development and Function	myelination	delay in initiation of myelination of sciatic nerve	1.22E-02					MAL	1
Carbohydrate Metabolism, Molecular Transport, Small Molecule Biochemistry	deposition	deposition of proteoglycan	1.22E-02					ESR1	1
Tissue Development	development	development of epithelial barrier	1.22E-02					GJB2	1
Cancer, Organismal Injury and Abnormalities, Reproductive System Disease	development	development of lobular breast adenocarcinoma	1.22E-02					CDH1	1
Cancer, Cellular Development, Organismal Injury and Abnormalities, Tumor Morphology	differentiation	differentiation of chronic myelogenous leukemia cells	1.22E-02					MUC1	1
Cellular Development, Tissue Development	differentiation	differentiation of polarized epithelial cells	1.22E-02					TP63	1
Cellular Movement	dissemination	dissemination of epithelial cells	1.22E-02					CDH1	1
Cellular Movement	dissemination	dissemination of prostate cancer cell lines	1.22E-02					TACSTD2	1
Organismal Injury and Abnormalities, Reproductive System Disease	dyspareunia	dyspareunia	1.22E-02					ESR1	1
Cell Morphology	elongation	elongation of colon cancer cell lines	1.22E-02					CDH1	1
Cell Morphology	elongation	elongation of skin cancer cell lines	1.22E-02					CDH1	1
Cellular Compromise, Cellular Function and Maintenance	endoplasmic reticulum stress response	endoplasmic reticulum stress response of retinal cone cells	1.22E-02					LRAT	1
Cell Cycle	S phase	entry into S phase of endothelial cell lines	1.22E-02					CDH1	1
Cell Cycle	S phase	entry into S phase of pancreatic cancer cell lines	1.22E-02					MSLN	1
Cancer, Cellular Development, Organismal Injury and Abnormalities	epithelial-mesenchymal transition	epithelial-mesenchymal transition of carcinoma	1.22E-02					TP63	1
Cellular Development	epithelial-mesenchymal transition	epithelial-mesenchymal transition of skin cancer cell lines	1.22E-02					CDH1	1
Cancer, Organismal Injury and Abnormalities	estrogen receptor positive intraepithelial neoplasia	estrogen receptor positive intraepithelial neoplasia	1.22E-02					ESR1	1
Developmental Disorder, Hereditary Disorder, Metabolic Disease, Organismal Injury and Abnormalities, Reproductive System Disease	estrogen resistance	estrogen resistance	1.22E-02					ESR1	1
Gastrointestinal Disease, Hepatic System Disease	ethynylestradiol hepatocellular cholestasis	ethynylestradiol hepatocellular cholestasis	1.22E-02					GJB2	1
Hereditary Disorder, Immunological Disease	familial CD8 deficiency	familial CD8 deficiency	1.22E-02					CD8A	1
Developmental Disorder, Endocrine System Disorders, Organismal Injury and Abnormalities, Reproductive System Disease	female hypogonadism	female hypogonadism	1.22E-02					ESR1	1
Cancer, Developmental Disorder, Organismal Injury and Abnormalities, Reproductive System Disease	fibrocystic disease of breast	fibrocystic disease of breast	1.22E-02					ESR1	1
Cancer	focus formation	focus formation of carcinoma cell lines	1.22E-02					TP63	1
Cancer	focus formation	focus formation of thyroid tumor cell lines	1.22E-02					TP63	1
Embryonic Development, Hair and Skin Development and Function, Organ Development, Organismal Development, Tissue Development	formation	formation of inner root sheath	1.22E-02					CDH1	1
Organ Development, Reproductive System Development and Function	function	function of vagina	1.22E-02					ESR1	1
Connective Tissue Disorders, Dermatological Diseases and Conditions, Developmental Disorder, Hereditary Disorder, Organismal Injury and Abnormalities	generalized epidermolysis bullosa simplex	generalized epidermolysis bullosa simplex	1.22E-02					KRT5	1
Cellular Growth and Proliferation	generation	generation of epithelial cell lines	1.22E-02					GRHL2	1
Dermatological Diseases and Conditions, Developmental Disorder, Hereditary Disorder, Organismal Injury and Abnormalities	hair/nail type ectodermal dysplasia type 4	hair/nail type ectodermal dysplasia type 4	1.22E-02					KRT74	1
Drug Metabolism	hydrolysis	hydrolysis of cocaine	1.22E-02					CES1	1
Dermatological Diseases and Conditions	hypergranulosis	hypergranulosis	1.22E-02					DSG3	1
Organismal Injury and Abnormalities, Reproductive System Disease	hypoestrogenism	hypoestrogenism	1.22E-02					ESR1	1
Developmental Disorder, Organismal Injury and Abnormalities, Reproductive System Disease	hypoplasia	hypoplasia of vagina	1.22E-02					ESR1	1
Behavior	infanticide	infanticide	1.22E-02					ESR1	1
Embryonic Development	interaction	interaction of mesoderm	1.22E-02					TP63	1
Developmental Disorder, Endocrine System Disorders, Hereditary Disorder, Metabolic Disease	iodide organification defect	iodide organification defect	1.22E-02					DUOXA1	1
Cell Death and Survival	killing	killing of skin cell lines	1.22E-02					CDH1	1
Organ Morphology	lack	lack of granular layer of epidermis	1.22E-02					TP63	1
Cancer, Organismal Injury and Abnormalities, Reproductive System Disease	estrogen receptor positive HER2 negative PIK3CA mutation positive breast cancer	locally advanced estrogen receptor positive HER2 negative PIK3CA mutation positive breast cancer	1.22E-02					ESR1	1
Cancer, Organismal Injury and Abnormalities, Reproductive System Disease	hormone receptor positive advanced breast cancer	locally advanced hormone receptor positive advanced breast cancer	1.22E-02					ESR1	1
Developmental Disorder, Gastrointestinal Disease	metaplasia	metaplasia of esophagogastric junction	1.22E-02					TP63	1
Dermatological Diseases and Conditions, Developmental Disorder	metaplasia	metaplasia of squamous epithelium	1.22E-02					TP63	1
Cancer, Organismal Injury and Abnormalities	metastasis	metastasis of breast cell lines	1.22E-02					TP63	1
Cancer, Organismal Injury and Abnormalities, Reproductive System Disease	estrogen receptor positive HER2 negative PIK3CA mutation positive breast cancer	metastatic estrogen receptor positive HER2 negative PIK3CA mutation positive breast cancer	1.22E-02					ESR1	1
Cancer, Organismal Injury and Abnormalities, Reproductive System Disease	hormone receptor positive HER2 negative metastatic breast cancer	metastatic hormone receptor positive HER2 negative metastatic breast cancer	1.22E-02					ESR1	1
Cancer, Endocrine System Disorders, Gastrointestinal Disease, Organismal Injury and Abnormalities	pancreatic ductal adenocarcinoma	metastatic pancreatic ductal adenocarcinoma	1.22E-02					TRIM29	1
Organismal Injury and Abnormalities, Renal and Urological Disease	microscopic hematuria	microscopic hematuria	1.22E-02					ESR1	1
Cell-mediated Immune Response, Cellular Movement, Hematological System Development and Function, Immune Cell Trafficking	migration	migration of TREG cells	1.22E-02					CCL28	1
Cellular Movement, Nervous System Development and Function	migration	migration of pyramidal neurons	1.22E-02					CHL1	1
Cellular Movement	migratory capacity	migratory capacity of pancreatic cancer cell lines	1.22E-02					CDH1	1
Skeletal and Muscular System Development and Function	mineralization	mineralization of trabecular bone	1.22E-02					ESR1	1
Cell Morphology, Cellular Development	morphogenesis	morphogenesis of breast cancer cell lines	1.22E-02					CDH1	1
Cell Morphology, Cellular Development	morphogenesis	morphogenesis of melanoma cell lines	1.22E-02					CDH1	1
Cell Morphology, Nervous System Development and Function, Tissue Morphology	morphology	morphology of paranodes	1.22E-02					MAL	1
Cancer, Organismal Injury and Abnormalities, Reproductive System Disease	non-metastatic hormone receptor positive breast cancer	non-metastatic hormone receptor positive breast cancer	1.22E-02					ESR1	1
Dermatological Diseases and Conditions, Immunological Disease	pemphigus foliaceus	pemphigus foliaceus	1.22E-02					DSG1	1
Cell Morphology, Embryonic Development	polarization	polarization of embryonic cell lines	1.22E-02					CCL5	1
Cell Morphology, Hair and Skin Development and Function	polarization	polarization of epithelial cell lines	1.22E-02					CCL5	1
Cell Morphology, Renal and Urological System Development and Function	polarization	polarization of kidney cell lines	1.22E-02					CCL5	1
Cancer, Endocrine System Disorders, Gastrointestinal Disease, Organismal Injury and Abnormalities	pancreatic cancer	poorly differentiated pancreatic cancer	1.22E-02					CDH1	1
Organismal Injury and Abnormalities, Reproductive System Disease	postmenopausal vulvar atrophy	postmenopausal vulvar atrophy	1.22E-02					ESR1	1
Cellular Assembly and Organization, Cellular Function and Maintenance	quantity	quantity of cytoneme	1.22E-02					CDH1	1
Infectious Diseases	quantity	quantity of human herpesvirus 1	1.22E-02					CD8A	1
Cell-To-Cell Signaling and Interaction, Cellular Assembly and Organization, Cellular Function and Maintenance	reassembly	reassembly of tight junctions	1.22E-02					CLDN1	1
Cell-To-Cell Signaling and Interaction, Cell-mediated Immune Response, Cellular Movement, Hematological System Development and Function, Immune Cell Trafficking	recruitment	recruitment of TREG cells	1.22E-02					CCL28	1
Infectious Diseases, Organismal Injury and Abnormalities, Renal and Urological Disease	urinary tract infection	recurrent urinary tract infection	1.22E-02					ESR1	1
Cellular Assembly and Organization	redistribution	redistribution of multivesicular bodies	1.22E-02					EXPH5	1
Tox Functions for My Projects->KVJ_LMCB->CTVT early UP for IPA - 2015-10-31 02:26 PM
Categories	Functions	Diseases or Functions Annotation	p-Value	Predicted Activation State	Activation z-score	Notes	Bias-corrected z-score	Molecules	# Molecules
Liver Cholestasis	secretion	secretion of bile acid	7.59E-04					CES1,ESR1	2
Liver Cholestasis	ethynylestradiol hepatocellular cholestasis	ethynylestradiol hepatocellular cholestasis	1.22E-02					GJB2	1
Liver Cholestasis	obstruction	obstruction of bile duct	1.82E-02					GJB2	1
Liver Regeneration	regeneration	delay in regeneration of liver	2.42E-02					LRAT	1
Liver Cholestasis	lipopolysaccharide hepatocellular cholestasis	lipopolysaccharide hepatocellular cholestasis	2.42E-02					GJB2	1
Renal Inflammation, Renal Nephritis	nephrotoxic nephritis	nephrotoxic nephritis	3.60E-02					CD8A	1
Liver Cholestasis	obstructive cholestasis	obstructive cholestasis	3.60E-02					GJB2	1
Liver Steatosis	hepatic steatosis	severe hepatic steatosis	3.60E-02					ESR1	1
Renal Inflammation, Renal Nephritis	crescentic glomerulonephritis	acute phase crescentic glomerulonephritis	4.78E-02					CCL5	1
Glomerular Injury	cortical renal glomerulopathies	cortical renal glomerulopathies	6.51E-02					ESR1	1
Renal Inflammation, Renal Nephritis	nephritis	Nephritis	7.03E-02					SH2D2A,TP63,CCL5,CD8A,ESR1	5
Decreased Levels of Albumin	excretion	decreased excretion of albumin	7.08E-02					ACE2	1
Liver Cholestasis	intrahepatic cholestasis	intrahepatic cholestasis	7.15E-02					GPX2,GJB2	2
Liver Fibrosis	migration	migration of hepatic stellate cells	7.64E-02					CCL5	1
Renal Hydronephrosis	hydronephrosis	hydronephrosis	1.05E-01					CLDN4,EPHA1	2
Renal Damage, Renal Tubule Injury	proximal tubular toxicity	proximal tubular toxicity	1.10E-01					CLDN1,GJB2	2
Liver Degeneration	degeneration	degeneration of liver	1.78E-01					ESR1	1
Glomerular Injury, Renal Hypertrophy	hypertrophy	hypertrophy of renal glomerulus	1.88E-01					ESR1	1
Glomerular Injury, Kidney Failure, Renal Fibrosis	interstitial fibrosis	interstitial fibrosis of kidney	2.50E-01					WFDC2	1
Renal Inflammation, Renal Nephritis	glomerulonephritis	glomerulonephritis	2.55E-01					SH2D2A,CCL5,ESR1	3
Liver Damage, Liver Inflammation/Hepatitis	chronic hepatitis C	chronic hepatitis C	2.90E-01					CCL5	1
Liver Hyperplasia/Hyperproliferation	cancer	liver cancer	2.97E-01					CDCP1,GRHL2,MUC1,FAM179A,MSLN,CLIP4,ATP10B,EXPH5,PLA2G4E,DSG3,CES1,SYT8,CLDN4,TMPRSS4,MUC21,MEGF6,GPRC5C,C7,EPS8L2,SLC16A12,ABLIM2,DSC3,TACSTD2,SPTBN2,RIPK4,PKP1,RASEF,RRAD,EPHA1,TMPRSS11A,PIGR,SLC5A8,KRT78,DSG1,CDH1,PROM2,GPX2,ESR1,GSDMC,ANKK1,BARX2	41
Liver Cholestasis	progressive familial intrahepatic cholestasis type 1	progressive familial intrahepatic cholestasis type 1	3.03E-01					GPX2	1
Increased Levels of Alkaline Phosphatase	activation	increased activation of alkaline phosphatase	3.33E-01					ESR1	1
Liver Inflammation/Hepatitis	inflammation	inflammation of liver	3.33E-01					CDH1,CCL5,ESR1	3
Renal Proliferation	proliferation	proliferation of kidney cells	3.37E-01					CLDN4	1
Liver Cirrhosis	cirrhosis	Cirrhosis	3.80E-01					CCL28,CCL5	2
Cardiac Hypertrophy	hypertrophy	hypertrophy of left ventricle	3.95E-01					ACE2	1
Liver Enlargement, Liver Hepatomegaly	hepatomegaly	hepatomegaly	4.02E-01					ESR1	1
Cardiac Infarction	myocardial infarction	myocardial infarction	4.08E-01					ACE2,ESR1	2
Liver Cirrhosis	primary biliary cirrhosis	primary biliary cirrhosis	4.41E-01					CCL28	1
Cardiac Hypertrophy	hypertrophy	hypertrophy of cardiomyocytes	4.48E-01					RRAD	1
Cardiac Infarction	acute myocardial infarction	acute myocardial infarction	4.62E-01					ACE2	1
Cardiac Congestive Cardiac Failure, Heart Failure	congestive heart failure	congestive heart failure	4.87E-01					ACE2	1
Hepatocellular Carcinoma, Liver Hyperplasia/Hyperproliferation	hepatocellular carcinoma	hepatocellular carcinoma	4.98E-01					CDCP1,GRHL2,MUC1,FAM179A,MSLN,CLIP4,ATP10B,EXPH5,PLA2G4E,DSG3,SYT8,TMPRSS4,MEGF6,MUC21,GPRC5C,C7,EPS8L2,SLC16A12,ABLIM2,DSC3,RIPK4,SPTBN2,PKP1,RASEF,RRAD,EPHA1,TMPRSS11A,PIGR,SLC5A8,KRT78,DSG1,PROM2,GPX2,ESR1,GSDMC,ANKK1,BARX2	37
Heart Failure	failure	failure of heart	5.11E-01					ACE2,RRAD	2
Liver Fibrosis	fibrosis	fibrosis of liver	5.30E-01					CDH1	1
Liver Steatosis	hepatic steatosis	hepatic steatosis	5.71E-01					THEM5,ESR1	2
Cardiac Hypertrophy	hypertrophy	hypertrophy of heart	1.00E00					ACE2,RRAD	2
Liver Necrosis/Cell Death	necrosis	necrosis of liver	1.00E00					ESR1	1
Regulator Effects for My Projects->KVJ_LMCB->CTVT early UP for IPA - 2015-10-31 02:26 PM
Networks for My Projects->KVJ_LMCB->CTVT early UP for IPA - 2015-10-31 02:26 PM
ID	Analysis	Molecules in Network	Score	Focus Molecules	Top Diseases and Functions
1	CTVT early UP for IPA - 2015-10-31 02:26 PM	Akt,CCL5,DSG1,DSG3,ERK,ESR1,GJB6,GPX2,IL12 (complex),IgG,Jnk,KRT13,KRT5,LRAT,MAL,MARVELD3,MPZL2,NFkB (complex),P38 MAPK,PIGR,PKP1,PPL,RIPK4,RNA polymerase II,RRAD,S100A2,SFN,SLC2A12,SPINK5,Sos,TACSTD2,TCF,TP63,TRIM29,WFDC2	48	25	Dermatological Diseases and Conditions, Hereditary Disorder, Hair and Skin Development and Function
2	CTVT early UP for IPA - 2015-10-31 02:26 PM	Alpha catenin,CDCP1,CDH1,CLDN4,Cg,EHF,ELF5,ERK1/2,FAM3B,FAM3D,FGFBP1,Focal adhesion kinase,GJB2,GRHL2,HSH2D,IFN alpha/beta,IL20RA,IL20RB,KRT15,KRT19,LY6E,MUC1,Mapk,Mek,PADI1,Pkc(s),Ras,S100A8,S100A9,SH2D2A,ST14,Shc,TCR,Vegf,estrogen receptor	40	22	Cellular Movement, Cancer, Organismal Injury and Abnormalities
3	CTVT early UP for IPA - 2015-10-31 02:26 PM	AP1S3,BARX2,C7,CAV1,CCND1,CD44,CD8A,CDKN1A,CLDN8,CLIC3,DNASE1L3,ESR1,GPRC5C,HDX,Hdac,Histone h3,KMT2D,KRT4,LHX1,MMP2,NKAPL,PLA2G4E,PROM2,S100A14,SLC16A12,SLC5A8,SOD1,STAT5A,SYPL2,TCEAL1,TGFBR2,TMPRSS11A,TP73,TSPAN1,TTC22	28	17	Cancer, Organismal Injury and Abnormalities, Reproductive System Disease
4	CTVT early UP for IPA - 2015-10-31 02:26 PM	ACE2,CCL28,CHL1,CXCL8,DCTN2,DGKH,DHRS9,DMTF1,DUOX1,DUOXA1,EPHA1,FFAR2,FUT1,FXYD3,GC,GNA14,GRTP1,HNF1A,HNMT,HS3ST1,IFI30,JUN,MFI2,MT1L,PDP1,S100A2,SLC5A1,SMARCA4,SPTBN2,TMPRSS4,TNNI2,TP53,UBA1,WNT9A,mir-28	20	13	Cancer, Cell Cycle, Organismal Injury and Abnormalities
5	CTVT early UP for IPA - 2015-10-31 02:26 PM	AIM1L,Actin,Aox3,CALML3,CES1,CLIP4,CTGF,DMD,DSC3,EPS8L1,EPS8L2,FABP,GMPR,GPD1,HERC1,HEXA,KRT23,LCN12,MSLN,MYBPC1,OPN3,PI4K2B,PPARG,PPP1R3C,PRX,RORC,SERPINB10,SOX15,SUSD4,TGFB1,TIGIT,TMOD3,TNF,TYMP,mir-31	18	12	Cell-To-Cell Signaling and Interaction, Renal and Urological System Development and Function, Cellular Movement
6	CTVT early UP for IPA - 2015-10-31 02:26 PM	ACSS2,ADAP1,ADGRL2,ALDOB,AOC1,APOC2,ASAH1,BNIP2,C6orf15,CERS3,CLDN1,CLDN12,CYP2S1,DPEP1,FGFR1,GGT6,GNE,GRB14,GSDMC,HAMP,HIPK2,HNF4A,IL10RA,MGEA5,PLA2G16,PLCL1,PRSS27,PTGER3,PYGL,RASAL1,SERPINB9,SPARC,THEM5,TMEM45B,TUBA4A	14	10	Connective Tissue Development and Function, Tissue Development, Carbohydrate Metabolism
7	CTVT early UP for IPA - 2015-10-31 02:26 PM	DAG1,GYLTL1B	2	1	Developmental Disorder, Hereditary Disorder, Skeletal and Muscular Disorders
8	CTVT early UP for IPA - 2015-10-31 02:26 PM	NR5A1,TMPRSS11D	2	1	Cell Death and Survival, Cell Morphology, Cellular Movement
9	CTVT early UP for IPA - 2015-10-31 02:26 PM	SH3RF2,ZNF217	2	1	Cellular Development, Cardiovascular System Development and Function, Cellular Growth and Proliferation
10	CTVT early UP for IPA - 2015-10-31 02:26 PM	NRL,RDH12,RPE65	2	1	Cell Morphology, Embryonic Development, Organ Development
My Lists for My Projects->KVJ_LMCB->CTVT early UP for IPA - 2015-10-31 02:26 PM
My Lists	-log(p-value)	Ratio	Molecules
Tox Lists for My Projects->KVJ_LMCB->CTVT early UP for IPA - 2015-10-31 02:26 PM
Ingenuity Toxicity Lists	-log(p-value)	Ratio	Molecules
Oxidative Stress	2.29E00	5.26E-02	S100A9,GPX2,CCL5
p53 Signaling	1.64E00	3.03E-02	TP63,TRIM29,SFN
Acute Renal Failure Panel (Rat)	1.26E00	3.23E-02	RRAD,SFN
Irreversible Glomerulonephritis Biomarker Panel (Rat)	1.12E00	7.69E-02	TMPRSS11D
Decreases Depolarization of Mitochondria and Mitochondrial Membrane	8.65E-01	4.17E-02	HSH2D
Renal Proximal Tubule Toxicity Biomarker Panel (Rat)	8.17E-01	3.7E-02	GJB2
CAR/RXR Activation	7.89E-01	3.45E-02	CES1
Hepatic Stellate Cell Activation	7.15E-01	2.86E-02	CCL5
Cell Cycle: G2/M DNA Damage Checkpoint Regulation	5.64E-01	1.92E-02	SFN
Increases Liver Hepatitis	5.64E-01	1.92E-02	ESR1
Increases Glomerular Injury	5.57E-01	1.89E-02	WFDC2
RAR Activation	4.91E-01	1.05E-02	LRAT,RDH12
VDR/RXR Activation	4.2E-01	1.28E-02	CCL5
NRF2-mediated Oxidative Stress Response	3.78E-01	8.55E-03	GPX2,CYP2S1
Hepatic Fibrosis	3.42E-01	1.01E-02	CCL5
Increases Liver Damage	3.18E-01	9.35E-03	CCL5
Fatty Acid Metabolism	2.91E-01	8.55E-03	CYP2S1
Decreases Transmembrane Potential of Mitochondria and Mitochondrial Membrane	2.91E-01	8.55E-03	MUC1
LXR/RXR Activation	2.76E-01	8.13E-03	S100A8
Increases Renal Proliferation	2.45E-01	7.3E-03	ESR1
Aryl Hydrocarbon Receptor Signaling	2.02E-01	6.21E-03	ESR1
My Pathways for My Projects->KVJ_LMCB->CTVT early UP for IPA - 2015-10-31 02:26 PM
My Pathways	-log(p-value)	Ratio	Molecules
down CD38 subcellular connected My Pathway	2.39E-01	6.33E-03	MAL,TMEM54
Analysis Ready Molecules for My Projects->KVJ_LMCB->CTVT early UP for IPA - 2015-10-31 02:26 PM
ID	Symbol
ABLIM2	ABLIM2
C7ECV0_CANFA	ACE2
AIM1L	AIM1L
ANKK1	ANKK1
ARHGEF37	ARHGEF37
ATP10B	ATP10B
BARX2	BARX2
C10orf99	C10orf99
C2orf54	C2orf54
C6orf132	C6orf132
C6orf15	C6orf15
C7	C7
CALML3	CALML3
CAPN14	CAPN14
CCL28_CANFA	CCL28
CCL5_CANFA	CCL5
CD8A_CANFA	CD8A
CDCP1	CDCP1
CDH1	CDH1
CERS3	CERS3
Q95N05_CANFA	CES1
CHL1	CHL1
CLDN1	CLDN1
CLDN4	CLDN4
CLDN8	CLDN8
CLDND2	CLDND2
CLIC3	CLIC3
CLIP4	CLIP4
CYP2S1	CYP2S1
DNASE1L3	DNASE1L3
DSC3	DSC3
DSG1_CANFA	DSG1
DSG3_CANFA	DSG3
DUOX1_CANFA	DUOX1
DUOXA1	DUOXA1
EHF	EHF
ELF5	ELF5
EPHA1	EPHA1
EPS8L1	EPS8L1
EPS8L2	EPS8L2
ESR1	ESR1
EXPH5	EXPH5
FAM179A	FAM179A
FAM3B	FAM3B
FAM3D	FAM3D
FAM83F	FAM83F
FAM84A	FAM84A
FGFBP1	FGFBP1
FXYD3	FXYD3
GGT6	GGT6
Q8SPL9_CANFA	GJB2
GJB6	GJB6
GPRC5C	GPRC5C
GPX2	GPX2
GRHL2	GRHL2
GRTP1	GRTP1
GSDMC	GSDMC
GYLTL1B	GYLTL1B
HSH2D	HSH2D
IL20RA	IL20RA
IL20RB	IL20RB
KRT13	KRT13
KRT15	KRT15
KRT19	KRT19
KRT23	KRT23
KRT4	KRT4
KRT5	KRT5
KRT74	KRT74
KRT78	KRT78
LRAT	LRAT
LY6E	LY6E
MAL_CANFA	MAL
MARVELD3	MARVELD3
MEGF6	MEGF6
MPZL2	MPZL2
MSLN	MSLN
MUC1	MUC1
MUC21	MUC21
NCCRP1	NCCRP1
PADI1	PADI1
PIGR	PIGR
PKP1	PKP1
PLA2G4E	PLA2G4E
PPL	PPL
PROM2	PROM2
PRSS27	PRSS27
PVRIG	PVRIG
RASAL1	RASAL1
RASEF	RASEF
RDH12	RDH12
RIPK4	RIPK4
RRAD	RRAD
S100A14	S100A14
S100A2	S100A2
S100A8	S100A8
S100A9	S100A9
SERPINB10	SERPINB10
SFN	SFN
SH2D2A	SH2D2A
SH3RF2	SH3RF2
SH3YL1	SH3YL1
SLC16A12	SLC16A12
SLC2A12	SLC2A12
SLC52A3	SLC52A3
Q5U9D0_CANFA	SLC5A1
SLC5A8	SLC5A8
SOX15	SOX15
Q4VYB4_CANFA	SPINK5
SPTBN2	SPTBN2
ST14	ST14
SYT8	SYT8
TACSTD2	TACSTD2
THEM5	THEM5
TIGIT	TIGIT
TMEM45B	TMEM45B
TMEM54	TMEM54
TMPRSS11A	TMPRSS11A
TMPRSS11B	TMPRSS11B
TMPRSS11D	TMPRSS11D
TMPRSS4	TMPRSS4
TNNI2	TNNI2
TP63	TP63
TRIM29	TRIM29
TSPAN1	TSPAN1
TTC22	TTC22
WFDC2	WFDC2
WSCD2	WSCD2

## Sheet: CTVT-5 progressive Up
Table S3, related to Figure 3. IPA results a, b, c
Ingenuity Canonical Pathways	-log(p value)	zScore	Ratio	Molecules				49
14-3-3-mediated Signaling	0	NaN	0.0171	PIK3C2G,PRKCZ				42
ATM Signaling	0	NaN	0.0169	MAPK13,				155
Actin Cytoskeleton Signaling	0	NaN	0.00935	FGD3,PIK3C2G				52
Actin Nucleation by ARP-WASP Complex	0	NaN	0.0179	RHOV,				40
Acute Myeloid Leukemia Signaling	0	NaN	0.0127	PIK3C2G,				158
Acute Phase Response Signaling	0	NaN	0.0118	MAPK13,CRABP2				33
Agrin Interactions at Neuromuscular Junction	0	NaN	0.0147	ERBB2,				24
Amyotrophic Lateral Sclerosis Signaling	0	NaN	0.0102	PIK3C2G,				13
Androgen Signaling	0	NaN	0.00901	PRKCZ,				159
Antiproliferative Role of Somatostatin Receptor 2	0	NaN	0.0159	PIK3C2G,				8
Apoptosis Signaling	0	NaN	0.0112	FASLG,				156
B Cell Receptor Signaling	0	NaN	0.0172	PIK3C2G,CD79A,MAPK13				52
BMP signaling pathway	0	NaN	0.0133	MAPK13,				147
CREB Signaling in Neurons	0	NaN	0.0117	PIK3C2G,PRKCZ				50
Calcium Signaling	0	NaN	0.0171	TNNT2,RYR2,RCAN2				7
Cardiac Hypertrophy Signaling	0	NaN	0.0179	RHOV,PIK3C2G,MAPK13,ADRB2				12
Cell Cycle: G1/S Checkpoint Regulation	0	NaN	0.0159	CDKN2A,				5
Cellular Effects of Sildenafil (Viagra)	0	NaN	0.0156	PDE2A,PDE3B				172
Clathrin-mediated Endocytosis Signaling	0	NaN	0.0162	PIK3C2G,ITGB4,ITGB6				141
Cyclins and Cell Cycle Regulation	0	NaN	0.013	CDKN2A,				140
Death Receptor Signaling	0	NaN	0.0109	FASLG,				21
Dendritic Cell Maturation	0	NaN	0.0115	PIK3C2G,MAPK13				79
Dermatan Sulfate Biosynthesis	0	NaN	0.0179	CHST7,				7
Dopamine Receptor Signaling	0	NaN	0.0128	PPP1R3C,				176
Dopamine-DARPP32 Feedback in cAMP Signaling	0	NaN	0.0124	PPP1R3C,PRKCZ				46
EIF2 Signaling	0	NaN	0.00552	PIK3C2G,				173
ERK5 Signaling	0	NaN	0.0159	PRKCZ,				42
Eicosanoid Signaling	0	NaN	0.0159	PLB1,				10
Ephrin B Signaling	0	NaN	0.0137	CXCL12,				213
Epithelial Adherens Junction Signaling	0	NaN	0.0137	EPN3,PVRL1				15
Estrogen-Dependent Breast Cancer Signaling	0	NaN	0.0159	PIK3C2G,				28
FAK Signaling	0	NaN	0.0116	PIK3C2G,				28
FXR/RXR Activation	0	NaN	0.00794	SDC1,				26
Factors Promoting Cardiogenesis in Vertebrates	0	NaN	0.011	PRKCZ,				26
G Beta Gamma Signaling	0	NaN	0.0114	PRKCZ,				24
GDNF Family Ligand-Receptor Interactions	0	NaN	0.0147	PIK3C2G,				29
GM-CSF Signaling	0	NaN	0.0161	PIK3C2G,				128
GNRH Signaling	0	NaN	0.0156	MAPK13,PRKCZ				8
GPCR-Mediated Integration of Enteroendocrine Signaling Exemplified by an L Cell	0	NaN	0.0141	ADRB2,				149
GPCR-Mediated Nutrient Sensing in Enteroendocrine Cells	0	NaN	0.0119	PRKCZ,				87
Gap Junction Signaling	0	NaN	0.0129	PIK3C2G,PRKCZ				33
Glutamate Receptor Signaling	0	NaN	0.0175	SLC1A1,				154
Gα12/13 Signaling	0	NaN	0.0171	CDH3,PIK3C2G				12
Heparan Sulfate Biosynthesis	0	NaN	0.0179	CHST7,				67
Hepatic Cholestasis	0	NaN	0.0125	IL1R2,PRKCZ				31
Hereditary Breast Cancer Signaling	0	NaN	0.00781	PIK3C2G,				78
Huntington's Disease Signaling	0	NaN	0.00877	PIK3C2G,PRKCZ				110
IL-1 Signaling	0	NaN	0.011	MAPK13,				64
IL-4 Signaling	0	NaN	0.0137	PIK3C2G,				31
JAK/Stat Signaling	0	NaN	0.0139	PIK3C2G,				27
LXR/RXR Activation	0	NaN	0.00826	IL1R2,				145
Melanocyte Development and Pigmentation Signaling	0	NaN	0.0119	PIK3C2G,				90
Melatonin Signaling	0	NaN	0.0143	PRKCZ,				148
Mitochondrial Dysfunction	0	NaN	0.00592	XDH,				75
Neurotrophin/TRK Signaling	0	NaN	0.0149	PIK3C2G,				17
PAK Signaling	0	NaN	0.0114	PIK3C2G,				147
PDGF Signaling	0	NaN	0.013	PIK3C2G,				9
PI3K Signaling in B Lymphocytes	0	NaN	0.0157	CD79A,PRKCZ				29
PI3K/AKT Signaling	0	NaN	0.00813	PRKCZ,				18
PPAR Signaling	0	NaN	0.0108	IL1R2,				74
PPARα/RXRα Activation	0	NaN	0.0116	IL1R2,HELZ2				14
Prostate Cancer Signaling	0	NaN	0.0122	PIK3C2G,				21
Protein Ubiquitination Pathway	0	NaN	0.00784	USP43,HSPB8				63
Regulation of Actin-based Motility by Rho	0	NaN	0.0112	RHOV,				27
Renal Cell Carcinoma Signaling	0	NaN	0.0143	PIK3C2G,				18
RhoA Signaling	0	NaN	0.0165	NGEF,ARHGAP9				4
Role of JAK1 and JAK3 in γc Cytokine Signaling	0	NaN	0.0161	PIK3C2G,				43
Role of PI3K/AKT Signaling in the Pathogenesis of Influenza	0	NaN	0.0159	PIK3C2G,				14
Salvage Pathways of Pyrimidine Ribonucleotides	0	NaN	0.011	AK1,				29
Serotonin Degradation	0	NaN	0.0161	DHRS2,				8
Synaptic Long Term Potentiation	0	NaN	0.0168	PPP1R3C,PRKCZ				3
T Helper Cell Differentiation	0	NaN	0.0145	IL12RB1,				6
TREM1 Signaling	0	NaN	0.0133	NLRC3,				39
Toll-like Receptor Signaling	0	NaN	0.0135	MAPK13,				55
VEGF Signaling	0	NaN	0.011	PIK3C2G,				5
Wnt/Ca+ pathway	0	NaN	0.0179	WNT5B,				5
phagosome maturation	0	NaN	0.0167	DYNC1I1,ATP6V1B1				47
α-Adrenergic Signaling	0	NaN	0.0116	PRKCZ,				48
Unfolded protein response	0.202	NaN	0.0185	PDIA2,				56
Chondroitin Sulfate Biosynthesis	0.206	NaN	0.0189	CHST7,				39
CD27 Signaling in Lymphocytes	0.211	NaN	0.0192	CD27,				14
CNTF Signaling	0.211	NaN	0.0192	PIK3C2G,				30
Amyloid Processing	0.216	NaN	0.0196	MAPK13,				15
Heparan Sulfate Biosynthesis (Late Stages)	0.227	NaN	0.0204	CHST7,				14
Sphingosine-1-phosphate Signaling	0.228	NaN	0.0183	RHOV,PIK3C2G				20
fMLP Signaling in Neutrophils	0.232	NaN	0.0185	PIK3C2G,PRKCZ				8
NGF Signaling	0.236	NaN	0.0187	PIK3C2G,PRKCZ				31
nNOS Signaling in Neurons	0.238	NaN	0.0213	PRKCZ,				44
Chondroitin Sulfate Biosynthesis (Late Stages)	0.25	NaN	0.0222	CHST7,				76
Role of IL-17F in Allergic Inflammatory Airway Diseases	0.257	NaN	0.0227	CCL4,				13
iNOS Signaling	0.257	NaN	0.0227	MAPK13,				5
LPS/IL-1 Mediated Inhibition of RXR Function	0.257	NaN	0.0185	IL1R2,CHST7,SLC27A6,SOD3				4
Germ Cell-Sertoli Cell Junction Signaling	0.257	NaN	0.0189	EPN3,RHOV,PIK3C2G				19
Cholecystokinin/Gastrin-mediated Signaling	0.26	NaN	0.0198	RHOV,PRKCZ				16
Dermatan Sulfate Biosynthesis (Late Stages)	0.263	NaN	0.0233	CHST7,				120
Role of Hypercytokinemia/hyperchemokinemia in the Pathogenesis of Influenza	0.263	NaN	0.0233	CCL4,				35
Neuropathic Pain Signaling In Dorsal Horn Neurons	0.264	NaN	0.02	PIK3C2G,PRKCZ				73
CDK5 Signaling	0.268	NaN	0.0202	PPP1R3C,MAPK13				24
Xenobiotic Metabolism Signaling	0.269	NaN	0.0187	CHST7,PIK3C2G,MAPK13,SOD3,PRKCZ				119
Protein Kinase A Signaling	0.269	NaN	0.0184	PDE2A,PDE3B,PPP1R3C,RYR2,PDE8B,DUSP2,PRKCZ				16
Telomerase Signaling	0.273	NaN	0.0204	ELF3,PIK3C2G				67
Mechanisms of Viral Exit from Host Cells	0.277	NaN	0.0244	PRKCZ,				41
IGF-1 Signaling	0.277	NaN	0.0206	PIK3C2G,PRKCZ				147
Aldosterone Signaling in Epithelial Cells	0.281	NaN	0.0197	PIK3C2G,HSPB8,PRKCZ				10
Transcriptional Regulatory Network in Embryonic Stem Cells	0.284	NaN	0.025	EOMES,				11
SAPK/JNK Signaling	0.291	NaN	0.0213	LCK,PIK3C2G				145
Docosahexaenoic Acid (DHA) Signaling	0.292	NaN	0.0256	PIK3C2G,				4
Netrin Signaling	0.292	NaN	0.0256	RYR2,				12
Complement System	0.307	NaN	0.027	CFH,				151
Regulation of eIF4 and p70S6K Signaling	0.308	NaN	0.0207	PIK3C2G,MAPK13,PRKCZ				27
Noradrenaline and Adrenaline Degradation	0.316	NaN	0.0278	DHRS2,				13
3-phosphoinositide Degradation	0.316	NaN	0.021	EPHX2,PPFIA2,DUSP2				45
Communication between Innate and Adaptive Immune Cells	0.317	NaN	0.0225	CCL4,TNFRSF17				20
RANK Signaling in Osteoclasts	0.322	NaN	0.0227	PIK3C2G,MAPK13				23
UVA-Induced MAPK Signaling	0.322	NaN	0.0227	PIK3C2G,MAPK13				13
Cell Cycle Regulation by BTG Family Proteins	0.325	NaN	0.0286	BTG2,				13
Coagulation System	0.325	NaN	0.0286	F3,				3
Synaptic Long Term Depression	0.325	NaN	0.0213	PLB1,RYR2,PRKCZ				112
eNOS Signaling	0.325	NaN	0.0213	AQP3,PIK3C2G,PRKCZ				9
TGF-β Signaling	0.327	NaN	0.023	IRF7,MAPK13				4
IL-9 Signaling	0.334	NaN	0.0294	PIK3C2G,				144
Breast Cancer Regulation by Stathmin1	0.339	NaN	0.0209	ARHGEF5,PPP1R3C,PIK3C2G,PRKCZ				11
Ethanol Degradation II	0.343	NaN	0.0303	DHRS2,				39
RAR Activation	0.343	NaN	0.0211	RARB,MAPK13,CRABP2,PRKCZ				68
Fatty Acid β-oxidation I	0.353	NaN	0.0312	SLC27A6,				12
G Protein Signaling Mediated by Tubby	0.353	NaN	0.0312	LCK,				22
ERK/MAPK Signaling	0.359	NaN	0.0215	ELF3,PPP1R3C,PIK3C2G,DUSP2				6
4-1BB Signaling in T Lymphocytes	0.363	NaN	0.0323	MAPK13,				6
B Cell Development	0.363	NaN	0.0323	CD79A,				66
Superpathway of Methionine Degradation	0.363	NaN	0.0323	CTH,				17
Ceramide Signaling	0.369	NaN	0.025	PIK3C2G,PRKCZ				17
IL-8 Signaling	0.371	NaN	0.0219	PLD4,RHOV,PIK3C2G,PRKCZ				7
Pyrimidine Ribonucleotides De Novo Biosynthesis	0.374	NaN	0.0333	AK1,				49
Regulation of IL-2 Expression in Activated and Anergic T Lymphocytes	0.375	NaN	0.0253	CD3G,CD3E				16
Hepatic Fibrosis / Hepatic Stellate Cell Activation	0.375	NaN	0.022	COL16A1,IL1R2,COL17A1,FASLG				25
Signaling by Rho Family GTPases	0.38	NaN	0.0215	ARHGEF5,RHOV,CDH3,PIK3C2G,PRKCZ				10
AMPK Signaling	0.392	NaN	0.0225	AK1,PIK3C2G,MAPK13,ADRB2				7
Role of NFAT in Cardiac Hypertrophy	0.392	NaN	0.0225	PIK3C2G,MAPK13,RCAN2,PRKCZ				7
OX40 Signaling Pathway	0.395	NaN	0.0263	CD3G,CD3E				3
VEGF Family Ligand-Receptor Interactions	0.395	NaN	0.0263	PIK3C2G,PRKCZ				6
Adipogenesis pathway	0.396	NaN	0.0238	FGFR3,CDKN2A,KLF5				14
D-myo-inositol (1,4,5,6)-Tetrakisphosphate Biosynthesis	0.396	NaN	0.0238	EPHX2,PPFIA2,DUSP2				9
D-myo-inositol (3,4,5,6)-tetrakisphosphate Biosynthesis	0.396	NaN	0.0238	EPHX2,PPFIA2,DUSP2				7
Pyrimidine Ribonucleotides Interconversion	0.396	NaN	0.0357	AK1,				2
Acetone Degradation I (to Methylglyoxal)	0.408	NaN	0.037	FAM213B,				2
FLT3 Signaling in Hematopoietic Progenitor Cells	0.409	NaN	0.027	PIK3C2G,MAPK13				2
Leptin Signaling in Obesity	0.409	NaN	0.027	PDE3B,PIK3C2G				2
Ephrin Receptor Signaling	0.415	NaN	0.0231	NGEF,PIK3C2G,CXCL12,EPHA2				2
Prolactin Signaling	0.416	NaN	0.0274	PIK3C2G,PRKCZ				23
STAT3 Pathway	0.416	NaN	0.0274	FGFR3,MAPK13				8
Atherosclerosis Signaling	0.418	NaN	0.0246	PLB1,CXCL12,F3				10
RhoGDI Signaling	0.419	NaN	0.0233	ARHGEF5,RHOV,ARHGAP9,CDH3				9
D-myo-inositol (1,4,5)-Trisphosphate Biosynthesis	0.421	NaN	0.0385	PLD4,				24
Lipid Antigen Presentation by CD1	0.421	NaN	0.0385	CD3E,				26
IL-17 Signaling	0.424	NaN	0.0278	PIK3C2G,MAPK13				38
Allograft Rejection Signaling	0.431	NaN	0.0282	PRF1,FASLG				15
Caveolar-mediated Endocytosis Signaling	0.431	NaN	0.0282	ITGB4,ITGB6				11
IL-3 Signaling	0.431	NaN	0.0282	PIK3C2G,PRKCZ				8
Small Cell Lung Cancer Signaling	0.431	NaN	0.0282	RARB,PIK3C2G				4
IL-17A Signaling in Gastric Cells	0.435	NaN	0.04	MAPK13,				12
Role of JAK family kinases in IL-6-type Cytokine Signaling	0.435	NaN	0.04	MAPK13,				35
HMGB1 Signaling	0.435	NaN	0.0252	RHOV,PIK3C2G,MAPK13				3
P2Y Purigenic Receptor Signaling Pathway	0.435	NaN	0.0252	P2RY11,PIK3C2G,PRKCZ				21
p70S6K Signaling	0.435	NaN	0.0252	PIK3C2G,CD79A,PRKCZ				6
cAMP-mediated signaling	0.436	NaN	0.0228	PDE2A,PDE3B,PTH1R,PDE8B,ADRB2				10
Role of Osteoblasts, Osteoclasts and Chondrocytes in Rheumatoid Arthritis	0.44	NaN	0.0229	IL1R2,WNT10A,PIK3C2G,WNT16,WNT5B				141
PTEN Signaling	0.441	NaN	0.0254	FGFR3,FASLG,PRKCZ				69
Tight Junction Signaling	0.444	NaN	0.024	CLDN5,PVRL1,CLDN7,PRKCZ				36
Growth Hormone Signaling	0.447	NaN	0.029	PIK3C2G,PRKCZ				8
p38 MAPK Signaling	0.447	NaN	0.0256	IL1R2,MAPK13,FASLG				4
IL-22 Signaling	0.449	NaN	0.0417	MAPK13,				4
IL-6 Signaling	0.453	NaN	0.0259	IL1R2,PIK3C2G,MAPK13				18
Type II Diabetes Mellitus Signaling	0.453	NaN	0.0259	PIK3C2G,SLC27A6,PRKCZ				8
IL-10 Signaling	0.455	NaN	0.0294	IL1R2,MAPK13				22
Role of MAPK Signaling in the Pathogenesis of Influenza	0.455	NaN	0.0294	PLB1,MAPK13				11
Systemic Lupus Erythematosus Signaling	0.458	NaN	0.0234	CD3G,LCK,CD3E,PIK3C2G,CD79A				3
CCR3 Signaling in Eosinophils	0.459	NaN	0.0261	PIK3C2G,MAPK13,PRKCZ				187
Erythropoietin Signaling	0.463	NaN	0.0299	PIK3C2G,PRKCZ				18
Differential Regulation of Cytokine Production in Intestinal Epithelial Cells by IL-17A and IL-17F	0.463	NaN	0.0435	CCL4,				13
CD40 Signaling	0.48	NaN	0.0308	PIK3C2G,MAPK13				14
IL-17A Signaling in Airway Cells	0.489	NaN	0.0312	PIK3C2G,MAPK13				4
G-Protein Coupled Receptor Signaling	0.493	NaN	0.0234	PDE2A,PDE3B,PTH1R,PIK3C2G,PDE8B,ADRB2				4
Pyrimidine Deoxyribonucleotides De Novo Biosynthesis I	0.495	NaN	0.0476	AK1,				4
Gαs Signaling	0.498	NaN	0.0275	PTH1R,RYR2,ADRB2				15
phagosome formation	0.498	NaN	0.0275	RHOV,PIK3C2G,PRKCZ				33
Fc Epsilon RI Signaling	0.505	NaN	0.0278	PIK3C2G,MAPK13,PRKCZ				29
Renin-Angiotensin Signaling	0.505	NaN	0.0278	PIK3C2G,MAPK13,PRKCZ				20
Retinoic acid Mediated Apoptosis Signaling	0.517	NaN	0.0328	RARB,CRABP2				5
3-phosphoinositide Biosynthesis	0.519	NaN	0.0261	EPHX2,PIK3C2G,PPFIA2,DUSP2				19
ErbB4 Signaling	0.527	NaN	0.0333	PIK3C2G,PRKCZ				4
Induction of Apoptosis by HIV1	0.527	NaN	0.0333	SLC25A13,FASLG				10
Integrin Signaling	0.53	NaN	0.0251	RHOV,GRB7,PIK3C2G,ITGB4,ITGB6				21
CXCR4 Signaling	0.531	NaN	0.0265	RHOV,PIK3C2G,CXCL12,PRKCZ				31
Granzyme A Signaling	0.531	NaN	0.0526	PRF1,				27
Role of Macrophages, Fibroblasts and Endothelial Cells in Rheumatoid Arthritis	0.538	NaN	0.0237	IL1R2,WNT10A,PIK3C2G,CXCL12,WNT16,WNT5B,PRKCZ				3
Rac Signaling	0.541	NaN	0.0291	MCF2L,PIK3C2G,PRKCZ				3
Cysteine Biosynthesis III (mammalia)	0.551	NaN	0.0556	CTH,				3
Differential Regulation of Cytokine Production in Macrophages and T Helper Cells by IL-17A and IL-17F	0.551	NaN	0.0556	CCL4,				7
Gαq Signaling	0.556	NaN	0.0272	PLD4,RHOV,PIK3C2G,PRKCZ				9
ErbB2-ErbB3 Signaling	0.557	NaN	0.0351	PIK3C2G,ERBB2				83
Glioma Invasiveness Signaling	0.557	NaN	0.0351	RHOV,PIK3C2G				5
Phospholipases	0.557	NaN	0.0351	PLD4,PLB1				17
EGF Signaling	0.568	NaN	0.0357	PIK3C2G,MAPK13				2
Mitochondrial L-carnitine Shuttle Pathway	0.572	NaN	0.0588	SLC27A6,				2
γ-linolenate Biosynthesis II (Animals)	0.572	NaN	0.0588	SLC27A6,				2
Thrombopoietin Signaling	0.579	NaN	0.0364	PIK3C2G,PRKCZ				2
Superpathway of Inositol Phosphate Compounds	0.579	NaN	0.0263	PLD4,EPHX2,PIK3C2G,PPFIA2,DUSP2				2
Thrombin Signaling	0.585	NaN	0.0265	ARHGEF5,RHOV,PIK3C2G,MAPK13,PRKCZ				10
D-myo-inositol-5-phosphate Metabolism	0.588	NaN	0.0282	PLD4,EPHX2,PPFIA2,DUSP2				13
Lymphotoxin β Receptor Signaling	0.59	NaN	0.037	NFKBID,PIK3C2G				16
Nur77 Signaling in T Lymphocytes	0.59	NaN	0.037	CD3G,CD3E				4
Role of IL-17A in Arthritis	0.59	NaN	0.037	PIK3C2G,MAPK13				4
Extrinsic Prothrombin Activation Pathway	0.595	NaN	0.0625	F3,				8
Granzyme B Signaling	0.595	NaN	0.0625	PRF1,				62
Methylglyoxal Degradation III	0.595	NaN	0.0625	FAM213B,				9
Parkinson's Signaling	0.595	NaN	0.0625	MAPK13,				47
IL-2 Signaling	0.602	NaN	0.0377	LCK,PIK3C2G				21
mTOR Signaling	0.602	NaN	0.0269	PLD4,RHOV,PIK3C2G,PRR5,PRKCZ				21
Glioma Signaling	0.605	NaN	0.0316	CDKN2A,PIK3C2G,PRKCZ				13
Mouse Embryonic Stem Cell Pluripotency	0.605	NaN	0.0316	PIK3C2G,MAPK13,ID3				99
Endometrial Cancer Signaling	0.614	NaN	0.0385	PIK3C2G,ERBB2				11
Semaphorin Signaling in Neurons	0.614	NaN	0.0385	RHOV,PLXNB1				15
nNOS Signaling in Skeletal Muscle Cells	0.619	NaN	0.0667	RYR2,				3
Fcγ Receptor-mediated Phagocytosis in Macrophages and Monocytes	0.622	NaN	0.0323	PLD4,PIK3C2G,PRKCZ				3
Glucocorticoid Receptor Signaling	0.63	NaN	0.0255	IL1R2,CD3G,CD3E,PBX1,PIK3C2G,MAPK13,ADRB2				4
Chronic Myeloid Leukemia Signaling	0.631	NaN	0.0326	CDKN2A,MECOM,PIK3C2G				4
NRF2-mediated Oxidative Stress Response	0.645	NaN	0.0279	PIK3C2G,HSPB8,JUND,SOD3,PRKCZ				5
Vitamin-C Transport	0.645	NaN	0.0714	SLC23A1,				14
Cell Cycle: G2/M DNA Damage Checkpoint Regulation	0.651	NaN	0.0408	CDKN2A,PRKCZ				13
Sertoli Cell-Sertoli Cell Junction Signaling	0.651	NaN	0.0281	EPN3,CLDN5,PVRL1,CLDN7,MAPK13				45
IL-12 Signaling and Production in Macrophages	0.652	NaN	0.0301	IL12RB1,PIK3C2G,MAPK13,PRKCZ				20
Insulin Receptor Signaling	0.66	NaN	0.0303	PDE3B,PPP1R3C,PIK3C2G,PRKCZ				30
Neuregulin Signaling	0.668	NaN	0.0341	GRB7,ERBB2,PRKCZ				57
Choline Biosynthesis III	0.674	NaN	0.0769	PLD4,				7
Fatty Acid Activation	0.674	NaN	0.0769	SLC27A6,				65
Hematopoiesis from Pluripotent Stem Cells	0.678	NaN	0.0426	CD3G,CD3E				25
Altered T Cell and B Cell Signaling in Rheumatoid Arthritis	0.687	NaN	0.0349	CD79A,FASLG,TNFRSF17				63
Graft-versus-Host Disease Signaling	0.692	NaN	0.0435	PRF1,FASLG				15
MSP-RON Signaling Pathway	0.692	NaN	0.0435	PIK3C2G,PRKCZ				23
FGF Signaling	0.697	NaN	0.0353	FGFR3,PIK3C2G,MAPK13				34
TR/RXR Activation	0.697	NaN	0.0353	PDE3B,PIK3C2G,RCAN2				9
Endothelin-1 Signaling	0.698	NaN	0.0292	PLD4,PLB1,PIK3C2G,MAPK13,PRKCZ				15
Autoimmune Thyroid Disease Signaling	0.706	NaN	0.0444	PRF1,FASLG				14
Role of Pattern Recognition Receptors in Recognition of Bacteria and Viruses	0.724	NaN	0.0323	IRF7,OAS1,PIK3C2G,PRKCZ				21
Role of RIG1-like Receptors in Antiviral Innate Immunity	0.736	NaN	0.0465	DHX58,IRF7				8
Melanoma Signaling	0.752	NaN	0.0476	CDKN2A,PIK3C2G				5
UVC-Induced MAPK Signaling	0.752	NaN	0.0476	MAPK13,PRKCZ				7
Sperm Motility	0.758	NaN	0.0333	PDE2A,TXK,PLB1,PRKCZ				7
Reelin Signaling in Neurons	0.761	NaN	0.038	ARHGEF5,LCK,PIK3C2G				3
FcγRIIB Signaling in B Lymphocytes	0.768	NaN	0.0488	PIK3C2G,CD79A				24
VDR/RXR Activation	0.773	NaN	0.0385	HOXA10,SEMA3B,PRKCZ				10
B Cell Activating Factor Signaling	0.785	NaN	0.05	MAPK13,TNFRSF17				23
CD28 Signaling in T Helper Cells	0.795	NaN	0.0345	CD3G,LCK,CD3E,PIK3C2G				7
PKCθ Signaling in T Lymphocytes	0.795	NaN	0.0345	CD3G,LCK,CD3E,PIK3C2G				98
Role of Wnt/GSK-3β Signaling in the Pathogenesis of Influenza	0.796	NaN	0.0395	WNT10A,WNT16,WNT5B				20
Pathogenesis of Multiple Sclerosis	0.818	NaN	0.111	CCL4,				4
April Mediated Signaling	0.82	NaN	0.0526	MAPK13,TNFRSF17				4
LPS-stimulated MAPK Signaling	0.833	NaN	0.0411	PIK3C2G,MAPK13,PRKCZ				6
NF-κB Activation by Viruses	0.833	NaN	0.0411	LCK,PIK3C2G,PRKCZ				52
Cdc42 Signaling	0.843	NaN	0.0329	CD3G,FGD3,CD3E,MAPK13,PRKCZ				11
Basal Cell Carcinoma Signaling	0.845	NaN	0.0417	WNT10A,WNT16,WNT5B				5
Role of NANOG in Mammalian Embryonic Stem Cell Pluripotency	0.853	NaN	0.0364	WNT10A,PIK3C2G,WNT16,WNT5B				8
Colorectal Cancer Metastasis Signaling	0.856	NaN	0.0297	RHOV,WNT10A,MMP28,MMP15,PIK3C2G,WNT16,WNT5B				4
Stearate Biosynthesis I (Animals)	0.858	NaN	0.0556	FAM213B,SLC27A6				9
PEDF Signaling	0.858	NaN	0.0423	PIK3C2G,MAPK13,FASLG				27
Sphingosine and Sphingosine-1-phosphate Metabolism	0.865	NaN	0.125	SGPP2,				23
Superoxide Radicals Degradation	0.865	NaN	0.125	SOD3,				11
IL-17A Signaling in Fibroblasts	0.878	NaN	0.0571	NFKBID,MAPK13				14
Pancreatic Adenocarcinoma Signaling	0.895	NaN	0.0377	CDKN2A,PLD4,PIK3C2G,ERBB2				3
HGF Signaling	0.906	NaN	0.0381	CDKN2A,ELF3,PIK3C2G,PRKCZ				3
ILK Signaling	0.915	NaN	0.0324	RHOV,LIMS2,PIK3C2G,ITGB4,ITGB6,DSP				102
Superpathway of Serine and Glycine Biosynthesis I	0.919	NaN	0.143	PSAT1,				38
Inhibition of Angiogenesis by TSP1	0.92	NaN	0.0606	SDC1,MAPK13				2
Angiopoietin Signaling	0.942	NaN	0.0462	ANGPTL1,GRB7,PIK3C2G				2
HIF1α Signaling	0.951	NaN	0.0396	MMP28,MMP15,PIK3C2G,MAPK13				2
Production of Nitric Oxide and Reactive Oxygen Species in Macrophages	0.957	NaN	0.0333	RHOV,PPP1R3C,HOXA10,PIK3C2G,MAPK13,PRKCZ				2
Aryl Hydrocarbon Receptor Signaling	0.961	NaN	0.036	CDKN2A,NFIX,RARB,NFIB,FASLG				2
Paxillin Signaling	0.963	NaN	0.04	PIK3C2G,ITGB4,MAPK13,ITGB6				2
Serotonin and Melatonin Biosynthesis	0.982	NaN	0.167	AANAT,				2
p53 Signaling	0.986	NaN	0.0408	CDKN2A,PIK3C2G,SERPINB5,PIDD1				2
Antioxidant Action of Vitamin C	0.999	NaN	0.0412	PLD4,SLC23A1,PLB1,MAPK13				2
Relaxin Signaling	1	NaN	0.037	PDE2A,PDE3B,PIK3C2G,PDE8B,PRKCZ				2
Role of p14/p19ARF in Tumor Suppression	1.01	NaN	0.069	CDKN2A,PIK3C2G				2
Cardiac β-adrenergic Signaling	1.02	NaN	0.0376	PDE2A,PDE3B,PPP1R3C,RYR2,PDE8B				2
Human Embryonic Stem Cell Pluripotency	1.02	NaN	0.0376	FGFR3,WNT10A,PIK3C2G,WNT16,WNT5B				2
NF-κB Signaling	1.04	NaN	0.0351	FGFR3,IL1R2,LCK,PIK3C2G,PRKCZ,TNFRSF17				2
Ovarian Cancer Signaling	1.04	NaN	0.0382	CDKN2A,WNT10A,PIK3C2G,WNT16,WNT5B				2
Role of NFAT in Regulation of the Immune Response	1.05	NaN	0.0355	CD3G,LCK,CD3E,PIK3C2G,CD79A,RCAN2				2
Ceramide Biosynthesis	1.06	NaN	0.2	DEGS2,				19
Serine Biosynthesis	1.06	NaN	0.2	PSAT1,				17
IL-15 Production	1.07	NaN	0.0741	TXK,PRKCZ				6
Crosstalk between Dendritic Cells and Natural Killer Cells	1.1	NaN	0.0449	PRF1,KLRC4-KLRK1/KLRK1,NCR3,FASLG				6
Virus Entry via Endocytic Pathways	1.1	NaN	0.0449	PIK3C2G,ITGB4,ITGB6,PRKCZ				6
UVB-Induced MAPK Signaling	1.15	NaN	0.0566	PIK3C2G,MAPK13,PRKCZ				20
HIPPO signaling	1.15	NaN	0.0465	WWC1,PPP1R3C,DLG3,PRKCZ				11
NAD Salvage Pathway II	1.16	NaN	0.0833	ACP6,ACPP				4
Tumoricidal Function of Hepatic Natural Killer Cells	1.16	NaN	0.0833	PRF1,FASLG				13
ErbB Signaling	1.16	NaN	0.0471	PIK3C2G,ERBB2,MAPK13,PRKCZ				55
Molecular Mechanisms of Cancer	1.16	NaN	0.0303	CDKN2A,ARHGEF5,RASGRF2,RHOV,WNT10A,PIK3C2G,WNT16,MAPK13,FASLG,WNT5B,PRKCZ				25
Phospholipase C Signaling	1.18	NaN	0.034	PLD4,CD3G,ARHGEF5,LCK,RHOV,CD3E,CD79A,PRKCZ				11
Tec Kinase Signaling	1.18	NaN	0.0385	LCK,RHOV,TXK,PIK3C2G,FASLG,PRKCZ				9
Ephrin A Signaling	1.25	NaN	0.0625	NGEF,PIK3C2G,EPHA2				8
Primary Immunodeficiency Signaling	1.25	NaN	0.0625	LCK,CD3E,CD79A				46
Axonal Guidance Signaling	1.27	NaN	0.03	SEMA3G,NGEF,CXCL12,PIK3C2G,WNT16,PRKCZ,SRGAP3,WNT10A,PLXNB1,SEMA3B,ERBB2,EPHA2,WNT5B				7
Corticotropin Releasing Hormone Signaling	1.28	NaN	0.045	IVL,JUND,MAPK13,FASLG,PRKCZ				7
Regulation of the Epithelial-Mesenchymal Transition Pathway	1.29	NaN	0.038	FGFR3,WNT10A,ESRP2,PIK3C2G,WNT16,PARD6G,WNT5B				17
Glioblastoma Multiforme Signaling	1.3	NaN	0.0411	CDKN2A,RHOV,WNT10A,PIK3C2G,WNT16,WNT5B				18
Role of Tissue Factor in Cancer	1.3	NaN	0.0455	PDIA2,LCK,PIK3C2G,MAPK13,F3				8
Type I Diabetes Mellitus Signaling	1.33	NaN	0.0463	CD3G,PRF1,CD3E,MAPK13,FASLG				4
iCOS-iCOSL Signaling in T Helper Cells	1.36	NaN	0.0472	CD3G,LCK,CD3E,PIK3C2G,TRAT1				3
Chemokine Signaling	1.42	NaN	0.0571	CCL4,PIK3C2G,CXCL12,MAPK13				3
Cysteine Biosynthesis/Homocysteine Degradation	1.44	NaN	0.5	CTH,				15
Macropinocytosis Signaling	1.45	NaN	0.0588	PIK3C2G,ITGB4,ITGB6,PRKCZ				12
Nitric Oxide Signaling in the Cardiovascular System	1.46	NaN	0.0505	PDE2A,PDE3B,RYR2,PIK3C2G,PRKCZ				12
Adenosine Nucleotides Degradation II	1.48	NaN	0.125	XDH,ACPP				22
IL-15 Signaling	1.5	NaN	0.0606	LCK,PIK3C2G,MAPK13,FASLG				24
T Cell Receptor Signaling	1.5	NaN	0.0515	CD3G,LCK,TXK,CD3E,PIK3C2G				10
Inhibition of Matrix Metalloproteases	1.5	NaN	0.0789	SDC1,MMP28,MMP15				4
Non-Small Cell Lung Cancer Signaling	1.52	NaN	0.0615	CDKN2A,RARB,PIK3C2G,ERBB2				6
Activation of IRF by Cytosolic Pattern Recognition Receptors	1.58	NaN	0.0645	DHX58,IRF7,ZBP1,ISG15				16
Urate Biosynthesis/Inosine 5'-phosphate Degradation	1.59	NaN	0.143	XDH,ACPP				11
tRNA Splicing	1.6	NaN	0.0857	PDE2A,PDE3B,PDE8B				5
Calcium-induced T Lymphocyte Apoptosis	1.61	NaN	0.0656	CD3G,LCK,CD3E,PRKCZ				37
Gustation Pathway	1.64	NaN	0.0496	PDE2A,PDE3B,P2RY11,P2RX5,PDE8B,P2RX7				3
Agranulocyte Adhesion and Diapedesis	1.65	NaN	0.0423	CCL4,CLDN5,MMP28,MMP15,CXCL12,CLDN7,CXCL17,CX3CL1				3
Bladder Cancer Signaling	1.68	NaN	0.0575	FGFR3,CDKN2A,MMP28,MMP15,ERBB2				3
Myc Mediated Apoptosis Signaling	1.68	NaN	0.069	CDKN2A,PIK3C2G,FASLG,PRKCZ				12
NAD Phosphorylation and Dephosphorylation	1.72	NaN	0.167	ACP6,ACPP				8
L-cysteine Degradation II	1.74	NaN	1	CTH,				4
Natural Killer Cell Signaling	1.84	NaN	0.055	LCK,KLRC4-KLRK1/KLRK1,SH2D1A,PIK3C2G,NCR3,PRKCZ				14
Wnt/β-catenin Signaling	1.91	NaN	0.0473	CDKN2A,SOX4,SOX17,WNT10A,CDH3,RARB,WNT16,WNT5B				15
CTLA4 Signaling in Cytotoxic T Lymphocytes	2.27	NaN	0.0682	CD3G,LCK,AP1M2,CD3E,PIK3C2G,TRAT1				8
Purine Nucleotides Degradation II (Aerobic)	2.33	NaN	0.158	GDA,XDH,ACPP				7
Interferon Signaling	2.4	NaN	0.111	IFIT1,OAS1,MX1,ISG15				12
Leukocyte Extravasation Signaling	2.46	NaN	0.0505	CLDN5,TXK,ARHGAP9,MMP28,MMP15,PIK3C2G,CXCL12,CLDN7,MAPK13,PRKCZ				38
HER-2 Signaling in Breast Cancer	2.59	NaN	0.0789	PIK3C2G,PARD6G,ERBB2,ITGB4,ITGB6,PRKCZ				16
Cytotoxic T Lymphocyte-mediated Apoptosis of Target Cells	2.59	NaN	0.125	CD3G,PRF1,CD3E,FASLG				8
CCR5 Signaling in Macrophages	2.8	NaN	0.087	CD3G,CCL4,CD3E,MAPK13,FASLG,PRKCZ				21
Granulocyte Adhesion and Diapedesis	2.82	NaN	0.0565	IL1R2,SDC1,CCL4,CLDN5,MMP28,MMP15,CXCL12,CLDN7,CXCL17,CX3CL1				14
Guanosine Nucleotides Degradation III	2.83	NaN	0.231	GDA,XDH,ACPP				2
PCP pathway	3.01	NaN	0.0952	CELSR1,SDC1,WNT10A,WNT16,JUND,WNT5B				2
Upstream Regulators for My Projects->KVJ_LMCB->CTVT Slowburners upregulated annotated for IPA - 2015-10-26 11:24 AM								2
Analysis	ID	Upstream Regulator	Molecule Type	Predicted Activation State	Activation z-score		Bias-corrected z-score	2
CTVT Slowburners upregulated annotated for IPA - 2015-10-26 11:24 AM		TCR	complex					2
CTVT Slowburners upregulated annotated for IPA - 2015-10-26 11:24 AM		MAPK1	kinase					2
CTVT Slowburners upregulated annotated for IPA - 2015-10-26 11:24 AM		SMARCA4	transcription regulator					2
CTVT Slowburners upregulated annotated for IPA - 2015-10-26 11:24 AM		IL10RA	transmembrane receptor					2
CTVT Slowburners upregulated annotated for IPA - 2015-10-26 11:24 AM		IgG	complex					2
CTVT Slowburners upregulated annotated for IPA - 2015-10-26 11:24 AM		DNASE2	enzyme					2
CTVT Slowburners upregulated annotated for IPA - 2015-10-26 11:24 AM		CBX5	transcription regulator					2
CTVT Slowburners upregulated annotated for IPA - 2015-10-26 11:24 AM		STAT5A	transcription regulator					2
CTVT Slowburners upregulated annotated for IPA - 2015-10-26 11:24 AM		UBA7	enzyme					2
CTVT Slowburners upregulated annotated for IPA - 2015-10-26 11:24 AM		KLF4	transcription regulator					2
CTVT Slowburners upregulated annotated for IPA - 2015-10-26 11:24 AM		TLR3	transmembrane receptor					2
CTVT Slowburners upregulated annotated for IPA - 2015-10-26 11:24 AM		IL12 (complex)	complex					2
CTVT Slowburners upregulated annotated for IPA - 2015-10-26 11:24 AM		IRF3	transcription regulator					2
CTVT Slowburners upregulated annotated for IPA - 2015-10-26 11:24 AM		AHR	ligand-dependent nuclear receptor					2
CTVT Slowburners upregulated annotated for IPA - 2015-10-26 11:24 AM		FOS	transcription regulator					2
CTVT Slowburners upregulated annotated for IPA - 2015-10-26 11:24 AM		CD4	transmembrane receptor					2
CTVT Slowburners upregulated annotated for IPA - 2015-10-26 11:24 AM		PRL	cytokine					2
CTVT Slowburners upregulated annotated for IPA - 2015-10-26 11:24 AM		Sos	group					2
CTVT Slowburners upregulated annotated for IPA - 2015-10-26 11:24 AM		ERN1	kinase					2
CTVT Slowburners upregulated annotated for IPA - 2015-10-26 11:24 AM		NCR3	transmembrane receptor					5
CTVT Slowburners upregulated annotated for IPA - 2015-10-26 11:24 AM		U1 snRNP	complex					19
CTVT Slowburners upregulated annotated for IPA - 2015-10-26 11:24 AM		TP63	transcription regulator					120
CTVT Slowburners upregulated annotated for IPA - 2015-10-26 11:24 AM		USP18	peptidase					7
CTVT Slowburners upregulated annotated for IPA - 2015-10-26 11:24 AM		TP53	transcription regulator					4
CTVT Slowburners upregulated annotated for IPA - 2015-10-26 11:24 AM		ERBB2	kinase					4
CTVT Slowburners upregulated annotated for IPA - 2015-10-26 11:24 AM		ACKR2	g-protein coupled receptor					28
CTVT Slowburners upregulated annotated for IPA - 2015-10-26 11:24 AM		ESR1	ligand-dependent nuclear receptor					12
CTVT Slowburners upregulated annotated for IPA - 2015-10-26 11:24 AM		KIAA1524	other					117
CTVT Slowburners upregulated annotated for IPA - 2015-10-26 11:24 AM		IFNL1	cytokine					3
CTVT Slowburners upregulated annotated for IPA - 2015-10-26 11:24 AM		DICER1	enzyme					3
CTVT Slowburners upregulated annotated for IPA - 2015-10-26 11:24 AM		ZEB1	transcription regulator					3
CTVT Slowburners upregulated annotated for IPA - 2015-10-26 11:24 AM		KMT2A	transcription regulator					6
CTVT Slowburners upregulated annotated for IPA - 2015-10-26 11:24 AM		TGFB1	growth factor					5
CTVT Slowburners upregulated annotated for IPA - 2015-10-26 11:24 AM		IFNA2	cytokine					17
CTVT Slowburners upregulated annotated for IPA - 2015-10-26 11:24 AM		PTPRC	phosphatase					36
CTVT Slowburners upregulated annotated for IPA - 2015-10-26 11:24 AM		CBFB	transcription regulator					35
CTVT Slowburners upregulated annotated for IPA - 2015-10-26 11:24 AM		IKBKG	kinase					10
CTVT Slowburners upregulated annotated for IPA - 2015-10-26 11:24 AM		IFNA1/IFNA13	cytokine					17
CTVT Slowburners upregulated annotated for IPA - 2015-10-26 11:24 AM		DDX54	transcription regulator					6
CTVT Slowburners upregulated annotated for IPA - 2015-10-26 11:24 AM		IFNG	cytokine					6
CTVT Slowburners upregulated annotated for IPA - 2015-10-26 11:24 AM		STAT1	transcription regulator					8
CTVT Slowburners upregulated annotated for IPA - 2015-10-26 11:24 AM		MAVS	other					3
CTVT Slowburners upregulated annotated for IPA - 2015-10-26 11:24 AM		KDM2B	other					3
CTVT Slowburners upregulated annotated for IPA - 2015-10-26 11:24 AM		CEBPA	transcription regulator					3
CTVT Slowburners upregulated annotated for IPA - 2015-10-26 11:24 AM		COMMD3-BMI1	transcription regulator					3
CTVT Slowburners upregulated annotated for IPA - 2015-10-26 11:24 AM		IFIH1	enzyme					3
CTVT Slowburners upregulated annotated for IPA - 2015-10-26 11:24 AM		TCF7	transcription regulator					3
CTVT Slowburners upregulated annotated for IPA - 2015-10-26 11:24 AM		SPRY1	other					6
CTVT Slowburners upregulated annotated for IPA - 2015-10-26 11:24 AM		CD44	enzyme					13
CTVT Slowburners upregulated annotated for IPA - 2015-10-26 11:24 AM		TLR9	transmembrane receptor					9
CTVT Slowburners upregulated annotated for IPA - 2015-10-26 11:24 AM		CREBBP	transcription regulator					20
CTVT Slowburners upregulated annotated for IPA - 2015-10-26 11:24 AM		DNMT3B	enzyme					43
CTVT Slowburners upregulated annotated for IPA - 2015-10-26 11:24 AM		RNF2	transcription regulator					5
CTVT Slowburners upregulated annotated for IPA - 2015-10-26 11:24 AM		CTNNB1	transcription regulator					5
CTVT Slowburners upregulated annotated for IPA - 2015-10-26 11:24 AM		Ifna4	other					25
CTVT Slowburners upregulated annotated for IPA - 2015-10-26 11:24 AM		LEO1	other					25
CTVT Slowburners upregulated annotated for IPA - 2015-10-26 11:24 AM		ULBP2	transmembrane receptor					7
CTVT Slowburners upregulated annotated for IPA - 2015-10-26 11:24 AM		BTK	kinase					12
CTVT Slowburners upregulated annotated for IPA - 2015-10-26 11:24 AM		CCR5	g-protein coupled receptor					12
CTVT Slowburners upregulated annotated for IPA - 2015-10-26 11:24 AM		CNOT7	transcription regulator					15
CTVT Slowburners upregulated annotated for IPA - 2015-10-26 11:24 AM		IRF7	transcription regulator					11
CTVT Slowburners upregulated annotated for IPA - 2015-10-26 11:24 AM		SOX2	transcription regulator					13
CTVT Slowburners upregulated annotated for IPA - 2015-10-26 11:24 AM		CCND1	transcription regulator					6
CTVT Slowburners upregulated annotated for IPA - 2015-10-26 11:24 AM		POU5F1	transcription regulator					10
CTVT Slowburners upregulated annotated for IPA - 2015-10-26 11:24 AM		IL18	cytokine					16
CTVT Slowburners upregulated annotated for IPA - 2015-10-26 11:24 AM		IFNB1	cytokine					5
CTVT Slowburners upregulated annotated for IPA - 2015-10-26 11:24 AM		CDX2	transcription regulator					5
CTVT Slowburners upregulated annotated for IPA - 2015-10-26 11:24 AM		TLR7	transmembrane receptor					3
CTVT Slowburners upregulated annotated for IPA - 2015-10-26 11:24 AM		Histone h3	group					3
CTVT Slowburners upregulated annotated for IPA - 2015-10-26 11:24 AM		ITK	kinase					3
CTVT Slowburners upregulated annotated for IPA - 2015-10-26 11:24 AM		CUX1	transcription regulator					3
CTVT Slowburners upregulated annotated for IPA - 2015-10-26 11:24 AM		KLRD1	transmembrane receptor					3
CTVT Slowburners upregulated annotated for IPA - 2015-10-26 11:24 AM		ZEB2	transcription regulator					3
CTVT Slowburners upregulated annotated for IPA - 2015-10-26 11:24 AM		SOCS1	other					3
CTVT Slowburners upregulated annotated for IPA - 2015-10-26 11:24 AM		EBF1	transcription regulator					2
CTVT Slowburners upregulated annotated for IPA - 2015-10-26 11:24 AM		P38 MAPK	group					2
CTVT Slowburners upregulated annotated for IPA - 2015-10-26 11:24 AM		TAF4	transcription regulator					2
CTVT Slowburners upregulated annotated for IPA - 2015-10-26 11:24 AM		ETV5	transcription regulator					2
CTVT Slowburners upregulated annotated for IPA - 2015-10-26 11:24 AM		HSPA9	other					2
CTVT Slowburners upregulated annotated for IPA - 2015-10-26 11:24 AM		IFNAR2	transmembrane receptor					2
CTVT Slowburners upregulated annotated for IPA - 2015-10-26 11:24 AM		FGF2	growth factor					2
CTVT Slowburners upregulated annotated for IPA - 2015-10-26 11:24 AM		DNMT1	enzyme					2
CTVT Slowburners upregulated annotated for IPA - 2015-10-26 11:24 AM		LTBR	transmembrane receptor					2
CTVT Slowburners upregulated annotated for IPA - 2015-10-26 11:24 AM		ISG15	other					2
CTVT Slowburners upregulated annotated for IPA - 2015-10-26 11:24 AM		SAFB	other					2
CTVT Slowburners upregulated annotated for IPA - 2015-10-26 11:24 AM		TRAT1	kinase					2
CTVT Slowburners upregulated annotated for IPA - 2015-10-26 11:24 AM		MTA1	transcription regulator					2
CTVT Slowburners upregulated annotated for IPA - 2015-10-26 11:24 AM		IRF5	transcription regulator					10
CTVT Slowburners upregulated annotated for IPA - 2015-10-26 11:24 AM		CYP1A1	enzyme					23
CTVT Slowburners upregulated annotated for IPA - 2015-10-26 11:24 AM		STAT2	transcription regulator					30
CTVT Slowburners upregulated annotated for IPA - 2015-10-26 11:24 AM		TNF	cytokine					4
CTVT Slowburners upregulated annotated for IPA - 2015-10-26 11:24 AM		SPRY2	other					5
CTVT Slowburners upregulated annotated for IPA - 2015-10-26 11:24 AM		MB21D1	other					5
CTVT Slowburners upregulated annotated for IPA - 2015-10-26 11:24 AM		PHC2	other					111
CTVT Slowburners upregulated annotated for IPA - 2015-10-26 11:24 AM		PAX5	transcription regulator					7
CTVT Slowburners upregulated annotated for IPA - 2015-10-26 11:24 AM		NFkB (complex)	complex					6
CTVT Slowburners upregulated annotated for IPA - 2015-10-26 11:24 AM		KCNE3	ion channel					17
CTVT Slowburners upregulated annotated for IPA - 2015-10-26 11:24 AM		estrogen receptor	group					10
CTVT Slowburners upregulated annotated for IPA - 2015-10-26 11:24 AM		IFNLR1	transmembrane receptor					4
CTVT Slowburners upregulated annotated for IPA - 2015-10-26 11:24 AM		EZH2	transcription regulator					6
CTVT Slowburners upregulated annotated for IPA - 2015-10-26 11:24 AM		ZNF217	transcription regulator					13
CTVT Slowburners upregulated annotated for IPA - 2015-10-26 11:24 AM		MEN1	transcription regulator					3
CTVT Slowburners upregulated annotated for IPA - 2015-10-26 11:24 AM		SASH1	other					3
CTVT Slowburners upregulated annotated for IPA - 2015-10-26 11:24 AM		SOX1	transcription regulator					3
CTVT Slowburners upregulated annotated for IPA - 2015-10-26 11:24 AM		NOS2	enzyme					3
CTVT Slowburners upregulated annotated for IPA - 2015-10-26 11:24 AM		DDX58	enzyme					3
CTVT Slowburners upregulated annotated for IPA - 2015-10-26 11:24 AM		CD28	transmembrane receptor					8
CTVT Slowburners upregulated annotated for IPA - 2015-10-26 11:24 AM		WNT1	cytokine					6
CTVT Slowburners upregulated annotated for IPA - 2015-10-26 11:24 AM		GPC1	transmembrane receptor					6
CTVT Slowburners upregulated annotated for IPA - 2015-10-26 11:24 AM		NCR1	transmembrane receptor					33
CTVT Slowburners upregulated annotated for IPA - 2015-10-26 11:24 AM		PBRM1	other					11
CTVT Slowburners upregulated annotated for IPA - 2015-10-26 11:24 AM		SOX3	transcription regulator					8
CTVT Slowburners upregulated annotated for IPA - 2015-10-26 11:24 AM		HNF4A	transcription regulator					14
CTVT Slowburners upregulated annotated for IPA - 2015-10-26 11:24 AM		NFATC2	transcription regulator					4
CTVT Slowburners upregulated annotated for IPA - 2015-10-26 11:24 AM		PAF1	other					4
CTVT Slowburners upregulated annotated for IPA - 2015-10-26 11:24 AM		MYC	transcription regulator					4
CTVT Slowburners upregulated annotated for IPA - 2015-10-26 11:24 AM		ITGB1	transmembrane receptor					4
CTVT Slowburners upregulated annotated for IPA - 2015-10-26 11:24 AM		HNRNPA2B1	other					20
CTVT Slowburners upregulated annotated for IPA - 2015-10-26 11:24 AM		PRKAA1	kinase					31
CTVT Slowburners upregulated annotated for IPA - 2015-10-26 11:24 AM		CD3	complex					12
CTVT Slowburners upregulated annotated for IPA - 2015-10-26 11:24 AM		F7	peptidase					26
CTVT Slowburners upregulated annotated for IPA - 2015-10-26 11:24 AM		GMNN	transcription regulator					5
CTVT Slowburners upregulated annotated for IPA - 2015-10-26 11:24 AM		HTR2B	g-protein coupled receptor					9
CTVT Slowburners upregulated annotated for IPA - 2015-10-26 11:24 AM		IL17D	other					3
CTVT Slowburners upregulated annotated for IPA - 2015-10-26 11:24 AM		NEK7	kinase					3
CTVT Slowburners upregulated annotated for IPA - 2015-10-26 11:24 AM		RNF20	enzyme					3
CTVT Slowburners upregulated annotated for IPA - 2015-10-26 11:24 AM		RNF216	other					3
CTVT Slowburners upregulated annotated for IPA - 2015-10-26 11:24 AM		SUV39H1	enzyme					3
CTVT Slowburners upregulated annotated for IPA - 2015-10-26 11:24 AM		MAP2K1	kinase					3
CTVT Slowburners upregulated annotated for IPA - 2015-10-26 11:24 AM		IL4	cytokine					6
CTVT Slowburners upregulated annotated for IPA - 2015-10-26 11:24 AM		FANCC	other					6
CTVT Slowburners upregulated annotated for IPA - 2015-10-26 11:24 AM		GATA4	transcription regulator					7
CTVT Slowburners upregulated annotated for IPA - 2015-10-26 11:24 AM		DPY30	other					4
CTVT Slowburners upregulated annotated for IPA - 2015-10-26 11:24 AM		PIK3R1	kinase					24
CTVT Slowburners upregulated annotated for IPA - 2015-10-26 11:24 AM		IL1RN	cytokine					2
CTVT Slowburners upregulated annotated for IPA - 2015-10-26 11:24 AM		TCF3	transcription regulator					2
CTVT Slowburners upregulated annotated for IPA - 2015-10-26 11:24 AM		CHADL	other					2
CTVT Slowburners upregulated annotated for IPA - 2015-10-26 11:24 AM		Ifnar	group					2
CTVT Slowburners upregulated annotated for IPA - 2015-10-26 11:24 AM		SELPLG	other					2
CTVT Slowburners upregulated annotated for IPA - 2015-10-26 11:24 AM		SBDS	other
CTVT Slowburners upregulated annotated for IPA - 2015-10-26 11:24 AM		PGR	ligand-dependent nuclear receptor
CTVT Slowburners upregulated annotated for IPA - 2015-10-26 11:24 AM		ELF3	transcription regulator
CTVT Slowburners upregulated annotated for IPA - 2015-10-26 11:24 AM		PIK3R2	kinase
CTVT Slowburners upregulated annotated for IPA - 2015-10-26 11:24 AM		ZBP1	other
CTVT Slowburners upregulated annotated for IPA - 2015-10-26 11:24 AM		SMARCB1	transcription regulator
CTVT Slowburners upregulated annotated for IPA - 2015-10-26 11:24 AM		CDKN2A	transcription regulator
CTVT Slowburners upregulated annotated for IPA - 2015-10-26 11:24 AM		RNA polymerase II	complex
CTVT Slowburners upregulated annotated for IPA - 2015-10-26 11:24 AM		ID2	transcription regulator
CTVT Slowburners upregulated annotated for IPA - 2015-10-26 11:24 AM		TREM1	transmembrane receptor
CTVT Slowburners upregulated annotated for IPA - 2015-10-26 11:24 AM		Histone h4	group
CTVT Slowburners upregulated annotated for IPA - 2015-10-26 11:24 AM		PRKAA2	kinase
CTVT Slowburners upregulated annotated for IPA - 2015-10-26 11:24 AM		BMI1	transcription regulator
CTVT Slowburners upregulated annotated for IPA - 2015-10-26 11:24 AM		JUND	transcription regulator
CTVT Slowburners upregulated annotated for IPA - 2015-10-26 11:24 AM		PIM1	kinase
CTVT Slowburners upregulated annotated for IPA - 2015-10-26 11:24 AM		TBP	transcription regulator
CTVT Slowburners upregulated annotated for IPA - 2015-10-26 11:24 AM		Ctbp	group
CTVT Slowburners upregulated annotated for IPA - 2015-10-26 11:24 AM		HOTAIR	other
CTVT Slowburners upregulated annotated for IPA - 2015-10-26 11:24 AM		IFNA4	cytokine
CTVT Slowburners upregulated annotated for IPA - 2015-10-26 11:24 AM		37694	group
CTVT Slowburners upregulated annotated for IPA - 2015-10-26 11:24 AM		ACPP	phosphatase
CTVT Slowburners upregulated annotated for IPA - 2015-10-26 11:24 AM		AMPH	other
CTVT Slowburners upregulated annotated for IPA - 2015-10-26 11:24 AM		CACNG8	ion channel
CTVT Slowburners upregulated annotated for IPA - 2015-10-26 11:24 AM		CD8	complex
CTVT Slowburners upregulated annotated for IPA - 2015-10-26 11:24 AM		EEF2K	kinase
CTVT Slowburners upregulated annotated for IPA - 2015-10-26 11:24 AM		EFNA1	other
CTVT Slowburners upregulated annotated for IPA - 2015-10-26 11:24 AM		EIF4B	translation regulator
CTVT Slowburners upregulated annotated for IPA - 2015-10-26 11:24 AM		FDPS	enzyme
CTVT Slowburners upregulated annotated for IPA - 2015-10-26 11:24 AM		FOXL1	transcription regulator
CTVT Slowburners upregulated annotated for IPA - 2015-10-26 11:24 AM		GDF1	growth factor
CTVT Slowburners upregulated annotated for IPA - 2015-10-26 11:24 AM		IFNA10	cytokine
CTVT Slowburners upregulated annotated for IPA - 2015-10-26 11:24 AM		IFNA14	cytokine
CTVT Slowburners upregulated annotated for IPA - 2015-10-26 11:24 AM		IFNA21	cytokine
CTVT Slowburners upregulated annotated for IPA - 2015-10-26 11:24 AM		IFNA5	cytokine
CTVT Slowburners upregulated annotated for IPA - 2015-10-26 11:24 AM		IFNA6	cytokine
CTVT Slowburners upregulated annotated for IPA - 2015-10-26 11:24 AM		IFNA7	cytokine
CTVT Slowburners upregulated annotated for IPA - 2015-10-26 11:24 AM		JAM2	other
CTVT Slowburners upregulated annotated for IPA - 2015-10-26 11:24 AM		KRT18	other
CTVT Slowburners upregulated annotated for IPA - 2015-10-26 11:24 AM		LGALS8	other
CTVT Slowburners upregulated annotated for IPA - 2015-10-26 11:24 AM		MAP4K1	kinase
CTVT Slowburners upregulated annotated for IPA - 2015-10-26 11:24 AM		MED17	transcription regulator
CTVT Slowburners upregulated annotated for IPA - 2015-10-26 11:24 AM		MICA	other
CTVT Slowburners upregulated annotated for IPA - 2015-10-26 11:24 AM		MRGPRX2	g-protein coupled receptor
CTVT Slowburners upregulated annotated for IPA - 2015-10-26 11:24 AM		PA2G4	transcription regulator
CTVT Slowburners upregulated annotated for IPA - 2015-10-26 11:24 AM		PARP14	other
CTVT Slowburners upregulated annotated for IPA - 2015-10-26 11:24 AM		PRB1/PRB2	other
CTVT Slowburners upregulated annotated for IPA - 2015-10-26 11:24 AM		PUS1	enzyme
CTVT Slowburners upregulated annotated for IPA - 2015-10-26 11:24 AM		RAET1E	other
CTVT Slowburners upregulated annotated for IPA - 2015-10-26 11:24 AM		REM2	enzyme
CTVT Slowburners upregulated annotated for IPA - 2015-10-26 11:24 AM		SLA	other
CTVT Slowburners upregulated annotated for IPA - 2015-10-26 11:24 AM		SPRY4	other
CTVT Slowburners upregulated annotated for IPA - 2015-10-26 11:24 AM		TRIM16	transcription regulator
CTVT Slowburners upregulated annotated for IPA - 2015-10-26 11:24 AM		ZBTB48	transcription regulator
CTVT Slowburners upregulated annotated for IPA - 2015-10-26 11:24 AM		SPDEF	transcription regulator
CTVT Slowburners upregulated annotated for IPA - 2015-10-26 11:24 AM		IFN type 1	group
CTVT Slowburners upregulated annotated for IPA - 2015-10-26 11:24 AM		ITPR1	ion channel
CTVT Slowburners upregulated annotated for IPA - 2015-10-26 11:24 AM		PAK1	kinase
CTVT Slowburners upregulated annotated for IPA - 2015-10-26 11:24 AM		RUNX1	transcription regulator
CTVT Slowburners upregulated annotated for IPA - 2015-10-26 11:24 AM		TMEM173	other
CTVT Slowburners upregulated annotated for IPA - 2015-10-26 11:24 AM		TLR4	transmembrane receptor
CTVT Slowburners upregulated annotated for IPA - 2015-10-26 11:24 AM		Creb	group
CTVT Slowburners upregulated annotated for IPA - 2015-10-26 11:24 AM		PPIF	enzyme
CTVT Slowburners upregulated annotated for IPA - 2015-10-26 11:24 AM		EP300	transcription regulator
CTVT Slowburners upregulated annotated for IPA - 2015-10-26 11:24 AM		RELA	transcription regulator
CTVT Slowburners upregulated annotated for IPA - 2015-10-26 11:24 AM		WHSC1	enzyme
CTVT Slowburners upregulated annotated for IPA - 2015-10-26 11:24 AM		TRIM24	transcription regulator
CTVT Slowburners upregulated annotated for IPA - 2015-10-26 11:24 AM		POU2F2	transcription regulator
CTVT Slowburners upregulated annotated for IPA - 2015-10-26 11:24 AM		RAG1	enzyme
CTVT Slowburners upregulated annotated for IPA - 2015-10-26 11:24 AM		CHUK	kinase
CTVT Slowburners upregulated annotated for IPA - 2015-10-26 11:24 AM		ACKR3	g-protein coupled receptor
CTVT Slowburners upregulated annotated for IPA - 2015-10-26 11:24 AM		KLRC4-KLRK1/KLRK1	transmembrane receptor
CTVT Slowburners upregulated annotated for IPA - 2015-10-26 11:24 AM		mir-135	microrna
CTVT Slowburners upregulated annotated for IPA - 2015-10-26 11:24 AM		SOCS3	phosphatase
CTVT Slowburners upregulated annotated for IPA - 2015-10-26 11:24 AM		SOX7	transcription regulator
CTVT Slowburners upregulated annotated for IPA - 2015-10-26 11:24 AM		IKZF1	transcription regulator
CTVT Slowburners upregulated annotated for IPA - 2015-10-26 11:24 AM		DOCK8	other
CTVT Slowburners upregulated annotated for IPA - 2015-10-26 11:24 AM		FKBP4	enzyme
CTVT Slowburners upregulated annotated for IPA - 2015-10-26 11:24 AM		Tcf7	transcription regulator
CTVT Slowburners upregulated annotated for IPA - 2015-10-26 11:24 AM		IRF2	transcription regulator
CTVT Slowburners upregulated annotated for IPA - 2015-10-26 11:24 AM		IL5	cytokine
CTVT Slowburners upregulated annotated for IPA - 2015-10-26 11:24 AM		EHF	transcription regulator
CTVT Slowburners upregulated annotated for IPA - 2015-10-26 11:24 AM		TBK1	kinase
CTVT Slowburners upregulated annotated for IPA - 2015-10-26 11:24 AM		BRD2	kinase
CTVT Slowburners upregulated annotated for IPA - 2015-10-26 11:24 AM		LMNB1	other
CTVT Slowburners upregulated annotated for IPA - 2015-10-26 11:24 AM		NCOA3	transcription regulator
CTVT Slowburners upregulated annotated for IPA - 2015-10-26 11:24 AM		RCE1	peptidase
CTVT Slowburners upregulated annotated for IPA - 2015-10-26 11:24 AM		TGM2	enzyme
CTVT Slowburners upregulated annotated for IPA - 2015-10-26 11:24 AM		FZD9	g-protein coupled receptor
CTVT Slowburners upregulated annotated for IPA - 2015-10-26 11:24 AM		LRP6	transmembrane receptor
CTVT Slowburners upregulated annotated for IPA - 2015-10-26 11:24 AM		LYL1	transcription regulator
CTVT Slowburners upregulated annotated for IPA - 2015-10-26 11:24 AM		MSR1	transmembrane receptor
CTVT Slowburners upregulated annotated for IPA - 2015-10-26 11:24 AM		PRMT5	enzyme
CTVT Slowburners upregulated annotated for IPA - 2015-10-26 11:24 AM		Smad2/3	group
CTVT Slowburners upregulated annotated for IPA - 2015-10-26 11:24 AM		TRIB3	kinase
CTVT Slowburners upregulated annotated for IPA - 2015-10-26 11:24 AM		Interferon alpha	group
CTVT Slowburners upregulated annotated for IPA - 2015-10-26 11:24 AM		MGEA5	enzyme
CTVT Slowburners upregulated annotated for IPA - 2015-10-26 11:24 AM		AGER	transmembrane receptor
CTVT Slowburners upregulated annotated for IPA - 2015-10-26 11:24 AM		ASB2	transcription regulator
CTVT Slowburners upregulated annotated for IPA - 2015-10-26 11:24 AM		ASXL1	transcription regulator
CTVT Slowburners upregulated annotated for IPA - 2015-10-26 11:24 AM		BTG3	other
CTVT Slowburners upregulated annotated for IPA - 2015-10-26 11:24 AM		FKBP1B	enzyme
CTVT Slowburners upregulated annotated for IPA - 2015-10-26 11:24 AM		GFRA1	transmembrane receptor
CTVT Slowburners upregulated annotated for IPA - 2015-10-26 11:24 AM		HOXB4	transcription regulator
CTVT Slowburners upregulated annotated for IPA - 2015-10-26 11:24 AM		HOXD4	transcription regulator
CTVT Slowburners upregulated annotated for IPA - 2015-10-26 11:24 AM		IFNA16	cytokine
CTVT Slowburners upregulated annotated for IPA - 2015-10-26 11:24 AM		IFNA17	cytokine
CTVT Slowburners upregulated annotated for IPA - 2015-10-26 11:24 AM		IFNA8	cytokine
CTVT Slowburners upregulated annotated for IPA - 2015-10-26 11:24 AM		KMT2B	transcription regulator
CTVT Slowburners upregulated annotated for IPA - 2015-10-26 11:24 AM		KMT2C	transcription regulator
CTVT Slowburners upregulated annotated for IPA - 2015-10-26 11:24 AM		LIN9	other
CTVT Slowburners upregulated annotated for IPA - 2015-10-26 11:24 AM		MLST8	other
CTVT Slowburners upregulated annotated for IPA - 2015-10-26 11:24 AM		PLCD4	enzyme
CTVT Slowburners upregulated annotated for IPA - 2015-10-26 11:24 AM		POLDIP3	other
CTVT Slowburners upregulated annotated for IPA - 2015-10-26 11:24 AM		PSMB1	peptidase
CTVT Slowburners upregulated annotated for IPA - 2015-10-26 11:24 AM		S100A11	other
CTVT Slowburners upregulated annotated for IPA - 2015-10-26 11:24 AM		S100A2	other
CTVT Slowburners upregulated annotated for IPA - 2015-10-26 11:24 AM		SH2B3	other
CTVT Slowburners upregulated annotated for IPA - 2015-10-26 11:24 AM		Vla-4	complex
CTVT Slowburners upregulated annotated for IPA - 2015-10-26 11:24 AM		YBX3	transcription regulator
CTVT Slowburners upregulated annotated for IPA - 2015-10-26 11:24 AM		ZNF410	other
CTVT Slowburners upregulated annotated for IPA - 2015-10-26 11:24 AM		mGluR	group
CTVT Slowburners upregulated annotated for IPA - 2015-10-26 11:24 AM		TP73	transcription regulator
CTVT Slowburners upregulated annotated for IPA - 2015-10-26 11:24 AM		IFNAR1	transmembrane receptor
CTVT Slowburners upregulated annotated for IPA - 2015-10-26 11:24 AM		IL2	cytokine
CTVT Slowburners upregulated annotated for IPA - 2015-10-26 11:24 AM		BACH2	transcription regulator
CTVT Slowburners upregulated annotated for IPA - 2015-10-26 11:24 AM		Calmodulin	group
CTVT Slowburners upregulated annotated for IPA - 2015-10-26 11:24 AM		GRB2	other
CTVT Slowburners upregulated annotated for IPA - 2015-10-26 11:24 AM		DOT1L	phosphatase
CTVT Slowburners upregulated annotated for IPA - 2015-10-26 11:24 AM		MPZ	other
CTVT Slowburners upregulated annotated for IPA - 2015-10-26 11:24 AM		TFAP2C	transcription regulator
CTVT Slowburners upregulated annotated for IPA - 2015-10-26 11:24 AM		BTNL2	transmembrane receptor
CTVT Slowburners upregulated annotated for IPA - 2015-10-26 11:24 AM		NR3C2	ligand-dependent nuclear receptor
CTVT Slowburners upregulated annotated for IPA - 2015-10-26 11:24 AM		BIRC5	other
CTVT Slowburners upregulated annotated for IPA - 2015-10-26 11:24 AM		RBM5	other
CTVT Slowburners upregulated annotated for IPA - 2015-10-26 11:24 AM		POU2F1	transcription regulator
CTVT Slowburners upregulated annotated for IPA - 2015-10-26 11:24 AM		TCF	group
CTVT Slowburners upregulated annotated for IPA - 2015-10-26 11:24 AM		SUZ12	enzyme
CTVT Slowburners upregulated annotated for IPA - 2015-10-26 11:24 AM		FOXP3	transcription regulator
CTVT Slowburners upregulated annotated for IPA - 2015-10-26 11:24 AM		STAT3	transcription regulator
CTVT Slowburners upregulated annotated for IPA - 2015-10-26 11:24 AM		DUSP5	phosphatase
CTVT Slowburners upregulated annotated for IPA - 2015-10-26 11:24 AM		IFI16	transcription regulator
CTVT Slowburners upregulated annotated for IPA - 2015-10-26 11:24 AM		IL7R	transmembrane receptor
CTVT Slowburners upregulated annotated for IPA - 2015-10-26 11:24 AM		RAE1	other
CTVT Slowburners upregulated annotated for IPA - 2015-10-26 11:24 AM		TEAD4	transcription regulator
CTVT Slowburners upregulated annotated for IPA - 2015-10-26 11:24 AM		C5	cytokine
CTVT Slowburners upregulated annotated for IPA - 2015-10-26 11:24 AM		PAX1	transcription regulator
CTVT Slowburners upregulated annotated for IPA - 2015-10-26 11:24 AM		ID3	transcription regulator
CTVT Slowburners upregulated annotated for IPA - 2015-10-26 11:24 AM		CREB1	transcription regulator
CTVT Slowburners upregulated annotated for IPA - 2015-10-26 11:24 AM		PHF1	transcription regulator
CTVT Slowburners upregulated annotated for IPA - 2015-10-26 11:24 AM		RAG2	enzyme
CTVT Slowburners upregulated annotated for IPA - 2015-10-26 11:24 AM		NKX3-1	transcription regulator
CTVT Slowburners upregulated annotated for IPA - 2015-10-26 11:24 AM		GATA6	transcription regulator
CTVT Slowburners upregulated annotated for IPA - 2015-10-26 11:24 AM		ALDH2	enzyme
CTVT Slowburners upregulated annotated for IPA - 2015-10-26 11:24 AM		ATF1	transcription regulator
CTVT Slowburners upregulated annotated for IPA - 2015-10-26 11:24 AM		TET1	other
CTVT Slowburners upregulated annotated for IPA - 2015-10-26 11:24 AM		SATB1	transcription regulator
CTVT Slowburners upregulated annotated for IPA - 2015-10-26 11:24 AM		AQP5	transporter
CTVT Slowburners upregulated annotated for IPA - 2015-10-26 11:24 AM		ATOH7	other
CTVT Slowburners upregulated annotated for IPA - 2015-10-26 11:24 AM		BUB1B	kinase
CTVT Slowburners upregulated annotated for IPA - 2015-10-26 11:24 AM		BUB3	other
CTVT Slowburners upregulated annotated for IPA - 2015-10-26 11:24 AM		CD99	other
CTVT Slowburners upregulated annotated for IPA - 2015-10-26 11:24 AM		CDK6	kinase
CTVT Slowburners upregulated annotated for IPA - 2015-10-26 11:24 AM		EWSR1	other
CTVT Slowburners upregulated annotated for IPA - 2015-10-26 11:24 AM		FEZF2	other
CTVT Slowburners upregulated annotated for IPA - 2015-10-26 11:24 AM		FREM1	other
CTVT Slowburners upregulated annotated for IPA - 2015-10-26 11:24 AM		GRM2	g-protein coupled receptor
CTVT Slowburners upregulated annotated for IPA - 2015-10-26 11:24 AM		HTR6	g-protein coupled receptor
CTVT Slowburners upregulated annotated for IPA - 2015-10-26 11:24 AM		LPA	other
CTVT Slowburners upregulated annotated for IPA - 2015-10-26 11:24 AM		LPAR3	g-protein coupled receptor
CTVT Slowburners upregulated annotated for IPA - 2015-10-26 11:24 AM		PIK3C2B	kinase
CTVT Slowburners upregulated annotated for IPA - 2015-10-26 11:24 AM		PPP1R1A	phosphatase
CTVT Slowburners upregulated annotated for IPA - 2015-10-26 11:24 AM		PSMC3	transcription regulator
CTVT Slowburners upregulated annotated for IPA - 2015-10-26 11:24 AM		RIPK4	kinase
CTVT Slowburners upregulated annotated for IPA - 2015-10-26 11:24 AM		SIT1	other
CTVT Slowburners upregulated annotated for IPA - 2015-10-26 11:24 AM		Smad1/5/8	group
CTVT Slowburners upregulated annotated for IPA - 2015-10-26 11:24 AM		TRIM41	other
CTVT Slowburners upregulated annotated for IPA - 2015-10-26 11:24 AM		VCAN	other
CTVT Slowburners upregulated annotated for IPA - 2015-10-26 11:24 AM		WWP1	enzyme
CTVT Slowburners upregulated annotated for IPA - 2015-10-26 11:24 AM		YEATS4	transcription regulator
CTVT Slowburners upregulated annotated for IPA - 2015-10-26 11:24 AM		ZNF423	transcription regulator
CTVT Slowburners upregulated annotated for IPA - 2015-10-26 11:24 AM		gelatinase	group
CTVT Slowburners upregulated annotated for IPA - 2015-10-26 11:24 AM		miR-515-3p (and other miRNAs w/seed AGUGCCU)	mature microrna
CTVT Slowburners upregulated annotated for IPA - 2015-10-26 11:24 AM		MYOC	other
Causal Networks for My Projects->KVJ_LMCB->CTVT Slowburners upregulated annotated for IPA - 2015-10-26 11:24 AM
Diseases and Bio Functions for My Projects->KVJ_LMCB->CTVT Slowburners upregulated annotated for IPA - 2015-10-26 11:24 AM
Categories	Functions	Diseases or Functions Annotation	p-Value	Predicted Activation State	Activation z-score	# Molecules	Molecules
Cancer, Organismal Injury and Abnormalities	cancer	cancer	2.32e-13			341	COL14A1,SVEP1,SH2D4A,GAS6,XDH,SSBP2,PALM,IKZF3,ANXA8/ANXA8L1,PPFIA2,MUC4,KCNK5,LCK,ELF3,SCG5,ST6GALNAC2,ITGB4,NPEPL1,N4BP3,PDIA2,MTMR11,GRAMD1B,SPOCK2,TNS4,RASGRF2,EVPL,MN1,CCL4,DUOX2,HELZ2,SGIP1,BTG2,CXCR6,NEIL1,ITGB6,KIAA1217,FGD3,VILL,SCUBE2,MID1,HSPB8,BCL11B,NUAK2,COL17A1,DUSP2,STYK1,COL16A1,AQP3,IFIT1,RASGEF1A,CDH3,S100A5,LURAP1L,FHDC1,PVRL4,ALPK2,CD27,C15orf52,BTNL9,IVL,OAS1,MECOM,AP1M2,GAS…
Cancer, Organismal Injury and Abnormalities	malignant solid tumor	malignant solid tumor	1.33e-12			337	COL14A1,SVEP1,SH2D4A,GAS6,XDH,SSBP2,PALM,IKZF3,ANXA8/ANXA8L1,PPFIA2,MUC4,KCNK5,LCK,ELF3,SCG5,ST6GALNAC2,ITGB4,NPEPL1,N4BP3,PDIA2,MTMR11,GRAMD1B,SPOCK2,TNS4,RASGRF2,EVPL,MN1,CCL4,DUOX2,HELZ2,SGIP1,BTG2,CXCR6,NEIL1,ITGB6,KIAA1217,FGD3,VILL,SCUBE2,MID1,HSPB8,BCL11B,NUAK2,COL17A1,DUSP2,STYK1,COL16A1,AQP3,IFIT1,RASGEF1A,CDH3,S100A5,LURAP1L,FHDC1,PVRL4,ALPK2,CD27,C15orf52,BTNL9,IVL,OAS1,MECOM,AP1M2,GAS…
Cancer, Organismal Injury and Abnormalities, Reproductive System Disease	uterine serous papillary cancer	uterine serous papillary cancer	4.36e-12			26	CDKN2A,COL14A1,KRT7,DYNC1I1,SERPINB8,CXCL12,MAPK13,CLDN7,PDZK1IP1,GRB7,MAL,ERBB2,ECM2,GZMK,GPRC5A,GAS1,SPOCK2,MFAP4,ISG15,PI3,CLDN5,WWC1,MATN2,B3GNT3,PDE8B,CHRDL1
Cancer, Organismal Injury and Abnormalities	abdominal neoplasm	abdominal neoplasm	7.41e-12			292	COL14A1,SVEP1,SH2D4A,GAS6,XDH,SSBP2,PPFIA2,ANXA8/ANXA8L1,MUC4,KCNK5,LCK,ELF3,ST6GALNAC2,ITGB4,NPEPL1,N4BP3,PDIA2,MTMR11,GRAMD1B,SPOCK2,FMOD,TNS4,RASGRF2,EVPL,MN1,CCL4,DUOX2,HELZ2,SGIP1,BTG2,NEIL1,ITGB6,KIAA1217,FGD3,VILL,SCUBE2,MID1,HSPB8,BCL11B,NUAK2,COL17A1,DUSP2,STYK1,COL16A1,AQP3,IFIT1,RASGEF1A,CDH3,S100A5,FHDC1,LURAP1L,PVRL4,ALPK2,BTNL9,IVL,OAS1,MECOM,AP1M2,GAS1,IGKC,WDR27,ID3,HPN,ISG15,GPR1…
Cancer, Organismal Injury and Abnormalities, Reproductive System Disease	female genital tract serous cancer	female genital tract serous cancer	1.27e-11			34	CDKN2A,COL14A1,KRT7,DYNC1I1,SERPINB8,CXCL12,MAPK13,CLDN7,PDZK1IP1,ANXA8/ANXA8L1,FGFR3,ELF3,MAL,GRB7,ERBB2,CFH,ECM2,GZMK,MECOM,GAS1,GPRC5A,SPOCK2,MFAP4,F3,ISG15,PI3,CLDN5,MATN2,WWC1,B3GNT3,BNC1,EPCAM,PDE8B,CHRDL1
Cancer, Gastrointestinal Disease, Organismal Injury and Abnormalities	digestive organ tumor	digestive organ tumor	2.6e-11			260	COL14A1,SH2D4A,SVEP1,GAS6,SSBP2,PPFIA2,MUC4,KCNK5,LCK,ELF3,SCG5,ST6GALNAC2,ITGB4,N4BP3,PDIA2,MTMR11,GRAMD1B,SPOCK2,TNS4,RASGRF2,EVPL,MN1,CCL4,HELZ2,SGIP1,NEIL1,ITGB6,KIAA1217,FGD3,VILL,SCUBE2,MID1,HSPB8,BCL11B,NUAK2,COL17A1,DUSP2,STYK1,COL16A1,AQP3,IFIT1,RASGEF1A,CDH3,S100A5,FHDC1,LURAP1L,PVRL4,ALPK2,BTNL9,IVL,OAS1,MECOM,AP1M2,WDR27,ID3,HPN,ISG15,GPR183,LY9,MMRN2,WFIKKN1,ZNF677,CDKN2A,GDA,IL12RB1…
Cancer, Organismal Injury and Abnormalities	abdominal cancer	abdominal cancer	5.71e-11			287	COL14A1,SVEP1,SH2D4A,GAS6,XDH,SSBP2,PPFIA2,ANXA8/ANXA8L1,MUC4,KCNK5,LCK,ELF3,ST6GALNAC2,ITGB4,NPEPL1,N4BP3,PDIA2,MTMR11,GRAMD1B,SPOCK2,TNS4,RASGRF2,EVPL,MN1,CCL4,DUOX2,HELZ2,SGIP1,BTG2,NEIL1,ITGB6,KIAA1217,FGD3,VILL,SCUBE2,MID1,HSPB8,BCL11B,COL17A1,DUSP2,STYK1,COL16A1,AQP3,IFIT1,RASGEF1A,CDH3,S100A5,LURAP1L,PVRL4,FHDC1,ALPK2,BTNL9,IVL,OAS1,MECOM,AP1M2,GAS1,IGKC,WDR27,ID3,ISG15,GPR183,ARHGEF5,LY9,…
Cancer, Gastrointestinal Disease, Organismal Injury and Abnormalities	digestive system cancer	digestive system cancer	6.98e-11			257	COL14A1,SH2D4A,SVEP1,GAS6,SSBP2,PPFIA2,MUC4,KCNK5,LCK,ELF3,SCG5,ST6GALNAC2,ITGB4,N4BP3,PDIA2,MTMR11,GRAMD1B,SPOCK2,TNS4,RASGRF2,EVPL,MN1,CCL4,HELZ2,SGIP1,NEIL1,ITGB6,KIAA1217,FGD3,VILL,SCUBE2,MID1,HSPB8,BCL11B,COL17A1,DUSP2,STYK1,COL16A1,AQP3,IFIT1,RASGEF1A,CDH3,S100A5,FHDC1,LURAP1L,PVRL4,ALPK2,BTNL9,IVL,OAS1,MECOM,AP1M2,WDR27,ID3,ISG15,GPR183,LY9,MMRN2,WFIKKN1,ZNF677,CDKN2A,GDA,IL12RB1,NDRG2,EPH…
Cancer, Organismal Injury and Abnormalities	serous neoplasm	serous neoplasm	5.62e-10			42	CDKN2A,COL14A1,FAM107A,KRT7,XDH,DYNC1I1,CXCL12,SERPINB8,MAPK13,CLDN7,PDZK1IP1,ANXA8/ANXA8L1,FGFR3,CASZ1,ELF3,MAL,GRB7,ERBB2,CFH,ECM2,ADRB2,CELSR1,GZMK,MECOM,GAS1,GPRC5A,SPOCK2,MFAP4,F3,ISG15,ADGRG1,PI3,CLDN5,PLEKHG6,MATN2,WWC1,B3GNT3,BNC1,TSPYL2,EPCAM,PDE8B,CHRDL1
Cancer, Organismal Injury and Abnormalities	tumorigenesis	tumorigenesis of tissue	7.05e-10			292	COL14A1,SVEP1,SH2D4A,GAS6,XDH,SSBP2,PPFIA2,ANXA8/ANXA8L1,MUC4,KCNK5,LCK,ELF3,SCG5,ST6GALNAC2,ITGB4,NPEPL1,N4BP3,PDIA2,MTMR11,GRAMD1B,SPOCK2,TNS4,RASGRF2,EVPL,MN1,CCL4,DUOX2,HELZ2,SGIP1,BTG2,NEIL1,ITGB6,KIAA1217,FGD3,VILL,SCUBE2,MID1,HSPB8,BCL11B,NUAK2,COL17A1,DUSP2,STYK1,COL16A1,IFIT1,RASGEF1A,CDH3,S100A5,FHDC1,LURAP1L,PVRL4,ALPK2,C15orf52,BTNL9,IVL,OAS1,MECOM,AP1M2,GAS1,WDR27,ID3,HPN,ISG15,GPR18…
Cancer, Organismal Injury and Abnormalities	neoplasia	neoplasia of epithelial tissue	9.35e-10			288	COL14A1,SVEP1,SH2D4A,GAS6,XDH,SSBP2,PPFIA2,ANXA8/ANXA8L1,MUC4,KCNK5,LCK,ELF3,SCG5,ST6GALNAC2,ITGB4,NPEPL1,N4BP3,PDIA2,MTMR11,GRAMD1B,SPOCK2,TNS4,RASGRF2,EVPL,MN1,CCL4,DUOX2,HELZ2,SGIP1,BTG2,NEIL1,ITGB6,KIAA1217,FGD3,VILL,SCUBE2,MID1,HSPB8,BCL11B,NUAK2,COL17A1,DUSP2,STYK1,COL16A1,IFIT1,RASGEF1A,CDH3,S100A5,FHDC1,LURAP1L,PVRL4,ALPK2,C15orf52,BTNL9,IVL,OAS1,MECOM,AP1M2,GAS1,WDR27,ID3,HPN,ISG15,GPR18…
Cellular Development, Cellular Growth and Proliferation, Hematological System Development and Function	proliferation	proliferation of immune cells	2.16e-09			45	CDKN2A,CD3E,IL12RB1,UBASH3A,POU2AF1,PBX1,CXCL12,IKZF3,EOMES,PRKCZ,HOXA9,TNFRSF17,LCK,PRF1,SH2D1A,TXK,HOXA10,ST6GALNAC2,JUND,ERBB2,CD27,FASLG,CEACAM1,TBC1D10C,ACPP,BTNL9,PTPRCAP,KLRC4-KLRK1/KLRK1,CD160,IGKC,CD6,CD79A,ID3,ISG15,GPR183,RASGRF2,NFKBID,CD3G,CCL4,LY9,SLAMF7,CD5,CTH,RCAN2,P2RX7
Cellular Growth and Proliferation	proliferation	proliferation of cells	2.36e-09			134	COL14A1,GAS6,XDH,PALM,IKZF3,MAPK13,MUC4,HOXA9,SERPINB2,LCK,PRF1,TXK,ELF3,ST6GALNAC2,ITGB4,FASLG,WNT5B,PDE2A,SPOCK2,TNS4,RASGRF2,ANGPTL1,MN1,CCL4,CD5,BTG2,GDPD5,NEIL1,EPHA2,CELA1,MX1,MID1,TPD52L1,HSPB8,BCL11B,PDZK1IP1,PRKCZ,CDH3,RARB,DEGS2,PVRL4,CD27,BTNL9,KLRC4-KLRK1/KLRK1,MECOM,LIMS2,GAS1,IGKC,F3,ID3,HPN,ISG15,GPR183,MCF2L,SLAMF7,LY9,BNC1,PTH1R,CTH,CDKN2A,CD3E,IL12RB1,UBASH3A,NDRG2,KRT7,POU2AF1,…
Cellular Development, Cellular Growth and Proliferation	proliferation	proliferation of blood cells	4.69e-09			46	CDKN2A,CD3E,IL12RB1,UBASH3A,POU2AF1,PBX1,CXCL12,IKZF3,EOMES,PRKCZ,HOXA9,TNFRSF17,LCK,PRF1,SH2D1A,TXK,HOXA10,ST6GALNAC2,JUND,ERBB2,CD27,FASLG,CEACAM1,TBC1D10C,ACPP,BTNL9,PTPRCAP,KLRC4-KLRK1/KLRK1,CD160,MECOM,IGKC,CD6,CD79A,ID3,ISG15,GPR183,RASGRF2,NFKBID,CD3G,CCL4,LY9,SLAMF7,CD5,CTH,RCAN2,P2RX7
Cellular Development, Cellular Growth and Proliferation, Hematological System Development and Function	proliferation	proliferation of lymphocytes	5.96e-09			42	CDKN2A,CD3E,IL12RB1,UBASH3A,POU2AF1,CXCL12,IKZF3,EOMES,PRKCZ,TNFRSF17,LCK,PRF1,SH2D1A,TXK,HOXA10,ST6GALNAC2,JUND,CD27,FASLG,CEACAM1,TBC1D10C,ACPP,BTNL9,PTPRCAP,KLRC4-KLRK1/KLRK1,CD160,IGKC,CD6,CD79A,ID3,ISG15,GPR183,RASGRF2,NFKBID,CD3G,CCL4,LY9,SLAMF7,CD5,CTH,RCAN2,P2RX7
Cancer, Organismal Injury and Abnormalities	epithelial cancer	epithelial cancer	7.51e-09			283	COL14A1,SH2D4A,SVEP1,GAS6,XDH,SSBP2,PPFIA2,ANXA8/ANXA8L1,MUC4,KCNK5,LCK,ELF3,SCG5,ST6GALNAC2,ITGB4,NPEPL1,N4BP3,PDIA2,MTMR11,GRAMD1B,SPOCK2,TNS4,RASGRF2,EVPL,MN1,CCL4,DUOX2,HELZ2,SGIP1,BTG2,NEIL1,ITGB6,KIAA1217,FGD3,VILL,SCUBE2,MID1,HSPB8,BCL11B,COL17A1,DUSP2,STYK1,COL16A1,IFIT1,RASGEF1A,CDH3,S100A5,LURAP1L,PVRL4,FHDC1,ALPK2,C15orf52,BTNL9,IVL,OAS1,MECOM,AP1M2,GAS1,WDR27,ID3,HPN,ISG15,GPR183,ARHG…
Cancer, Organismal Injury and Abnormalities	melanoma	melanoma	8.54e-08			226	COL14A1,SH2D4A,SVEP1,XDH,SSBP2,PALM,IKZF3,PPFIA2,MUC4,KCNK5,ITGB4,PDIA2,MTMR11,GRAMD1B,SPOCK2,TNS4,RASGRF2,MN1,EVPL,CCL4,DUOX2,HELZ2,SGIP1,CXCR6,ITGB6,KIAA1217,FGD3,SCUBE2,MID1,HSPB8,BCL11B,NUAK2,COL17A1,STYK1,CDH3,FHDC1,PVRL4,ALPK2,C15orf52,BTNL9,IVL,OAS1,AP1M2,MECOM,WDR27,ARHGEF5,LY9,DDX60,MMRN2,ZNF677,CDKN2A,GDA,NDRG2,IL12RB1,BAIAP3,CD96,NCR3,THSD7A,BIN1,IGSF9,DENND1C,SHROOM3,TMEM132C,BPIFB4,S…
Hematological System Development and Function, Tissue Morphology	quantity	quantity of leukocytes	1.07e-07			49	CDKN2A,CD3E,UBASH3A,IL12RB1,POU2AF1,CXCL12,PBX1,SSBP2,IKZF3,HOXA9,TNFRSF17,SERPINB2,LCK,PRF1,TXK,NLRC3,ST6GALNAC2,BST1,FASLG,SOX4,P2RX5,CD79A,AGR2,CD3G,CCL4,CD5,LAMA3,CXCR6,ITGB6,CX3CL1,BCL11B,SH2D1A,CXCL17,CFH,ERBB2,CD27,GPR83,SDC1,IGKC,ID3,F3,ISG15,GPR183,ARHGEF5,PI3,LY9,LGALS2,JCHAIN,P2RX7
Hematological System Development and Function, Tissue Morphology	quantity	quantity of mononuclear leukocytes	1.27e-07			42	CDKN2A,CD3E,UBASH3A,POU2AF1,PBX1,CXCL12,SSBP2,BCL11B,IKZF3,HOXA9,TNFRSF17,SERPINB2,PRF1,LCK,SH2D1A,TXK,NLRC3,ST6GALNAC2,ERBB2,CD27,FASLG,BST1,SOX4,GPR83,SDC1,IGKC,P2RX5,CD79A,ID3,F3,ISG15,GPR183,CD3G,CCL4,LY9,CD5,LGALS2,JCHAIN,LAMA3,ITGB6,CX3CL1,P2RX7
Cancer, Dermatological Diseases and Conditions, Organismal Injury and Abnormalities	malignant cutaneous melanoma cancer	malignant cutaneous melanoma cancer	2.51e-07			155	COL14A1,SVEP1,XDH,IKZF3,MAPK13,PPFIA2,MUC4,HOXA9,KCNK5,TXK,NLRC3,ITGB4,MYO5B,FASLG,MTMR11,B4GALNT3,P2RX5,TNS4,OPHN1,RASGRF2,EVPL,PKD1L1,MN1,SRGAP3,DUOX2,HELZ2,SGIP1,ADAMTS18,SLC27A6,ZNF567,ITGB6,EPHA2,KIAA1217,CPXM2,SUSD2,CELA1,MX1,SCUBE2,BCL11B,NUAK2,COL17A1,SERTAD4,STYK1,MACC1,AMER1,DEGS2,FHDC1,PVRL4,ALPK2,AHNAK2,CELSR1,BTNL9,SEMA3G,MX2,IVL,OAS1,GZMK,MECOM,FGD6,PIK3C2G,WDR27,SERPINB11,DLG3,F3,P…
Hematological System Development and Function, Tissue Morphology	quantity	quantity of blood cells	3.16e-07			52	CDKN2A,CD3E,UBASH3A,IL12RB1,POU2AF1,CXCL12,PBX1,SSBP2,IKZF3,HOXA9,TNFRSF17,SERPINB2,LCK,PRF1,TXK,NLRC3,ST6GALNAC2,BST1,FASLG,SOX4,P2RX5,CD79A,AGR2,CD3G,CCL4,CD5,CXCR6,LAMA3,ITGB6,CX3CL1,BCL11B,SH2D1A,CXCL17,CFH,ERBB2,CD27,GPR83,SDC1,MECOM,IGKC,ID3,F3,ISG15,GPR183,ARHGEF5,PI3,LY9,SLC14A1,LGALS2,JCHAIN,PTH1R,P2RX7
Hematological System Development and Function, Tissue Morphology	quantity	quantity of lymphocytes	3.23e-07			40	CDKN2A,CD3E,UBASH3A,POU2AF1,PBX1,CXCL12,SSBP2,BCL11B,IKZF3,HOXA9,TNFRSF17,SERPINB2,PRF1,LCK,SH2D1A,TXK,ST6GALNAC2,ERBB2,CD27,FASLG,BST1,SOX4,GPR83,SDC1,IGKC,P2RX5,CD79A,ID3,F3,ISG15,GPR183,CD3G,CCL4,LY9,CD5,LGALS2,JCHAIN,LAMA3,ITGB6,P2RX7
Cancer, Dermatological Diseases and Conditions, Organismal Injury and Abnormalities	skin cancer	skin cancer	3.64e-07			158	COL14A1,SVEP1,XDH,IKZF3,MAPK13,PPFIA2,MUC4,HOXA9,KCNK5,TXK,NLRC3,ITGB4,MYO5B,FASLG,MTMR11,B4GALNT3,P2RX5,TNS4,OPHN1,RASGRF2,EVPL,PKD1L1,MN1,SRGAP3,DUOX2,HELZ2,SGIP1,ADAMTS18,SLC27A6,ZNF567,ITGB6,EPHA2,KIAA1217,CPXM2,SUSD2,CELA1,MX1,SCUBE2,BCL11B,NUAK2,COL17A1,SERTAD4,STYK1,MACC1,RARB,AMER1,DEGS2,FHDC1,PVRL4,ALPK2,AHNAK2,CELSR1,BTNL9,SEMA3G,MX2,IVL,OAS1,GZMK,MECOM,FGD6,PIK3C2G,WDR27,SERPINB11,DLG3…
Cellular Development, Cellular Growth and Proliferation, Hematological System Development and Function	proliferation	proliferation of T lymphocytes	5.48e-07			33	CDKN2A,CD3E,UBASH3A,IL12RB1,CXCL12,IKZF3,EOMES,PRF1,LCK,SH2D1A,TXK,HOXA10,JUND,CD27,FASLG,CEACAM1,ACPP,TBC1D10C,BTNL9,PTPRCAP,KLRC4-KLRK1/KLRK1,CD160,CD6,CD79A,RASGRF2,NFKBID,CD3G,CCL4,LY9,CD5,CTH,RCAN2,P2RX7
Embryonic Development, Hair and Skin Development and Function, Organ Development, Organismal Development, Tissue Development	formation	formation of skin	6.27e-07			24	CELSR1,CDKN2A,IVL,TFAP2C,WNT16,BCL11B,COL17A1,AQP3,EVPL,ZNF750,DACT2,WNT10A,CDH3,BNC1,KLF5,RARB,LAMA3,NFIB,SCEL,ITGB4,CRABP2,GJB5,EPHA2,DSP
Cancer, Organismal Injury and Abnormalities	glandular intraepithelial neoplasm	glandular intraepithelial neoplasm	7.28e-07			13	CDKN2A,PSAT1,TMPRSS2,GPRC5A,KRT7,CDH3,BHLHA15,ITGB4,CFH,ERBB2,RCAN2,CX3CL1,ACPP
Dermatological Diseases and Conditions	skin lesion	skin lesion	9.1e-07			159	COL14A1,SVEP1,XDH,IKZF3,MAPK13,PPFIA2,MUC4,HOXA9,KCNK5,TXK,NLRC3,ITGB4,MYO5B,FASLG,MTMR11,B4GALNT3,P2RX5,TNS4,OPHN1,RASGRF2,EVPL,PKD1L1,MN1,SRGAP3,DUOX2,HELZ2,SGIP1,ADAMTS18,SLC27A6,NEIL1,ZNF567,ITGB6,EPHA2,KIAA1217,CPXM2,SUSD2,CELA1,MX1,SCUBE2,BCL11B,NUAK2,COL17A1,SERTAD4,STYK1,MACC1,RARB,AMER1,DEGS2,FHDC1,PVRL4,ALPK2,AHNAK2,CELSR1,BTNL9,SEMA3G,MX2,IVL,OAS1,GZMK,MECOM,FGD6,PIK3C2G,WDR27,SERPINB1…
Cell Death and Survival	killing	killing of lymphocytes	9.11e-07			8	PTPRCAP,PRF1,KLRC4-KLRK1/KLRK1,SH2D1A,LY9,SLAMF7,NCR3,FASLG
Cancer, Organismal Injury and Abnormalities	pelvic cancer	pelvic cancer	1.31e-06			156	COL14A1,SVEP1,GAS6,XDH,PALMD,MAPK13,PPFIA2,ANXA8/ANXA8L1,MUC4,FOXP2,HOXA9,KCNK5,LCK,PRF1,ELF3,TXK,FCRL2,ST6GALNAC2,MYO5B,ITGB4,FASLG,NPEPL1,PDE2A,MTMR11,SPOCK2,SERINC2,OPHN1,RASGRF2,EVPL,PKD1L1,MN1,CCL4,DUOX2,HELZ2,SGIP1,ADAMTS18,EPHA2,KIAA1217,CPXM2,FGD3,ABI3BP,MX1,PDZK1IP1,COL17A1,DUSP2,SOD3,PRKCZ,CDH3,PDE3B,RARB,MAL,SLC26A10,SLC28A3,FHDC1,LURAP1L,PVRL4,ALPK2,ECM2,AHNAK2,CELSR1,BTNL9,IVL,SLC25A…
Immunological Disease	systemic autoimmune syndrome	systemic autoimmune syndrome	1.36e-06			52	CD3E,UBASH3A,EPHX2,CTSW,XDH,ZBP1,CXCL12,CD96,NCR3,IKZF3,GPNMB,IL1R2,PRF1,LCK,SERPINB5,CEACAM1,FASLG,TBC1D10C,CD79A,CD3G,IRF7,CCL4,HELZ2,CD5,CXCR6,MX1,HSPB8,TPGS2,DUSP2,IFIT1,SH2D1A,PVRL1,CFH,ALPK2,CD27,ADRB2,OAS1,SDC1,IGKC,CD6,ISG15,PLD4,SLAMF7,WNT10A,LY9,DDX60,PTH1R,SLC44A4,CTH,GIMAP1,GALNT6,P2RX7
Cancer, Organismal Injury and Abnormalities, Reproductive System Disease	genital tumor	genital tumor	1.39e-06			147	COL14A1,SVEP1,GAS6,XDH,PALMD,MAPK13,PPFIA2,ANXA8/ANXA8L1,MUC4,FOXP2,HOXA9,LCK,PRF1,ELF3,TXK,FCRL2,ST6GALNAC2,MYO5B,ITGB4,FASLG,NPEPL1,WNT5B,PDE2A,MTMR11,SPOCK2,FMOD,OPHN1,RASGRF2,EVPL,PKD1L1,MN1,CCL4,DUOX2,SGIP1,ADAMTS18,KIAA1217,ABI3BP,MX1,PDZK1IP1,COL17A1,DUSP2,PRKCZ,IFIT1,CDH3,PDE3B,MAL,SLC26A10,RARB,SLC28A3,PVRL4,ALPK2,ECM2,AHNAK2,CELSR1,IVL,SLC25A13,GZMK,MECOM,GAS1,IGKC,MFAP4,DLG3,F3,ISG15,G…
Embryonic Development, Organismal Development	development	development of body axis	1.94e-06			50	CDKN2A,RGMA,EPHX2,CXCL12,PBX1,EOMES,HOXA9,FOXP2,FGFR3,LCK,HOXA10,ITGB4,FASLG,SOX4,PCSK6,FMOD,DUOX2,BTG2,LAMA3,ADAMTS18,NFIX,HSPB8,BCL11B,SHROOM2,SLC23A1,RARB,PVRL1,CFH,ADRB2,CELSR1,TFAP2C,MECOM,GAS1,ID3,F3,HPN,PIGA,ADGRG1,TACC2,WNT10A,BNC1,PITX1,WFIKKN1,HOXC6,TRPV4,NFIB,EFEMP1,CHRDL1,TM4SF1,ATP6V1B1
Lymphoid Tissue Structure and Development, Organ Development	expansion	expansion of lymphoid organ	2.17e-06			7	CD3G,PRF1,LY9,CD3E,CXCL12,EOMES,FASLG
Cancer, Organismal Injury and Abnormalities, Reproductive System Disease	prostatic intraepithelial neoplasia	prostatic intraepithelial neoplasia	2.76e-06			12	CDKN2A,PSAT1,TMPRSS2,KRT7,GPRC5A,CDH3,ERBB2,CFH,ITGB4,CX3CL1,RCAN2,ACPP
Cell Death and Survival	killing	killing of hematopoietic cells	3.36e-06			5	KLRC4-KLRK1/KLRK1,SH2D1A,LY9,SLAMF7,NCR3
Cancer, Organismal Injury and Abnormalities	breast or colorectal cancer	breast or colorectal cancer	4.44e-06			172	COL14A1,GAS6,XDH,TNNT2,FAM110D,PRR15L,MAPK13,PPFIA2,MUC4,FOXP2,HOXA9,KCNK5,LCK,PRF1,ELF3,NLRC3,MYO5B,FASLG,WNT5B,N4BP3,TNS4,SERINC2,OPHN1,RASGRF2,PKD1L1,NUGGC,MN1,SRGAP3,CCL4,DACT2,HELZ2,SGIP1,BTG2,ADAMTS18,ITGB6,EPHA2,CELA1,FGD3,ABI3BP,SCUBE2,MID1,HSPB8,TPD52L1,BCL11B,PDZK1IP1,DUSP2,SOD3,SERTAD4,STYK1,COL16A1,AQP3,IFIT1,MACC1,CDH3,RARB,SLC28A3,PVRL1,AMER1,LURAP1L,DEGS2,FHDC1,PVRL4,ALPK2,ECM2,CEL…
Cancer, Organismal Injury and Abnormalities, Reproductive System Disease	tumorigenesis	tumorigenesis of genital organ	4.56e-06			141	COL14A1,SVEP1,GAS6,XDH,PALMD,MAPK13,PPFIA2,ANXA8/ANXA8L1,MUC4,FOXP2,HOXA9,LCK,PRF1,ELF3,TXK,FCRL2,ST6GALNAC2,MYO5B,ITGB4,FASLG,NPEPL1,PDE2A,MTMR11,SPOCK2,OPHN1,RASGRF2,EVPL,PKD1L1,MN1,CCL4,DUOX2,SGIP1,ADAMTS18,KIAA1217,ABI3BP,MX1,PDZK1IP1,COL17A1,DUSP2,PRKCZ,CDH3,PDE3B,MAL,SLC26A10,RARB,SLC28A3,PVRL4,ALPK2,ECM2,AHNAK2,CELSR1,IVL,SLC25A13,GZMK,MECOM,GAS1,IGKC,MFAP4,DLG3,F3,ISG15,GPR183,PI3,ARHGEF5…
Cancer, Organismal Injury and Abnormalities, Reproductive System Disease	genital tract cancer	genital tract cancer	4.9e-06			140	COL14A1,SVEP1,GAS6,XDH,PALMD,MAPK13,PPFIA2,ANXA8/ANXA8L1,MUC4,FOXP2,HOXA9,LCK,PRF1,ELF3,TXK,FCRL2,ST6GALNAC2,MYO5B,ITGB4,FASLG,NPEPL1,PDE2A,MTMR11,SPOCK2,OPHN1,RASGRF2,EVPL,PKD1L1,MN1,CCL4,DUOX2,SGIP1,ADAMTS18,KIAA1217,ABI3BP,MX1,PDZK1IP1,COL17A1,DUSP2,PRKCZ,CDH3,PDE3B,MAL,SLC26A10,RARB,SLC28A3,PVRL4,ALPK2,ECM2,AHNAK2,CELSR1,IVL,SLC25A13,GZMK,MECOM,GAS1,IGKC,MFAP4,DLG3,F3,ISG15,GPR183,PI3,ARHGEF5…
Cellular Function and Maintenance, Hematological System Development and Function	function	function of lymphocytes	5.42e-06			21	PTPRCAP,KLRC4-KLRK1/KLRK1,CD3E,IL12RB1,POU2AF1,ID3,GPR183,NFKBID,RASGRF2,ARHGEF5,CD3G,PRF1,IRF7,TXK,SH2D1A,JCHAIN,CD27,RCAN2,BST1,ADRB2,TBC1D10C
Cancer, Organismal Injury and Abnormalities	breast or ovarian cancer	breast or ovarian cancer	5.45e-06			79	CDKN2A,XDH,EPHX2,TNNT2,CXCL12,PRR15L,MAPK13,CLDN7,ANXA8/ANXA8L1,MUC4,WISP2,HOXA9,FGFR3,LCK,CASZ1,ELF3,GRB7,JUND,SERPINB5,MYO5B,DSP,WNT5B,N4BP3,ACPP,CCDC18,AGR2,TNS4,RASGRF2,CCL4,HELZ2,BTG2,ADAMTS18,LAMA3,EPCAM,CRABP2,ITGB6,EPHA2,BNIPL,CELA1,FAM107A,CHST7,FUT2,SCUBE2,MMP15,HSPB8,PDZK1IP1,DUSP2,PRKCZ,SHROOM2,IFIT1,CDH3,RARB,MUC20,PVRL1,LURAP1L,PVRL4,ERBB2,CFH,ADRB2,CELSR1,PSAT1,SDC1,MECOM,MMP28,TMP…
Cancer, Skeletal and Muscular Disorders, Tissue Morphology	transformation	transformation of thoracic vertebra	5.73e-06			7	NDRG2,BTG2,RARB,HOXA10,WFIKKN1,HOXC6,HOXA9
Cancer, Gastrointestinal Disease, Organismal Injury and Abnormalities	neoplasia	Gastrointestinal Tract Cancer and Tumors	6.4e-06			176	COL14A1,SH2D4A,GAS6,FAM110D,SSBP2,MAPK13,PPFIA2,MUC4,FOXP2,HOXA9,KCNK5,LCK,PRF1,ELF3,SCG5,NLRC3,FASLG,N4BP3,PDE2A,MTMR11,SPOCK2,TNS4,SERINC2,OPHN1,RASGRF2,EVPL,PKD1L1,NUGGC,MN1,SRGAP3,DACT2,HELZ2,SGIP1,ADAMTS18,NEIL1,EPHA2,KIAA1217,CPXM2,CELA1,FGD3,ABI3BP,SCUBE2,MID1,TPD52L1,BCL11B,NUAK2,PDZK1IP1,DUSP2,SOD3,PRKCZ,NIPAL2,SERTAD4,STYK1,COL16A1,AQP3,MACC1,LRRC8E,RASGEF1A,CDH3,MAL,SLC28A3,PVRL4,AMER1…
Embryonic Development, Organismal Development	development	development of head	6.79e-06			46	CDKN2A,RGMA,NFIX,EPHX2,HSPB8,CXCL12,BCL11B,EOMES,FOXP2,SHROOM2,FGFR3,LCK,SLC23A1,RARB,PVRL1,CFH,ITGB4,FASLG,ADRB2,SOX4,CELSR1,TFAP2C,MECOM,GAS1,PCSK6,FMOD,F3,ID3,PIGA,HPN,ADGRG1,DUOX2,WNT10A,TACC2,BNC1,BTG2,PITX1,ADAMTS18,LAMA3,WFIKKN1,NFIB,TRPV4,EFEMP1,CHRDL1,ATP6V1B1,TM4SF1
Cancer, Gastrointestinal Disease, Organismal Injury and Abnormalities	gastrointestinal tract cancer	gastrointestinal tract cancer	8.96e-06			173	COL14A1,SH2D4A,GAS6,FAM110D,SSBP2,MAPK13,PPFIA2,MUC4,FOXP2,HOXA9,KCNK5,LCK,PRF1,ELF3,SCG5,NLRC3,FASLG,N4BP3,PDE2A,MTMR11,SPOCK2,TNS4,SERINC2,OPHN1,RASGRF2,PKD1L1,NUGGC,MN1,SRGAP3,DACT2,HELZ2,SGIP1,ADAMTS18,NEIL1,EPHA2,KIAA1217,CPXM2,CELA1,FGD3,ABI3BP,SCUBE2,MID1,TPD52L1,BCL11B,PDZK1IP1,DUSP2,SOD3,NIPAL2,SERTAD4,STYK1,COL16A1,AQP3,MACC1,LRRC8E,RASGEF1A,CDH3,MAL,SLC28A3,PVRL4,AMER1,DEGS2,LURAP1L,FH…
Cancer, Organismal Injury and Abnormalities	squamous-cell carcinoma	squamous-cell carcinoma	1.05e-05			42	CDKN2A,GAS6,FAM110D,CXCL12,SSBP2,MUC4,DUSP2,SOD3,SOX17,FGFR3,IFIT1,ELF3,RNF213,SCG5,ASPN,MUC20,DEGS2,PVRL4,ERBB2,SERPINB5,ALPK2,AHNAK2,SOX4,IVL,MECOM,ESRP2,ESRP1,GAS1,PCSK6,RYR2,ZNF185,EVPL,MATN2,HELZ2,KLF5,BTG2,PITX1,LAMA3,EPCAM,NEIL1,TM4SF1,CPXM2
Cell Death and Survival, Cellular Compromise	cytotoxicity	cytotoxicity of natural killer cells	1.07e-05			10	PRF1,LCK,KLRC4-KLRK1/KLRK1,SH2D1A,CD6,CD96,NCR3,CD27,FASLG,CEACAM1
Cancer, Organismal Injury and Abnormalities	adenocarcinoma	adenocarcinoma	1.09e-05			213	SH2D4A,SVEP1,COL14A1,GAS6,XDH,SSBP2,PPFIA2,ANXA8/ANXA8L1,MUC4,KCNK5,LCK,ELF3,ST6GALNAC2,ITGB4,NPEPL1,N4BP3,MTMR11,GRAMD1B,SPOCK2,TNS4,RASGRF2,MN1,EVPL,CCL4,DUOX2,HELZ2,SGIP1,KIAA1217,FGD3,SCUBE2,HSPB8,MID1,BCL11B,COL17A1,STYK1,COL16A1,RASGEF1A,CDH3,FHDC1,LURAP1L,PVRL4,ALPK2,C15orf52,BTNL9,IVL,OAS1,MECOM,GAS1,ID3,HPN,ARHGEF5,LY9,DDX60,MMRN2,WFIKKN1,CTH,ZNF677,CDKN2A,GDA,EPHX2,BAIAP3,NCR3,THSD7A,EO…
Cell Death and Survival, Cellular Compromise	cytotoxicity	cytotoxicity of cells	1.15e-05			15	KLRC4-KLRK1/KLRK1,CD6,CD96,NCR3,ADGRG1,LCK,PRF1,SH2D1A,SLAMF7,CD5,ERBB2,CD27,P2RX7,CEACAM1,FASLG
Cellular Development, Hematological System Development and Function, Hematopoiesis, Lymphoid Tissue Structure and Development	development	development of lymphocytes	1.32e-05			28	CDKN2A,CD3E,GAS6,IL12RB1,POU2AF1,CXCL12,TRAT1,BCL11B,EOMES,PRKCZ,HOXA9,LCK,SH2D1A,TXK,ELF3,BST1,SOX4,IGKC,CD6,CD79A,ID3,NFKBID,CD3G,LY9,CD5,LAMA3,GIMAP1,P2RX7
Cellular Function and Maintenance	homeostasis	homeostasis of leukocytes	1.52e-05			28	CDKN2A,CD3E,GAS6,IL12RB1,CXCL12,TRAT1,BCL11B,EOMES,PRKCZ,HOXA9,TNFRSF17,LCK,SH2D1A,TXK,ELF3,SOX4,MECOM,IGKC,CD6,CD79A,ID3,NFKBID,CD3G,LY9,CD5,LAMA3,GIMAP1,P2RX7
Cell-mediated Immune Response, Cellular Development, Cellular Function and Maintenance, Hematological System Development and Function, Hematopoiesis, Lymphoid Tissue Structure and Development	development	T cell development	1.58e-05			26	CDKN2A,CD3E,GAS6,IL12RB1,CXCL12,TRAT1,BCL11B,EOMES,PRKCZ,HOXA9,LCK,SH2D1A,TXK,ELF3,SOX4,IGKC,CD6,CD79A,ID3,NFKBID,CD3G,LY9,CD5,LAMA3,GIMAP1,P2RX7
Endocrine System Disorders, Gastrointestinal Disease, Immunological Disease, Metabolic Disease	insulin-dependent diabetes mellitus	insulin-dependent diabetes mellitus	1.58e-05			26	CD3E,UBASH3A,CTSW,XDH,ZBP1,CD96,IKZF3,GPNMB,IL1R2,PRF1,LCK,SH2D1A,CFH,CD27,OAS1,PLD4,CD3G,IRF7,CCL4,CD5,DDX60,CXCR6,SLC44A4,CTH,GALNT6,P2RX7
Cellular Growth and Proliferation, Tissue Development	proliferation	proliferation of epithelial cells	1.6e-05			24	CDKN2A,LIMS2,GAS1,PKP3,CXCL12,WNT16,BCL11B,HPN,FGFR3,NFKBID,RASGRF2,CDH3,BNC1,KLF5,LAMA3,NFIB,JUND,ERBB2,SERPINB5,SULF2,EPHA2,P2RX7,FASLG,CEACAM1
Cellular Development, Hematological System Development and Function, Hematopoiesis, Lymphoid Tissue Structure and Development	development	development of leukocytes	1.6e-05			29	CDKN2A,CD3E,GAS6,IL12RB1,POU2AF1,CXCL12,TRAT1,BCL11B,EOMES,PRKCZ,HOXA9,LCK,SH2D1A,TXK,ELF3,FASLG,BST1,SOX4,IGKC,CD6,CD79A,ID3,NFKBID,CD3G,LY9,CD5,LAMA3,GIMAP1,P2RX7
Cancer, Organismal Injury and Abnormalities, Reproductive System Disease	female genital neoplasm	female genital neoplasm	1.66e-05			128	COL14A1,SVEP1,GAS6,XDH,MAPK13,PALMD,PPFIA2,ANXA8/ANXA8L1,MUC4,FOXP2,HOXA9,LCK,PRF1,TXK,ELF3,FCRL2,ST6GALNAC2,MYO5B,ITGB4,FASLG,NPEPL1,WNT5B,PDE2A,SPOCK2,FMOD,OPHN1,RASGRF2,PKD1L1,MN1,CCL4,DUOX2,SGIP1,KIAA1217,ABI3BP,MX1,PDZK1IP1,COL17A1,PRKCZ,IFIT1,CDH3,PDE3B,MAL,SLC26A10,RARB,SLC28A3,PVRL4,ALPK2,ECM2,AHNAK2,CELSR1,IVL,SLC25A13,GZMK,MECOM,GAS1,MFAP4,DLG3,F3,ISG15,PI3,ARHGEF5,CLDN5,PLEKHG6,DDX60,B…
Skeletal and Muscular System Development and Function	abnormal morphology	abnormal morphology of joint	1.77e-05			8	SOX4,MN1,NFIX,PTH1R,PITX1,SSBP2,AMER1,FMOD
Cancer, Gastrointestinal Disease, Hepatic System Disease, Organismal Injury and Abnormalities	hepatobiliary system cancer	hepatobiliary system cancer	1.81e-05			149	SVEP1,GAS6,TNNT2,MUC4,FOXP2,NIPAL4,FCRL2,ST6GALNAC2,MYO5B,FASLG,N4BP3,PDIA2,MTMR11,GRAMD1B,TNS4,OPHN1,ANGPTL1,EVPL,PKD1L1,MN1,DACT2,CD5,SGIP1,ADAMTS18,SLC27A6,NEIL1,ZNF567,ITGB6,EPHA2,KIAA1217,CPXM2,SUSD2,VILL,ABI3BP,MX1,PPP1R3C,SCUBE2,HSPB8,COL17A1,SOD3,SERTAD4,COL16A1,IFIT1,MACC1,LRRC8E,PDE3B,SLC26A10,S100A5,SLC28A3,AMER1,FHDC1,PVRL4,ALPK2,AHNAK2,CELSR1,BTNL9,MX2,IVL,GZMK,MECOM,AP1M2,PIK3C2G,WD…
Cancer, Organismal Injury and Abnormalities	head and neck neoplasia	head and neck neoplasia	1.95e-05			87	CDKN2A,COL14A1,SVEP1,KRT7,GAS6,BAIAP3,CXCL12,SSBP2,MAPK13,MUC4,BIN1,FOXP2,HOXA9,FGFR3,NIPAL4,TMEM132C,SHROOM3,LCK,PRF1,ELF3,SCG5,TBC1D10C,CCDC18,ESRP1,PKP3,ZNF185,EVPL,MN1,DACT2,MATN2,HELZ2,B3GNT3,BTG2,CXCR6,ADAMTS18,EPCAM,NEIL1,KRT75,PIDD1,EPHA2,GLTPD2,RAB11FIP5,CPXM2,SUSD2,GJB3,LMNTD2,MMP15,TPGS2,BCL11B,SOD3,PRKCZ,RUFY4,SOX17,MACC1,USHBP1,RNF213,PLB1,RARB,ASPN,MUC20,DEGS2,LURAP1L,FHDC1,ERBB2,CF…
Cellular Movement	invasion	invasion of tumor cell lines	2.01e-05			33	CDKN2A,NDRG2,MX1,CXCL12,CLDN7,ANXA8/ANXA8L1,MUC4,PRKCZ,ELF3,CDH3,GRB7,PLXNB1,JUND,ERBB2,SERPINB5,ITGB4,FASLG,WNT5B,CEACAM1,ADRB2,SOX4,TFAP2C,ESRP1,PCSK6,AGR2,HPN,TNS4,NFKBID,PLEKHG6,EPCAM,EFEMP1,ITGB6,EPHA2
Cancer, Organismal Injury and Abnormalities	urogenital cancer	urogenital cancer	2.03e-05			154	COL14A1,SVEP1,GAS6,XDH,PALMD,MAPK13,PPFIA2,ANXA8/ANXA8L1,MUC4,FOXP2,HOXA9,SERPINB2,LCK,PRF1,ELF3,TXK,FCRL2,ST6GALNAC2,MYO5B,ITGB4,FASLG,NPEPL1,PDE2A,MTMR11,GRAMD1B,VMO1,SPOCK2,OPHN1,RASGRF2,EVPL,PKD1L1,MN1,SRGAP3,CCL4,DUOX2,HELZ2,SGIP1,BTG2,ADAMTS18,KIAA1217,CPXM2,FGD3,ABI3BP,MX1,PDZK1IP1,COL17A1,DUSP2,PRKCZ,CDH3,PDE3B,RARB,MAL,SLC26A10,SLC28A3,AMER1,PVRL4,ALPK2,ECM2,AHNAK2,CELSR1,IVL,SLC25A13,GZ…
Cell Death and Survival, Cellular Compromise	cytotoxicity	cytotoxicity of lymphocytes	2.24e-05			12	PRF1,LCK,KLRC4-KLRK1/KLRK1,SH2D1A,CD5,CD6,CD96,NCR3,CD27,P2RX7,FASLG,CEACAM1
Cancer, Organismal Injury and Abnormalities, Reproductive System Disease	mammary tumor	mammary tumor	2.25e-05			67	CDKN2A,XDH,EPHX2,TNNT2,CXCL12,PRR15L,MAPK13,MUC4,BIN1,FGFR3,LCK,CASZ1,ELF3,GRB7,JUND,SERPINB5,MYO5B,DSP,WNT5B,N4BP3,ACPP,CCDC18,AGR2,TNS4,RASGRF2,CD3G,CCL4,HELZ2,BTG2,ADAMTS18,LAMA3,CRABP2,ITGB6,EPHA2,BNIPL,CX3CL1,CELA1,CHST7,FUT2,SCUBE2,MMP15,HSPB8,PDZK1IP1,DUSP2,SHROOM2,IFIT1,CDH3,RARB,MUC20,PVRL1,LURAP1L,PVRL4,ERBB2,ADRB2,SDC1,MMP28,TMPRSS2,MECOM,GAS1,HPN,GPR183,ARHGEF5,ARHGAP9,LY9,LGALS2,TM4S…
Dermatological Diseases and Conditions	psoriasis	psoriasis	2.26e-05			31	COL14A1,MX1,PPP1R3C,SLC6A14,SERPINB8,PDZK1IP1,ANXA8/ANXA8L1,PRKCZ,TNFRSF17,SERPINB2,IFIT1,AQP3,PRF1,IFI44L,RARB,JUND,ITGB4,SERPINB5,ACPP,IVL,OAS1,ISG15,PI3,IRF7,SLAMF7,PITX1,CRABP2,EPHA2,RCAN2,CX3CL1,P2RX7
Cellular Development	differentiation	differentiation of cells	2.37e-05			78	CDKN2A,CD3E,IL12RB1,POU2AF1,XDH,PBX1,CXCL12,TRAT1,WNT16,SSBP2,IKZF3,MAPK13,EOMES,BIN1,WISP2,HOXA9,NPNT,SERPINB2,IGSF9,FGFR3,MBNL3,LCK,CASZ1,TXK,ELF3,BHLHA15,ACP6,HOXA10,JUND,SCEL,FASLG,DSP,WNT5B,SOX4,CD79A,TMEM204,OPHN1,CD3G,EVPL,ARHGAP32,MN1,IRF7,DACT2,BTG2,GDPD5,EPCAM,KRT75,EPHA2,LGALS12,CELA1,FAM107A,NFIX,MID1,BCL11B,SOX17,AQP3,SH2D1A,MAL,RARB,ASPN,ERBB2,SULF2,ADRB2,SLA2,IVL,TFAP2C,MECOM,GAS1,…
Cell Death and Survival	cell death	cell death	2.66e-05			110	SH2D4A,GAS6,XDH,TNNT2,IKZF3,MUC4,HOXA9,SERPINB2,PRF1,LCK,TXK,SCG5,ITGB4,FASLG,TNS4,ANGPTL1,CCL4,CD5,BTG2,EPHA2,MX1,TPD52L1,HSPB8,BCL11B,NUAK2,PRKCZ,SOD3,DUSP2,RARB,SLC28A3,AMER1,CD27,CELSR1,DHX58,OAS1,KLRC4-KLRK1/KLRK1,GZMK,LIMS2,MECOM,GAS1,IGKC,ID3,F3,HPN,ISG15,PI3,MCF2L,SLAMF7,PTH1R,CTH,CDKN2A,CD3E,NDRG2,UBASH3A,EPHX2,POU2AF1,CD96,CXCL12,NCR3,WNT16,BIN1,TNFRSF17,FGFR3,CASZ1,AK1,C8orf4,JUND,SERP…
Cancer, Organismal Injury and Abnormalities, Reproductive System Disease	neoplasia	Breast Cancer and Tumors	2.71e-05			64	CDKN2A,XDH,EPHX2,TNNT2,CXCL12,PRR15L,MAPK13,MUC4,FGFR3,PRF1,LCK,CASZ1,ELF3,GRB7,JUND,SERPINB5,MYO5B,DSP,WNT5B,N4BP3,ACPP,CCDC18,AGR2,TNS4,RASGRF2,CCL4,HELZ2,BTG2,ADAMTS18,LAMA3,CRABP2,ITGB6,EPHA2,BNIPL,CELA1,CHST7,FUT2,MMP15,SCUBE2,HSPB8,PDZK1IP1,DUSP2,SHROOM2,IFIT1,CDH3,RARB,MUC20,LURAP1L,PVRL4,PVRL1,ERBB2,ADRB2,SDC1,MMP28,TMPRSS2,MECOM,GAS1,HPN,GPR183,ARHGEF5,ARHGAP9,LY9,LGALS2,FHOD3
Cellular Development, Hematological System Development and Function, Hematopoiesis	development	development of blood cells	2.76e-05			31	CDKN2A,CD3E,GAS6,IL12RB1,POU2AF1,CXCL12,TRAT1,BCL11B,EOMES,PRKCZ,HOXA9,SOX17,LCK,SH2D1A,TXK,ELF3,HOXA10,FASLG,BST1,SOX4,IGKC,CD6,CD79A,ID3,NFKBID,CD3G,LY9,CD5,LAMA3,GIMAP1,P2RX7
Cellular Function and Maintenance	homeostasis	Lymphocyte homeostasis	2.84e-05			27	CDKN2A,CD3E,GAS6,IL12RB1,CXCL12,TRAT1,BCL11B,EOMES,PRKCZ,HOXA9,TNFRSF17,LCK,SH2D1A,TXK,ELF3,SOX4,IGKC,CD6,CD79A,ID3,NFKBID,CD3G,LY9,CD5,LAMA3,GIMAP1,P2RX7
Cancer, Gastrointestinal Disease, Hepatic System Disease, Organismal Injury and Abnormalities	hepatocellular carcinoma	hepatocellular carcinoma	2.95e-05			145	SVEP1,GAS6,TNNT2,MUC4,FOXP2,NIPAL4,FCRL2,ST6GALNAC2,MYO5B,FASLG,N4BP3,PDIA2,MTMR11,GRAMD1B,TNS4,OPHN1,ANGPTL1,EVPL,PKD1L1,MN1,DACT2,CD5,SGIP1,ADAMTS18,SLC27A6,NEIL1,ZNF567,ITGB6,EPHA2,KIAA1217,CPXM2,SUSD2,VILL,ABI3BP,PPP1R3C,SCUBE2,HSPB8,COL17A1,SOD3,SERTAD4,COL16A1,IFIT1,MACC1,LRRC8E,PDE3B,SLC26A10,S100A5,SLC28A3,AMER1,FHDC1,PVRL4,ALPK2,AHNAK2,CELSR1,BTNL9,MX2,IVL,GZMK,MECOM,AP1M2,PIK3C2G,WDR27,…
Cell Death and Survival	necrosis	necrosis	3.01e-05			90	CDKN2A,SH2D4A,CD3E,UBASH3A,NDRG2,GAS6,POU2AF1,XDH,EPHX2,TNNT2,CXCL12,WNT16,IKZF3,MUC4,HOXA9,SERPINB2,TNFRSF17,FGFR3,LCK,CASZ1,PRF1,SCG5,C8orf4,JUND,SERPINB5,ITGB4,FASLG,DSP,CEACAM1,SOX4,PKP3,CD79A,SLC1A1,AGR2,TNS4,NFKBID,ANGPTL1,CCL4,CD5,BTG2,LAMA3,CRABP2,PIDD1,EPHA2,LGALS12,CX3CL1,NFIX,MX1,HSPB8,BCL11B,SOD3,PRKCZ,SHROOM2,SH2D1A,RARB,SLC28A3,PLXNB1,AMER1,ERBB2,CFH,SEMA3B,CD27,SULF2,ADRB2,DHX58,CE…
Cancer, Gastrointestinal Disease, Hepatic System Disease, Organismal Injury and Abnormalities	liver tumor	liver tumor	3.19e-05			148	SVEP1,GAS6,TNNT2,MUC4,FOXP2,NIPAL4,FCRL2,ST6GALNAC2,MYO5B,FASLG,N4BP3,PDIA2,MTMR11,GRAMD1B,TNS4,OPHN1,ANGPTL1,EVPL,PKD1L1,MN1,DACT2,CD5,SGIP1,ADAMTS18,SLC27A6,NEIL1,ZNF567,ITGB6,EPHA2,KIAA1217,CPXM2,SUSD2,VILL,ABI3BP,MX1,PPP1R3C,SCUBE2,HSPB8,COL17A1,SOD3,SERTAD4,COL16A1,IFIT1,MACC1,LRRC8E,PDE3B,SLC26A10,S100A5,SLC28A3,AMER1,FHDC1,PVRL4,ALPK2,AHNAK2,CELSR1,BTNL9,MX2,IVL,GZMK,MECOM,AP1M2,PIK3C2G,WD…
Cancer, Organismal Injury and Abnormalities	lymphohematopoietic cancer	lymphohematopoietic cancer	3.49e-05			75	CDKN2A,SVEP1,CD3E,XDH,PBX1,CXCL12,SSBP2,IKZF3,MUC4,HOXA9,SERPINB2,TNFRSF17,FGFR3,LCK,PRF1,IFI44L,SGPP2,FAM83B,SERPINB5,ITGB4,FASLG,BST1,DSP,SOX4,PDIA2,ESRP1,RERG,ANKRD6,MTMR11,CD79A,ZNF185,CD3G,PKD1L1,MN1,CCL4,BTG2,LAMA3,EPHA2,NFIX,ZNF683,MMP15,DYNC1I1,BCL11B,COL17A1,TMEM63A,PRKCZ,COL16A1,MACC1,IFIT1,PDE3B,RNF213,RARB,SLC28A3,MUC20,ERBB2,CFH,SEMA3B,CD27,AHNAK2,CELSR1,BTNL9,KLRC4-KLRK1/KLRK1,SDC1,…
Cell Death and Survival	cytolysis	cytolysis	3.64e-05			17	KLRC4-KLRK1/KLRK1,IGKC,F3,PIGA,ISG15,CD3G,LCK,PRF1,AK1,SH2D1A,SLAMF7,CFH,ERBB2,CX3CL1,P2RX7,FASLG,CEACAM1
Cancer, Gastrointestinal Disease, Hepatic System Disease, Organismal Injury and Abnormalities	cancer	liver cancer	3.66e-05			147	SVEP1,GAS6,TNNT2,MUC4,FOXP2,NIPAL4,FCRL2,ST6GALNAC2,MYO5B,FASLG,N4BP3,PDIA2,MTMR11,GRAMD1B,TNS4,OPHN1,ANGPTL1,EVPL,PKD1L1,MN1,DACT2,CD5,SGIP1,ADAMTS18,SLC27A6,NEIL1,ZNF567,ITGB6,EPHA2,KIAA1217,CPXM2,SUSD2,VILL,ABI3BP,MX1,PPP1R3C,SCUBE2,HSPB8,COL17A1,SOD3,SERTAD4,COL16A1,IFIT1,MACC1,LRRC8E,PDE3B,SLC26A10,S100A5,SLC28A3,AMER1,FHDC1,PVRL4,ALPK2,AHNAK2,CELSR1,BTNL9,MX2,IVL,GZMK,MECOM,AP1M2,PIK3C2G,WD…
Cell-To-Cell Signaling and Interaction, Hematological System Development and Function	binding	binding of mononuclear leukocytes	3.76e-05			9	KLRC4-KLRK1/KLRK1,CCL4,SH2D1A,TXK,CD3E,CD6,CXCL12,CX3CL1,FASLG
Cellular Function and Maintenance	function	function of blood cells	3.84e-05			29	CD3E,GAS6,IL12RB1,POU2AF1,CXCL12,DUSP2,GPNMB,PRF1,SH2D1A,TXK,CD27,BST1,TBC1D10C,ADRB2,SLA2,PTPRCAP,KLRC4-KLRK1/KLRK1,MECOM,ID3,F3,GPR183,ARHGEF5,RASGRF2,NFKBID,CD3G,IRF7,JCHAIN,RCAN2,P2RX7
Cell-To-Cell Signaling and Interaction	adhesion	adhesion of tumor cell lines	4.02e-05			18	CDKN2A,SDC1,ESRP2,MECOM,CXCL12,MUC4,SERPINB2,SH2D1A,CCL4,LGALS2,CDH3,ST6GALNAC2,LAMA3,EFEMP1,SERPINB5,EPHA2,CX3CL1,DSP
Cancer, Hematological Disease, Organismal Injury and Abnormalities	hematologic cancer	hematologic cancer	4.09e-05			74	CDKN2A,SVEP1,CD3E,XDH,PBX1,CXCL12,SSBP2,IKZF3,MUC4,HOXA9,SERPINB2,TNFRSF17,FGFR3,LCK,PRF1,IFI44L,SGPP2,FAM83B,SERPINB5,ITGB4,FASLG,BST1,DSP,SOX4,PDIA2,ESRP1,RERG,ANKRD6,MTMR11,CD79A,ZNF185,CD3G,PKD1L1,MN1,CCL4,BTG2,LAMA3,EPHA2,NFIX,ZNF683,MMP15,DYNC1I1,BCL11B,COL17A1,TMEM63A,PRKCZ,COL16A1,MACC1,IFIT1,PDE3B,RNF213,RARB,SLC28A3,MUC20,CFH,SEMA3B,CD27,AHNAK2,CELSR1,BTNL9,KLRC4-KLRK1/KLRK1,SDC1,CD160,…
Connective Tissue Disorders, Immunological Disease, Inflammatory Disease, Skeletal and Muscular Disorders	systemic lupus erythematosus	systemic lupus erythematosus	4.13e-05			14	OAS1,MX1,ZBP1,NCR3,ISG15,IL1R2,IFIT1,LCK,SH2D1A,SLAMF7,LY9,CEACAM1,FASLG,TBC1D10C
Cell Death and Survival	cell death	cell death of lymphocytes	4.5e-05			21	DHX58,SOX4,CDKN2A,CD3E,POU2AF1,CXCL12,BCL11B,ID3,HOXA9,TNFRSF17,NFKBID,LCK,PRF1,CCL4,SH2D1A,CD5,LGALS2,CD27,RCAN2,P2RX7,FASLG
Cancer, Organismal Injury and Abnormalities, Reproductive System Disease	breast cancer	breast cancer	4.58e-05			63	CDKN2A,XDH,EPHX2,TNNT2,CXCL12,PRR15L,MAPK13,MUC4,FGFR3,LCK,CASZ1,ELF3,GRB7,JUND,SERPINB5,MYO5B,DSP,WNT5B,N4BP3,ACPP,CCDC18,AGR2,TNS4,RASGRF2,CCL4,HELZ2,BTG2,ADAMTS18,LAMA3,CRABP2,ITGB6,EPHA2,BNIPL,CELA1,CHST7,FUT2,MMP15,SCUBE2,HSPB8,PDZK1IP1,DUSP2,SHROOM2,IFIT1,CDH3,RARB,MUC20,PVRL1,LURAP1L,PVRL4,ERBB2,ADRB2,SDC1,MMP28,TMPRSS2,MECOM,GAS1,HPN,GPR183,ARHGEF5,ARHGAP9,LY9,LGALS2,FHOD3
Cellular Function and Maintenance	function	function of leukocytes	4.64e-05			27	CD3E,IL12RB1,POU2AF1,CXCL12,DUSP2,GPNMB,PRF1,SH2D1A,TXK,CD27,BST1,TBC1D10C,ADRB2,SLA2,PTPRCAP,KLRC4-KLRK1/KLRK1,ID3,F3,GPR183,ARHGEF5,RASGRF2,NFKBID,CD3G,IRF7,JCHAIN,RCAN2,P2RX7
Cell Death and Survival	cell death	cell death of T lymphocytes	4.7e-05			18	DHX58,CDKN2A,CD3E,CXCL12,BCL11B,ID3,HOXA9,NFKBID,LCK,PRF1,SH2D1A,CCL4,CD5,LGALS2,CD27,RCAN2,P2RX7,FASLG
Cell-To-Cell Signaling and Interaction	response	response of breast cancer cell lines	4.72e-05			4	CDKN2A,KLRC4-KLRK1/KLRK1,IGKC,ERBB2
Cancer, Organismal Injury and Abnormalities, Reproductive System Disease	prostate cancer	prostate cancer	4.97e-05			43	CDKN2A,SVEP1,KRT7,GJB3,MUC4,BIN1,FOXP2,DUSP2,PRKCZ,FGFR3,USHBP1,IFI44L,RNF213,CDH3,MUC20,PLXNB1,ERBB2,SERPINB5,CFH,ITGB4,AHNAK2,CEACAM1,ACPP,PSAT1,TMPRSS2,GPRC5A,IGKC,MTMR11,KLHL3,SPOCK2,AGR2,ISG15,GPR183,PI3,EVPL,LY9,JCHAIN,ADAMTS18,MMRN2,KRT75,LGALS12,RCAN2,CX3CL1
Cancer, Gastrointestinal Disease, Organismal Injury and Abnormalities	metastatic colorectal cancer	metastatic colorectal cancer	5.05e-05			14	CDKN2A,SDC1,CXCL12,PLSCR4,HOXA9,LGALS2,HOXA10,LAMA3,HOXC6,EFEMP1,CRABP2,EPHA2,TM4SF1,FASLG
Tissue Development	growth	growth of epithelial tissue	5.19e-05			29	CDKN2A,GAS6,XDH,CXCL12,WNT16,BCL11B,FGFR3,CDH3,JUND,SERPINB5,ERBB2,SULF2,FASLG,CEACAM1,PDE2A,LIMS2,PKP3,GAS1,F3,HPN,RASGRF2,NFKBID,ANGPTL1,BNC1,KLF5,LAMA3,NFIB,EPHA2,P2RX7
Cell-To-Cell Signaling and Interaction, Hematological System Development and Function	binding	binding of lymphocytes	5.26e-05			8	KLRC4-KLRK1/KLRK1,CCL4,SH2D1A,TXK,CD3E,CD6,CXCL12,FASLG
Connective Tissue Disorders, Dermatological Diseases and Conditions, Developmental Disorder, Hereditary Disorder, Organismal Injury and Abnormalities	non-Herlitz type generalized junctional epidermolysis bullosa	non-Herlitz type generalized junctional epidermolysis bullosa	5.78e-05			3	LAMA3,ITGB4,COL17A1
Cancer, Organismal Injury and Abnormalities	neoplasia	delay in neoplasia	5.81e-05			6	CDKN2A,PRF1,CD3E,ERBB2,AGR2,CX3CL1
Cellular Movement	cell movement	cell movement of tumor cell lines	5.89e-05			39	CDKN2A,MX1,GAS6,NDRG2,CXCL12,TPD52L1,MAPK13,CLDN7,MUC4,PRKCZ,LCK,CDH3,GRB7,ST6GALNAC2,PLXNB1,JUND,ERBB2,SERPINB5,ITGB4,MYO10,FASLG,CEACAM1,ADRB2,TFAP2C,KLRC4-KLRK1/KLRK1,SDC1,ESRP2,ESRP1,PCSK6,AGR2,F3,MCF2L,CCL4,KLF5,LAMA3,EFEMP1,ITGB6,EPHA2,CX3CL1
Cancer, Hematological Disease, Immunological Disease, Organismal Injury and Abnormalities	leukemia	leukemia	6.08e-05			55	CDKN2A,SVEP1,CD3E,PBX1,IKZF3,MUC4,HOXA9,SERPINB2,LCK,IFI44L,SGPP2,FAM83B,ITGB4,BST1,FASLG,SOX4,PDIA2,ESRP1,RERG,ANKRD6,MTMR11,ZNF185,CD3G,MN1,PKD1L1,CCL4,EPHA2,NFIX,ZNF683,BCL11B,COL17A1,TMEM63A,COL16A1,MACC1,IFIT1,PDE3B,RARB,SLC28A3,MUC20,SEMA3B,CFH,AHNAK2,CELSR1,BTNL9,CD160,MECOM,RYR2,F3,ARHGEF5,RHOV,CLDN5,PLEKHG6,DDX60,WFIKKN1,NDNF
Connective Tissue Development and Function, Organ Morphology, Skeletal and Muscular System Development and Function, Tissue Development, Tissue Morphology	abnormal morphology	abnormal morphology of xiphoid process	6.14e-05			5	SOX4,RARB,HOXA10,HOXC6,EFEMP1
Cell Death and Survival	killing	killing of lymphoma cell lines	6.14e-05			5	PRF1,KLRC4-KLRK1/KLRK1,SH2D1A,NCR3,FASLG
Connective Tissue Disorders, Inflammatory Disease, Skeletal and Muscular Disorders	rheumatic disease	Rheumatic Disease	6.17e-05			47	CDKN2A,NFIX,MX1,XDH,EPHX2,ZBP1,HSPB8,CXCL12,NCR3,TPGS2,DUSP2,SOD3,PRKCZ,SERPINB2,IL1R2,IFIT1,LCK,ELF3,SH2D1A,ASPN,PVRL1,ERBB2,SERPINB5,CD27,ALPK2,FASLG,CEACAM1,WNT5B,ADRB2,TBC1D10C,OAS1,SDC1,MMP28,IGKC,CD6,CD79A,SLC1A1,FMOD,ISG15,CCL4,LY9,WNT10A,SLAMF7,HELZ2,PTH1R,SLC44A4,P2RX7
Cancer, Organismal Injury and Abnormalities	head and neck cancer	head and neck cancer	6.2e-05			48	CDKN2A,COL14A1,GAS6,GJB3,MMP15,CXCL12,SSBP2,MAPK13,MUC4,BIN1,FOXP2,SOD3,HOXA9,PRKCZ,FGFR3,SOX17,NIPAL4,LCK,PRF1,ELF3,USHBP1,SCG5,PLB1,RARB,ASPN,LURAP1L,ERBB2,ALPK2,AHNAK2,TBC1D10C,CELSR1,SLC25A13,MECOM,ESRP2,ESRP1,RYR2,PIK3C2G,ZNF185,AKNA,MATN2,BTG2,CXCR6,PITX1,EPCAM,NEIL1,TM4SF1,RAB11FIP5,CPXM2
Cellular Function and Maintenance	homeostasis	cellular homeostasis	6.25e-05			56	CDKN2A,CD3E,GAS6,IL12RB1,XDH,CXCL12,TRAT1,NCR3,EOMES,CLDN7,HOXA9,TNFRSF17,KCNK5,PRF1,LCK,AK1,ELF3,TXK,BHLHA15,SCG5,ITGB4,CEACAM1,TBC1D10C,SOX4,CD79A,NFKBID,CD3G,CCL4,CD5,LAMA3,EPHA2,PPP1R3C,BCL11B,PRKCZ,AQP3,SH2D1A,PDE3B,CD27,SLA2,OAS1,GZMK,MECOM,IGKC,CD6,RYR2,F3,ID3,GPR183,LY9,SLC14A1,LGALS2,PTH1R,TRPV4,GIMAP1,P2RX7,ATP6V1B1
Hematological Disease, Immunological Disease	lymphoproliferative disorder	lymphoproliferative disorder	6.37e-05			39	CDKN2A,SVEP1,CD3E,XDH,DYNC1I1,PBX1,CXCL12,SSBP2,BCL11B,IKZF3,MUC4,COL17A1,PRKCZ,PRF1,LCK,SH2D1A,PDE3B,RNF213,SGPP2,ITGB4,CD27,FASLG,DSP,CELSR1,CD160,RYR2,CD79A,F3,ID3,CD3G,PKD1L1,RHOV,CCL4,PLEKHG6,BTG2,LAMA3,NDNF,WFIKKN1,EPHA2
Immunological Disease	immunodeficiency	immunodeficiency	7.09e-05			14	OAS1,CD3E,MX1,IL12RB1,IGKC,CD79A,ISG15,IFIT1,CD3G,LCK,IRF7,SH2D1A,CFH,FASLG
Cell Death and Survival	cell death	cell death of immune cells	7.59e-05			30	CDKN2A,CD3E,MX1,POU2AF1,CXCL12,BCL11B,IKZF3,PRKCZ,HOXA9,TNFRSF17,SERPINB2,PRF1,LCK,SH2D1A,PLXNB1,ERBB2,CD27,FASLG,SOX4,DHX58,KLRC4-KLRK1/KLRK1,CD79A,ID3,ISG15,NFKBID,CCL4,LGALS2,CD5,RCAN2,P2RX7
Cancer, Gastrointestinal Disease, Organismal Injury and Abnormalities	gastrointestinal tract cancer	metastatic gastrointestinal tract cancer	7.74e-05			15	CDKN2A,SDC1,CXCL12,PLSCR4,HOXA9,LGALS2,HOXA10,LAMA3,HOXC6,EFEMP1,ERBB2,CRABP2,EPHA2,FASLG,TM4SF1
Cell Morphology	morphology	morphology of mononuclear leukocytes	8.16e-05			14	SOX4,CD3E,POU2AF1,IGKC,CD79A,BCL11B,ID3,PRKCZ,LCK,SH2D1A,LY9,CD5,RCAN2,FASLG
Hematological System Development and Function, Humoral Immune Response, Tissue Morphology	quantity	quantity of B lymphocytes	8.18e-05			20	SOX4,SDC1,UBASH3A,IGKC,POU2AF1,PBX1,CXCL12,SSBP2,CD79A,IKZF3,F3,HOXA9,TNFRSF17,GPR183,PRF1,SH2D1A,JCHAIN,ST6GALNAC2,CD27,BST1
Dermatological Diseases and Conditions, Developmental Disorder, Organismal Injury and Abnormalities	genodermatosis	genodermatosis	8.48e-05			8	WNT10A,CDH3,GJB3,LAMA3,PVRL4,ITGB4,COL17A1,DSP
Cell Death and Survival	cell death	cell death of blood cells	8.74e-05			31	CDKN2A,CD3E,MX1,POU2AF1,CXCL12,BCL11B,IKZF3,PRKCZ,HOXA9,TNFRSF17,SERPINB2,PRF1,LCK,SH2D1A,PLXNB1,ERBB2,CD27,FASLG,SOX4,DHX58,KLRC4-KLRK1/KLRK1,MECOM,CD79A,ID3,ISG15,NFKBID,CCL4,CD5,LGALS2,RCAN2,P2RX7
Cancer, Organismal Injury and Abnormalities, Reproductive System Disease	malignant neoplasm of male genital organ	malignant neoplasm of male genital organ	8.75e-05			44	CDKN2A,SVEP1,KRT7,GJB3,MUC4,BIN1,FOXP2,DUSP2,PRKCZ,FGFR3,USHBP1,IFI44L,RNF213,CDH3,SLC26A10,MUC20,PLXNB1,ERBB2,SERPINB5,CFH,ITGB4,AHNAK2,CEACAM1,ACPP,PSAT1,TMPRSS2,GPRC5A,IGKC,MTMR11,KLHL3,SPOCK2,AGR2,ISG15,GPR183,PI3,EVPL,LY9,JCHAIN,ADAMTS18,MMRN2,KRT75,LGALS12,RCAN2,CX3CL1
Cancer, Organismal Injury and Abnormalities	cancer	cancer of secretory structure	8.87e-05			76	CDKN2A,SVEP1,KRT7,BAIAP3,CXCL12,THSD7A,MUC4,BIN1,FOXP2,FGFR3,MBNL3,LCK,BPIFB4,IFI44L,SERPINB5,IRX2,ITGB4,MYO10,CEACAM1,WNT5B,ACPP,ANKRD6,MTMR11,GRAMD1B,KLHL3,SPOCK2,AGR2,TMEM204,TNS4,NFKBID,OPHN1,RASGRF2,EVPL,ARHGAP32,NUGGC,CCL4,HELZ2,SGIP1,ADAMTS18,ZNF567,KRT75,ITGB6,EPHA2,LGALS12,CX3CL1,CELA1,ABI3BP,GJB3,FRRS1,DUSP2,PRKCZ,USHBP1,RNF213,CDH3,RARB,MUC20,SLC28A3,PLXNB1,ERBB2,CFH,ALPK2,AHNAK2,PSAT1…
Embryonic Development, Hair and Skin Development and Function, Organ Development, Organismal Development, Tissue Development	formation	formation of epidermis	9.15e-05			13	CELSR1,CDKN2A,TFAP2C,COL17A1,EVPL,ZNF750,WNT10A,BNC1,LAMA3,SCEL,GJB5,CRABP2,DSP
Cell Death and Survival	killing	killing of T lymphocytes	9.23e-05			5	PTPRCAP,PRF1,KLRC4-KLRK1/KLRK1,SH2D1A,FASLG
Cell-To-Cell Signaling and Interaction	conjugation	conjugation of cells	9.27e-05			4	LCK,SH2D1A,TXK,TBC1D10C
Cell Death and Survival	apoptosis	apoptosis of lymphocytes	9.66e-05			19	DHX58,SOX4,CDKN2A,CD3E,POU2AF1,CXCL12,BCL11B,ID3,HOXA9,TNFRSF17,NFKBID,LCK,PRF1,CCL4,CD5,LGALS2,CD27,RCAN2,FASLG
Cancer, Gastrointestinal Disease, Organismal Injury and Abnormalities	secondary neoplasm of digestive system	secondary neoplasm of digestive system	9.86e-05			16	CDKN2A,SDC1,MX1,CXCL12,PLSCR4,HOXA9,LGALS2,HOXA10,LAMA3,HOXC6,ERBB2,EFEMP1,CRABP2,EPHA2,FASLG,TM4SF1
Cancer, Organismal Injury and Abnormalities, Reproductive System Disease	tumorigenesis	tumorigenesis of reproductive tract	0.000103			120	COL14A1,SVEP1,GAS6,XDH,MAPK13,PALMD,PPFIA2,ANXA8/ANXA8L1,MUC4,FOXP2,HOXA9,LCK,PRF1,TXK,ELF3,FCRL2,ST6GALNAC2,MYO5B,FASLG,NPEPL1,PDE2A,SPOCK2,OPHN1,RASGRF2,MN1,PKD1L1,CCL4,DUOX2,SGIP1,KIAA1217,ABI3BP,MX1,PDZK1IP1,COL17A1,PRKCZ,CDH3,PDE3B,MAL,SLC26A10,RARB,SLC28A3,PVRL4,ALPK2,AHNAK2,ECM2,CELSR1,IVL,SLC25A13,GZMK,MECOM,GAS1,MFAP4,F3,DLG3,ISG15,PI3,ARHGEF5,CLDN5,PLEKHG6,DDX60,BNC1,CTH,GJB5,CHRDL1,ATP…
Cellular Movement	invasion	invasion of cells	0.000106			35	CDKN2A,MX1,NDRG2,CXCL12,CLDN7,NUAK2,ANXA8/ANXA8L1,MUC4,PRKCZ,ELF3,CDH3,GRB7,PLXNB1,JUND,ERBB2,SERPINB5,ITGB4,FASLG,WNT5B,CEACAM1,ADRB2,SOX4,TFAP2C,SDC1,ESRP1,PCSK6,AGR2,HPN,TNS4,NFKBID,PLEKHG6,EPCAM,EFEMP1,ITGB6,EPHA2
Cellular Movement	cell movement	cell movement	0.000115			73	CDKN2A,IL12RB1,GAS6,NDRG2,POU2AF1,CXCL12,MAPK13,EOMES,CLDN7,MUC4,HOXA9,PRF1,LCK,TXK,ELF3,GRB7,ST6GALNAC2,JUND,SERPINB5,ITGB4,MYO10,FASLG,WNT5B,CEACAM1,PDE2A,ESRP1,PCSK6,AGR2,TNS4,ANGPTL1,CCL4,MATN2,BTG2,ABI3,LAMA3,ITGB6,EPHA2,CX3CL1,NFIX,MX1,TPD52L1,ADAM33,BCL11B,NUAK2,COL17A1,PRKCZ,SOD3,AQP3,SH2D1A,CDH3,PLXNB1,ERBB2,CFH,SEMA3B,CXCL17,ADRB2,CELSR1,TFAP2C,KLRC4-KLRK1/KLRK1,SDC1,MMP28,ESRP2,PIK3C2G…
Connective Tissue Development and Function, Skeletal and Muscular System Development and Function, Tissue Development	morphology	morphology of bone	0.000123			24	SOX4,RGMA,NFIX,GAS1,NDRG2,PCSK6,GPR87,RYR2,PBX1,FMOD,PIGA,HOXA9,FGFR3,MN1,RARB,HOXA10,PTH1R,PITX1,WFIKKN1,HOXC6,AMER1,EFEMP1,SULF2,ADRB2
Cancer, Organismal Injury and Abnormalities, Reproductive System Disease	female genital tract cancer	female genital tract cancer	0.000128			119	COL14A1,SVEP1,GAS6,XDH,MAPK13,PALMD,PPFIA2,ANXA8/ANXA8L1,MUC4,FOXP2,HOXA9,LCK,PRF1,TXK,ELF3,FCRL2,ST6GALNAC2,MYO5B,FASLG,NPEPL1,PDE2A,SPOCK2,OPHN1,RASGRF2,MN1,PKD1L1,CCL4,DUOX2,SGIP1,KIAA1217,ABI3BP,MX1,PDZK1IP1,COL17A1,PRKCZ,CDH3,PDE3B,MAL,SLC26A10,RARB,SLC28A3,PVRL4,ALPK2,AHNAK2,ECM2,CELSR1,IVL,SLC25A13,GZMK,MECOM,GAS1,MFAP4,F3,DLG3,ISG15,PI3,ARHGEF5,CLDN5,PLEKHG6,DDX60,BNC1,CTH,GJB5,CHRDL1,ATP…
Cell Death and Survival	apoptosis	apoptosis of T lymphocytes	0.00013			16	DHX58,CDKN2A,CD3E,CXCL12,BCL11B,ID3,HOXA9,NFKBID,LCK,PRF1,CCL4,CD5,LGALS2,CD27,RCAN2,FASLG
Cancer, Organismal Injury and Abnormalities	lymphoid cancer	lymphoid cancer	0.000133			67	CDKN2A,SVEP1,CD3E,XDH,PBX1,CXCL12,SSBP2,IKZF3,MUC4,HOXA9,SERPINB2,PRF1,LCK,IFI44L,SGPP2,FAM83B,ITGB4,FASLG,BST1,DSP,SOX4,PDIA2,ESRP1,RERG,ANKRD6,MTMR11,CD79A,ZNF185,CD3G,MN1,PKD1L1,CCL4,BTG2,LAMA3,EPHA2,NFIX,ZNF683,DYNC1I1,BCL11B,COL17A1,TMEM63A,PRKCZ,COL16A1,MACC1,IFIT1,PDE3B,RNF213,RARB,MUC20,ERBB2,SEMA3B,CFH,CD27,AHNAK2,CELSR1,BTNL9,CD160,MECOM,RYR2,F3,ID3,ARHGEF5,RHOV,PLEKHG6,DDX60,NDNF,WFIKK…
Cancer, Organismal Injury and Abnormalities	benign neoplasia	benign neoplasia	0.000139			41	CDKN2A,COL14A1,NDRG2,TPD52L1,CXCL12,SSBP2,MAPK13,CLDN7,NUAK2,ANXA8/ANXA8L1,COL17A1,PRKCZ,WISP2,SERPINB2,COL16A1,FGFR3,IFIT1,ELF3,IFI44L,CDH3,ERBB2,CFH,ECM2,WNT5B,ADRB2,SOX4,PSAT1,TFAP2C,MECOM,FMOD,ANGPTL1,JCHAIN,BNC1,KLF5,PTH1R,EPCAM,NFIB,CRABP2,GALNT6,RCAN2,CX3CL1
Cancer, Gastrointestinal Disease, Organismal Injury and Abnormalities	intestinal tumor	intestinal tumor	0.000145			147	COL14A1,GAS6,FAM110D,SSBP2,PPFIA2,MUC4,FOXP2,HOXA9,KCNK5,LCK,PRF1,ELF3,NLRC3,FASLG,N4BP3,TNS4,SERINC2,OPHN1,RASGRF2,PKD1L1,NUGGC,MN1,SRGAP3,DACT2,HELZ2,SGIP1,ADAMTS18,EPHA2,CELA1,FGD3,ABI3BP,SCUBE2,MID1,TPD52L1,BCL11B,PDZK1IP1,NUAK2,DUSP2,SOD3,SERTAD4,STYK1,COL16A1,AQP3,MACC1,CDH3,SLC28A3,AMER1,LURAP1L,DEGS2,FHDC1,PVRL4,ALPK2,ECM2,CELSR1,BTNL9,IVL,SLC25A13,OAS1,MECOM,FGD6,PIK3C2G,LY9,SLAMF7,WFIKK…
Cell Morphology, Cellular Assembly and Organization, Cellular Function and Maintenance	formation	formation of filopodia	0.000151			10	ARHGEF5,TTYH1,SRGAP3,FGD3,EPHX2,PALM,ERBB2,ITGB4,MYO10,TM4SF1
Endocrine System Disorders, Gastrointestinal Disease, Metabolic Disease, Organismal Injury and Abnormalities, Renal and Urological Disease	diabetic nephropathy	diabetic nephropathy	0.000152			11	IFIT1,OAS1,PDE2A,GAS1,GAS6,XDH,TNNT2,AANAT,WNT16,F3,HPN
Cancer, Gastrointestinal Disease, Organismal Injury and Abnormalities	intestinal cancer	intestinal cancer	0.000154			145	COL14A1,GAS6,FAM110D,SSBP2,PPFIA2,MUC4,FOXP2,HOXA9,KCNK5,LCK,PRF1,ELF3,NLRC3,FASLG,N4BP3,TNS4,SERINC2,OPHN1,RASGRF2,PKD1L1,NUGGC,MN1,SRGAP3,DACT2,HELZ2,SGIP1,ADAMTS18,EPHA2,CELA1,FGD3,ABI3BP,SCUBE2,MID1,TPD52L1,BCL11B,PDZK1IP1,DUSP2,SOD3,SERTAD4,STYK1,COL16A1,AQP3,MACC1,CDH3,SLC28A3,AMER1,LURAP1L,DEGS2,FHDC1,PVRL4,ALPK2,ECM2,CELSR1,BTNL9,IVL,SLC25A13,OAS1,MECOM,FGD6,PIK3C2G,LY9,SLAMF7,WFIKKN1,GJB…
Connective Tissue Disorders, Dermatological Diseases and Conditions, Developmental Disorder, Hereditary Disorder, Organismal Injury and Abnormalities	inherited epidermolysis bullosa	inherited epidermolysis bullosa	0.000164			4	LAMA3,ITGB4,COL17A1,DSP
Cell Morphology	abnormal morphology	abnormal morphology of lymphocytes	0.000184			12	LCK,SH2D1A,LY9,CD3E,CD5,IGKC,POU2AF1,CD79A,BCL11B,RCAN2,ID3,FASLG
Cancer, Gastrointestinal Disease, Organismal Injury and Abnormalities	gastrointestinal carcinoma	gastrointestinal carcinoma	0.000184			151	COL14A1,SH2D4A,GAS6,FAM110D,SSBP2,MAPK13,PPFIA2,MUC4,FOXP2,KCNK5,LCK,PRF1,ELF3,SCG5,NLRC3,FASLG,N4BP3,PDE2A,MTMR11,SPOCK2,SERINC2,OPHN1,RASGRF2,NUGGC,PKD1L1,SRGAP3,MN1,DACT2,HELZ2,SGIP1,ADAMTS18,EPHA2,KIAA1217,CPXM2,CELA1,FGD3,ABI3BP,SCUBE2,MID1,BCL11B,SOD3,NIPAL2,SERTAD4,STYK1,COL16A1,MACC1,LRRC8E,RASGEF1A,CDH3,SLC28A3,AMER1,DEGS2,LURAP1L,FHDC1,PVRL4,ALPK2,ECM2,AHNAK2,CELSR1,BTNL9,IVL,SLC25A13,O…
Embryonic Development, Organ Development, Organismal Development, Tissue Development	development	development of sensory organ	0.000186			27	CDKN2A,EPHX2,EOMES,SHROOM2,FGFR3,LCK,RARB,PVRL1,ITGB4,CFH,FASLG,ADRB2,SOX4,CELSR1,GAS1,FMOD,ID3,HPN,DUOX2,WNT10A,BNC1,ADAMTS18,TRPV4,EFEMP1,CHRDL1,TM4SF1,ATP6V1B1
Cell Morphology	morphology	morphology of lymphocytes	0.000186			13	SOX4,CD3E,POU2AF1,IGKC,CD79A,BCL11B,ID3,LCK,SH2D1A,LY9,CD5,RCAN2,FASLG
Embryonic Development, Organismal Development	development	development of body trunk	0.000189			45	CDKN2A,CELA1,NFIX,CD3E,XDH,TNNT2,PBX1,HSPB8,CXCL12,TRAT1,BCL11B,EOMES,BIN1,HOXA9,PRKCZ,NPNT,SOX17,FGFR3,CASZ1,SLC23A1,GCNT3,PDE3B,SCG5,RARB,HOXA10,AMER1,ERBB2,SERPINB5,SULF2,DSP,ADRB2,SOX4,MECOM,LIMS2,GAS1,PCSK6,ID3,CD3G,DACT2,PTH1R,PITX1,NFIB,EFEMP1,ITGB6,FHOD3
Cell-To-Cell Signaling and Interaction, Hematological System Development and Function, Immune Cell Trafficking, Inflammatory Response	activation	activation of lymphocytes	0.00019			20	SLA2,KLRC4-KLRK1/KLRK1,CD3E,IL12RB1,NCR3,CD79A,BCL11B,NFKBID,CD3G,LCK,PRF1,SH2D1A,CD5,NLRC3,PLXNB1,ERBB2,CD27,FASLG,CEACAM1,TBC1D10C
Connective Tissue Development and Function, Skeletal and Muscular System Development and Function, Tissue Development	abnormal morphology	abnormal morphology of bone	0.000192			23	SOX4,RGMA,NFIX,GAS1,NDRG2,PCSK6,GPR87,PBX1,FMOD,PIGA,HOXA9,FGFR3,MN1,RARB,HOXA10,PTH1R,PITX1,WFIKKN1,HOXC6,AMER1,EFEMP1,SULF2,ADRB2
Skeletal and Muscular System Development and Function	abnormal morphology	abnormal morphology of axial skeleton	0.000195			13	SOX4,NFIX,NDRG2,GPR87,PBX1,HOXA9,FGFR3,HOXA10,RARB,PITX1,WFIKKN1,HOXC6,SULF2
Cancer, Gastrointestinal Disease, Organismal Injury and Abnormalities	oral cavity carcinoma	oral cavity carcinoma	0.000195			13	ESRP1,ESRP2,GAS6,CXCL12,MAPK13,SOD3,MATN2,SCG5,ASPN,PITX1,ERBB2,TM4SF1,CPXM2
Cancer, Cell-To-Cell Signaling and Interaction, Inflammatory Response, Reproductive System Disease	cytotoxic reaction	cytotoxic reaction of breast cancer cell lines	0.000197			3	CDKN2A,IGKC,ERBB2
Cancer, Organismal Injury and Abnormalities, Reproductive System Disease	uterine tumor	uterine tumor	0.0002			112	SVEP1,COL14A1,GAS6,MAPK13,PALMD,PPFIA2,MUC4,FOXP2,LCK,PRF1,TXK,ELF3,FCRL2,ST6GALNAC2,MYO5B,ITGB4,FASLG,NPEPL1,WNT5B,PDE2A,SPOCK2,FMOD,RASGRF2,OPHN1,MN1,PKD1L1,CCL4,DUOX2,SGIP1,KIAA1217,ABI3BP,MX1,PDZK1IP1,COL17A1,IFIT1,CDH3,PDE3B,MAL,SLC26A10,RARB,SLC28A3,PVRL4,ALPK2,AHNAK2,ECM2,IVL,SLC25A13,GZMK,MECOM,GAS1,MFAP4,F3,DLG3,ISG15,PI3,ARHGEF5,CLDN5,DDX60,CTH,CHRDL1,GJB5,ZNF677,ATP6V1B1,CDKN2A,KRT7,BA…
Tissue Development	organization	organization of extracellular matrix	0.000207			9	ELF3,MPZL3,OLFML2A,NDNF,SPOCK2,SERPINB5,ECM2,NOXO1,NPNT
Cell Death and Survival	cytolysis	cytolysis of lymphoma cell lines	0.000211			4	KLRC4-KLRK1/KLRK1,SH2D1A,P2RX7,ISG15
Cancer, Gastrointestinal Disease, Organismal Injury and Abnormalities	colorectal cancer	colorectal cancer	0.000213			144	COL14A1,GAS6,FAM110D,PPFIA2,MUC4,FOXP2,HOXA9,KCNK5,LCK,PRF1,ELF3,NLRC3,FASLG,N4BP3,TNS4,SERINC2,OPHN1,RASGRF2,PKD1L1,NUGGC,MN1,SRGAP3,DACT2,HELZ2,SGIP1,ADAMTS18,EPHA2,CELA1,FGD3,ABI3BP,SCUBE2,MID1,TPD52L1,BCL11B,PDZK1IP1,DUSP2,SOD3,SERTAD4,STYK1,COL16A1,AQP3,MACC1,CDH3,SLC28A3,AMER1,LURAP1L,DEGS2,FHDC1,PVRL4,ALPK2,ECM2,CELSR1,BTNL9,IVL,SLC25A13,OAS1,MECOM,FGD6,PIK3C2G,LY9,SLAMF7,WFIKKN1,GJB5,GALN…
Skeletal and Muscular System Development and Function	mineralization	mineralization of bone	0.000222			11	FGFR3,SOX4,NFIX,DUOX2,PTH1R,ASPN,AMER1,RCAN2,P2RX7,ADRB2,ISG15
Cancer, Neurological Disease, Organismal Injury and Abnormalities	central nervous system tumor	central nervous system tumor	0.000226			39	CDKN2A,COL14A1,GJB3,MMP15,CXCL12,MUC4,BIN1,FOXP2,PRKCZ,HOXA9,SOX17,FGFR3,NIPAL4,USHBP1,PLB1,MAL,RARB,LURAP1L,ERBB2,ALPK2,AHNAK2,FASLG,TBC1D10C,CELSR1,SLC25A13,MECOM,RYR2,RNF43,PCSK6,PIK3C2G,ID3,AKNA,MN1,CLDN5,BTG2,CXCR6,EFEMP1,EPHA2,RAB11FIP5
Cancer, Organismal Injury and Abnormalities	neoplasia	Lymphoid Cancer and Tumors	0.000235			68	CDKN2A,SVEP1,CD3E,XDH,PBX1,CXCL12,SSBP2,IKZF3,MUC4,HOXA9,SERPINB2,PRF1,LCK,IFI44L,SGPP2,FAM83B,ITGB4,FASLG,BST1,DSP,SOX4,PDIA2,ESRP1,RERG,ANKRD6,MTMR11,CD79A,ZNF185,AGR2,CD3G,PKD1L1,MN1,CCL4,BTG2,LAMA3,EPHA2,NFIX,ZNF683,DYNC1I1,BCL11B,COL17A1,TMEM63A,PRKCZ,COL16A1,MACC1,IFIT1,PDE3B,RNF213,RARB,MUC20,ERBB2,SEMA3B,CFH,CD27,AHNAK2,CELSR1,BTNL9,CD160,MECOM,RYR2,F3,ID3,ARHGEF5,RHOV,PLEKHG6,DDX60,NDNF,…
Cancer, Gastrointestinal Disease, Organismal Injury and Abnormalities	oral squamous cell carcinoma	oral squamous cell carcinoma	0.000245			12	ESRP2,ESRP1,MATN2,GAS6,SCG5,PITX1,CXCL12,ASPN,ERBB2,SOD3,TM4SF1,CPXM2
Cell-To-Cell Signaling and Interaction	binding	binding of cells	0.000249			22	KLRC4-KLRK1/KLRK1,SDC1,CD3E,GAS6,IGKC,CD6,CXCL12,F3,TNFRSF17,IL1R2,ANGPTL1,LCK,CCL4,TXK,SH2D1A,ERBB2,SERPINB5,SEMA3B,ITGB4,CX3CL1,FASLG,CEACAM1
Cell-To-Cell Signaling and Interaction, Hematological System Development and Function	binding	binding of T lymphocytes	0.000249			6	KLRC4-KLRK1/KLRK1,CCL4,TXK,CD6,CXCL12,FASLG
Cellular Movement	invasion	invasion of squamous cell carcinoma cell lines	0.000249			6	PCSK6,GRB7,CXCL12,ITGB6,WNT5B,PRKCZ
Tissue Morphology	quantity	quantity of cells	0.000264			66	CDKN2A,CD3E,UBASH3A,IL12RB1,POU2AF1,PBX1,CXCL12,TRAT1,SSBP2,IKZF3,HOXA9,TNFRSF17,SERPINB2,FGFR3,PRF1,LCK,TXK,NLRC3,HOXA10,ST6GALNAC2,FASLG,BST1,DSP,WNT5B,SOX4,PTPRCAP,P2RX5,CD79A,SLC1A1,AGR2,OPHN1,CD3G,CCL4,CD5,CXCR6,LAMA3,GDPD5,ITGB6,CX3CL1,HSPB8,BCL11B,SH2D1A,RARB,ERBB2,CXCL17,CFH,CD27,ADRB2,GPR83,TFAP2C,SDC1,MECOM,IGKC,ID3,F3,HPN,ISG15,GPR183,ARHGEF5,PI3,LY9,LGALS2,SLC14A1,JCHAIN,PTH1R,P2RX7
Hematological Disease	cytopenia	cytopenia	0.000271			17	SOX4,MX2,CD3E,IGKC,CXCL12,SSBP2,CD79A,TREML1,BCL11B,EOMES,SERPINB2,LCK,PRF1,SH2D1A,SLAMF7,FASLG,ADRB2
Embryonic Development, Lymphoid Tissue Structure and Development, Organ Development, Organismal Development	development	development of lymphatic system component	0.000271			17	CD3E,IGKC,POU2AF1,PCSK6,CXCL12,TRAT1,PBX1,BCL11B,IKZF3,EOMES,ID3,PRKCZ,HOXA9,TMEM204,FGFR3,CD3G,SCG5
Hematological Disease, Immunological Disease	lack	lack of lymphocytes	0.000276			7	SOX4,LCK,SH2D1A,CD3E,IGKC,CD79A,BCL11B
Organismal Development	morphology	morphology of body cavity	0.000285			49	CDKN2A,CD3E,GAS6,XDH,TNNT2,PBX1,SSBP2,CLDN7,IKZF3,BIN1,NPNT,FGFR3,PRF1,CASZ1,LCK,GCNT3,SCG5,HOXA10,FASLG,ACPP,SOX4,PCSK6,AGR2,FMOD,IRF7,LAMA3,NEIL1,ITGB6,NFIX,MMP15,HSPB8,BCL11B,PDE3B,RARB,PLXNB1,AMER1,CFH,ERBB2,DHX58,MECOM,IGKC,RYR2,ID3,F3,BNC1,PTH1R,NFIB,EFEMP1,RCAN2
Skeletal and Muscular System Development and Function	abnormal morphology	abnormal morphology of skeleton	0.000289			16	SOX4,NFIX,NDRG2,GAS1,GPR87,PBX1,FMOD,HOXA9,FGFR3,HOXA10,RARB,PITX1,WFIKKN1,HOXC6,AMER1,SULF2
Developmental Disorder	hypoplasia	Hypoplasia	0.000289			25	CD3E,POU2AF1,TRAT1,PBX1,SSBP2,BCL11B,HOXA9,NPNT,FGFR3,PRF1,LCK,CASZ1,RARB,AMER1,ERBB2,SOX4,MECOM,GAS1,IGKC,ID3,CD3G,MN1,PITX1,NFIB,ITGB6
Developmental Disorder	aplasia	aplasia	0.00029			10	PRF1,NFIX,GAS1,IGKC,POU2AF1,TRAT1,NFIB,AMER1,HOXA9,NPNT
Cell-To-Cell Signaling and Interaction, Hematological System Development and Function	interaction	interaction of T lymphocytes	0.000301			7	LCK,KLRC4-KLRK1/KLRK1,CCL4,TXK,CD6,CXCL12,FASLG
Cancer, Organismal Injury and Abnormalities, Reproductive System Disease	breast cancer	stage 2-3 breast cancer	0.000301			7	SDC1,CDH3,LAMA3,PRR15L,ERBB2,SERPINB5,HPN
Embryonic Development, Organ Development, Organ Morphology, Organismal Development, Tissue Development, Visual System Development and Function	abnormal morphology	abnormal morphology of ciliary body	0.000311			3	GAS1,PVRL1,TRPV4
Cell Death and Survival	cytolysis	cytolysis of tumor cell lines	0.000311			6	KLRC4-KLRK1/KLRK1,SH2D1A,CX3CL1,P2RX7,CEACAM1,ISG15
Cancer, Gastrointestinal Disease, Organismal Injury and Abnormalities	oral cancer	oral cancer	0.000318			14	CDKN2A,ESRP1,ESRP2,GAS6,CXCL12,MAPK13,SOD3,MATN2,SCG5,PITX1,ASPN,ERBB2,TM4SF1,CPXM2
Cell Morphology, Hematological System Development and Function	abnormal morphology	abnormal morphology of T lymphocytes	0.000325			9	LCK,SH2D1A,LY9,CD3E,CD5,BCL11B,RCAN2,ID3,FASLG
Connective Tissue Development and Function, Organ Morphology, Skeletal and Muscular System Development and Function, Tissue Development	abnormal morphology	abnormal morphology of sternum	0.000329			7	SOX4,RARB,HOXA10,HOXC6,AMER1,EFEMP1,SULF2
Cancer, Cell Death and Survival, Cell-To-Cell Signaling and Interaction, Inflammatory Response, Reproductive System Disease	antibody-dependent cell-mediated cytotoxic reaction	antibody-dependent cell-mediated cytotoxic reaction of breast cancer cell lines	0.000329			2	IGKC,ERBB2
Cellular Growth and Proliferation	clonogenicity	clonogenicity of lymphoma cell lines	0.000329			2	SSBP2,PRKCZ
Cellular Development	epithelial-mesenchymal transition	epithelial-mesenchymal transition of endothelial cell lines	0.000329			2	ESRP2,ESRP1
Cellular Development, Cellular Growth and Proliferation, Lymphoid Tissue Structure and Development, Organ Development, Organ Morphology, Tissue Development, Tissue Morphology	expansion	expansion of lymphoid cells	0.000329			2	PRF1,FASLG
Cancer, Organismal Injury and Abnormalities, Renal and Urological Disease	ureteral carcinoma	ureteral carcinoma	0.000329			2	FGFR3,CDKN2A
Tissue Morphology	morphology	morphology of connective tissue	0.000335			23	COL14A1,NFIX,MECOM,MMP15,RYR2,PBX1,BCL11B,FMOD,F3,PRKCZ,FGFR3,MN1,PDE3B,SCG5,RARB,HOXA10,PTH1R,PITX1,LAMA3,NEIL1,PVRL1,EFEMP1,ADRB2
Hematological Disease, Immunological Disease	lymphopenia	lymphopenia	0.000337			8	SOX4,LCK,SH2D1A,CD3E,IGKC,CD79A,BCL11B,ADRB2
Connective Tissue Development and Function, Nervous System Development and Function, Organ Morphology, Organismal Development, Skeletal and Muscular System Development and Function, Tissue Development	abnormal morphology	abnormal morphology of vertebrae	0.000343			10	FGFR3,SOX4,NFIX,NDRG2,RARB,HOXA10,GPR87,WFIKKN1,SULF2,HOXA9
Hematological System Development and Function, Hematopoiesis, Humoral Immune Response, Tissue Morphology	quantity	quantity of pre-B lymphocytes	0.000346			9	SOX4,SH2D1A,IGKC,CXCL12,ST6GALNAC2,SSBP2,CD79A,IKZF3,HOXA9
Embryonic Development, Nervous System Development and Function, Organ Development, Organismal Development, Tissue Development	formation	formation of brain	0.000351			24	SOX4,CDKN2A,TFAP2C,RGMA,NFIX,MECOM,GAS1,PCSK6,HSPB8,CXCL12,BCL11B,EOMES,F3,FOXP2,PIGA,SHROOM2,FGFR3,ADGRG1,SLC23A1,DUOX2,TACC2,BTG2,RARB,NFIB
Developmental Disorder	dysgenesis	dysgenesis	0.000357			26	NFIX,CD3E,POU2AF1,TRAT1,PBX1,SSBP2,BCL11B,HOXA9,NPNT,FGFR3,PRF1,LCK,CASZ1,RARB,AMER1,ERBB2,SOX4,MECOM,GAS1,IGKC,ID3,CD3G,MN1,PITX1,NFIB,ITGB6
Organismal Development	morphology	morphology of head	0.000359			38	CDKN2A,RGMA,NFIX,PBX1,CXCL12,BCL11B,FGFR3,AQP3,LCK,SCG5,RARB,PVRL1,AMER1,ERBB2,ITGB4,CFH,SULF2,FASLG,ADRB2,SOX4,MECOM,GAS1,PCSK6,FMOD,ID3,PIGA,HPN,OPHN1,SRGAP3,MN1,WNT10A,BNC1,PTH1R,PITX1,LAMA3,NFIB,TRPV4,EFEMP1
Cellular Growth and Proliferation	cytostasis	cytostasis	0.000374			15	CDKN2A,MECOM,RERG,BCL11B,IKZF3,PRKCZ,LCK,WWC1,RARB,SERPINB5,ERBB2,CTH,CRABP2,PIDD1,CEACAM1
Developmental Disorder, Immunological Disease, Organismal Injury and Abnormalities	hypoplasia	hypoplasia of lymphoid organ	0.000387			11	CD3G,PRF1,LCK,CD3E,IGKC,POU2AF1,TRAT1,SSBP2,AMER1,BCL11B,HOXA9
Cellular Movement, Reproductive System Development and Function	cell movement	cell movement of breast cell lines	0.000388			8	TNS4,SDC1,ELF3,WWC1,BTG2,ERBB2,SERPINB5,ITGB4
Antigen Presentation, Cell-To-Cell Signaling and Interaction, Cell-mediated Immune Response, Cellular Development, Cellular Function and Maintenance, Hematological System Development and Function, Hematopoiesis, Lymphoid Tissue Structure and Development	positive selection	positive selection of thymocytes	0.000411			4	LCK,TXK,TRAT1,ID3
Cellular Movement	invasion	invasion of carcinoma cell lines	0.000422			12	CDKN2A,ELF3,NDRG2,PCSK6,GRB7,CXCL12,JUND,CLDN7,ITGB6,FASLG,WNT5B,PRKCZ
Cancer, Organismal Injury and Abnormalities	advanced malignant tumor	advanced malignant tumor	0.000447			35	CDKN2A,MX1,CXCL12,ANXA8/ANXA8L1,MUC4,HOXA9,SERPINB2,FGFR3,PRF1,LCK,HOXA10,ERBB2,ITGB4,CFH,FASLG,SDC1,ESRP1,MECOM,KLHL3,AGR2,PLSCR4,ID3,F3,ANGPTL1,CD3G,IRF7,LGALS2,BNC1,LAMA3,EPCAM,HOXC6,EFEMP1,CRABP2,EPHA2,TM4SF1
Cell Death and Survival	killing	killing of melanoma cell lines	0.00046			3	KLRC4-KLRK1/KLRK1,NCR3,FASLG
Cell Death and Survival	apoptosis	apoptosis of leukocytes	0.000489			21	DHX58,SOX4,CDKN2A,CD3E,POU2AF1,CXCL12,BCL11B,ID3,HOXA9,ISG15,TNFRSF17,NFKBID,LCK,PRF1,CCL4,CD5,LGALS2,CD27,RCAN2,P2RX7,FASLG
Connective Tissue Disorders, Developmental Disorder, Skeletal and Muscular Disorders	hypoplasia	hypoplasia of bone	0.000519			6	FGFR3,SOX4,MN1,GAS1,RARB,HOXA9
Hematological System Development and Function, Tissue Morphology	quantity	quantity of CD8+ T lymphocyte	0.000523			10	CDKN2A,PRF1,LCK,SH2D1A,TXK,CD5,LGALS2,PBX1,P2RX5,BCL11B
Cancer, Gastrointestinal Disease, Organismal Injury and Abnormalities	gastrointestinal adenocarcinoma	gastrointestinal adenocarcinoma	0.000536			141	COL14A1,SH2D4A,GAS6,FAM110D,SSBP2,PPFIA2,MUC4,FOXP2,KCNK5,LCK,PRF1,NLRC3,FASLG,N4BP3,PDE2A,MTMR11,SPOCK2,SERINC2,OPHN1,RASGRF2,PKD1L1,NUGGC,MN1,SRGAP3,DACT2,HELZ2,SGIP1,ADAMTS18,EPHA2,KIAA1217,CELA1,FGD3,ABI3BP,SCUBE2,MID1,BCL11B,SOD3,NIPAL2,SERTAD4,STYK1,COL16A1,MACC1,LRRC8E,RASGEF1A,CDH3,SLC28A3,AMER1,LURAP1L,DEGS2,FHDC1,PVRL4,ALPK2,ECM2,AHNAK2,CELSR1,BTNL9,IVL,SLC25A13,OAS1,MECOM,FGD6,PIK3C2G,…
Cell Morphology	morphology	morphology of cells	0.000569			69	CDKN2A,CD3E,POU2AF1,TNNT2,PBX1,CXCL12,EOMES,MUC4,BIN1,HOXA9,IGSF9,FGFR3,PRF1,LCK,SCG5,HOXA10,ITGB4,SERPINB5,FASLG,BST1,WNT5B,SOX4,TTYH1,CD79A,AGR2,FMOD,SERINC2,RASGRF2,OPHN1,MN1,CD5,LAMA3,EPCAM,ITGB6,EPHA2,LGALS12,MID1,BCL11B,COL17A1,PRKCZ,SH2D1A,PDE3B,MAL,RARB,ASPN,PVRL1,ERBB2,CFH,SULF2,ADRB2,LIMS2,MECOM,GAS1,IGKC,RYR2,F3,ID3,PIGA,HPN,TACC2,LY9,BNC1,PTH1R,NFIB,PDE8B,TRPV4,GALNT6,RCAN2,P2RX7
Organismal Development	abnormal morphology	abnormal morphology of head	0.000581			36	CDKN2A,RGMA,NFIX,PBX1,CXCL12,BCL11B,FGFR3,AQP3,SCG5,RARB,PVRL1,AMER1,ERBB2,ITGB4,CFH,SULF2,FASLG,ADRB2,SOX4,MECOM,GAS1,PCSK6,FMOD,ID3,PIGA,HPN,OPHN1,SRGAP3,MN1,BNC1,PTH1R,PITX1,LAMA3,NFIB,TRPV4,EFEMP1
Cell-To-Cell Signaling and Interaction	interaction	interaction of cells	0.000581			8	LCK,KLRC4-KLRK1/KLRK1,CCL4,TXK,CD6,CXCL12,ERBB2,FASLG
Cell Death and Survival, Cellular Compromise	cytotoxicity	cytotoxicity of leukocyte cell lines	0.000604			4	PRF1,NCR3,ERBB2,FASLG
Cancer, Organismal Injury and Abnormalities, Reproductive System Disease	primary prostate cancer	primary prostate cancer	0.000604			4	KLHL3,PLXNB1,AGR2,LGALS12
Cell Morphology	morphology	morphology of leukocytes	0.000612			18	SOX4,CDKN2A,CD3E,IGKC,POU2AF1,PBX1,CD79A,BCL11B,ID3,PRKCZ,HOXA9,LCK,SH2D1A,LY9,CD5,ITGB6,RCAN2,FASLG
Tissue Development	adhesion	adhesion of extracellular matrix	0.00062			8	CDKN2A,ITGB4,PPFIA2,COL17A1,EPHA2,ECM2,LYPD3,NPNT
Cell Death and Survival	apoptosis	apoptosis of blood cells	0.000627			22	DHX58,SOX4,CDKN2A,MECOM,CD3E,POU2AF1,CXCL12,BCL11B,ID3,HOXA9,ISG15,TNFRSF17,NFKBID,LCK,PRF1,CCL4,CD5,LGALS2,CD27,RCAN2,P2RX7,FASLG
Cell-To-Cell Signaling and Interaction	binding	binding of tumor cell lines	0.000644			11	IL1R2,LCK,KLRC4-KLRK1/KLRK1,SH2D1A,GAS6,CXCL12,ERBB2,SERPINB5,ITGB4,CX3CL1,F3
Cell-To-Cell Signaling and Interaction	conjugation	conjugation of tumor cell lines	0.000648			3	LCK,SH2D1A,TBC1D10C
Cancer, Organismal Injury and Abnormalities	abdominal adenocarcinoma	abdominal adenocarcinoma	0.000656			187	COL14A1,SVEP1,SH2D4A,GAS6,XDH,FAM110D,SSBP2,PALMD,ANXA8/ANXA8L1,PPFIA2,MUC4,FOXP2,SERPINB2,KCNK5,PRF1,LCK,FCRL2,ELF3,TXK,NLRC3,ST6GALNAC2,ITGB4,MYO5B,FASLG,NPEPL1,N4BP3,PDE2A,MTMR11,GRAMD1B,VMO1,SERINC2,OPHN1,RASGRF2,PKD1L1,SRGAP3,NUGGC,MN1,DUOX2,DACT2,HELZ2,SGIP1,ADAMTS18,EPHA2,KIAA1217,CELA1,FGD3,ABI3BP,MX1,SCUBE2,MID1,BCL11B,PDZK1IP1,COL17A1,SOD3,SERTAD4,STYK1,COL16A1,MACC1,RASGEF1A,PDE3B,CDH3…
Embryonic Development, Organ Development, Organismal Development	development	development of lymphatic system	0.000684			18	CD3E,IGKC,POU2AF1,PCSK6,CXCL12,TRAT1,PBX1,BCL11B,IKZF3,EOMES,ID3,PRKCZ,HOXA9,TMEM204,FGFR3,CD3G,SCG5,HOXA10
Cell Signaling, Cellular Function and Maintenance, Molecular Transport, Vitamin and Mineral Metabolism	flux	flux of Ca2+	0.000691			13	SLA2,CD3E,RYR2,CXCL12,CD79A,F3,GPR183,TXK,SH2D1A,CCL4,CD5,TRPV4,P2RX7
Cellular Function and Maintenance, Hematological System Development and Function	function	function of T lymphocytes	0.000712			14	PTPRCAP,CD3E,POU2AF1,ID3,RASGRF2,ARHGEF5,CD3G,PRF1,IRF7,TXK,SH2D1A,CD27,RCAN2,ADRB2
Embryonic Development, Organ Development, Organ Morphology, Organismal Development, Tissue Development, Visual System Development and Function	abnormal morphology	abnormal morphology of vitreous body	0.00072			4	CDKN2A,GAS1,RARB,PVRL1
Lymphoid Tissue Structure and Development, Organ Development, Organ Morphology	expansion	expansion of thymus gland	0.00072			4	CD3G,LY9,CXCL12,EOMES
Cell Death and Survival	killing	killing of natural killer cells	0.00072			4	PRF1,SH2D1A,LY9,SLAMF7
Organ Morphology	morphology	morphology of skin	0.000783			15	CELSR1,PKP3,BCL11B,CLDN7,FMOD,COL17A1,PIGA,PRF1,EVPL,SCG5,LAMA3,PVRL1,EFEMP1,ITGB4,ITGB6
Cell-To-Cell Signaling and Interaction	activation	activation of cells	0.000789			33	CDKN2A,CD3E,GAS6,IL12RB1,ZBP1,CXCL12,HSPB8,NCR3,BCL11B,HOXA9,TNFRSF17,FGFR3,PRF1,LCK,SH2D1A,NLRC3,PLXNB1,ERBB2,CD27,FASLG,CEACAM1,TBC1D10C,SLA2,KLRC4-KLRK1/KLRK1,CD79A,ID3,F3,NFKBID,CD3G,CD5,PTH1R,ITGB6,P2RX7
Neurological Disease	brain lesion	brain lesion	0.00082			29	CDKN2A,COL14A1,MMP15,GJB3,MUC4,BIN1,FOXP2,PRKCZ,HOXA9,NIPAL4,PRF1,USHBP1,PLB1,RARB,LURAP1L,ERBB2,ALPK2,AHNAK2,TBC1D10C,CELSR1,SLC25A13,RYR2,PIK3C2G,AKNA,BTG2,CXCR6,EFEMP1,EPHA2,RAB11FIP5
Hematological Disease, Immunological Disease	B-cell lymphoproliferative disorder	B-cell lymphoproliferative disorder	0.000838			20	CDKN2A,CD160,XDH,DYNC1I1,CXCL12,SSBP2,CD79A,IKZF3,MUC4,COL17A1,ID3,PRKCZ,PRF1,RNF213,BTG2,LAMA3,NDNF,CD27,FASLG,DSP
Connective Tissue Disorders, Skeletal and Muscular Disorders	bone deformity	bone deformity	0.000841			5	FGFR3,NFIX,GAS1,PITX1,TRPV4
Lymphoid Tissue Structure and Development	quantity	quantity of lymphatic system component	0.00085			19	SOX4,CDKN2A,PTPRCAP,CD3E,UBASH3A,POU2AF1,CD79A,BCL11B,IKZF3,PRKCZ,CD3G,LCK,PRF1,TXK,SH2D1A,LY9,CD5,LGALS2,LAMA3
Cell Death and Survival, Reproductive System Development and Function	cell viability	cell viability of breast cell lines	0.000852			4	ELF3,KLF5,BTG2,ERBB2
Cell Morphology, Hematopoiesis	morphology	morphology of hematopoietic progenitor cells	0.000853			10	SOX4,LCK,MECOM,CD3E,POU2AF1,PBX1,CD79A,ID3,FASLG,HOXA9
Cellular Development, Cellular Growth and Proliferation	proliferation	proliferation of breast cancer cell lines	0.000857			21	CDKN2A,TFAP2C,IGKC,TPD52L1,HSPB8,MUC4,BIN1,F3,TNS4,ELF3,GRB7,RARB,KLF5,BTG2,DEGS2,ERBB2,SEMA3B,ITGB4,EPHA2,CX3CL1,CEACAM1
Cancer, Organismal Injury and Abnormalities	metastasis	metastasis	0.000863			31	CDKN2A,MX1,CXCL12,MUC4,HOXA9,SERPINB2,FGFR3,PRF1,LCK,HOXA10,ERBB2,ITGB4,FASLG,SDC1,ESRP1,KLHL3,AGR2,PLSCR4,ID3,F3,ANGPTL1,CD3G,IRF7,LGALS2,LAMA3,EPCAM,HOXC6,EFEMP1,CRABP2,EPHA2,TM4SF1
Nervous System Development and Function	development	development of central nervous system	0.000867			27	CDKN2A,RGMA,NFIX,CXCL12,HSPB8,BCL11B,EOMES,FOXP2,FGFR3,SHROOM2,SLC23A1,MAL,RARB,ERBB2,SOX4,CELSR1,TFAP2C,MECOM,GAS1,PCSK6,F3,PIGA,ADGRG1,DUOX2,TACC2,BTG2,NFIB
Cell Morphology, Digestive System Development and Function, Organismal Development, Tissue Morphology	abnormal morphology	abnormal morphology of ameloblasts	0.000879			3	LAMA3,PVRL1,BCL11B
Connective Tissue Development and Function, Organ Morphology, Organismal Development, Skeletal and Muscular System Development and Function, Tissue Development	abnormal morphology	abnormal morphology of deltoid tuberosity	0.000879			3	HOXA10,AMER1,HOXA9
Cell Death and Survival	cytolysis	cytolysis of leukocyte cell lines	0.000879			3	PRF1,KLRC4-KLRK1/KLRK1,CEACAM1
Cancer, Organismal Injury and Abnormalities, Reproductive System Disease	breast cancer	stage 3 breast cancer	0.000901			7	SDC1,CDH3,LAMA3,PRR15L,ERBB2,SERPINB5,HPN
Cellular Development, Embryonic Development, Hair and Skin Development and Function, Organ Development, Organismal Development, Tissue Development	differentiation	differentiation of keratinocytes	0.000907			9	CDKN2A,AQP3,IVL,EVPL,KLF5,WNT16,SCEL,EPHA2,DSP
Cell Death and Survival	apoptosis	apoptosis	0.000914			83	CDKN2A,CD3E,UBASH3A,GAS6,NDRG2,POU2AF1,XDH,TNNT2,CXCL12,WNT16,IKZF3,MUC4,BIN1,HOXA9,TNFRSF17,FGFR3,LCK,CASZ1,PRF1,TXK,C8orf4,JUND,SERPINB5,ITGB4,FASLG,DSP,CEACAM1,SOX4,DHRS2,PKP3,TNS4,NFKBID,ANGPTL1,CCL4,CD5,LAMA3,CRABP2,PIDD1,EPHA2,LGALS12,BNIPL,MX1,HSPB8,TPD52L1,BCL11B,NUAK2,DUSP2,SOD3,PRKCZ,SHROOM2,SOX17,RARB,AMER1,ERBB2,CFH,SEMA3B,CD27,SULF2,ADRB2,DHX58,TFAP2C,OAS1,SDC1,MECOM,LIMS2,GAS1,NGFRA…
Cell Death and Survival	cytolysis	cytolysis of T lymphocytes	0.000941			5	CD3G,PRF1,LCK,KLRC4-KLRK1/KLRK1,P2RX7
Tissue Development	development	development of connective tissue	0.000962			17	SOX4,MECOM,CHST7,GAS1,PBX1,FMOD,PIGA,FGFR3,SLC14A1,KLF5,HOXA10,PTH1R,RARB,PITX1,LAMA3,JUND,SULF2
Cancer, Organismal Injury and Abnormalities, Tumor Morphology	invasion	invasion of squamous-cell carcinoma	0.000974			2	PCSK6,SERPINB5
Cell Death and Survival	lysis	lysis of hematopoietic progenitor cells	0.000974			2	P2RX7,PIGA
Cellular Compromise	lysis	lysis of plasma membrane	0.000974			2	PRF1,FASLG
Cell Morphology	osmotic water permeability	osmotic water permeability of cells	0.000974			2	AQP3,SLC14A1
Cell-mediated Immune Response, Cellular Movement, Hematological System Development and Function, Immune Cell Trafficking	transendothelial migration	transendothelial migration of CD4+ T-lymphocytes	0.000974			2	AQP3,CXCL12
Cellular Development, Embryonic Development, Hair and Skin Development and Function, Organ Development, Organismal Development, Tissue Development	differentiation	differentiation of skin	0.00098			10	CDKN2A,AQP3,IVL,EVPL,KLF5,WNT16,NFIB,SCEL,EPHA2,DSP
Connective Tissue Development and Function, Organismal Development, Skeletal and Muscular System Development and Function, Tissue Development	morphology	morphology of skull	0.000991			13	SOX4,RGMA,NFIX,GAS1,PCSK6,PBX1,PIGA,FGFR3,MN1,PTH1R,RARB,AMER1,SULF2
Cancer, Gastrointestinal Disease, Organismal Injury and Abnormalities	oral tumor	oral tumor	0.000992			16	CDKN2A,ESRP1,ESRP2,GAS6,CXCL12,MAPK13,SOD3,FGFR3,EVPL,MATN2,SCG5,PITX1,ASPN,ERBB2,TM4SF1,CPXM2
Cancer, Hematological Disease, Immunological Disease, Organismal Injury and Abnormalities	adult leukemia	adult leukemia	0.001			4	CDKN2A,CD3G,CD3E,BCL11B
Cell-To-Cell Signaling and Interaction, Hematological System Development and Function	binding	binding of leukocyte cell lines	0.001			4	IGKC,CXCL12,FASLG,TNFRSF17
Embryonic Development, Organ Development, Organ Morphology, Organismal Development, Tissue Development, Visual System Development and Function	abnormal morphology	abnormal morphology of anterior segment of the eye	0.00101			8	CDKN2A,GAS1,BNC1,RARB,PVRL1,TRPV4,ITGB4,ID3
Cellular Movement	migration	migration of cells	0.00104			62	CDKN2A,GAS6,NDRG2,IL12RB1,POU2AF1,CXCL12,CLDN7,EOMES,MAPK13,MUC4,HOXA9,PRF1,LCK,TXK,GRB7,ITGB4,SERPINB5,MYO10,FASLG,WNT5B,CEACAM1,PDE2A,ESRP1,PCSK6,TNS4,ANGPTL1,CCL4,MATN2,BTG2,ABI3,LAMA3,ITGB6,EPHA2,CX3CL1,NFIX,TPD52L1,ADAM33,BCL11B,COL17A1,PRKCZ,AQP3,SH2D1A,CDH3,PLXNB1,ERBB2,CXCL17,CFH,ADRB2,CELSR1,TFAP2C,KLRC4-KLRK1/KLRK1,SDC1,MMP28,ID3,F3,GPR183,MCF2L,ADGRG1,WWC1,KLF5,NDNF,P2RX7
Organismal Development	development	development of multicellular organism	0.00106			9	ELF3,NGFRAP1,HOXA10,HOXC6,EPHA2,ID3,BST1,HOXA9,TNFRSF17
Metabolic Disease	glucose metabolism disorder	glucose metabolism disorder	0.00108			47	CD3E,UBASH3A,GAS6,XDH,PPP1R3C,CTSW,TNNT2,ZBP1,PBX1,CD96,WNT16,IKZF3,GPNMB,IL1R2,IFIT1,LCK,PRF1,SH2D1A,PDE3B,SCG5,CFH,CD27,FASLG,CEACAM1,ADRB2,SLC25A13,OAS1,PDE2A,GAS1,RYR2,AANAT,F3,HPN,PLD4,CD3G,IRF7,CCL4,DDX60,CD5,KLF5,CXCR6,SLC44A4,TRPV4,CTH,GALNT6,LGALS12,P2RX7
Tissue Development	development	development of epithelial tissue	0.00108			21	CDKN2A,TFAP2C,PDE2A,CD3E,GAS6,XDH,CXCL12,BCL11B,F3,HOXA9,FGFR3,ANGPTL1,DACT2,SLC14A1,RARB,LAMA3,ERBB2,SERPINB5,SULF2,EPHA2,CEACAM1
Hematological System Development and Function, Hematopoiesis, Tissue Morphology	quantity	quantity of hematopoietic progenitor cells	0.00108			21	SOX4,CDKN2A,MECOM,CD3E,IGKC,PBX1,CXCL12,SSBP2,CD79A,BCL11B,IKZF3,HOXA9,CD3G,LCK,TXK,SH2D1A,LY9,CD5,PTH1R,ST6GALNAC2,LAMA3
Cell Morphology	abnormal morphology	abnormal morphology of leukocytes	0.0011			13	CD3E,POU2AF1,IGKC,CD79A,BCL11B,ID3,HOXA9,LCK,SH2D1A,LY9,CD5,RCAN2,FASLG
Cancer, Organismal Injury and Abnormalities, Reproductive System Disease	endometrium tumor	endometrium tumor	0.0011			99	SVEP1,COL14A1,GAS6,MAPK13,PALMD,PPFIA2,MUC4,FOXP2,PRF1,FCRL2,TXK,ELF3,ST6GALNAC2,MYO5B,NPEPL1,FASLG,PDE2A,SPOCK2,RASGRF2,OPHN1,MN1,PKD1L1,CCL4,DUOX2,SGIP1,KIAA1217,ABI3BP,MX1,PDZK1IP1,COL17A1,PDE3B,MAL,SLC26A10,SLC28A3,PVRL4,ALPK2,AHNAK2,ECM2,SLC25A13,IVL,GZMK,MECOM,GAS1,MFAP4,F3,DLG3,ISG15,ARHGEF5,PI3,CLDN5,DDX60,CTH,CHRDL1,GJB5,ZNF677,ATP6V1B1,CDKN2A,KRT7,BAIAP3,SERPINB8,CXCL12,PBX1,CLDN7,MMRN1…
Lymphoid Tissue Structure and Development	growth	growth of lymphatic system component	0.00112			11	FGFR3,CDKN2A,CD3G,NFKBID,PRF1,LY9,CD3E,CXCL12,CD79A,EOMES,FASLG
Lymphoid Tissue Structure and Development	formation	formation of lymphatic system component	0.00113			15	CD3E,IGKC,POU2AF1,PCSK6,TRAT1,PBX1,BCL11B,EOMES,IKZF3,ID3,PRKCZ,HOXA9,CD3G,SH2D1A,SCG5
Cancer, Organismal Injury and Abnormalities	growth	arrest in growth of tumor	0.00116			3	RARB,ERBB2,HPN
Cancer, Skeletal and Muscular Disorders, Tissue Morphology	transformation	transformation of sacral vertebra	0.00116			3	NDRG2,HOXA10,HOXA9
Connective Tissue Development and Function, Organismal Development, Skeletal and Muscular System Development and Function, Tissue Development	abnormal morphology	abnormal morphology of cranial suture	0.00117			4	SOX4,MN1,NFIX,AMER1
Cancer, Organismal Injury and Abnormalities, Tumor Morphology	invasion	invasion of carcinoma	0.00117			4	PCSK6,ERBB2,SERPINB5,ITGB4
Cancer, Organismal Injury and Abnormalities, Tumor Morphology	invasion	invasion of malignant tumor	0.00117			5	CDKN2A,PCSK6,ERBB2,SERPINB5,ITGB4
Embryonic Development, Lymphoid Tissue Structure and Development, Organ Development, Organismal Development, Tissue Development	formation	formation of lymphoid organ	0.00121			14	CD3E,POU2AF1,IGKC,PCSK6,TRAT1,PBX1,BCL11B,EOMES,IKZF3,ID3,PRKCZ,HOXA9,CD3G,SCG5
Organismal Development, Skeletal and Muscular System Development and Function	abnormal morphology	abnormal morphology of limb	0.00122			13	GAS1,GPR87,PBX1,FMOD,HOXA9,FGFR3,HOXA10,PTH1R,PITX1,AMER1,ITGB4,SULF2,WNT5B
Organismal Development	abnormal morphology	abnormal morphology of body cavity	0.00124			45	CDKN2A,NFIX,CD3E,GAS6,XDH,TNNT2,MMP15,PBX1,HSPB8,SSBP2,BCL11B,IKZF3,CLDN7,BIN1,NPNT,FGFR3,LCK,PRF1,GCNT3,SCG5,RARB,HOXA10,PLXNB1,AMER1,ERBB2,CFH,FASLG,ACPP,SOX4,DHX58,MECOM,IGKC,PCSK6,RYR2,AGR2,FMOD,F3,ID3,PTH1R,LAMA3,NEIL1,NFIB,EFEMP1,ITGB6,RCAN2
Cell Morphology	morphology	morphology of blood cells	0.00126			20	SOX4,CDKN2A,CD3E,MECOM,IGKC,POU2AF1,PBX1,CD79A,BCL11B,F3,ID3,PRKCZ,HOXA9,LCK,SH2D1A,LY9,CD5,ITGB6,RCAN2,FASLG
Cellular Movement	migration	migration of tumor cell lines	0.00126			30	CDKN2A,GAS6,NDRG2,CXCL12,TPD52L1,CLDN7,MAPK13,MUC4,PRKCZ,LCK,CDH3,GRB7,PLXNB1,ITGB4,ERBB2,MYO10,CEACAM1,ADRB2,TFAP2C,KLRC4-KLRK1/KLRK1,SDC1,ESRP1,PCSK6,F3,MCF2L,KLF5,LAMA3,ITGB6,CX3CL1,EPHA2
Infectious Diseases	infection	Viral Infection	0.00126			57	CDKN2A,CD3E,GAS6,UBASH3A,IL12RB1,CTSW,BAIAP3,CXCL12,NCR3,WISP2,PRF1,LCK,TMEM132C,CYSRT1,FASLG,CEACAM1,SOX4,DHRS2,ANKRD6,PCSK6,CD79A,ARHGAP32,IRF7,CCL4,BTG2,CXCR6,SLC27A6,EPHA2,MX1,FUT2,TMEM63A,LRRC8E,IFIT1,SH2D1A,PDE3B,RARB,PVRL1,PVRL4,SULF2,C15orf52,DHX58,MX2,OAS1,KLRC4-KLRK1/KLRK1,SDC1,TMPRSS2,MECOM,FGD6,IGKC,PIK3C2G,F3,ISG15,PI3,WNT10A,JCHAIN,PTH1R,P2RX7
Lymphoid Tissue Structure and Development, Organ Development	growth	growth of thymus gland	0.00126			7	CD3G,NFKBID,LY9,CD3E,CXCL12,CD79A,EOMES
Cancer, Gastrointestinal Disease, Organismal Injury and Abnormalities	upper gastrointestinal tract tumor	upper gastrointestinal tract tumor	0.00128			65	CDKN2A,COL14A1,RGMA,SH2D4A,GAS6,CXCL12,SSBP2,THSD7A,MAPK13,MUC4,FGFR3,TMEM132C,SCG5,MYO10,DSP,PDE2A,ESRP1,ANKRD6,MAST4,MTMR11,SPOCK2,OPHN1,RASGRF2,EVPL,PKD1L1,ARHGAP32,MN1,SRGAP3,MATN2,SGIP1,ADAMTS18,EPCAM,NEIL1,TRANK1,KIAA1217,CPXM2,NIPAL2,TMEM63A,SOD3,STYK1,LRRC8E,SLC23A1,RASGEF1A,PLB1,MAL,ASPN,ERBB2,CFH,AHNAK2,IVL,SLC25A13,ESRP2,NGFRAP1,RNF43,RYR2,PIGA,PLD4,MCF2L,PI3,KLF5,PITX1,SLC44A4,ATP6V1B…
Tissue Development	growth	growth of connective tissue	0.00128			25	CDKN2A,COL14A1,GAS6,CXCL12,PBX1,WNT16,BCL11B,FGFR3,CDH3,HOXA10,PLXNB1,JUND,ERBB2,SULF2,WNT5B,CEACAM1,PKP3,CD6,MCF2L,NFKBID,MN1,PTH1R,KLF5,EPCAM,EPHA2
Cancer, Gastrointestinal Disease, Organismal Injury and Abnormalities	upper gastrointestinal tract cancer	upper gastrointestinal tract cancer	0.00131			63	CDKN2A,COL14A1,RGMA,SH2D4A,GAS6,CXCL12,SSBP2,THSD7A,MAPK13,MUC4,TMEM132C,SCG5,MYO10,DSP,PDE2A,ESRP1,ANKRD6,MAST4,MTMR11,SPOCK2,OPHN1,RASGRF2,ARHGAP32,MN1,SRGAP3,PKD1L1,MATN2,SGIP1,ADAMTS18,EPCAM,NEIL1,TRANK1,KIAA1217,CPXM2,NIPAL2,TMEM63A,SOD3,STYK1,LRRC8E,SLC23A1,RASGEF1A,PLB1,MAL,ASPN,ERBB2,CFH,AHNAK2,IVL,SLC25A13,ESRP2,NGFRAP1,RNF43,RYR2,PIGA,PLD4,MCF2L,PI3,KLF5,PITX1,SLC44A4,ATP6V1B1,ZNF677,TM…
Cell Death and Survival	apoptosis	apoptosis of breast cancer cell lines	0.00132			15	TFAP2C,SDC1,HSPB8,MUC4,TNS4,PI3,KLF5,HOXC6,ITGB4,SERPINB5,ERBB2,CRABP2,EPHA2,CEACAM1,FASLG
Inflammatory Response	immune response	immune response of cells	0.00132			23	SLA2,CDKN2A,KLRC4-KLRK1/KLRK1,IL12RB1,GAS6,IGKC,MID1,NCR3,CD79A,BIN1,F3,PRKCZ,TNFRSF17,ISG15,PLD4,LCK,IRF7,ELF3,SH2D1A,ERBB2,P2RX7,FASLG,CEACAM1
Cancer, Neurological Disease, Organismal Injury and Abnormalities	central nervous system cancer	central nervous system cancer	0.00135			34	CDKN2A,COL14A1,GJB3,MMP15,MUC4,BIN1,FOXP2,PRKCZ,HOXA9,SOX17,FGFR3,NIPAL4,USHBP1,PLB1,MAL,LURAP1L,ERBB2,ALPK2,AHNAK2,TBC1D10C,CELSR1,SLC25A13,MECOM,RYR2,PCSK6,PIK3C2G,ID3,AKNA,CLDN5,BTG2,CXCR6,EFEMP1,EPHA2,RAB11FIP5
Digestive System Development and Function, Organismal Development	morphology	morphology of mouth	0.00135			9	FGFR3,WNT10A,GAS1,PTH1R,LAMA3,PVRL1,NFIB,BCL11B,FASLG
Cellular Movement	cell movement	cell movement of breast cancer cell lines	0.0014			15	TFAP2C,SDC1,PCSK6,CXCL12,TPD52L1,MUC4,PRKCZ,MCF2L,LCK,JUND,SERPINB5,ERBB2,EPHA2,FASLG,ADRB2
Cancer, Organismal Injury and Abnormalities	upper aero-digestive squamous cell carcinoma	upper aero-digestive squamous cell carcinoma	0.00141			14	CDKN2A,ESRP1,ESRP2,GAS6,CXCL12,SOD3,MATN2,SCG5,KLF5,PITX1,ASPN,ERBB2,TM4SF1,CPXM2
Developmental Disorder	hypoplasia	hypoplasia of organ	0.00141			21	SOX4,MECOM,CD3E,GAS1,IGKC,POU2AF1,PBX1,TRAT1,SSBP2,BCL11B,ID3,HOXA9,NPNT,CD3G,MN1,CASZ1,LCK,PRF1,RARB,NFIB,AMER1
Cell Death and Survival	cytolysis	cytolysis of blood cells	0.00141			8	CD3G,PRF1,LCK,KLRC4-KLRK1/KLRK1,SH2D1A,SLAMF7,P2RX7,PIGA
Cell Signaling	calcium-mediated signaling	calcium-mediated signaling	0.00143			5	SLA2,BHLHA15,P2RY11,RYR2,TREML1
Cell Death and Survival	cytolysis	cytolysis of lymphocytes	0.00144			7	CD3G,PRF1,LCK,KLRC4-KLRK1/KLRK1,SH2D1A,SLAMF7,P2RX7
Embryonic Development, Organismal Development, Skeletal and Muscular System Development and Function	morphogenesis	morphogenesis of embryonic limb	0.00144			7	MECOM,RARB,HOXA10,PITX1,PBX1,CRABP2,HOXA9
Cell-To-Cell Signaling and Interaction, Hematological System Development and Function	binding	binding of B-lymphocyte derived cell lines	0.00148			3	IGKC,CXCL12,TNFRSF17
Hematological System Development and Function, Tissue Morphology	quantity	quantity of T lymphocytes	0.00149			24	CDKN2A,GPR83,CD3E,POU2AF1,PBX1,P2RX5,CD79A,BCL11B,ID3,HOXA9,CD3G,LCK,PRF1,CCL4,TXK,SH2D1A,LY9,CD5,LGALS2,LAMA3,ERBB2,CD27,P2RX7,FASLG
Lymphoid Tissue Structure and Development, Organ Development	growth	growth of lymphoid organ	0.00152			10	CDKN2A,CD3G,NFKBID,PRF1,LY9,CD3E,CXCL12,CD79A,EOMES,FASLG
Cellular Growth and Proliferation, Tissue Development	proliferation	proliferation of connective tissue cells	0.00153			23	CDKN2A,COL14A1,PKP3,GAS6,PBX1,CXCL12,WNT16,BCL11B,FGFR3,NFKBID,MCF2L,MN1,CDH3,KLF5,HOXA10,PTH1R,EPCAM,PLXNB1,JUND,ERBB2,SULF2,EPHA2,WNT5B
Cell-To-Cell Signaling and Interaction, Cellular Assembly and Organization, Tissue Development	adhesion	adhesion of cell-associated matrix	0.00153			7	CDKN2A,ITGB4,PPFIA2,COL17A1,ECM2,LYPD3,NPNT
Cancer, Organismal Injury and Abnormalities, Reproductive System Disease	endometrial cancer	endometrial cancer	0.00153			98	SVEP1,COL14A1,GAS6,MAPK13,PALMD,PPFIA2,MUC4,FOXP2,PRF1,FCRL2,TXK,ELF3,ST6GALNAC2,MYO5B,NPEPL1,FASLG,PDE2A,SPOCK2,RASGRF2,OPHN1,MN1,PKD1L1,CCL4,DUOX2,SGIP1,KIAA1217,ABI3BP,MX1,PDZK1IP1,COL17A1,PDE3B,MAL,SLC26A10,SLC28A3,PVRL4,ALPK2,AHNAK2,ECM2,SLC25A13,IVL,GZMK,MECOM,GAS1,MFAP4,F3,DLG3,ISG15,ARHGEF5,PI3,CLDN5,DDX60,CTH,CHRDL1,GJB5,ZNF677,ATP6V1B1,CDKN2A,KRT7,BAIAP3,SERPINB8,CXCL12,PBX1,CLDN7,MMRN1…
Embryonic Development, Organ Development, Organismal Development, Tissue Development, Visual System Development and Function	formation	formation of eye	0.00154			20	SOX4,CDKN2A,GAS1,EPHX2,EOMES,FMOD,ID3,SHROOM2,LCK,BNC1,RARB,ADAMTS18,PVRL1,TRPV4,CFH,EFEMP1,ITGB4,CHRDL1,FASLG,ADRB2
Cell Cycle	G1 phase	arrest in G1 phase of breast cancer cell lines	0.00155			4	CDKN2A,BTG2,HOXA10,ERBB2
Developmental Disorder	hypoplasia	hypoplasia of embryonic tissue	0.00155			4	MN1,MECOM,RARB,PBX1
Cancer, Organismal Injury and Abnormalities, Reproductive System Disease	breast cancer	TNM stage III breast cancer	0.00157			6	SDC1,CDH3,LAMA3,PRR15L,SERPINB5,HPN
Cancer, Endocrine System Disorders, Organismal Injury and Abnormalities	thyroid gland tumor	thyroid gland tumor	0.00158			52	CDKN2A,SVEP1,GAS6,KRT7,BAIAP3,MAPK13,MUC4,FGFR3,LCK,SHROOM3,TMEM132C,CCDC18,PKP3,MN1,DACT2,HELZ2,B3GNT3,ADAMTS18,KRT75,PIDD1,GLTPD2,EPHA2,RAB11FIP5,SUSD2,LMNTD2,TPGS2,BCL11B,PRKCZ,SOD3,RUFY4,MACC1,USHBP1,RNF213,RARB,MUC20,FHDC1,LURAP1L,DEGS2,CFH,ERBB2,AHNAK2,ADRB2,CELSR1,IVL,MECOM,CD6,ABHD15,ARHGEF5,TACC2,ALS2CL,CPZ,ATP6V1B1
Developmental Disorder	hypoplasia	hypoplasia of thorax	0.00159			11	CD3G,PRF1,LCK,CASZ1,MECOM,CD3E,RARB,PBX1,TRAT1,SSBP2,BCL11B
Antigen Presentation, Cell-To-Cell Signaling and Interaction, Cell-mediated Immune Response, Cellular Development, Cellular Function and Maintenance, Hematological System Development and Function, Hematopoiesis, Lymphoid Tissue Structure and Development	selection	selection of thymocytes	0.00173			5	LCK,TXK,CD3E,TRAT1,ID3
Hereditary Disorder, Neurological Disease	Rett syndrome	Rett Syndrome	0.00175			8	SOX4,ADGRG1,NGFRAP1,CD6,CXCR6,NCR3,NKG7,ADRB2
Cancer, Skeletal and Muscular Disorders, Tissue Morphology	transformation	transformation of lumbar vertebra	0.00177			4	NDRG2,RARB,HOXA10,HOXA9
Skeletal and Muscular System Development and Function	abnormal morphology	abnormal morphology of appendicular skeleton	0.00179			9	FGFR3,HOXA10,GPR87,PITX1,PBX1,AMER1,SULF2,FMOD,HOXA9
Cancer, Neurological Disease, Organismal Injury and Abnormalities	brain tumor	brain tumor	0.00181			27	CDKN2A,COL14A1,MMP15,GJB3,MUC4,BIN1,PRKCZ,HOXA9,FOXP2,NIPAL4,USHBP1,PLB1,RARB,LURAP1L,ERBB2,ALPK2,AHNAK2,TBC1D10C,CELSR1,SLC25A13,RYR2,PIK3C2G,AKNA,BTG2,CXCR6,EFEMP1,RAB11FIP5
Cancer, Organismal Injury and Abnormalities	solid tumor	advanced stage solid tumor	0.00183			23	CDKN2A,SDC1,MX1,CXCL12,KLHL3,AGR2,PLSCR4,ANXA8/ANXA8L1,HOXA9,FGFR3,LCK,LGALS2,BNC1,HOXA10,LAMA3,HOXC6,ERBB2,CFH,EFEMP1,CRABP2,EPHA2,FASLG,TM4SF1
Cancer, Hematological Disease, Immunological Disease, Organismal Injury and Abnormalities	multiple myeloma	multiple myeloma	0.00185			11	FGFR3,CDKN2A,KLRC4-KLRK1/KLRK1,SDC1,CCL4,RNF213,MMP15,CXCL12,CD27,AHNAK2,TNFRSF17
Cellular Development, Cellular Growth and Proliferation, Hematological System Development and Function, Humoral Immune Response	proliferation	proliferation of B lymphocytes	0.00185			14	CDKN2A,PTPRCAP,CD3E,POU2AF1,IGKC,CXCL12,CD79A,IKZF3,ID3,PRKCZ,TNFRSF17,GPR183,SLAMF7,ST6GALNAC2
Antigen Presentation, Cell-To-Cell Signaling and Interaction, Cell-mediated Immune Response, Cellular Development, Cellular Function and Maintenance, Hematological System Development and Function, Hematopoiesis, Lymphoid Tissue Structure and Development	negative selection	negative selection of thymocytes	0.00186			3	LCK,TXK,ID3
Cancer, Organismal Injury and Abnormalities, Reproductive System Disease	tumorigenesis	tumorigenesis of prostatic tumor	0.00186			3	CDKN2A,TMPRSS2,ERBB2
Cancer, Organismal Injury and Abnormalities, Reproductive System Disease	uterine cancer	uterine cancer	0.00187			102	SVEP1,COL14A1,GAS6,MAPK13,PALMD,PPFIA2,MUC4,FOXP2,PRF1,LCK,FCRL2,TXK,ELF3,ST6GALNAC2,MYO5B,NPEPL1,FASLG,PDE2A,SPOCK2,RASGRF2,OPHN1,MN1,PKD1L1,CCL4,DUOX2,SGIP1,KIAA1217,ABI3BP,MX1,PDZK1IP1,COL17A1,CDH3,PDE3B,MAL,SLC26A10,RARB,SLC28A3,PVRL4,ALPK2,AHNAK2,ECM2,IVL,SLC25A13,GZMK,MECOM,GAS1,MFAP4,F3,DLG3,ISG15,PI3,ARHGEF5,CLDN5,DDX60,CTH,CHRDL1,GJB5,ZNF677,ATP6V1B1,CDKN2A,KRT7,BAIAP3,SERPINB8,CXCL12,PB…
Cancer, Hematological Disease, Immunological Disease, Organismal Injury and Abnormalities	acute leukemia	acute leukemia	0.00188			38	CDKN2A,NFIX,CD3E,ZNF683,BCL11B,MUC4,TMEM63A,HOXA9,SERPINB2,COL16A1,MACC1,IFIT1,LCK,IFI44L,RARB,FAM83B,MUC20,CFH,SEMA3B,AHNAK2,FASLG,BST1,BTNL9,PDIA2,MECOM,ESRP1,ANKRD6,RERG,MTMR11,RYR2,ZNF185,F3,ARHGEF5,CD3G,RHOV,MN1,DDX60,EPHA2
Nervous System Development and Function	abnormal morphology	abnormal morphology of superior x cranial ganglion	0.00193			2	MECOM,ERBB2
Organismal Injury and Abnormalities, Renal and Urological Disease	renal clearance	abnormal renal clearance	0.00193			2	SLC23A1,SLC14A1
Cell-To-Cell Signaling and Interaction, Inflammatory Response	antibody-dependent cell-mediated cytotoxicity	antibody-dependent cell-mediated cytotoxicity of breast cancer cell lines	0.00193			2	KLRC4-KLRK1/KLRK1,ERBB2
Cell Morphology	cell spreading	cell spreading of skin cancer cell lines	0.00193			2	ERBB2,ITGB4
Cancer, Organismal Injury and Abnormalities, Tumor Morphology	conversion	conversion of squamous-cell carcinoma	0.00193			2	CDKN2A,PCSK6
Cell Death and Survival, Cellular Compromise	cytotoxicity	cytotoxicity of cytokine-induced killer cells	0.00193			2	KLRC4-KLRK1/KLRK1,NCR3
Cell Morphology, Cell-To-Cell Signaling and Interaction	electrical resistance	electrical resistance of endothelial cell lines	0.00193			2	RARB,ITGB4
Connective Tissue Disorders, Immunological Disease, Inflammatory Disease, Skeletal and Muscular Disorders	experimental systemic lupus erythematosus	experimental systemic lupus erythematosus	0.00193			2	SH2D1A,ZBP1
Cellular Movement	invasion	invasion of hybrid cells	0.00193			2	CXCL12,CEACAM1
Cell Death and Survival	killing	killing of lymphoblasts	0.00193			2	KLRC4-KLRK1/KLRK1,NCR3
Cell Death and Survival	killing	killing of ovarian cancer cell lines	0.00193			2	KLRC4-KLRK1/KLRK1,NCR3
Cellular Movement, Hematological System Development and Function, Immune Cell Trafficking	migration	migration of T-cell hybrid cells	0.00193			2	LCK,CXCL12
Cancer, Organismal Injury and Abnormalities	neoplasia	neoplasia of blood cells	0.00193			2	MECOM,FASLG
Cellular Assembly and Organization	quantity	quantity of hemidesmosomes	0.00193			2	ITGB4,COL17A1
Cellular Assembly and Organization	rearrangement	rearrangement of microtubule organizing centers	0.00193			2	LCK,CD3E
Cardiovascular Disease, Immunological Disease, Organismal Injury and Abnormalities	vascular leak syndrome	vascular leak syndrome of spleen	0.00193			2	PRF1,FASLG
Cancer, Organismal Injury and Abnormalities	neoplasia	neoplasia of cells	0.00193			19	CDKN2A,ESRP1,MECOM,PDZK1IP1,MUC4,F3,DUSP2,ANGPTL1,CD3G,PRF1,PITX1,LAMA3,EPCAM,ERBB2,ITGB4,EPHA2,FASLG,TM4SF1,CEACAM1
Cancer	transformation	cell transformation	0.00195			17	CDKN2A,PBX1,BIN1,HOXA9,STYK1,FGFR3,MCF2L,RASGRF2,MN1,ARHGAP32,LCK,ELF3,BTG2,JUND,ERBB2,ITGB4,EPHA2
Cell Death and Survival, Cell Signaling	activation	activation of caspase	0.00196			6	CDKN2A,LCK,XDH,PIDD1,F3,FASLG
Cellular Movement, Reproductive System Development and Function	migration	migration of breast cell lines	0.00196			6	TNS4,SDC1,WWC1,BTG2,ERBB2,ITGB4
Cancer, Organismal Injury and Abnormalities	neoplasia	neoplasia of tumor cells	0.00196			6	CD3G,LAMA3,ERBB2,ITGB4,FASLG,TM4SF1
Cancer, Organismal Injury and Abnormalities	metastatic solid tumor	metastatic solid tumor	0.00197			20	CDKN2A,SDC1,MX1,CXCL12,KLHL3,AGR2,PLSCR4,HOXA9,FGFR3,LCK,LGALS2,HOXA10,LAMA3,HOXC6,ERBB2,EFEMP1,CRABP2,EPHA2,FASLG,TM4SF1
Developmental Disorder, Ophthalmic Disease, Organismal Injury and Abnormalities	congenital anomaly of eye	congenital anomaly of eye	0.00199			11	CDKN2A,SOX4,LCK,GAS1,PCSK6,RARB,ADAMTS18,PVRL1,CHRDL1,EPHA2,ID3
Cancer, Organismal Injury and Abnormalities	latency	latency of tumor	0.00202			4	CDKN2A,PRF1,PCSK6,MAPK13
Embryonic Development, Organismal Development	morphogenesis	morphogenesis of embryo	0.00205			13	MECOM,GAS1,PCSK6,PBX1,HOXA9,PIGA,NPNT,SOX17,HOXA10,RARB,PITX1,CRABP2,EPHA2
Cellular Development, Cellular Growth and Proliferation	proliferation	proliferation of tumor cell lines	0.00211			55	CDKN2A,GAS6,NDRG2,IL12RB1,CXCL12,MAPK13,MUC4,BIN1,TNFRSF17,SERPINB2,FGFR3,ELF3,GRB7,ITGB4,SERPINB5,FASLG,CEACAM1,ACPP,SOX4,NGEF,ESRP1,PKP3,KLHL3,TNS4,BTG2,NEIL1,EPCAM,BNIPL,CX3CL1,EPHA2,TPD52L1,HSPB8,PDZK1IP1,PRKCZ,SOX17,RARB,PLXNB1,PVRL4,DEGS2,SEMA3B,ERBB2,TFAP2C,MECOM,IGKC,ID3,F3,HPN,TACC2,KLF5,TSPYL2,PRR5,NFIB,HOXC6,EFEMP1,P2RX7
Digestive System Development and Function	morphology	morphology of digestive system	0.00213			25	CDKN2A,NFIX,PBX1,BCL11B,NUAK2,FGFR3,SOX17,GCNT3,PDE3B,SCG5,RARB,PVRL1,ITGB4,SULF2,CEACAM1,FASLG,GAS1,IGKC,AGR2,WNT10A,PTH1R,KLF5,LAMA3,NEIL1,NFIB
Cell Death and Survival	apoptosis	apoptosis of hematopoietic progenitor cells	0.00214			11	CDKN2A,SOX4,NFKBID,PRF1,LCK,CCL4,MECOM,CD3E,BCL11B,ID3,FASLG
Connective Tissue Development and Function, Organismal Development, Skeletal and Muscular System Development and Function, Tissue Development	morphology	morphology of cranium	0.00214			9	SOX4,RGMA,MN1,NFIX,GAS1,RARB,PTH1R,PBX1,AMER1
Immunological Disease	primary immunodeficiency disorder	primary immunodeficiency disorder	0.00214			8	CD3G,IFIT1,LCK,OAS1,SH2D1A,CD3E,MX1,FASLG
Cell Death and Survival	survival	cell survival	0.00217			46	CDKN2A,CD3E,MX1,GAS6,XDH,PBX1,CXCL12,HSPB8,PPFIA2,MUC4,COL17A1,PRKCZ,SOD3,NPNT,TNFRSF17,SERPINB2,FGFR3,AQP3,LCK,ELF3,SCG5,PLXNB1,ERBB2,SERPINB5,CD27,ALPK2,FASLG,SOX4,PTPRCAP,SDC1,MECOM,RYR2,PCSK6,CD79A,ANGPTL1,KLF5,BTG2,PTH1R,LAMA3,NDNF,NEIL1,HOXC6,CTH,EPHA2,CX3CL1,P2RX7
Organismal Development, Skeletal and Muscular System Development and Function	abnormal morphology	abnormal morphology of stylopod	0.00219			7	FGFR3,HOXA10,GPR87,PITX1,AMER1,FMOD,HOXA9
Cancer, Organismal Injury and Abnormalities, Tumor Morphology	invasion	invasion of tumor	0.00219			7	CDKN2A,SDC1,PCSK6,ERBB2,SERPINB5,ITGB4,EPHA2
Cancer, Organismal Injury and Abnormalities, Respiratory Disease	squamous cell lung cancer	squamous cell lung cancer	0.0022			17	SOX4,CDKN2A,IVL,MECOM,RYR2,MUC4,FGFR3,RNF213,HELZ2,KLF5,MUC20,EPCAM,DEGS2,PVRL4,ERBB2,ALPK2,AHNAK2
Cancer, Hematological Disease, Immunological Disease, Organismal Injury and Abnormalities	B-cell non-Hodgkin's disease	B-cell non-Hodgkin's disease	0.00224			18	CDKN2A,XDH,DYNC1I1,CXCL12,SSBP2,CD79A,IKZF3,MUC4,COL17A1,ID3,PRKCZ,PRF1,RNF213,BTG2,LAMA3,NDNF,CD27,DSP
Cell Death and Survival	apoptosis	apoptosis of B lymphocytes	0.00225			8	CDKN2A,SOX4,PRF1,CD5,POU2AF1,CD27,FASLG,TNFRSF17
Cell Morphology, Hematological Disease, Hematological System Development and Function, Immunological Disease	lack	lack of T lymphocytes	0.00228			4	LCK,SH2D1A,CD3E,BCL11B
Inflammatory Response	anti-tumor response	anti-tumor response	0.0023			3	PRF1,KLRC4-KLRK1/KLRK1,ERBB2
Post-Translational Modification	cross-linkage	cross-linkage of peptide	0.0023			3	IVL,EVPL,DSP
Humoral Immune Response, Protein Synthesis	quantity	quantity of immunoglobulin	0.00231			15	SDC1,POU2AF1,IGKC,IKZF3,ID3,LCK,PRF1,SH2D1A,GCNT3,LGALS2,JCHAIN,ST6GALNAC2,FASLG,BST1,TBC1D10C
Connective Tissue Development and Function, Organismal Development, Skeletal and Muscular System Development and Function, Tissue Development	abnormal morphology	abnormal morphology of skull	0.00238			12	FGFR3,SOX4,RGMA,MN1,NFIX,PCSK6,RARB,PTH1R,PBX1,AMER1,SULF2,PIGA
Antimicrobial Response, Inflammatory Response	antiviral response	antiviral response	0.00238			12	DHX58,IFIT1,MX2,IRF7,OAS1,CCL4,DUOX2,DDX60,IL12RB1,MX1,CXCL12,CLDN7
Infectious Diseases	replication	replication of virus	0.00247			22	MX2,OAS1,TMPRSS2,IL12RB1,MX1,DHRS2,GAS6,IGKC,CTSW,BAIAP3,CXCL12,NCR3,ISG15,IFIT1,LCK,CCL4,CXCR6,PVRL4,SULF2,P2RX7,FASLG,CEACAM1
Cancer, Hematological Disease, Immunological Disease, Organismal Injury and Abnormalities	lymphocytic leukemia	lymphocytic leukemia	0.00248			24	CELSR1,CDKN2A,SVEP1,CD160,CD3E,RYR2,PBX1,BCL11B,IKZF3,COL17A1,F3,CD3G,PKD1L1,RHOV,LCK,CCL4,PLEKHG6,PDE3B,SGPP2,NDNF,WFIKKN1,ITGB4,EPHA2,FASLG
Tissue Morphology	abnormal morphology	abnormal morphology of membrane tissue	0.00256			10	MECOM,GCNT3,KLF5,RARB,HOXA10,RYR2,MMP15,CFH,AGR2,F3
Embryonic Development, Nervous System Development and Function, Organ Development, Organ Morphology, Organismal Development, Tissue Development, Visual System Development and Function	abnormal morphology	abnormal morphology of ganglion cell layer	0.00257			4	CDKN2A,GAS1,FASLG,ADRB2
Cell Death and Survival	killing	killing of tumor cell lines	0.00258			6	PRF1,KLRC4-KLRK1/KLRK1,SH2D1A,NCR3,F3,FASLG
Cell Death and Survival	cell death	cell death of breast cancer cell lines	0.00261			16	TFAP2C,KLRC4-KLRK1/KLRK1,SDC1,HSPB8,MUC4,TNS4,PI3,KLF5,HOXC6,ITGB4,SERPINB5,ERBB2,CRABP2,EPHA2,CEACAM1,FASLG
Cancer, Organismal Injury and Abnormalities	primitive neuroectodermal tumor	primitive neuroectodermal tumor	0.00264			11	CDKN2A,CELSR1,SUSD2,BTG2,RARB,CXCR6,PIK3C2G,LURAP1L,ERBB2,MUC4,AKNA
Embryonic Development, Organ Development, Organ Morphology, Organismal Development, Tissue Development, Visual System Development and Function	abnormal morphology	abnormal morphology of lens	0.0027			5	CDKN2A,GAS1,RARB,PVRL1,ID3
Connective Tissue Disorders, Skeletal and Muscular Disorders	arthropathy	arthropathy	0.0027			37	CDKN2A,NFIX,XDH,EPHX2,CXCL12,HSPB8,TPGS2,DUSP2,PRKCZ,SOD3,SERPINB2,IL1R2,SH2D1A,ELF3,ASPN,PVRL1,ERBB2,SERPINB5,CD27,ALPK2,FASLG,WNT5B,ADRB2,SDC1,MMP28,IGKC,CD6,CD79A,SLC1A1,FMOD,CCL4,WNT10A,HELZ2,PTH1R,SLC44A4,TRPV4,P2RX7
Cancer, Hematological Disease, Immunological Disease, Organismal Injury and Abnormalities	chronic myeloid leukemia in lymphoid blast crisis	chronic myeloid leukemia in lymphoid blast crisis	0.00279			3	CDKN2A,LCK,EPHA2
Cell-mediated Immune Response, Cellular Development, Cellular Function and Maintenance, Cellular Growth and Proliferation, Hematological System Development and Function, Hematopoiesis, Lymphoid Tissue Structure and Development, Organ Development, Organ Morphology	expansion	expansion of thymocytes	0.00279			3	LY9,CXCL12,EOMES
Carbohydrate Metabolism, Small Molecule Biochemistry	utilization	utilization of D-glucose	0.00279			3	PPP1R3C,CTH,PRKCZ
Cell-mediated Immune Response, Cellular Movement, Hematological System Development and Function, Immune Cell Trafficking	migration	T cell migration	0.00279			12	AQP3,PRF1,CCL4,TXK,CXCL12,BCL11B,ERBB2,CX3CL1,P2RX7,FASLG,CEACAM1,PRKCZ
Cellular Development, Cellular Growth and Proliferation, Reproductive System Development and Function	proliferation	proliferation of breast cell lines	0.00286			8	FGFR3,ELF3,GAS6,KLF5,HSPB8,C8orf4,ERBB2,EPHA2
Cell-To-Cell Signaling and Interaction, Cellular Growth and Proliferation	co-stimulation	co-stimulation of cells	0.00289			4	LCK,KLRC4-KLRK1/KLRK1,CD3E,CD5
Embryonic Development, Organ Development, Organ Morphology, Organismal Development, Tissue Development, Visual System Development and Function	morphology	morphology of eye	0.00292			14	CDKN2A,GAS1,FMOD,ID3,LCK,BNC1,RARB,PVRL1,TRPV4,EFEMP1,ITGB4,CFH,FASLG,ADRB2
Lymphoid Tissue Structure and Development, Organ Morphology	quantity	quantity of lymphoid organ	0.003			15	CDKN2A,PTPRCAP,CD3E,UBASH3A,CD79A,BCL11B,PRKCZ,CD3G,LCK,PRF1,TXK,LY9,LGALS2,CD5,LAMA3
Cellular Development, Cellular Growth and Proliferation, Hair and Skin Development and Function, Organ Development, Tissue Development	proliferation	proliferation of keratinocytes	0.003			8	CDKN2A,NFKBID,CDH3,PKP3,KLF5,WNT16,BCL11B,EPHA2
Cellular Growth and Proliferation, Hematological System Development and Function	formation	formation of T lymphocytes	0.00305			7	CD3G,CD3E,IL12RB1,PBX1,TRAT1,EOMES,ID3
Dermatological Diseases and Conditions, Organismal Injury and Abnormalities	skin abnormality	skin abnormality	0.00307			12	CDKN2A,NIPAL4,MECOM,WNT10A,CDH3,GJB3,PBX1,LAMA3,PVRL4,ITGB4,COL17A1,DSP
Endocrine System Disorders, Gastrointestinal Disease, Metabolic Disease	diabetes mellitus	diabetes mellitus	0.00307			38	CD3E,UBASH3A,GAS6,XDH,CTSW,TNNT2,ZBP1,CD96,WNT16,IKZF3,GPNMB,IL1R2,IFIT1,LCK,PRF1,SH2D1A,PDE3B,CFH,CD27,FASLG,ADRB2,OAS1,PDE2A,GAS1,AANAT,F3,HPN,PLD4,CD3G,IRF7,CCL4,DDX60,CD5,CXCR6,SLC44A4,CTH,GALNT6,P2RX7
Antimicrobial Response, Inflammatory Response	antimicrobial response	antimicrobial response	0.00309			16	DHX58,MX2,OAS1,MECOM,MX1,IL12RB1,CXCL12,CLDN7,ISG15,IFIT1,IRF7,CCL4,DUOX2,DDX60,JCHAIN,P2RX7
Connective Tissue Development and Function, Organ Morphology, Organismal Development, Skeletal and Muscular System Development and Function, Tissue Development	morphology	morphology of limb bone	0.00314			8	FGFR3,HOXA10,GPR87,PITX1,AMER1,SULF2,FMOD,HOXA9
Cancer, Organismal Injury and Abnormalities	head and neck carcinoma	head and neck carcinoma	0.00316			21	CDKN2A,MECOM,ESRP1,ESRP2,GAS6,CXCL12,ZNF185,MAPK13,SOD3,FGFR3,SOX17,LCK,ELF3,MATN2,SCG5,PITX1,ASPN,NEIL1,ERBB2,TM4SF1,CPXM2
Cell-To-Cell Signaling and Interaction, Hematological System Development and Function, Immune Cell Trafficking, Inflammatory Response	activation	activation of T lymphocytes	0.00316			14	SLA2,KLRC4-KLRK1/KLRK1,CD3E,BCL11B,NFKBID,CD3G,LCK,PRF1,NLRC3,ERBB2,CD27,CEACAM1,FASLG,TBC1D10C
Cell Morphology, Hematological System Development and Function	abnormal morphology	abnormal morphology of Th2 cells	0.00317			2	SH2D1A,LY9
Gene Expression	binding	binding of Hox binding site	0.00317			2	HOXA10,HOXA9
Gene Expression	binding	binding of Meis1 binding site	0.00317			2	HOXA10,HOXA9
Organismal Injury and Abnormalities	bruising	bruising of tissue	0.00317			2	SCG5,FMOD
Cell-To-Cell Signaling and Interaction	conjugation	conjugation of leukemia cell lines	0.00317			2	LCK,TBC1D10C
Cell Death and Survival, Cellular Compromise	cytotoxicity	cytotoxicity of intraepithelial T lymphocytes	0.00317			2	PRF1,FASLG
Cellular Development, Connective Tissue Development and Function, Skeletal and Muscular System Development and Function, Tissue Development	differentiation	delay in differentiation of chondrocytes	0.00317			2	FGFR3,PTH1R
Nervous System Development and Function	myelination	delay in myelination	0.00317			2	FGFR3,MAL
Cancer, Organismal Injury and Abnormalities, Reproductive System Disease	tumorigenesis	delay in tumorigenesis of mammary gland	0.00317			2	PRF1,ERBB2
Organismal Injury and Abnormalities	expansion	expansion of lesion	0.00317			2	ERBB2,F3
Cellular Assembly and Organization, Cellular Function and Maintenance	formation	formation of hemidesmosomes	0.00317			2	LAMA3,ITGB4
Cancer, Organismal Injury and Abnormalities, Skeletal and Muscular Disorders	formation	formation of rhabdomyosarcoma	0.00317			2	CDKN2A,ERBB2
Cancer, Neurological Disease, Organismal Injury and Abnormalities	frequency	frequency of brain tumor	0.00317			2	CDKN2A,BTG2
Immunological Disease	hypersensitivity reaction type III	hypersensitivity reaction type III	0.00317			2	IKZF3,CFH
Connective Tissue Disorders, Developmental Disorder, Skeletal and Muscular Disorders	hypoplasia	hypoplasia of ala temporali	0.00317			2	MN1,GAS1
Connective Tissue Disorders, Developmental Disorder, Skeletal and Muscular Disorders	hypoplasia	hypoplasia of sternum	0.00317			2	SOX4,HOXA9
Cancer, Organismal Injury and Abnormalities, Tissue Morphology, Tumor Morphology	induction	induction of sarcoma	0.00317			2	CDKN2A,PRF1
Cellular Compromise	injury	injury of tumor cell lines	0.00317			2	PI3,CFH
Cell Death and Survival	killing	killing of splenocytes	0.00317			2	PRF1,SH2D1A
Cancer, Organismal Injury and Abnormalities, Reproductive System Disease, Tissue Morphology	quantity	quantity of mammary tumor	0.00317			2	ERBB2,CX3CL1
Cancer, Hematological Disease, Immunological Disease, Organismal Injury and Abnormalities	adult Philadelphia chromosome negative precursor B cell acute lymphoblastic leukemia	refractory adult Philadelphia chromosome negative precursor B cell acute lymphoblastic leukemia	0.00317			2	CD3G,CD3E
Cancer, Hematological Disease, Immunological Disease, Organismal Injury and Abnormalities	adult Philadelphia chromosome negative precursor B cell acute lymphoblastic leukemia	relapsed adult Philadelphia chromosome negative precursor B cell acute lymphoblastic leukemia	0.00317			2	CD3G,CD3E
Molecular Transport	transport	transport of urea	0.00317			2	AQP3,SLC14A1
Cell Morphology, Humoral Immune Response	abnormal morphology	abnormal morphology of B lymphocytes	0.00317			5	SH2D1A,CD3E,IGKC,POU2AF1,CD79A
Lymphoid Tissue Structure and Development	morphology	morphology of lymphatic system component	0.00318			19	SOX4,CDKN2A,PTPRCAP,CD3E,PKP3,IGKC,POU2AF1,PBX1,BCL11B,IKZF3,AGR2,ID3,TMEM204,LCK,PRF1,IRF7,RARB,EFEMP1,FASLG
Cancer, Gastrointestinal Disease, Organismal Injury and Abnormalities	colorectal carcinoma	colorectal carcinoma	0.00322			120	COL14A1,GAS6,FAM110D,PPFIA2,MUC4,FOXP2,KCNK5,LCK,PRF1,ELF3,NLRC3,FASLG,N4BP3,SERINC2,OPHN1,RASGRF2,NUGGC,MN1,SRGAP3,PKD1L1,DACT2,HELZ2,SGIP1,ADAMTS18,EPHA2,CELA1,FGD3,ABI3BP,SCUBE2,MID1,BCL11B,SOD3,SERTAD4,STYK1,COL16A1,MACC1,CDH3,SLC28A3,FHDC1,AMER1,LURAP1L,DEGS2,PVRL4,ALPK2,ECM2,CELSR1,BTNL9,IVL,SLC25A13,OAS1,MECOM,FGD6,PIK3C2G,SLAMF7,LY9,WFIKKN1,GJB5,GALNT6,ATP6V1B1,ZNF677,CDKN2A,RGMA,GDA,EPHX…
Cancer, Organismal Injury and Abnormalities	angiogenesis	angiogenesis of tumor	0.00322			7	CDKN2A,ANGPTL1,ADGRG1,KLF5,SERPINB5,EPHA2,P2RX7
Cellular Movement, Hematological System Development and Function, Immune Cell Trafficking	cell movement	cell movement of PBMCs	0.00322			4	CCL4,CXCL12,CX3CL1,PRKCZ
Cardiovascular Disease, Developmental Disorder, Hereditary Disorder, Organismal Injury and Abnormalities, Respiratory Disease	persistent truncus arteriosus	persistent truncus arteriosus	0.00322			4	SOX4,PCSK6,RARB,PBX1
Cancer, Organismal Injury and Abnormalities	connective or soft tissue tumor	connective or soft tissue tumor	0.00325			28	CDKN2A,CELA1,COL14A1,SSBP2,COL17A1,WISP2,HOXA9,FGFR3,COL16A1,IFIT1,PRF1,LCK,IFI44L,RARB,CFH,ERBB2,ECM2,FASLG,WNT5B,ADRB2,SOX4,TFAP2C,RYR2,FMOD,IRF7,PTH1R,CRABP2,EPHA2
Humoral Immune Response, Protein Synthesis	quantity	quantity of IgG	0.00326			12	LCK,SDC1,SH2D1A,GCNT3,LGALS2,IGKC,POU2AF1,JCHAIN,IKZF3,FASLG,BST1,TBC1D10C
Cancer, Gastrointestinal Disease, Organismal Injury and Abnormalities	colorectal adenocarcinoma	colorectal adenocarcinoma	0.00329			117	COL14A1,GAS6,FAM110D,PPFIA2,MUC4,FOXP2,KCNK5,LCK,PRF1,NLRC3,FASLG,N4BP3,SERINC2,OPHN1,RASGRF2,NUGGC,MN1,SRGAP3,PKD1L1,DACT2,HELZ2,SGIP1,ADAMTS18,EPHA2,CELA1,FGD3,ABI3BP,SCUBE2,MID1,BCL11B,SOD3,SERTAD4,STYK1,COL16A1,MACC1,CDH3,SLC28A3,FHDC1,AMER1,LURAP1L,DEGS2,PVRL4,ALPK2,ECM2,CELSR1,BTNL9,IVL,SLC25A13,OAS1,MECOM,FGD6,PIK3C2G,SLAMF7,LY9,WFIKKN1,GJB5,GALNT6,ATP6V1B1,ZNF677,RGMA,GDA,EPHX2,ZBP1,OMD,N…
Cancer, Organismal Injury and Abnormalities	growth	delay in growth of tumor	0.00334			3	CD5,ERBB2,CRABP2
Cellular Compromise	disorganization	disorganization of cells	0.00334			3	BHLHA15,TNNT2,BIN1
Cellular Movement	movement	movement of neuronal progenitor cells	0.00334			3	ADGRG1,NFIX,CXCL12
Developmental Disorder, Hereditary Disorder, Immunological Disease, Organismal Injury and Abnormalities	hypoplasia	hypoplasia of spleen	0.00334			6	PRF1,IGKC,POU2AF1,TRAT1,AMER1,HOXA9
Inflammatory Disease, Neurological Disease, Skeletal and Muscular Disorders	relapsing-remitting multiple sclerosis	relapsing-remitting multiple sclerosis	0.00343			5	IFIT1,IRF7,OAS1,MX1,ISG15
Digestive System Development and Function	development	development of digestive system	0.00352			17	SOX4,CDKN2A,CELA1,GAS1,PCSK6,PBX1,BCL11B,AGR2,SOX17,FGFR3,WNT10A,PDE3B,PITX1,LAMA3,WFIKKN1,PVRL1,ITGB4
Connective Tissue Disorders, Inflammatory Disease, Skeletal and Muscular Disorders	arthritis	arthritis	0.00355			36	CDKN2A,NFIX,XDH,EPHX2,CXCL12,HSPB8,TPGS2,DUSP2,PRKCZ,SOD3,SERPINB2,IL1R2,SH2D1A,ELF3,ASPN,PVRL1,ERBB2,SERPINB5,CD27,ALPK2,FASLG,WNT5B,ADRB2,SDC1,MMP28,IGKC,CD6,CD79A,SLC1A1,FMOD,CCL4,WNT10A,HELZ2,PTH1R,SLC44A4,P2RX7
Cancer, Hematological Disease, Immunological Disease, Organismal Injury and Abnormalities	myeloid leukemia	myeloid leukemia	0.0036			35	CDKN2A,NFIX,ZNF683,MUC4,TMEM63A,HOXA9,SERPINB2,COL16A1,MACC1,IFIT1,LCK,IFI44L,RARB,FAM83B,MUC20,SEMA3B,CFH,AHNAK2,FASLG,BST1,SOX4,BTNL9,PDIA2,MECOM,ESRP1,ANKRD6,RERG,MTMR11,RYR2,ZNF185,F3,ARHGEF5,MN1,DDX60,EPHA2
Dermatological Diseases and Conditions, Developmental Disorder, Organismal Injury and Abnormalities	congenital anomaly of skin	congenital anomaly of skin	0.00369			10	CDKN2A,NIPAL4,WNT10A,CDH3,GJB3,LAMA3,PVRL4,ITGB4,COL17A1,DSP
Cancer, Organismal Injury and Abnormalities	benign connective or soft tissue neoplasm	benign connective or soft tissue neoplasm	0.00376			17	SOX4,CDKN2A,TFAP2C,COL14A1,FMOD,COL17A1,WISP2,FGFR3,COL16A1,IFIT1,IFI44L,PTH1R,CFH,CRABP2,ECM2,WNT5B,ADRB2
Cell Morphology, Humoral Immune Response	morphology	morphology of B lymphocytes	0.00378			6	SOX4,SH2D1A,CD3E,IGKC,POU2AF1,CD79A
Cell-mediated Immune Response, Cellular Development, Cellular Function and Maintenance, Cellular Growth and Proliferation, Hematological System Development and Function, Hematopoiesis, Lymphoid Tissue Structure and Development, Organ Development	proliferation	proliferation of thymocytes	0.00378			6	NFKBID,LY9,CD3E,CXCL12,CD79A,EOMES
Cancer, Neurological Disease, Organismal Injury and Abnormalities	medulloblastoma	medulloblastoma	0.00393			8	CDKN2A,CELSR1,BTG2,CXCR6,PIK3C2G,LURAP1L,ERBB2,AKNA
Embryonic Development, Organ Development, Organ Morphology, Organismal Development, Tissue Development, Visual System Development and Function	abnormal morphology	abnormal morphology of iris	0.00396			3	GAS1,RARB,TRPV4
Tissue Morphology	abnormal morphology	abnormal morphology of limb bud	0.00396			3	GAS1,PITX1,PBX1
Cell-To-Cell Signaling and Interaction, Hematological System Development and Function, Hematopoiesis, Immune Cell Trafficking, Inflammatory Response	activation	activation of thymocytes	0.00396			3	NFKBID,LCK,CD3E
Cell-mediated Immune Response, Cellular Movement, Hematological System Development and Function, Immune Cell Trafficking	cell movement	cell movement of Th1 cells	0.00396			3	CCL4,CXCL12,CX3CL1
Cell Death and Survival	killing	killing of leukemia cell lines	0.00396			3	PRF1,KLRC4-KLRK1/KLRK1,NCR3
Cancer, Organismal Injury and Abnormalities	transformation	transformation of blood cells	0.00396			3	RASGRF2,PBX1,HOXA9
Humoral Immune Response, Protein Synthesis	quantity	quantity of IgA	0.00401			6	GCNT3,POU2AF1,JCHAIN,ST6GALNAC2,IKZF3,BST1
Cancer, Organismal Injury and Abnormalities	ductal carcinoma	ductal carcinoma	0.00412			13	CDKN2A,CXCL12,HSPB8,AGR2,F3,PRKCZ,TNS4,RASGRF2,CCL4,CDH3,ERBB2,BNIPL,EPHA2
Hematological System Development and Function, Tissue Morphology	quantity	quantity of CD4+ T-lymphocytes	0.00413			9	GPR83,CDKN2A,PRF1,LCK,SH2D1A,TXK,CD5,LGALS2,PBX1
Infectious Diseases	replication	replication of RNA virus	0.00419			20	OAS1,TMPRSS2,IL12RB1,DHRS2,MX1,IGKC,CTSW,BAIAP3,CXCL12,NCR3,ISG15,IFIT1,LCK,CCL4,CXCR6,PVRL4,SULF2,P2RX7,FASLG,CEACAM1
Cell Death and Survival	cell viability	cell viability	0.00424			43	CDKN2A,CD3E,MX1,GAS6,XDH,PBX1,CXCL12,HSPB8,PPFIA2,MUC4,COL17A1,PRKCZ,TNFRSF17,SERPINB2,FGFR3,AQP3,LCK,ELF3,SCG5,PLXNB1,ERBB2,SERPINB5,CD27,ALPK2,FASLG,PTPRCAP,SDC1,MECOM,RYR2,PCSK6,CD79A,ANGPTL1,KLF5,BTG2,PTH1R,LAMA3,NDNF,NEIL1,HOXC6,CTH,EPHA2,CX3CL1,P2RX7
Cellular Movement, Hair and Skin Development and Function	migration	migration of keratinocytes	0.00431			5	KLF5,LAMA3,ITGB4,COL17A1,ADRB2
Hematological System Development and Function, Humoral Immune Response, Tissue Morphology	quantity	quantity of plasma cells	0.00431			5	GPR183,SDC1,JCHAIN,CD79A,TNFRSF17
Cancer, Neurological Disease, Organismal Injury and Abnormalities	brain cancer	brain cancer	0.00436			25	CDKN2A,COL14A1,MMP15,GJB3,BIN1,MUC4,PRKCZ,HOXA9,FOXP2,NIPAL4,USHBP1,PLB1,LURAP1L,ERBB2,ALPK2,AHNAK2,TBC1D10C,CELSR1,SLC25A13,RYR2,PIK3C2G,AKNA,BTG2,CXCR6,RAB11FIP5
Cancer, Organismal Injury and Abnormalities	growth	growth of tumor	0.00436			25	CDKN2A,CXCL12,MAPK13,TNFRSF17,GPNMB,FGFR3,PRF1,SH2D1A,RARB,SEMA3B,SERPINB5,ERBB2,CEACAM1,FASLG,ID3,F3,HPN,ADGRG1,TACC2,CD5,LAMA3,ITGB6,CRABP2,LGALS12,EPHA2
Developmental Disorder, Immunological Disease, Organismal Injury and Abnormalities	hypoplasia	hypoplasia of thymus gland	0.00437			7	CD3G,PRF1,LCK,CD3E,TRAT1,SSBP2,BCL11B
Organ Morphology, Organismal Development, Renal and Urological System Development and Function	abnormal morphology	abnormal morphology of kidney	0.00439			12	GCNT3,GAS6,XDH,RARB,PBX1,PLXNB1,NEIL1,SSBP2,AMER1,CFH,CLDN7,NPNT
Cell Death and Survival	cell death	cell death of lung cancer cell lines	0.00439			12	CDKN2A,KLRC4-KLRK1/KLRK1,NFIB,AMER1,ERBB2,CFH,SEMA3B,PIDD1,EPHA2,ID3,FASLG,PRKCZ
Cellular Movement, Hematological System Development and Function, Immune Cell Trafficking	migration	migration of mononuclear leukocytes	0.00445			15	CXCL12,BCL11B,PRKCZ,GPR183,AQP3,PRF1,TXK,SH2D1A,CCL4,CXCL17,ERBB2,CX3CL1,P2RX7,CEACAM1,FASLG
Cellular Development, Cellular Growth and Proliferation, Hematological System Development and Function, Hematopoiesis	proliferation	proliferation of hematopoietic progenitor cells	0.00446			11	CDKN2A,NFKBID,MECOM,LY9,CD3E,HOXA10,PBX1,CXCL12,CD79A,EOMES,HOXA9
Embryonic Development, Organ Development, Organ Morphology, Organismal Development, Tissue Development, Visual System Development and Function	abnormal morphology	abnormal morphology of eye	0.00446			13	CDKN2A,GAS1,FMOD,ID3,BNC1,RARB,TRPV4,PVRL1,EFEMP1,ITGB4,CFH,FASLG,ADRB2
Digestive System Development and Function, Organismal Development	morphology	morphology of tooth	0.00451			6	FGFR3,WNT10A,GAS1,LAMA3,PVRL1,BCL11B
Cell-To-Cell Signaling and Interaction	cell-cell adhesion	cell-cell adhesion	0.00454			10	TTYH1,LIMS2,ESRP2,LGALS2,CDH3,PVRL1,PVRL4,CX3CL1,DSP,CEACAM1
Cellular Movement, Hematological System Development and Function, Immune Cell Trafficking	cell movement	cell movement of lymphocytes	0.0046			16	POU2AF1,CXCL12,BCL11B,PRKCZ,GPR183,AQP3,PRF1,TXK,SH2D1A,CCL4,CDH3,ERBB2,CX3CL1,P2RX7,FASLG,CEACAM1
Respiratory System Development and Function	function	function of respiratory system	0.00463			5	AQP3,RARB,NFIB,TRPV4,SOD3
Embryonic Development, Tissue Morphology	morphology	morphology of germ layer	0.00463			5	SOX17,TFAP2C,KLF5,PCSK6,PBX1
Cell Morphology, Hematological System Development and Function, Hematopoiesis, Lymphoid Tissue Structure and Development, Organ Morphology, Organismal Development	abnormal morphology	abnormal morphology of double-negative T lymphocyte	0.00464			3	LCK,CD3E,FASLG
Tissue Morphology	abnormal morphology	abnormal morphology of sternebrae	0.00464			3	SOX4,HOXC6,HOXA9
Cell-mediated Immune Response, Cellular Movement, Hematological System Development and Function, Immune Cell Trafficking	cell movement	cell movement of CD4+ T-lymphocytes	0.00464			3	AQP3,CCL4,CXCL12
Cellular Movement, Hematological System Development and Function, Immune Cell Trafficking, Inflammatory Response	chemotaxis	chemotaxis of PBMCs	0.00464			3	CCL4,CXCL12,CX3CL1
Cellular Growth and Proliferation, Lymphoid Tissue Structure and Development	expansion	expansion of lymphatic system cells	0.00464			3	PRF1,CD3E,FASLG
Cellular Function and Maintenance, Organ Development, Tissue Development	function	function of keratinocytes	0.00464			3	CDKN2A,TRPV4,ITGB4
Developmental Disorder	hypoplasia	hypoplasia of exocrine gland	0.00464			3	PBX1,NFIB,HOXA9
Cell Cycle, Hair and Skin Development and Function	S phase	S phase of epidermal cells	0.0047			2	CDKN2A,ERBB2
Cell-To-Cell Signaling and Interaction	cell-cell contact	cell-cell contact of epithelial cells	0.0047			2	RASGRF2,CDH3
Cell Death and Survival, Cellular Compromise, Connective Tissue Development and Function	cytotoxicity	cytotoxicity of fibroblast cell lines	0.0047			2	ERBB2,FASLG
Cell-mediated Immune Response, Cellular Development, Cellular Function and Maintenance, Cellular Growth and Proliferation, Hematological System Development and Function, Hematopoiesis, Lymphoid Tissue Structure and Development, Organ Development, Organ Morphology	expansion	expansion of innate-like lymphocytes	0.0047			2	LY9,EOMES
Neurological Disease, Skeletal and Muscular Disorders	hypotonic syndrome	hypotonic syndrome	0.0047			2	CD96,PIGA
Cancer, Organismal Injury and Abnormalities	metastasis	metastasis of pancreatic cancer cell lines	0.0047			2	ESRP1,F3
Cell Morphology	morphology	morphology of ovarian cancer cell lines	0.0047			2	ERBB2,MUC4
Cancer, Gastrointestinal Disease, Organismal Injury and Abnormalities	parotid gland tumor	parotid gland tumor	0.0047			2	CDKN2A,ERBB2
Cancer, Organismal Injury and Abnormalities, Renal and Urological Disease	renal pelvis carcinoma	renal pelvis carcinoma	0.0047			2	FGFR3,CDKN2A
Organismal Injury and Abnormalities	tracheoesophageal fistula	tracheoesophageal fistula	0.0047			2	SOX4,RARB
Cellular Movement	transmigration	transmigration of leukemia cell lines	0.0047			2	CXCL12,CX3CL1
Cell Morphology, Cellular Development	tubulation	tubulation of lung cell lines	0.0047			2	MCF2L,EPHA2
Cardiovascular Disease, Gastrointestinal Disease, Hepatic System Disease	vascular leak syndrome	vascular leak syndrome of liver	0.0047			2	PRF1,FASLG
Hair and Skin Development and Function, Organ Development	growth	growth of skin	0.0047			10	CDKN2A,NFKBID,CDH3,PKP3,SCG5,KLF5,WNT16,BCL11B,EFEMP1,EPHA2
Digestive System Development and Function	abnormal morphology	abnormal morphology of digestive system	0.0048			23	CDKN2A,NFIX,GAS1,IGKC,PBX1,BCL11B,AGR2,NUAK2,SOX17,GCNT3,WNT10A,SCG5,KLF5,PTH1R,RARB,LAMA3,NEIL1,PVRL1,NFIB,ITGB4,SULF2,FASLG,CEACAM1
Cancer, Neurological Disease, Organismal Injury and Abnormalities	gliomatosis	gliomatosis	0.00483			30	CDKN2A,COL14A1,MMP15,GJB3,CXCL12,MUC4,BIN1,FOXP2,PRKCZ,SOX17,FGFR3,NIPAL4,USHBP1,PLB1,MAL,ERBB2,ALPK2,AHNAK2,FASLG,TBC1D10C,SLC25A13,MECOM,RYR2,RNF43,PCSK6,ID3,CXCR6,EFEMP1,EPHA2,RAB11FIP5
Connective Tissue Development and Function, Organ Morphology, Organismal Development, Skeletal and Muscular System Development and Function, Tissue Development	abnormal morphology	abnormal morphology of humerus	0.00485			4	FGFR3,HOXA10,AMER1,HOXA9
Renal and Urological System Development and Function	homeostasis	homeostasis of urine	0.00497			5	SLC25A13,SLC23A1,SLC14A1,XDH,CLDN7
Cardiovascular Disease, Developmental Disorder, Organismal Injury and Abnormalities	right ventricular abnormality	right ventricular abnormality	0.00497			5	SOX4,PCSK6,RYR2,PBX1,DSP
Cancer, Gastrointestinal Disease, Organismal Injury and Abnormalities	colon adenocarcinoma	colon adenocarcinoma	0.005			111	COL14A1,GAS6,FAM110D,PPFIA2,MUC4,FOXP2,LCK,PRF1,NLRC3,FASLG,N4BP3,SERINC2,OPHN1,RASGRF2,NUGGC,MN1,SRGAP3,PKD1L1,DACT2,HELZ2,SGIP1,ADAMTS18,EPHA2,CELA1,FGD3,ABI3BP,SCUBE2,MID1,BCL11B,SOD3,SERTAD4,STYK1,COL16A1,MACC1,CDH3,SLC28A3,AMER1,LURAP1L,DEGS2,PVRL4,ALPK2,ECM2,CELSR1,BTNL9,IVL,SLC25A13,OAS1,MECOM,FGD6,PIK3C2G,SLAMF7,LY9,WFIKKN1,GJB5,GALNT6,ATP6V1B1,RGMA,GDA,EPHX2,ZBP1,OMD,NCR3,WNT16,EOMES,WIS…
Gastrointestinal Disease, Immunological Disease, Ophthalmic Disease, Organismal Injury and Abnormalities	Sjogren's syndrome	Sjogren's syndrome	0.00504			7	COL16A1,CCL4,CD6,CXCL12,F3,FASLG,TNFRSF17
Humoral Immune Response, Protein Synthesis	quantity	quantity of IgG3	0.00506			6	LCK,SH2D1A,LGALS2,POU2AF1,IKZF3,BST1
Hematological Disease	blood protein disorder	blood protein disorder	0.00509			17	CDKN2A,PDIA2,KLRC4-KLRK1/KLRK1,SDC1,IGKC,MMP15,CXCL12,CD79A,AGR2,TNFRSF17,FGFR3,PRF1,CCL4,RNF213,SERPINB5,CD27,AHNAK2
Cell-To-Cell Signaling and Interaction	intercellular communication	intercellular communication	0.00519			10	ADGRG1,TFAP2C,CCL4,SH2D1A,WNT10A,BHLHA15,SEMA3B,FASLG,WISP2,WNT5B
Immunological Disease	contact hypersensitivity	contact hypersensitivity	0.00533			4	AQP3,PRF1,BCL11B,FASLG
Cellular Development	differentiation	differentiation of central nervous system cells	0.00535			6	FGFR3,CDKN2A,NFIX,BTG2,BIN1,ID3
Cellular Development, Tissue Development	differentiation	differentiation of epithelial cells	0.00537			13	CDKN2A,IVL,XDH,WNT16,ID3,AQP3,IRF7,EVPL,KLF5,SCEL,NFIB,EPHA2,DSP
Immunological Disease	Wiskott-Aldrich syndrome	Wiskott-Aldrich syndrome	0.00538			3	IFIT1,OAS1,MX1
Cell Death and Survival	cell death	cell death of lymphoblasts	0.00538			3	PRF1,CCL4,FASLG
Cell Morphology, Cellular Assembly and Organization, Cellular Function and Maintenance	extension	extension of lamellipodia	0.00538			3	GAS6,CXCL12,PLXNB1
Cellular Development	lifespan	lifespan of blood cells	0.00538			3	CDKN2A,PLXNB1,CD79A
Ophthalmic Disease, Organismal Injury and Abnormalities	visual disturbance	visual disturbance	0.00538			3	CDKN2A,CFH,F3
Skeletal and Muscular System Development and Function, Tissue Development	development	cartilage development	0.00549			8	FGFR3,SOX4,CHST7,RARB,PITX1,PBX1,SULF2,PIGA
Embryonic Development, Nervous System Development and Function, Organ Development, Organ Morphology, Organismal Development, Tissue Development, Visual System Development and Function	abnormal morphology	abnormal morphology of neurosensory retina	0.00565			6	CDKN2A,GAS1,RARB,CFH,FASLG,ADRB2
Inflammatory Response	cytotoxic reaction	cytotoxic reaction of cells	0.00565			6	CDKN2A,LCK,IGKC,NCR3,ERBB2,FASLG
Cancer, Hematological Disease, Immunological Disease, Organismal Injury and Abnormalities	acute myeloid leukemia	acute myeloid leukemia	0.00567			33	CDKN2A,NFIX,ZNF683,MUC4,TMEM63A,HOXA9,SERPINB2,COL16A1,MACC1,IFIT1,LCK,IFI44L,RARB,FAM83B,MUC20,SEMA3B,CFH,AHNAK2,FASLG,BST1,BTNL9,PDIA2,MECOM,ESRP1,ANKRD6,RERG,MTMR11,RYR2,ZNF185,F3,ARHGEF5,MN1,DDX60
Cancer	transformation	transformation of fibroblast cell lines	0.00569			11	FGFR3,CDKN2A,MCF2L,LCK,ARHGAP32,MN1,BTG2,ERBB2,ITGB4,BIN1,STYK1
Embryonic Development, Organismal Development, Skeletal and Muscular System Development and Function	morphogenesis	morphogenesis of limb	0.00572			8	MECOM,GAS1,RARB,HOXA10,PITX1,PBX1,CRABP2,HOXA9
Cellular Movement, Hematological System Development and Function, Immune Cell Trafficking	migration	Lymphocyte migration	0.00582			14	CXCL12,BCL11B,PRKCZ,GPR183,AQP3,PRF1,TXK,SH2D1A,CCL4,ERBB2,CX3CL1,FASLG,P2RX7,CEACAM1
Cancer, Cell-To-Cell Signaling and Interaction, Inflammatory Response	cytotoxic reaction	cytotoxic reaction of tumor cell lines	0.00584			4	CDKN2A,LCK,IGKC,ERBB2
Dermatological Diseases and Conditions, Developmental Disorder, Hereditary Disorder, Organismal Injury and Abnormalities	ectodermal dysplasia	ectodermal dysplasia	0.00584			4	WNT10A,CDH3,LAMA3,PVRL4
Cancer, Organismal Injury and Abnormalities	gastrointestinal stromal tumor	gastrointestinal stromal tumor	0.00584			4	FGFR3,CDKN2A,LCK,EPHA2
Cellular Development	lifespan	lifespan of cells	0.00584			4	CDKN2A,PLXNB1,CD79A,SOD3
Gene Expression	transactivation	transactivation	0.00586			20	CDKN2A,MECOM,MX1,GAS6,POU2AF1,XDH,PCSK6,CD6,PBX1,MAPK13,ID3,PRKCZ,NFKBID,RASGRF2,MN1,LCK,KLF5,RARB,HOXC6,JUND
Cellular Development, Hematological System Development and Function	differentiation	differentiation of blood cells	0.00597			31	CDKN2A,CD3E,IL12RB1,POU2AF1,CXCL12,TRAT1,BCL11B,IKZF3,HOXA9,LCK,SH2D1A,TXK,ELF3,ACP6,HOXA10,RARB,SLA2,SOX4,MECOM,IGKC,CD79A,ID3,ISG15,PLD4,CD3G,IRF7,DACT2,BTG2,KRT75,GIMAP1,P2RX7
Organ Morphology	abnormal morphology	abnormal morphology of skin	0.00597			12	CELSR1,PRF1,PKP3,SCG5,LAMA3,PVRL1,BCL11B,ITGB4,EFEMP1,CLDN7,ITGB6,FMOD
Cancer, Neurological Disease, Organismal Injury and Abnormalities	astrocytoma	astrocytoma	0.00604			26	CDKN2A,MMP15,GJB3,BIN1,MUC4,PRKCZ,SOX17,FGFR3,NIPAL4,USHBP1,PLB1,MAL,ERBB2,ALPK2,AHNAK2,TBC1D10C,SLC25A13,MECOM,RYR2,RNF43,PCSK6,ID3,CXCR6,EFEMP1,EPHA2,RAB11FIP5
Cellular Development, Cellular Growth and Proliferation, Hematological System Development and Function, Hematopoiesis	expansion	expansion of hematopoietic progenitor cells	0.0061			5	LY9,CD3E,HOXA10,CXCL12,EOMES
Connective Tissue Disorders, Inflammatory Disease, Skeletal and Muscular Disorders	osteoarthritis	osteoarthritis	0.00617			9	SDC1,ELF3,MMP28,ASPN,SLC1A1,SERPINB5,FMOD,WNT5B,ADRB2
Organismal Injury and Abnormalities, Renal and Urological Disease	abnormality	abnormality of kidney	0.00619			3	SLC23A1,SLC14A1,ATP6V1B1
Cellular Movement, Hematological System Development and Function, Immune Cell Trafficking, Inflammatory Response	cell movement	cell movement of peripheral blood monocytes	0.00619			3	CCL4,CXCL12,PRKCZ
Connective Tissue Development and Function, Lipid Metabolism, Small Molecule Biochemistry, Tissue Morphology	lipolysis	lipolysis of adipocytes	0.00619			3	PDE3B,LGALS12,ADRB2
Cancer, Organismal Injury and Abnormalities	head and neck carcinoma	progressive head and neck carcinoma	0.00619			3	FGFR3,LCK,ERBB2
Cancer, Organismal Injury and Abnormalities	recurrent malignant neoplasm	progressive recurrent malignant neoplasm	0.00619			3	FGFR3,LCK,ERBB2
Cancer, Organismal Injury and Abnormalities, Reproductive System Disease	breast cancer	stage 2 breast cancer	0.00619			3	CDH3,LAMA3,ERBB2
Cell-To-Cell Signaling and Interaction, Hematological System Development and Function, Immune Cell Trafficking, Inflammatory Response	activation	activation of natural killer cells	0.00629			6	PRF1,KLRC4-KLRK1/KLRK1,SH2D1A,IL12RB1,NCR3,FASLG
Cellular Development, Connective Tissue Development and Function, Skeletal and Muscular System Development and Function, Tissue Development	differentiation	differentiation of chondrocytes	0.00629			6	FGFR3,RARB,PTH1R,NFIB,EFEMP1,WNT5B
Cancer, Endocrine System Disorders, Gastrointestinal Disease, Organismal Injury and Abnormalities	ductal pancreatic carcinoma	ductal pancreatic carcinoma	0.00634			7	CDKN2A,TNS4,CCL4,CXCL12,AGR2,F3,PRKCZ
Cancer, Organismal Injury and Abnormalities, Tissue Morphology, Tumor Morphology	morphology	morphology of tumor	0.00638			4	CDKN2A,PRF1,ERBB2,HPN
Organismal Development	abnormal morphology	abnormal morphology of thoracic cavity	0.00647			24	SOX4,MECOM,CD3E,TNNT2,MMP15,RYR2,HSPB8,BCL11B,FMOD,BIN1,F3,ID3,FGFR3,LCK,PRF1,SCG5,RARB,PTH1R,NFIB,AMER1,ERBB2,ITGB6,RCAN2,FASLG
Connective Tissue Development and Function, Organ Morphology, Organismal Development, Skeletal and Muscular System Development and Function, Tissue Development	abnormal morphology	abnormal morphology of patella	0.0065			2	PITX1,FMOD
Cancer, Cell-To-Cell Signaling and Interaction, Organismal Injury and Abnormalities	activation	activation of chronic lymphocytic leukemia cells	0.0065			2	PLXNB1,TNFRSF17
Dermatological Diseases and Conditions, Endocrine System Disorders, Hereditary Disorder, Immunological Disease	autoimmune polyendocrine syndrome type 1	autoimmune polyendocrine syndrome type 1	0.0065			2	PRF1,CD5
Cellular Movement	chemotaxis	chemotaxis of germ cell tumor cell lines	0.0065			2	CCL4,CXCL12
Cell-To-Cell Signaling and Interaction	conjugation	conjugation of lymphocytes	0.0065			2	SH2D1A,TXK
Tox Functions for My Projects->KVJ_LMCB->CTVT Slowburners upregulated annotated for IPA - 2015-10-26 11:24 AM
Categories	Functions	Diseases or Functions Annotation	p-Value	Predicted Activation State	Activation z-score		Molecules
Hepatocellular Carcinoma, Liver Hyperplasia/Hyperproliferation	hepatocellular carcinoma	hepatocellular carcinoma	2.95e-05				SVEP1,GAS6,TNNT2,MUC4,FOXP2,NIPAL4,FCRL2,ST6GALNAC2,MYO5B,FASLG,N4BP3,PDIA2,MTMR11,GRAMD1B,TNS4,OPHN1,ANGPTL1,EVPL,PKD1L1,MN1,DACT2,CD5,SGIP1,ADAMTS18,SLC27A6,NEIL1,ZNF567,ITGB6,EPHA2,KIAA1217,CPXM2,SUSD2,VILL,ABI3BP,PPP1R3C,SCUBE2,HSPB8,COL17A1,SOD3,SERTAD4,COL16A1,IFIT1,MACC1,LRRC8E,PDE3B,SLC26A10,S100A5,SLC28A3,AMER1,FHDC1,PVRL4,ALPK2,AHNAK2,CELSR1,BTNL9,MX2,IVL,GZMK,MECOM,AP1M2,PIK3C2G,WDR27,…
Liver Hyperplasia/Hyperproliferation	liver tumor	liver tumor	3.19e-05				SVEP1,GAS6,TNNT2,MUC4,FOXP2,NIPAL4,FCRL2,ST6GALNAC2,MYO5B,FASLG,N4BP3,PDIA2,MTMR11,GRAMD1B,TNS4,OPHN1,ANGPTL1,EVPL,PKD1L1,MN1,DACT2,CD5,SGIP1,ADAMTS18,SLC27A6,NEIL1,ZNF567,ITGB6,EPHA2,KIAA1217,CPXM2,SUSD2,VILL,ABI3BP,MX1,PPP1R3C,SCUBE2,HSPB8,COL17A1,SOD3,SERTAD4,COL16A1,IFIT1,MACC1,LRRC8E,PDE3B,SLC26A10,S100A5,SLC28A3,AMER1,FHDC1,PVRL4,ALPK2,AHNAK2,CELSR1,BTNL9,MX2,IVL,GZMK,MECOM,AP1M2,PIK3C2G,WD…
Liver Hyperplasia/Hyperproliferation	cancer	liver cancer	3.66e-05				SVEP1,GAS6,TNNT2,MUC4,FOXP2,NIPAL4,FCRL2,ST6GALNAC2,MYO5B,FASLG,N4BP3,PDIA2,MTMR11,GRAMD1B,TNS4,OPHN1,ANGPTL1,EVPL,PKD1L1,MN1,DACT2,CD5,SGIP1,ADAMTS18,SLC27A6,NEIL1,ZNF567,ITGB6,EPHA2,KIAA1217,CPXM2,SUSD2,VILL,ABI3BP,MX1,PPP1R3C,SCUBE2,HSPB8,COL17A1,SOD3,SERTAD4,COL16A1,IFIT1,MACC1,LRRC8E,PDE3B,SLC26A10,S100A5,SLC28A3,AMER1,FHDC1,PVRL4,ALPK2,AHNAK2,CELSR1,BTNL9,MX2,IVL,GZMK,MECOM,AP1M2,PIK3C2G,WD…
Congenital Heart Anomaly	persistent truncus arteriosus	persistent truncus arteriosus	0.00322				SOX4,PCSK6,RARB,PBX1
Congenital Heart Anomaly	right ventricular abnormality	right ventricular abnormality	0.00497				SOX4,PCSK6,RYR2,PBX1,DSP
Congenital Heart Anomaly	perimembranous ventricular septal defect	perimembranous ventricular septal defect	0.00906				SOX4,RARB,CXCL12
Cardiac Infarction	infarction	infarction of heart	0.0109				LCK,FASLG
Cardiac Arrythmia	ventricular fibrillation	ventricular fibrillation	0.0139				RYR2,DSP,ADRB2
Cardiac Arrythmia	tachyarrhythmia	tachyarrhythmia	0.0162				TNNT2,ADRB2
Liver Hyperplasia/Hyperproliferation	growth	arrest in growth of liver cancer cells	0.0182				HPN
Cardiac Arrythmia, Tachycardia	catecholaminergic polymorphic ventricular tachycardia type 1	catecholaminergic polymorphic ventricular tachycardia type 1	0.0182				RYR2
Cardiac Arrythmia, Congenital Heart Anomaly	familial arrhythmogenic right ventricular dysplasia type 2	familial arrhythmogenic right ventricular dysplasia type 2	0.0182				RYR2
Cardiac Arrythmia, Congenital Heart Anomaly	familial arrhythmogenic right ventricular dysplasia type 8	familial arrhythmogenic right ventricular dysplasia type 8	0.0182				DSP
Cardiac Hypertrophy	pressure overload hypertrophy	pressure overload hypertrophy	0.0182				ADGRG1
Cardiac Arrythmia	tachyarrhythmia	tachyarrhythmia of heart ventricle	0.0182				TNNT2
Cardiac Arrythmia, Congenital Heart Anomaly	arrhythmogenic right ventricular dysplasia	arrhythmogenic right ventricular dysplasia	0.0192				RYR2,DSP
Congenital Heart Anomaly	congenital heart disease	congenital heart disease	0.0311				SOX4,PKD1L1,TNNT2,PCSK6,RARB,RYR2,PBX1,CXCL12,DSP
Cardiac Arrythmia	arrhythmia	arrhythmia of heart ventricle	0.0351				TNNT2,RYR2,DSP,ADRB2
Heart Failure	heart failure	chronic heart failure acute decompensated disease stage heart failure	0.036				TNNT2
Heart Failure	heart failure	chronic heart failure stable disease stage heart failure	0.036				TNNT2
Liver Degeneration	degeneration	degeneration of hepatocytes	0.036				FASLG
Heart Failure	sudden cardiac death	sudden cardiac death	0.036				RYR2
Heart Failure	cardiomyopathic heart failure	symptomatic stage cardiomyopathic heart failure	0.036				ADRB2
Cardiac Necrosis/Cell Death	cell death	cell death of cardiomyocytes	0.0415				XDH,PTH1R,HSPB8,JUND,DSP,ADRB2
Congenital Heart Anomaly	ventricular septal defect	ventricular septal defect	0.0456				SOX4,PCSK6,RARB,PBX1,CXCL12
Cardiac Fibrosis	fibrosis	fibrosis of heart	0.0488				LIMS2,KLF5,TNNT2,HSPB8,F3,DSP,ADRB2
Liver Cirrhosis	alcoholic cirrhosis	alcoholic cirrhosis	0.0535				FASLG
Cardiac Enlargement	enlargement	enlargement of left ventricle	0.0535				P2RX7
Liver Necrosis/Cell Death	apoptosis	initiation of apoptosis of liver cell lines	0.0535				FASLG
Renal Inflammation, Renal Nephritis	membranoproliferative glomerulonephritis	membranoproliferative glomerulonephritis	0.0535				CFH
Glomerular Injury	glomerulosclerosis	severe glomerulosclerosis	0.0535				JUND
Congenital Heart Anomaly	double outlet right ventricle	double outlet right ventricle	0.0593				SOX4,PCSK6,PBX1
Cardiac Dysfunction	diastolic dysfunction	diastolic dysfunction	0.0598				TNNT2,ADRB2
Cardiac Hypertrophy	hypertrophy	hypertrophy of right ventricle	0.0698				PBX1,CXCL12
Liver Regeneration	regeneration	delay in regeneration of liver	0.0707				SULF2
Cardiac Dysfunction	left ventricular diastolic dysfunction	left ventricular diastolic dysfunction	0.0707				ADRB2
Cardiac Arrythmia	paroxysmal familial ventricular fibrillation	paroxysmal familial ventricular fibrillation	0.0707				RYR2
Hepatocellular Carcinoma, Liver Hyperplasia/Hyperproliferation	hepatocellular carcinoma	primary hepatocellular carcinoma	0.0707				CDKN2A
Renal Necrosis/Cell Death	survival	survival of mesangial cells	0.0707				PTH1R
Cardiac Arrythmia, Tachycardia	sustained ventricular tachycardia	sustained ventricular tachycardia	0.0707				ADRB2
Cardiac Arrythmia	atrial fibrillation	symptomatic stage atrial fibrillation	0.0707				ADRB2
Renal Hypoplasia	hypoplasia	hypoplasia of kidney	0.0716				RARB,PBX1,NPNT
Cardiac Hypertrophy	hypertrophy	hypertrophy of heart	0.075				ADGRG1,KLF5,TNNT2,RYR2,PBX1,HSPB8,CXCL12,RCAN2,FASLG,ADRB2
Congenital Heart Anomaly	dextrocardia	dextrocardia	0.075				PKD1L1,PCSK6
Cardiac Dilation	dilation	dilation of heart	0.0803				SDC1,RYR2
Cardiac Arrythmia, Tachycardia	ventricular tachycardia	ventricular tachycardia	0.0815				TNNT2,RYR2,ADRB2
Liver Proliferation	proliferation	proliferation of hepatocytes	0.0841				CXCL12,JUND,SULF2,FASLG,CEACAM1
Liver Fibrosis	experimentally-induced hepatic fibrosis	experimentally-induced hepatic fibrosis	0.0876				FASLG
Congenital Heart Anomaly	failure of heart looping	failure of heart looping	0.103				SOX4,TNNT2
Congenital Heart Anomaly	bicuspid aortic valve	bicuspid aortic valve	0.104				PBX1
Cardiac Arrythmia	ventricular extrasystole	ventricular extrasystole	0.104				TNNT2
Renal Necrosis/Cell Death	cell viability	cell viability of kidney cell lines	0.107				AQP3,NEIL1,P2RX7
Liver Degeneration	degeneration	degeneration of liver	0.114				EFEMP1,FASLG
Increased Levels of Creatinine	quantity	increased quantity of creatinine	0.114				SLC14A1,ST6GALNAC2
Decreased Levels of Hematocrit	hematocrit	decreased hematocrit of organism	0.12				F3
Heart Failure	chronic heart failure	chronic heart failure	0.132				XDH,ADRB2
Cardiac Arteriopathy	premature coronary artery disease	early-onset premature coronary artery disease	0.136				ADRB2
Liver Proliferation	proliferation	proliferation of oval cells	0.136				CXCL12
Cardiac Congestive Cardiac Failure, Heart Failure	congestive heart failure	congestive heart failure	0.137				PDE3B,XDH,TNNT2,ADRB2
Cardiac Dysfunction	diastolic dysfunction	diastolic dysfunction of heart	0.152				TNNT2
Liver Inflammation/Hepatitis	fulminant hepatitis	fulminant hepatitis	0.152				FASLG
Liver Inflammation/Hepatitis, Liver Steatosis	steatohepatitis	steatohepatitis	0.158				PDE3B,SCG5
Cardiac Necrosis/Cell Death	apoptosis	apoptosis of cardiomyocytes	0.164				HSPB8,JUND,DSP,ADRB2
Cardiac Dysfunction, Heart Failure	diastolic heart failure	diastolic heart failure	0.167				ADRB2
Cardiac Thrombosis	thrombosis	thrombosis of atrium	0.167				ADRB2
Renal Proliferation	proliferation	proliferation of kidney cell lines	0.17				FGFR3,CDKN2A,PKP3,KLF5,P2RX7
Renal Dilation	dilation	dilation of renal tubule	0.183				JUND
Liver Fibrosis	migration	migration of hepatic stellate cells	0.183				CCL4
Liver Enlargement, Liver Hepatomegaly	hepatomegaly	hepatomegaly	0.191				SCG5,NEIL1,FASLG
Liver Inflammation/Hepatitis	experimental hepatitis	experimental hepatitis	0.197				FASLG
Glomerular Injury	glomerulosclerosis	glomerulosclerosis	0.2				GAS6,XDH,JUND,ITGB4
Cardiac Hypoplasia	hypoplasia	hypoplasia of myocardium	0.212				CASZ1
Liver Failure	failure	failure of liver	0.223				FASLG,ADRB2
Kidney Failure, Liver Failure	hepatorenal syndrome	hepatorenal syndrome	0.226				ADRB2
Increased Levels of AST	localization	increased localization of AST	0.226				FASLG
Cardiac Dilation	dilation	dilation of heart ventricle	0.237				JUND,ADRB2
Heart Failure	cardiac decompensation	cardiac decompensation	0.24				ADRB2
Cardiac Infarction	ST-elevation myocardial infarction	ST-elevation myocardial infarction	0.254				TNNT2
Renal Hypoplasia	agenesis	agenesis of kidney	0.268				NPNT
Renal Inflammation, Renal Nephritis	interstitial nephritis	interstitial nephritis	0.268				XDH
Liver Fibrosis, Liver Proliferation	proliferation	proliferation of hepatic stellate cells	0.268				CXCL12
Cardiac Fibrosis	fibrosis	fibrosis of myocardium	0.281				DSP
Glomerular Injury	formation	formation of glomerular crescent	0.281				GAS6
Congenital Heart Anomaly	situs inversus totalis	situs inversus totalis	0.294				PKD1L1
Cardiac Fibrosis	fibrosis	fibrosis of left ventricle	0.307				ADRB2
Glomerular Injury, Renal Hyperplasia/Hyperproliferation	hyperplasia	hyperplasia of mesangial cells	0.307				CFH
Cardiac Hypertrophy	ventricular hypertrophy	ventricular hypertrophy	0.318				TNNT2,PBX1,CXCL12
Increased Levels of Alkaline Phosphatase	activation	increased activation of alkaline phosphatase	0.324				MN1,JUND
Liver Damage	damage	damage of liver	0.344				PRF1,CCL4,JUND,P2RX7,FASLG,PRKCZ
Glomerular Injury	focal segmental glomerulosclerosis	focal segmental glomerulosclerosis	0.344				ITGB4
Cardiac Arteriopathy	coronary artery disease	coronary artery disease	0.351				MCF2L,MECOM,MATN2,PDE3B,XDH,TNNT2,ADRB2
Liver Inflammation/Hepatitis, Liver Steatosis	nonalcoholic steatohepatitis	nonalcoholic steatohepatitis	0.356				PDE3B
Kidney Failure	end stage renal disease	end stage renal disease	0.357				PDE3B,XDH,TNNT2
Heart Failure	failure	failure of heart	0.37				LIMS2,PDE3B,XDH,TNNT2,RYR2,ADRB2
Glomerular Injury, Renal Hypertrophy	hypertrophy	hypertrophy of renal glomerulus	0.379				RARB
Cardiac Arrythmia, Tachycardia	paroxysmal supraventricular tachycardia	paroxysmal supraventricular tachycardia	0.379				ADRB2
Cardiac Fibrosis	interstitial fibrosis	interstitial fibrosis of heart	0.39				KLF5
Cardiac Infarction	myocardial infarction	myocardial infarction	0.399				LGALS2,TNNT2,CXCL12,FASLG,ADRB2
Cardiac Dysfunction	systolic dysfunction	systolic dysfunction	0.402				ADRB2
Cardiac Hypertrophy	hypertrophy	hypertrophy of cardiac muscle	0.409				RYR2,FASLG
Liver Cirrhosis	cirrhosis	cirrhosis of liver	0.422				FGFR3,EPCAM,FASLG,ADRB2
Renal Damage	injury	injury of kidney	0.422				CFH,ITGB6
Cardiac Hypertrophy	hypertrophy	hypertrophy of left ventricle	0.428				TNNT2,PBX1
Liver Inflammation/Hepatitis	alcoholic hepatitis	alcoholic hepatitis	0.444				PDE3B
Renal Proliferation	proliferation	proliferation of mesangial cells	0.454				GAS6
Cardiac Arrythmia	atrial flutter	atrial flutter	0.474				ADRB2
Cardiac Inflammation	myocarditis	myocarditis	0.483				PRF1
Renal Hydronephrosis	hydronephrosis	hydronephrosis	0.488				RARB,ITGB4
Cardiac Hypoplasia	hypoplasia	hypoplasia of trabeculae carne	0.493				MECOM
Increased Levels of Hematocrit	hematocrit	increased hematocrit of organism	0.511				PBX1,F3
Liver Cirrhosis	biliary cirrhosis	biliary cirrhosis	0.523				FGFR3,EPCAM
Renal Atrophy	atrophy of kidney	atrophy of kidney	0.529				EFEMP1
Liver Hyperplasia/Hyperproliferation	metastasis	metastasis of liver	0.529				MX1
Increased Levels of Red Blood Cells	quantity	increased quantity of red blood cells	0.545				PRF1,PBX1
Liver Hypoplasia	hypoplasia	hypoplasia of liver	0.546				PBX1
Cardiac Infarction	acute myocardial infarction	acute myocardial infarction	0.55				TNNT2,CXCL12
Liver Damage	injury	injury of liver	0.554				CCL4,JUND,P2RX7,FASLG
Cardiac Dilation	dilation	dilation of left ventricle	0.554				ADRB2
Cardiac Hypertrophy	hypertrophy	hypertrophy of cardiomyocytes	0.578				FASLG
Glomerular Injury, Kidney Failure, Renal Fibrosis	interstitial fibrosis	interstitial fibrosis of kidney	0.578				XDH
Liver Fibrosis	fibrosis	fibrosis of liver	0.591				PRF1,FASLG
Cardiac Proliferation	proliferation	proliferation of cardiomyocytes	0.635				CASZ1
Liver Necrosis/Cell Death	apoptosis	apoptosis of hepatocytes	1				FASLG
Liver Necrosis/Cell Death	apoptosis	apoptosis of liver cells	1				JUND,FASLG
Renal Necrosis/Cell Death	cell death	cell death of kidney cell lines	1				AMER1,F3,LGALS12,P2RX7,FASLG
Renal Inflammation, Renal Nephritis	glomerulonephritis	glomerulonephritis	1				IKZF3,CFH,FASLG
Liver Necrosis/Cell Death	necrosis	necrosis of liver	1				SCG5,JUND,F3,FASLG
Regulator Effects for My Projects->KVJ_LMCB->CTVT Slowburners upregulated annotated for IPA - 2015-10-26 11:24 AM
Networks for My Projects->KVJ_LMCB->CTVT Slowburners upregulated annotated for IPA - 2015-10-26 11:24 AM
ID	Analysis	Molecules in Network	Score	Focus Molecules	Top Diseases and Functions
1	CTVT Slowburners upregulated annotated for IPA - 2015-10-26 11:24 AM	ACPP,Akt,BTG2,CDH3,CDKN2A,CEACAM1,CLDN5,CLDN7,CX3CL1,CXCR6,Calmodulin,Cg,Cyclin A,DLG3,DUOX2,DUOXA2,E2f,EFEMP1,EOMES,EPCAM,ERBB2,FGFR3,GAS1,GJB3,Growth hormone,HOXA10,HOXA9,Hdac,Histone h3,Histone h4,Hsp90,ID3,IL1R2,KLF5,KRT7,MECOM,MMP15,MYO10,NDNF,NDRG2,NFIX,NPNT,P2RX7,PARD6G,PBX1,PCSK6,PI3K p85,PLXNB1,PRR15L,PRR5,Proinsulin,RARB,RNA polymerase II,RYR2,SCEL,SCG5,SCML4,SOX4,TACC2,TCF,TFAP2C,TM4SF…	78	54	Embryonic Development, Organismal Development, Cancer
2	CTVT Slowburners upregulated annotated for IPA - 2015-10-26 11:24 AM	ADCY,ADGRG1,ADRB2,BCL11B,BST1,CD79A,CELA1,CELSR1,CFH,COL16A1,COL17A1,CRABP2,Creb,DHX58,DSP,ELF3,EVPL,GCNT3,GPRC5A,GZMK,HELZ2,HSPB8,IFN Beta,IFN type 1,IGKC,IKZF3,IL12 (family),IRF7,ISG15,IVL,Ifnar,IgG,IgG1,IgG2a,IgG2b,Iga,Igg3,Igm,Interferon alpha,JCHAIN,LAMA3,LGALS2,MMRN1,MX1,MYO5B,NFKBID,NFkB (complex),NGEF,NGFRAP1,OAS1,PDE2A,PELI2,PI3,PIDD1,PTH1R,Pka,RGMA,RNF213,SDC1,SEMA3B,SERPINB2,SLA2,SOX17…	76	53	Cellular Development, Connective Tissue Development and Function, Digestive System Development and Function
3	CTVT Slowburners upregulated annotated for IPA - 2015-10-26 11:24 AM	Ap1,Ap2 alpha,BCR (complex),CCL4,CD27,CD3,CD3E,CD3G,CD5,CD6,CXCL12,DUSP2,EPHA2,EPHX2,ERK,ERK1/2,Erm,F3,FASLG,Focal adhesion kinase,GAS6,GPR183,GRB7,IFIT1,IL1,IL12 (complex),IL12RB1,ITGB4,IgD,Ige,Immunoglobulin,JINK1/2,JUND,Jnk,KCNK5,KLRC4-KLRK1/KLRK1,LCK,LY9,MAL,MAP2K1/2,MAPK13,MUC4,Mapk,Mek,NCR3,Nfat (family),P38 MAPK,PDE3B,PDGF BB,PI3K (complex),PITX1,POU2AF1,PRF1,PRKCZ,PTPRCAP,PVRL1,RASGRF2,Ra…	55	43	Cellular Development, Cellular Growth and Proliferation, Hematological System Development and Function
4	CTVT Slowburners upregulated annotated for IPA - 2015-10-26 11:24 AM	ABLIM,ACOX1,ADGRF1,AGR2,AHR,AP1S2,AQP3,ARHGEF5,ARPC1A,ASPN,ATP9A,Akr1c12/Akr1c13,Alp,B3GNT3,BIN1,BMP2K,BTF3,C15orf52,C8orf4,CHRDL1,COL9A3,COQ7,DACT2,DUSP3,DYNC1I1,DYRK3,FAM167A,FMO2,FOLR1,FSH,GIMAP1,GJB5,GNLY,GPR83,GSTP1,HAMP,HAO1,HNF1A,HOXC6,HPN,LOC81691,LYPD3,Lh,MATN2,MBD2,MN1,MT3,MTMR11,NEIL3,P2RY11,PALMD,PLEKHG6,PLK1,POP5,PPFIA4,PRKX,PSAT1,RAB2A,S100A5,SERPINB8,SLC17A2,SLC1A1,SLC23A1,SLC25A13…	35	32	Drug Metabolism, Cell Morphology, Cell Cycle
5	CTVT Slowburners upregulated annotated for IPA - 2015-10-26 11:24 AM	AIF1L,ATAD2,ATG3,ATP6V1B1,ATP6V1B2,B4GALNT3,BATF2,CALML4,CASZ1,CCND1,CDC42EP2,CDH1,CECR1,CELSR2,CENPN,CHST7,CLIC6,CXCL17,CYSRT1,DDX60,DHRS2,DICER1,DNMT3B,ESR1,ESRP2,FAM107A,FAM110D,FAM83B,FKHR,GALNT6,H2AFJ,HNF4A,IFI44L,IFNG,IL10RA,IL1A,KCNQ1OT1,KIAA1524,KLHL24,LBX2,LXN,MID1,MUC20,NCOA3,NDUFAF3,PDE2A,PDZK1IP1,RICTOR,RNF2,S100A16,SBNO2,SCIN,SCUBE2,SERTAD4,SLC22A18,SMC1B,SULT1C2,TMEM17,TP63,TRIM6,Tl…	29	28	Cell Morphology, Cell-To-Cell Signaling and Interaction, RNA Post-Transcriptional Modification
6	CTVT Slowburners upregulated annotated for IPA - 2015-10-26 11:24 AM	ACSS1,ADAM33,AKR1C1/AKR1C2,ALX1,AQP9,ARNT,Alpha catenin,BBS12,BHLHA15,BSCL2,C15orf48,CD96,COL17A1,CPS1,CROT,CTH,Cyp2c54 (includes others),DEGS2,ESRP1,FAM46B,FKBP14,GDPD3,GNA14,GPNMB,GPRC5B,HM13,HNRNPA2B1,HPX,IL6,Ige,Igh (family),KDELR3,KHSRP,KRT75,LEP,LGALS12,MARCH7,MAST4,MFAP4,MMP28,MUC13,Map3k7,NEIL1,NLRC3,ORMDL3,PDIA2,PFK,PIGA,PKP3,PLSCR4,PPARA,PRSS3,PVR,RAB19,RABGEF1,RCAN2,SELENBP1,SERINC2,SE…	27	27	Lipid Metabolism, Molecular Transport, Small Molecule Biochemistry
7	CTVT Slowburners upregulated annotated for IPA - 2015-10-26 11:24 AM	26s Proteasome,AK1,AMER1,ANXA8/ANXA8L1,Adducin,CARS,CD160,CDKN1A,CHCHD4,CHMP4C,CRISPLD2,CTBP1-AS2,CTNNB1,CTPS1,Cyp1a,DPEP1,EP300,FGD6,FHDC1,FRMD4A,GATA1,GDA,GPR87,HIF1A,HIST2H4B,ING5,KIAA1217,MARK1,MBNL2,MCF2L,MDM1,MMP23B,N4BP3,NOXO1,NPEPL1,NRARP,NUAK2,PCCA,PDLIM2,PEBP4,PLA2G7,POR,PYHIN1,Pgk,RAC1,RAI14,RAPGEF6,RASGEF1A,RASSF6,RGS12,RNF34,RRP8,SERPINB5,SHROOM2,SHROOM3,SMOC1,SPOCK2,SRGAP2,SRGAP3,ST…	23	24	Cell Cycle, Cellular Development, Cellular Growth and Proliferation
8	CTVT Slowburners upregulated annotated for IPA - 2015-10-26 11:24 AM	ABHD15,ACTG2,ADAP1,AGTR1,AHNAK2,ANKRD6,AP1M2,APOLD1,ARHGAP11A,ARHGAP20,ARHGAP32,ARHGEF12,BAALC,CCNF,CD44,CNIH2,CTSW,CXADR,Collagen(s),DEPTOR,DMD,EGF,EPN3,ERN1,EXTL2,FUT2,GRAMD1B,HNRNPM,IGF2BP3,ITGB6,ITPKB,KCNE3,KLF4,KREMEN1,LAD1,LAMB1,LBR,LDB3,LIMS2,LRP4,MAPK1,MGEA5,MOGAT2,MX2,MYH1,MYH4,Metalloprotease,NKG7,NUPR1,OLFML2A,PFKM,PHKA2,PIK3C2G,PKD1L1,PLK3,PPAP2B,PPP1R3C,RAB11FIP5,SHCBP1,SLC4A7,SRF,ST…	22	23	Cardiovascular Disease, Organismal Injury and Abnormalities, Skeletal and Muscular Disorders
9	CTVT Slowburners upregulated annotated for IPA - 2015-10-26 11:24 AM	ACTC1,AKNA,ASPRV1,BNC1,CACNG5,CDC45,CNFN,COL14A1,COL8A1,CPXM2,CRABP1,CRABP2,DCT,DERL3,DLX3,ECM2,EMX2,ENO1,EVPL,EYA1,Elf5,FAP,FHOD3,FMOD,GATA4,GBX2,HOXA1,HSPH1,Hrnr,IRF6,IRX2,IRX3,KLK14,KRT27,KRT7,LHX5,LUM,MAB21L1,MCM6,MYC,NECAB2,NFIB,NR2E1,NTF4,OLIG1,OTX2,OVOL1,P2RX5,PALM,PAX6,POU4F1,POU4F2,PPL,RFFL,RGS19,SBDS,SEMA3C,SGPP2,SIX3,SLC14A1,SPRR1A,SPRR3,SSBP2,Sprr1b,Sprr2d,Sprr2e,Sprr2f,Sprr2h,Sprr2i,…	15	18	Embryonic Development, Hair and Skin Development and Function, Organ Development
10	CTVT Slowburners upregulated annotated for IPA - 2015-10-26 11:24 AM	BTNL2,MBNL3	1	1	RNA Post-Transcriptional Modification, Cell-mediated Immune Response, Cellular Development
My Lists for My Projects->KVJ_LMCB->CTVT Slowburners upregulated annotated for IPA - 2015-10-26 11:24 AM
My Lists	-log(p-value)	Ratio	Molecules
top10%photo control vs zncu	2.07	0.25	CDH3,CPXM2
top10%photo control vs zncu	2.07	0.25	CDH3,CPXM2
zn vs Zncu comp multigroup	0.885	0.0435	SLAMF7,CDH3,PALM
C vs Zn compared Zn vs Zncu	0.768	0.0488	SLAMF7,PALM
C vs zncu compared Zn vs Zncu	0.495	0.0476	CDH3
C vs zn compared with multigroups	0.392	0.0225	PTPRCAP,SLAMF7,CD96,PALM
TGF beta signaling	0.327	0.023	IRF7,MAPK13
C vs Zn compared C vs Zncu	0.244	0.0217	CD96
Tox Lists for My Projects->KVJ_LMCB->CTVT Slowburners upregulated annotated for IPA - 2015-10-26 11:24 AM
Ingenuity Toxicity Lists	-log(p-value)	Ratio	Molecules
Decreases Transmembrane Potential of Mitochondria and Mitochondrial Membrane	1.7	0.0513	CDKN2A,PRF1,GZMK,LGALS2,XDH,MAPK13
Increases Depolarization of Mitochondria and Mitochondrial Membrane	1.38	0.111	BTG2,FASLG
Cardiac Fibrosis	1.21	0.0365	LIMS2,TNNT2,KLF5,HSPB8,F3,DSP,ADRB2
Increases Cardiac Dilation	1.04	0.0714	JUND,ADRB2
Increases Renal Proliferation	0.98	0.0365	FGFR3,PKP3,GAS6,KLF5,P2RX7
NF-κB Signaling	0.975	0.0305	IL1R2,FGFR3,CD3G,LCK,CD3E,PIK3C2G,PRKCZ,TNFRSF17
p53 Signaling	0.974	0.0404	CDKN2A,PIK3C2G,SERPINB5,PIDD1
Decreases Permeability Transition of Mitochondria and Mitochondrial Membrane	0.919	0.143	BTG2
Liver Proliferation	0.919	0.0308	LY9,XDH,CXCL12,JUND,SULF2,CEACAM1,FASLG
Increases Permeability Transition of Mitochondria and Mitochondrial Membrane	0.865	0.125	CDKN2A
Vasopressin-induced Genes in Inner Medullary Renal Collecting Duct Cells (Rat)	0.865	0.125	AQP3
Aryl Hydrocarbon Receptor Signaling	0.794	0.0316	CDKN2A,NFIX,RARB,NFIB,FASLG
Renal Ischemic Resistance Panel (Rat)	0.776	0.1	WISP2
Genes Upregulated in Response to Proteinuria-induced Oxidative Stress in Renal Proximal Tubule Cells (Human)	0.776	0.1	SOD3
VDR/RXR Activation	0.773	0.0385	HOXA10,SEMA3B,PRKCZ
Increases Damage of Mitochondria	0.739	0.0909	FASLG
Primary Glomerulonephritis Biomarker Panel (Human)	0.739	0.0909	ELF3
Cardiac Hypertrophy	0.713	0.025	ADGRG1,RYR2,TNNT2,KLF5,CXCL12,HSPB8,PBX1,RCAN2,FASLG,ADRB2
TR/RXR Activation	0.697	0.0353	PDE3B,PIK3C2G,RCAN2
Cardiac Necrosis/Cell Death	0.676	0.0263	XDH,PTH1R,HSPB8,JUND,DSP,FASLG,ADRB2
Long-term Renal Injury Pro-oxidative Response Panel (Rat)	0.674	0.0769	XDH
Cell Cycle: G2/M DNA Damage Checkpoint Regulation	0.614	0.0385	CDKN2A,PRKCZ
Long-term Renal Injury Anti-oxidative Response Panel (Rat)	0.572	0.0588	SOD3
Oxidative Stress	0.557	0.0351	XDH,SOD3
Acute Renal Failure Panel (Rat)	0.537	0.0339	CXCL12,CLDN7
Biogenesis of Mitochondria	0.513	0.05	P2RX7
Increases Liver Damage	0.512	0.028	PRKCZ,FASLG,P2RX7
Genes associated with Chronic Allograft Nephropathy (Human)	0.495	0.0476	ITGB6
Nongenotoxic Hepatocarcinogenicity Biomarker Panel	0.479	0.0455	BTG2
Increases Heart Failure	0.449	0.0417	ADRB2
Reversible Glomerulonephritis Biomarker Panel (Rat)	0.435	0.04	FUT2
Renal Proximal Tubule Toxicity Biomarker Panel (Rat)	0.421	0.0385	PTH1R
Xenobiotic Metabolism Signaling	0.41	0.0213	DHRS2,CHST7,EPHX2,PIK3C2G,MAPK13,PRKCZ,SOD3
NRF2-mediated Oxidative Stress Response	0.395	0.0218	HSPB8,PIK3C2G,JUND,PRKCZ,SOD3
Persistent Renal Ischemia-Reperfusion Injury (Mouse)	0.374	0.0333	GPNMB
Anti-Apoptosis	0.353	0.0312	CD27
RAR Activation	0.343	0.0211	RARB,MAPK13,CRABP2,PRKCZ
TGF-β Signaling	0.311	0.0222	IRF7,MAPK13
Hepatic Fibrosis	0.273	0.0204	SDC1,FASLG
Pro-Apoptosis	0.27	0.0238	FASLG
Increases Liver Hyperplasia/Hyperproliferation	0.26	0.0198	HPN,FASLG
Increases Cardiac Proliferation	0.238	0.0213	CASZ1
Increases Renal Nephritis	0.227	0.0204	FASLG
Increases Transmembrane Potential of Mitochondria and Mitochondrial Membrane	0.222	0.02	CD27
Increases Liver Hepatitis	0.211	0.0192	FASLG
Increases Glomerular Injury	0.206	0.0189	GAS6
My Pathways for My Projects->KVJ_LMCB->CTVT Slowburners upregulated annotated for IPA - 2015-10-26 11:24 AM
My Pathways	-log(p-value)	Ratio	Molecules
down CD38 subcellular connected My Pathway	1.88	0.038	SERINC2,ADGRG1,SLC25A29,CD5,ACP6,EPHX2,NLRC3,MAL,PALM,EFEMP1,GIMAP1,TBC1D10C
higher in TB than sarcoidosis	0.898	0.0588	CCL4,IFI44L
Analysis Ready Molecules for My Projects->KVJ_LMCB->CTVT Slowburners upregulated annotated for IPA - 2015-10-26 11:24 AM
ID	Symbol
Q00M96	AANAT
ABHD15	ABHD15
ABI3	ABI3
ABI3BP	ABI3BP
ACP6	ACP6
ACPP	ACPP
ADAM33	ADAM33
ADAMTS18	ADAMTS18
GPR56	ADGRG1
ADRB2	ADRB2
AGR2	AGR2
AHNAK2	AHNAK2
AIF1L	AIF1L
AK1	AK1
AKNA	AKNA
ALPK2	ALPK2
ALS2CL	ALS2CL
FAM123B	AMER1
ANGPTL1	ANGPTL1
ANKRD6	ANKRD6
ANXA8L1	ANXA8/ANXA8L1
AP1M2	AP1M2
AQP3	AQP3
ARHGAP32	ARHGAP32
ARHGAP9	ARHGAP9
ARHGEF5	ARHGEF5
ASPN	ASPN
ATP6V1B1	ATP6V1B1
B3GNT3	B3GNT3
B4GALNT3	B4GALNT3
BAIAP3	BAIAP3
BCL11B	BCL11B
BHLHA15	BHLHA15
BIN1	BIN1
BNC1	BNC1
BNIPL	BNIPL
BPIFB4	BPIFB4
BST1	BST1
BTG2	BTG2
BTNL9	BTNL9
C15orf48	C15orf48
C15orf52	C15orf52
C16orf74	C16orf74
C8orf4	C8orf4
CASZ1	CASZ1
CCDC18	CCDC18
CCL4	CCL4
CD160	CD160
CD27	CD27
CD3E	CD3E
CD3G	CD3G
CD5	CD5
CD6	CD6
CD79A	CD79A
CD96	CD96
CDH3	CDH3
C0K294	CDKN2A
Q004B2	CEACAM1
CELA1	CELA1
CELSR1	CELSR1
CFH	CFH
CHRDL1	CHRDL1
CHST7	CHST7
CLDN5	CLDN5
CLDN7	CLDN7
CNIH2	CNIH2
COL14A1	COL14A1
COL16A1	COL16A1
COL17A1	COL17A1
CPXM2	CPXM2
CPZ	CPZ
CRABP2	CRABP2
CTH	CTH
CTSW	CTSW
CX3CL1	CX3CL1
CXCL12	CXCL12
CXCL17	CXCL17
CXCR6	CXCR6
C9orf169	CYSRT1
DACT2	DACT2
DDX60	DDX60
DEGS2	DEGS2
DENND1C	DENND1C
DERL3	DERL3
DHRS2	DHRS2
DHX58	DHX58
DLG3	DLG3
DSP	DSP
Q9MZF3	DUOX2
DUOXA2	DUOXA2
DUSP2	DUSP2
DYNC1I1	DYNC1I1
ECM2	ECM2
EFEMP1	EFEMP1
ELF3	ELF3
EOMES	EOMES
EPCAM	EPCAM
EPHA2	EPHA2
EPHX2	EPHX2
EPN3	EPN3
ERBB2	ERBB2
ESRP1	ESRP1
ESRP2	ESRP2
EVPL	EVPL
EXD3	EXD3
Q4W6L5	F3
FAM107A	FAM107A
FAM110D	FAM110D
FAM160A1	FAM160A1
FAM167A	FAM167A
FAM213B	FAM213B
FAM46B	FAM46B
FAM83B	FAM83B
Q6J3Q6	FASLG
FCRL2	FCRL2
FGD3	FGD3
FGD6	FGD6
FGFR3	FGFR3
FHDC1	FHDC1
FHOD3	FHOD3
FMOD	FMOD
FOXP2	FOXP2
FRRS1	FRRS1
FUT2	FUT2
GALNTL4	GALNT18
GALNT6	GALNT6
GAS1	GAS1
GAS6	GAS6
GCNT3	GCNT3
GDA	GDA
GDPD3	GDPD3
GDPD5	GDPD5
GIMAP1	GIMAP1
GJB3	GJB3
GJB5	GJB5
GLTPD2	GLTPD2
GPNMB	GPNMB
GPR183	GPR183
GPR83	GPR83
GPR87	GPR87
GPRC5A	GPRC5A
GRAMD1B	GRAMD1B
GRB7	GRB7
GZMK	GZMK
H2AFJ	H2AFJ
HELZ2	HELZ2
B8PZS7	HOXA10
HOXA9	HOXA9
HOXC6	HOXC6
HPN	HPN
HSPB8	HSPB8
ID3_CANFA	ID3
IFI44L	IFI44L
IFIT1	IFIT1
IGKC	IGKC
IGSF9	IGSF9
IKZF3	IKZF3
IL12RB1	IL12RB1
IL1R2	IL1R2
IRF7	IRF7
IRX2	IRX2
ISG15	ISG15
ITGB4	ITGB4
ITGB6	ITGB6
IVL	IVL
IGJ	JCHAIN
JUND	JUND
KCNK5	KCNK5
KIAA1217	KIAA1217
KLF5	KLF5
KLHL3	KLHL3
KLRK1	KLRC4-KLRK1/KLRK1
KRBA1	KRBA1
KRT7	KRT7
KRT75	KRT75
LAMA3	LAMA3
LBX2	LBX2
LCK	LCK
E5Q8X0	LGALS12
E5Q8W4	LGALS2
LIMS2	LIMS2
C11orf35	LMNTD2
LRRC8E	LRRC8E
LURAP1L	LURAP1L
LY9	LY9
LYPD3	LYPD3
MACC1	MACC1
MAL	MAL
MAPK13	MAPK13
MAST4	MAST4
MATN2	MATN2
MBNL3	MBNL3
MCF2L	MCF2L
MECOM	MECOM
MFAP4	MFAP4
MID1	MID1
MMP15	MMP15
MMP28	MMP28
MMRN1	MMRN1
MMRN2	MMRN2
MN1	MN1
MPZL3	MPZL3
MTMR11	MTMR11
MUC20	MUC20
MUC4	MUC4
MX1	MX1
MX2	MX2
MYO10	MYO10
MYO5B	MYO5B
N4BP3	N4BP3
Q4ZJE7	NCR3
NDNF	NDNF
NDRG2	NDRG2
NEIL1	NEIL1
NFIB	NFIB
NFIX	NFIX
NFKBID	NFKBID
NGEF	NGEF
NGFRAP1	NGFRAP1
NIPAL2	NIPAL2
NIPAL4	NIPAL4
NKG7	NKG7
NLRC3	NLRC3
NOXO1	NOXO1
NPEPL1	NPEPL1
NPNT	NPNT
NUAK2	NUAK2
C8orf80	NUGGC
OAS1	OAS1
OLFML2A	OLFML2A
OMD	OMD
OPHN1	OPHN1
Q64F93	P2RX5
B0FLR1	P2RX7
P2RY11	P2RY11
PALM	PALM
PALMD	PALMD
PARD6G	PARD6G
PBX1	PBX1
PCSK6	PCSK6
PDE2A	PDE2A
PDE3B	PDE3B
PDE8B	PDE8B
PDIA2	PDIA2
PDZK1IP1	PDZK1IP1
PELI2	PELI2
B0FF11	PI3
PIDD	PIDD1
PIGA	PIGA
PIK3C2G	PIK3C2G
PITX1	PITX1
PKD1L1	PKD1L1
PKP3	PKP3
PLB1	PLB1
PLD4	PLD4
PLEKHG6	PLEKHG6
PLSCR4	PLSCR4
PLXNB1	PLXNB1
POU2AF1	POU2AF1
PPFIA2	PPFIA2
PPP1R3C	PPP1R3C
C5IY80_CANFA	PRF1
PRKCZ	PRKCZ
PRR15L	PRR15L
PRR5	PRR5
PRRG2	PRRG2
PSAT1	PSAT1
PTHR	PTH1R
PTPRCAP	PTPRCAP
PVRL1	PVRL1
PVRL4	PVRL4
RAB11FIP5	RAB11FIP5
RAB19	RAB19
RARB	RARB
RASGEF1A	RASGEF1A
RASGRF2	RASGRF2
RCAN2	RCAN2
RERG	RERG
RGMA	RGMA
RHOV	RHOV
RNF213	RNF213
RNF43	RNF43
RUFY4	RUFY4
Q8WN72	RYR2
S100A16	S100A16
S100A5	S100A5
SCEL	SCEL
SCG5	SCG5
SCML4	SCML4
SCUBE2	SCUBE2
SDC1	SDC1
SEMA3B	SEMA3B
SEMA3G	SEMA3G
SERINC2	SERINC2
SERPINB11	SERPINB11
SERPINB2	SERPINB2
SERPINB5	SERPINB5
SERPINB8	SERPINB8
SERTAD4	SERTAD4
SGIP1	SGIP1
SGPP2	SGPP2
SH2D1A	SH2D1A
SH2D4A	SH2D4A
SHROOM2	SHROOM2
SHROOM3	SHROOM3
SIDT1	SIDT1
SLA2	SLA2
SLAMF7	SLAMF7
SLC14A1	SLC14A1
Q9N1R4	SLC1A1
SLC22A23	SLC22A23
A8CX01	SLC23A1
SLC25A13	SLC25A13
SLC25A29	SLC25A29
SLC25A34	SLC25A34
SLC26A10	SLC26A10
SLC27A6	SLC27A6
SLC28A3	SLC28A3
SLC35F2	SLC35F2
SLC44A4	SLC44A4
SLC6A14	SLC6A14
SOD3	SOD3
SOX17	SOX17
SOX4	SOX4
SPOCK2	SPOCK2
SRGAP3	SRGAP3
SSBP2	SSBP2
ST6GALNAC2	ST6GALNAC2
STYK1	STYK1
Q32KH1	SULF2
SUSD2	SUSD2
SVEP1	SVEP1
SYTL3	SYTL3
TACC2	TACC2
TBC1D10C	TBC1D10C
TFAP2C	TFAP2C
THSD7A	THSD7A
TM4SF1	TM4SF1
TMEM132C	TMEM132C
TMEM204	TMEM204
TMEM63A	TMEM63A
TMPRSS2	TMPRSS2
TNFRSF17	TNFRSF17
Q95MC6	TNNT2
TNS4	TNS4
TPD52L1	TPD52L1
TPGS2	TPGS2
TRANK1	TRANK1
TRAT1	TRAT1
TRBC2	TRBC2
TREML1	TREML1
B2KN54	TRPV4
TSPYL2	TSPYL2
TTYH1	TTYH1
TXK	TXK
UBASH3A	UBASH3A
USHBP1	USHBP1
USP43	USP43
VILL	VILL
VMO1	VMO1
WDR27	WDR27
WFIKKN1	WFIKKN1
E5G722	WISP2
WNT10A	WNT10A
WNT16	WNT16
WNT5B	WNT5B
WWC1	WWC1
XDH	XDH
XG	XG
XPNPEP2	XPNPEP2
ZBP1	ZBP1
ZNF185	ZNF185
ZNF567	ZNF567
ZNF677	ZNF677
ZNF683	ZNF683
ZNF750	ZNF750

## Sheet: CTVT-5 late Up
Table S3, related to Figure 3. IPA results a, b, c
Ingenuity Canonical Pathways	-log(p value)	zScore	Ratio	Molecules
Protein Kinase A Signaling	-0E00	NaN	2.59E-03	PLCH2,
Phospholipase C Signaling	3.09E-01	NaN	4.22E-03	ARHGEF16,
Colorectal Cancer Metastasis Signaling	3.1E-01	NaN	4.24E-03	FOS,
Cardiac Hypertrophy Signaling	3.28E-01	NaN	4.48E-03	PLCH2,
Actin Cytoskeleton Signaling	3.36E-01	NaN	4.61E-03	PAK6,
Systemic Lupus Erythematosus Signaling	3.39E-01	NaN	4.65E-03	FOS,
Integrin Signaling	3.61E-01	NaN	4.98E-03	PAK6,
Breast Cancer Regulation by Stathmin1	3.77E-01	NaN	5.24E-03	ARHGEF16,
RAR Activation	3.79E-01	NaN	5.26E-03	FOS,
Agranulocyte Adhesion and Diapedesis	3.81E-01	NaN	5.29E-03	SELE,
ILK Signaling	3.86E-01	NaN	5.38E-03	FOS,
IL-8 Signaling	3.9E-01	NaN	5.43E-03	FOS,
Regulation of the Epithelial-Mesenchymal Transition Pathway	3.9E-01	NaN	5.43E-03	EGR1,
NRF2-mediated Oxidative Stress Response	3.97E-01	NaN	5.56E-03	FOS,
Production of Nitric Oxide and Reactive Oxygen Species in Macrophages	3.97E-01	NaN	5.56E-03	FOS,
PPARα/RXRα Activation	3.99E-01	NaN	5.59E-03	PLCH2,
Role of NFAT in Cardiac Hypertrophy	3.99E-01	NaN	5.59E-03	PLCH2,
Dendritic Cell Maturation	4.03E-01	NaN	5.65E-03	PLCH2,
Granulocyte Adhesion and Diapedesis	4.03E-01	NaN	5.65E-03	SELE,
B Cell Receptor Signaling	4.08E-01	NaN	5.75E-03	EGR1,
Ephrin Receptor Signaling	4.08E-01	NaN	5.75E-03	PAK6,
CREB Signaling in Neurons	4.14E-01	NaN	5.85E-03	PLCH2,
Role of NFAT in Regulation of the Immune Response	4.14E-01	NaN	5.85E-03	FOS,
Acute Phase Response Signaling	4.18E-01	NaN	5.92E-03	FOS,
Cdc42 Signaling	4.22E-01	NaN	5.99E-03	FOS,
Tight Junction Signaling	4.22E-01	NaN	5.99E-03	FOS,
Dopamine-DARPP32 Feedback in cAMP Signaling	4.35E-01	NaN	6.21E-03	PLCH2,
Germ Cell-Sertoli Cell Junction Signaling	4.37E-01	NaN	6.25E-03	PAK6,
Gap Junction Signaling	4.48E-01	NaN	6.45E-03	PLCH2,
Aldosterone Signaling in Epithelial Cells	4.55E-01	NaN	6.58E-03	PLCH2,
Axonal Guidance Signaling	4.58E-01	NaN	4.61E-03	PAK6,PLCH2
Glioblastoma Multiforme Signaling	4.69E-01	NaN	6.85E-03	PLCH2,
Synaptic Long Term Depression	4.79E-01	NaN	7.04E-03	PLCH2,
eNOS Signaling	4.79E-01	NaN	7.04E-03	AQP2,
Aryl Hydrocarbon Receptor Signaling	4.84E-01	NaN	7.14E-03	FOS,
IL-12 Signaling and Production in Macrophages	4.99E-01	NaN	7.46E-03	FOS,
Atherosclerosis Signaling	5.27E-01	NaN	8.06E-03	SELE,
Sperm Motility	5.36E-01	NaN	8.26E-03	PLCH2,
Synaptic Long Term Potentiation	5.42E-01	NaN	8.40E-03	PLCH2,
p70S6K Signaling	5.42E-01	NaN	8.40E-03	PLCH2,
CD28 Signaling in T Helper Cells	5.45E-01	NaN	8.47E-03	FOS,
PKCθ Signaling in T Lymphocytes	5.45E-01	NaN	8.47E-03	FOS,
CCR3 Signaling in Eosinophils	5.49E-01	NaN	8.55E-03	PAK6,
IL-6 Signaling	5.52E-01	NaN	8.62E-03	FOS,
Sphingosine-1-phosphate Signaling	5.75E-01	NaN	9.17E-03	PLCH2,
phagosome formation	5.75E-01	NaN	9.17E-03	PLCH2,
HGF Signaling	5.89E-01	NaN	9.52E-03	FOS,
Rac Signaling	5.92E-01	NaN	9.62E-03	PAK6,
Cholecystokinin/Gastrin-mediated Signaling	6.03E-01	NaN	9.90E-03	FOS,
Paxillin Signaling	6.03E-01	NaN	9.90E-03	PAK6,
Antioxidant Action of Vitamin C	6.11E-01	NaN	1.01E-02	PLCH2,
T Cell Receptor Signaling	6.18E-01	NaN	1.03E-02	FOS,
Mouse Embryonic Stem Cell Pluripotency	6.26E-01	NaN	1.05E-02	ID4,
PPAR Signaling	6.3E-01	NaN	1.06E-02	FOS,
IL-1 Signaling	6.43E-01	NaN	1.10E-02	FOS,
Regulation of Actin-based Motility by Rho	6.43E-01	NaN	1.10E-02	PAK6,
PAK Signaling	6.51E-01	NaN	1.12E-02	PAK6,
RANK Signaling in Osteoclasts	6.55E-01	NaN	1.14E-02	FOS,
FAK Signaling	6.6E-01	NaN	1.15E-02	PAK6,
TGF-β Signaling	6.6E-01	NaN	1.15E-02	FOS,
GPCR-Mediated Nutrient Sensing in Enteroendocrine Cells	6.73E-01	NaN	1.19E-02	PLCH2,
Ceramide Signaling	6.92E-01	NaN	1.25E-02	FOS,
Regulation of IL-2 Expression in Activated and Anergic T Lymphocytes	6.97E-01	NaN	1.27E-02	FOS,
VDR/RXR Activation	7.02E-01	NaN	1.28E-02	KLF4,
PDGF Signaling	7.07E-01	NaN	1.30E-02	FOS,
VEGF Family Ligand-Receptor Interactions	7.12E-01	NaN	1.32E-02	FOS,
Leptin Signaling in Obesity	7.23E-01	NaN	1.35E-02	PLCH2,
Toll-like Receptor Signaling	7.23E-01	NaN	1.35E-02	FOS,
LPS-stimulated MAPK Signaling	7.28E-01	NaN	1.37E-02	FOS,
Prolactin Signaling	7.28E-01	NaN	1.37E-02	FOS,
JAK/Stat Signaling	7.33E-01	NaN	1.39E-02	FOS,
Glucocorticoid Receptor Signaling	7.38E-01	NaN	7.27E-03	FOS,SELE
Chemokine Signaling	7.39E-01	NaN	1.41E-02	FOS,
GPCR-Mediated Integration of Enteroendocrine Signaling Exemplified by an L Cell	7.39E-01	NaN	1.41E-02	PLCH2,
IL-3 Signaling	7.39E-01	NaN	1.41E-02	FOS,
Melatonin Signaling	7.44E-01	NaN	1.43E-02	PLCH2,
Agrin Interactions at Neuromuscular Junction	7.5E-01	NaN	1.45E-02	PAK6,
CCR5 Signaling in Macrophages	7.5E-01	NaN	1.45E-02	FOS,
Growth Hormone Signaling	7.5E-01	NaN	1.45E-02	FOS,
IL-10 Signaling	7.56E-01	NaN	1.47E-02	FOS,
Erythropoietin Signaling	7.62E-01	NaN	1.49E-02	FOS,
GABA Receptor Signaling	7.62E-01	NaN	1.49E-02	KCNN3,
Neurotrophin/TRK Signaling	7.62E-01	NaN	1.49E-02	FOS,
Angiopoietin Signaling	7.68E-01	NaN	1.52E-02	PAK6,
CD40 Signaling	7.74E-01	NaN	1.54E-02	FOS,
Calcium-induced T Lymphocyte Apoptosis	7.8E-01	NaN	1.56E-02	NR4A1,
ERK5 Signaling	7.86E-01	NaN	1.59E-02	FOS,
Estrogen-Dependent Breast Cancer Signaling	7.86E-01	NaN	1.59E-02	FOS,
Phospholipases	8.19E-01	NaN	1.72E-02	PLCH2,
Nur77 Signaling in T Lymphocytes	8.26E-01	NaN	1.75E-02	NR4A1,
EGF Signaling	8.33E-01	NaN	1.79E-02	FOS,
Wnt/Ca+ pathway	8.33E-01	NaN	1.79E-02	PLCH2,
Thrombopoietin Signaling	8.4E-01	NaN	1.82E-02	FOS,
IL-2 Signaling	8.55E-01	NaN	1.89E-02	FOS,
Semaphorin Signaling in Neurons	8.55E-01	NaN	1.89E-02	PAK6,
UVB-Induced MAPK Signaling	8.55E-01	NaN	1.89E-02	FOS,
CD27 Signaling in Lymphocytes	8.63E-01	NaN	1.92E-02	FOS,
Role of Osteoblasts, Osteoclasts and Chondrocytes in Rheumatoid Arthritis	8.95E-01	NaN	9.13E-03	FOS,SFRP2
iNOS Signaling	9.31E-01	NaN	2.27E-02	FOS,
UVC-Induced MAPK Signaling	9.5E-01	NaN	2.38E-02	FOS,
MIF Regulation of Innate Immunity	9.6E-01	NaN	2.44E-02	FOS,
B Cell Activating Factor Signaling	9.7E-01	NaN	2.50E-02	FOS,
April Mediated Signaling	9.91E-01	NaN	2.63E-02	FOS,
Thrombin Signaling	9.92E-01	NaN	1.05E-02	ARHGEF16,PLCH2
ERK/MAPK Signaling	1.01E00	NaN	1.07E-02	FOS,PAK6
IL-17A Signaling in Fibroblasts	1.02E00	NaN	2.86E-02	FOS,
RhoGDI Signaling	1.06E00	NaN	1.16E-02	PAK6,ARHGEF16
Endothelin-1 Signaling	1.07E00	NaN	1.16E-02	FOS,PLCH2
Molecular Mechanisms of Cancer	1.07E00	NaN	8.22E-03	FOS,PAK6,ARHGEF16
Pyrimidine Ribonucleotides De Novo Biosynthesis	1.08E00	NaN	3.23E-02	ENTPD2,
Wnt/β-catenin Signaling	1.08E00	NaN	1.18E-02	SOX7,SFRP2
Pyrimidine Ribonucleotides Interconversion	1.1E00	NaN	3.45E-02	ENTPD2,
TNFR2 Signaling	1.1E00	NaN	3.45E-02	FOS,
Tec Kinase Signaling	1.14E00	NaN	1.27E-02	FOS,PAK6
IL-17A Signaling in Gastric Cells	1.16E00	NaN	4.00E-02	FOS,
Relaxin Signaling	1.25E00	NaN	1.48E-02	FOS,RXFP1
Cellular Effects of Sildenafil (Viagra)	1.29E00	NaN	1.55E-02	KCNN3,PLCH2
HMGB1 Signaling	1.34E00	NaN	1.67E-02	FOS,SELE
P2Y Purigenic Receptor Signaling Pathway	1.35E00	NaN	1.68E-02	FOS,PLCH2
14-3-3-mediated Signaling	1.36E00	NaN	1.71E-02	FOS,PLCH2
Corticotropin Releasing Hormone Signaling	1.4E00	NaN	1.80E-02	FOS,NR4A1
Natural Killer Cell Signaling	1.41E00	NaN	1.82E-02	PAK6,KLRB1
Role of Tissue Factor in Cancer	1.41E00	NaN	1.82E-02	EGR1,CYR61
Renin-Angiotensin Signaling	1.42E00	NaN	1.83E-02	FOS,PAK6
CDK5 Signaling	1.49E00	NaN	2.02E-02	FOSB,EGR1
IGF-1 Signaling	1.51E00	NaN	2.06E-02	FOS,CYR61
Signaling by Rho Family GTPases	1.54E00	NaN	1.28E-02	FOS,PAK6,ARHGEF16
UVA-Induced MAPK Signaling	1.59E00	NaN	2.27E-02	FOS,PLCH2
ErbB Signaling	1.61E00	NaN	2.33E-02	FOS,PAK6
Reelin Signaling in Neurons	1.68E00	NaN	2.53E-02	ARHGEF16,RELN
Renal Cell Carcinoma Signaling	1.76E00	NaN	2.82E-02	FOS,PAK6
GDNF Family Ligand-Receptor Interactions	1.8E00	NaN	2.94E-02	FOS,DOK7
Thymine Degradation	1.95E00	NaN	2.50E-01	DPYS,
Uracil Degradation II (Reductive)	1.95E00	NaN	2.50E-01	DPYS,
Role of Macrophages, Fibroblasts and Endothelial Cells in Rheumatoid Arthritis	2.01E00	NaN	1.35E-02	FOS,SELE,SFRP2,PLCH2
CXCR4 Signaling	2.04E00	NaN	1.97E-02	FOS,PAK6,EGR1
TNFR1 Signaling	2.07E00	NaN	4.08E-02	FOS,PAK6
GNRH Signaling	2.23E00	NaN	2.33E-02	FOS,PAK6,EGR1
PI3K Signaling in B Lymphocytes	2.24E00	NaN	2.34E-02	FOS,ATF3,PLCH2
Neuropathic Pain Signaling In Dorsal Horn Neurons	2.54E00	NaN	3.00E-02	FOS,KCNN3,PLCH2
Upstream Regulators for My Projects->KVJ_LMCB->CTVT late UP IPA - 2015-10-31 12:57 PM
Analysis	ID	Upstream Regulator	Molecule Type	Predicted Activation State	Activation z-score	Notes	Bias Term	Bias-corrected z-score	p-value of overlap	Mechanistic Network
CTVT late UP IPA - 2015-10-31 12:57 PM		PDGF BB	complex						3.33E-13
CTVT late UP IPA - 2015-10-31 12:57 PM		IRAK4	kinase						2.80E-08	FOXO1,IRAK4,Jnk
CTVT late UP IPA - 2015-10-31 12:57 PM		CREB1	transcription regulator						3.03E-08	CREB1,CREM
CTVT late UP IPA - 2015-10-31 12:57 PM		TREM1	transmembrane receptor						3.73E-08
CTVT late UP IPA - 2015-10-31 12:57 PM		F2R	g-protein coupled receptor						4.10E-08
CTVT late UP IPA - 2015-10-31 12:57 PM		IL1B	cytokine						3.72E-07	CREB1,CREM,IL1B
CTVT late UP IPA - 2015-10-31 12:57 PM		PTH	other						5.41E-07
CTVT late UP IPA - 2015-10-31 12:57 PM		Hdac	group						9.84E-07	Hdac,NFATC3
CTVT late UP IPA - 2015-10-31 12:57 PM		SRF	transcription regulator						1.39E-06
CTVT late UP IPA - 2015-10-31 12:57 PM		ELK4	transcription regulator						1.40E-06
CTVT late UP IPA - 2015-10-31 12:57 PM		NTRK1	kinase						1.40E-06	CREB1,CREM,NTRK1
CTVT late UP IPA - 2015-10-31 12:57 PM		GPER1	g-protein coupled receptor						4.73E-06
CTVT late UP IPA - 2015-10-31 12:57 PM		ADRA1B	g-protein coupled receptor						5.24E-06
CTVT late UP IPA - 2015-10-31 12:57 PM		ADRA1D	g-protein coupled receptor						6.28E-06
CTVT late UP IPA - 2015-10-31 12:57 PM		RAB7A	enzyme						6.68E-06
CTVT late UP IPA - 2015-10-31 12:57 PM		ADRA1A	g-protein coupled receptor						7.45E-06	ADRA1A,FOXO1,Jnk
CTVT late UP IPA - 2015-10-31 12:57 PM		CREM	transcription regulator						1.05E-05
CTVT late UP IPA - 2015-10-31 12:57 PM		Jnk	group						1.05E-05	CREB1,FOXO1,HDAC4,Jnk,Pka
CTVT late UP IPA - 2015-10-31 12:57 PM		Calcineurin protein(s)	complex						1.12E-05	Calcineurin protein(s),FOXO1,Jnk
CTVT late UP IPA - 2015-10-31 12:57 PM		NOS1	enzyme						1.58E-05	ELK1,NOS1
CTVT late UP IPA - 2015-10-31 12:57 PM		ADRA1	group						2.00E-05	ADRA1,FOXO3
CTVT late UP IPA - 2015-10-31 12:57 PM		F2RL3	g-protein coupled receptor						2.00E-05
CTVT late UP IPA - 2015-10-31 12:57 PM		GFRA2	transmembrane receptor						2.00E-05
CTVT late UP IPA - 2015-10-31 12:57 PM		IPMK	kinase						2.50E-05
CTVT late UP IPA - 2015-10-31 12:57 PM		NFATC3	transcription regulator						2.50E-05
CTVT late UP IPA - 2015-10-31 12:57 PM		Pka	complex						2.83E-05	CREB1,CREM,HDAC4,Pka
CTVT late UP IPA - 2015-10-31 12:57 PM		KCNE3	ion channel						3.18E-05
CTVT late UP IPA - 2015-10-31 12:57 PM		sGC	complex						4.00E-05
CTVT late UP IPA - 2015-10-31 12:57 PM		YBX1	transcription regulator						4.20E-05
CTVT late UP IPA - 2015-10-31 12:57 PM		ELK3	transcription regulator						6.65E-05
CTVT late UP IPA - 2015-10-31 12:57 PM		KIDINS220	transcription regulator						6.65E-05
CTVT late UP IPA - 2015-10-31 12:57 PM		Muscarinic cholinergic receptor	group						6.65E-05
CTVT late UP IPA - 2015-10-31 12:57 PM		BCR (complex)	complex						6.89E-05	BCR (complex),FOXO1,FOXO3,Jnk
CTVT late UP IPA - 2015-10-31 12:57 PM		HDAC4	transcription regulator						7.56E-05
CTVT late UP IPA - 2015-10-31 12:57 PM		PKD1	ion channel						8.62E-05
CTVT late UP IPA - 2015-10-31 12:57 PM		STAT3	transcription regulator						9.05E-05
CTVT late UP IPA - 2015-10-31 12:57 PM		F10	peptidase						9.96E-05
CTVT late UP IPA - 2015-10-31 12:57 PM		KLB	enzyme						9.96E-05
CTVT late UP IPA - 2015-10-31 12:57 PM		GNB1	enzyme						1.13E-04
CTVT late UP IPA - 2015-10-31 12:57 PM		GNB2	enzyme						1.23E-04
CTVT late UP IPA - 2015-10-31 12:57 PM		NANOG	transcription regulator						1.31E-04
CTVT late UP IPA - 2015-10-31 12:57 PM		CREBBP	transcription regulator						1.32E-04
CTVT late UP IPA - 2015-10-31 12:57 PM		NGF	growth factor						1.33E-04	CREB1,CREM,FOXO1,Jnk,NGF,NTRK1
CTVT late UP IPA - 2015-10-31 12:57 PM		AFP	transporter						1.39E-04
CTVT late UP IPA - 2015-10-31 12:57 PM		BDNF	growth factor						1.70E-04
CTVT late UP IPA - 2015-10-31 12:57 PM		Nos	group						1.85E-04	ELK1,Nos
CTVT late UP IPA - 2015-10-31 12:57 PM		HTT	transcription regulator						1.94E-04	CREB1,CREM,HTT,Hdac,NFATC3
CTVT late UP IPA - 2015-10-31 12:57 PM		Pkc(s)	group						1.96E-04	CREB1,CREM,Pkc(s)
CTVT late UP IPA - 2015-10-31 12:57 PM		EPHB1	kinase						2.38E-04
CTVT late UP IPA - 2015-10-31 12:57 PM		Pkg	group						2.38E-04
CTVT late UP IPA - 2015-10-31 12:57 PM		LIPE	enzyme						2.48E-04
CTVT late UP IPA - 2015-10-31 12:57 PM		ITCH	enzyme						2.97E-04
CTVT late UP IPA - 2015-10-31 12:57 PM		KISS1	other						2.97E-04
CTVT late UP IPA - 2015-10-31 12:57 PM		KITLG	growth factor						3.80E-04	KITLG,STAT3
CTVT late UP IPA - 2015-10-31 12:57 PM		TCF7L1	transcription regulator						4.34E-04
CTVT late UP IPA - 2015-10-31 12:57 PM		STAT5A	transcription regulator						4.79E-04
CTVT late UP IPA - 2015-10-31 12:57 PM		NRTN	growth factor						5.12E-04
CTVT late UP IPA - 2015-10-31 12:57 PM		BMP2	growth factor						5.45E-04
CTVT late UP IPA - 2015-10-31 12:57 PM		ADRB3	g-protein coupled receptor						5.96E-04	ADRB3,CREB1,FOXO1,FOXO3,INS
CTVT late UP IPA - 2015-10-31 12:57 PM		MEF2A	transcription regulator						5.96E-04
CTVT late UP IPA - 2015-10-31 12:57 PM		GDNF	growth factor						7.84E-04
CTVT late UP IPA - 2015-10-31 12:57 PM		MEF2D	transcription regulator						7.84E-04
CTVT late UP IPA - 2015-10-31 12:57 PM		NR3C1	ligand-dependent nuclear receptor						8.12E-04
CTVT late UP IPA - 2015-10-31 12:57 PM		CAMK4	kinase						8.86E-04
CTVT late UP IPA - 2015-10-31 12:57 PM		LYL1	transcription regulator						8.86E-04
CTVT late UP IPA - 2015-10-31 12:57 PM		NCR2	transmembrane receptor						8.86E-04
CTVT late UP IPA - 2015-10-31 12:57 PM		EIF2AK2	kinase						9.58E-04
CTVT late UP IPA - 2015-10-31 12:57 PM		DICER1	enzyme						9.72E-04
CTVT late UP IPA - 2015-10-31 12:57 PM		TNF	cytokine						1.11E-03	CREB1,Pkc(s),TNF
CTVT late UP IPA - 2015-10-31 12:57 PM		DUSP5	phosphatase						1.11E-03
CTVT late UP IPA - 2015-10-31 12:57 PM		SPIB	transcription regulator						1.33E-03
CTVT late UP IPA - 2015-10-31 12:57 PM		CRH	cytokine						1.36E-03
CTVT late UP IPA - 2015-10-31 12:57 PM		DRD2	g-protein coupled receptor						1.36E-03
CTVT late UP IPA - 2015-10-31 12:57 PM		RNF31	enzyme						1.36E-03
CTVT late UP IPA - 2015-10-31 12:57 PM		ADCYAP1	other						1.43E-03
CTVT late UP IPA - 2015-10-31 12:57 PM		FOXO3	transcription regulator						1.48E-03
CTVT late UP IPA - 2015-10-31 12:57 PM		TGFB2	growth factor						1.49E-03
CTVT late UP IPA - 2015-10-31 12:57 PM		MECP2	transcription regulator						1.74E-03
CTVT late UP IPA - 2015-10-31 12:57 PM		TLR3	transmembrane receptor						1.75E-03
CTVT late UP IPA - 2015-10-31 12:57 PM		EIF2AK3	kinase						1.79E-03
CTVT late UP IPA - 2015-10-31 12:57 PM		INS	other						1.91E-03	CREB1,CREM,FOXO1,FOXO3,INS,Jnk
CTVT late UP IPA - 2015-10-31 12:57 PM		F2	peptidase						1.93E-03
CTVT late UP IPA - 2015-10-31 12:57 PM		IKBKB	kinase						1.95E-03
CTVT late UP IPA - 2015-10-31 12:57 PM		ASAH1	enzyme						2.09E-03
CTVT late UP IPA - 2015-10-31 12:57 PM		F7	peptidase						2.09E-03
CTVT late UP IPA - 2015-10-31 12:57 PM		HDAC2	transcription regulator						2.09E-03
CTVT late UP IPA - 2015-10-31 12:57 PM		MKNK1	kinase						2.09E-03
CTVT late UP IPA - 2015-10-31 12:57 PM		KDM2B	other						2.25E-03
CTVT late UP IPA - 2015-10-31 12:57 PM		PTX3	other						2.25E-03
CTVT late UP IPA - 2015-10-31 12:57 PM		S100A6	transporter						2.25E-03
CTVT late UP IPA - 2015-10-31 12:57 PM		HMGN1	transcription regulator						2.42E-03
CTVT late UP IPA - 2015-10-31 12:57 PM		AQP3	transporter						2.61E-03
CTVT late UP IPA - 2015-10-31 12:57 PM		FGF14	growth factor						2.61E-03
CTVT late UP IPA - 2015-10-31 12:57 PM		FUT4	enzyme						2.61E-03
CTVT late UP IPA - 2015-10-31 12:57 PM		Flt1	kinase						2.61E-03
CTVT late UP IPA - 2015-10-31 12:57 PM		G protein alpha	group						2.61E-03
CTVT late UP IPA - 2015-10-31 12:57 PM		MSK1/2	group						2.61E-03
CTVT late UP IPA - 2015-10-31 12:57 PM		NPAS1	transcription regulator						2.61E-03
CTVT late UP IPA - 2015-10-31 12:57 PM		NTS	other						2.61E-03
CTVT late UP IPA - 2015-10-31 12:57 PM		POU4F3	transcription regulator						2.61E-03
CTVT late UP IPA - 2015-10-31 12:57 PM		RAB5B	enzyme						2.61E-03
CTVT late UP IPA - 2015-10-31 12:57 PM		RAMP3	transporter						2.61E-03
CTVT late UP IPA - 2015-10-31 12:57 PM		SCN1B	ion channel						2.61E-03
CTVT late UP IPA - 2015-10-31 12:57 PM		SCN7A	ion channel						2.61E-03
CTVT late UP IPA - 2015-10-31 12:57 PM		SHP	group						2.61E-03
CTVT late UP IPA - 2015-10-31 12:57 PM		SLC17A6	transporter						2.61E-03
CTVT late UP IPA - 2015-10-31 12:57 PM		Sapk	group						2.61E-03
CTVT late UP IPA - 2015-10-31 12:57 PM		Shc	group						2.61E-03
CTVT late UP IPA - 2015-10-31 12:57 PM		TAF12	transcription regulator						2.61E-03
CTVT late UP IPA - 2015-10-31 12:57 PM		TBR1	transcription regulator						2.61E-03
CTVT late UP IPA - 2015-10-31 12:57 PM		VEGFB	growth factor						2.61E-03
CTVT late UP IPA - 2015-10-31 12:57 PM		EGF	growth factor						2.69E-03	EGF,STAT3
CTVT late UP IPA - 2015-10-31 12:57 PM		GATA1	transcription regulator						2.69E-03
CTVT late UP IPA - 2015-10-31 12:57 PM		PRKCB	kinase						2.77E-03
CTVT late UP IPA - 2015-10-31 12:57 PM		ALDH1A2	enzyme						2.96E-03
CTVT late UP IPA - 2015-10-31 12:57 PM		ELK1	transcription regulator						2.96E-03
CTVT late UP IPA - 2015-10-31 12:57 PM		NRG1	growth factor						2.96E-03
CTVT late UP IPA - 2015-10-31 12:57 PM		EGFR	kinase						3.22E-03
CTVT late UP IPA - 2015-10-31 12:57 PM		FOXA1	transcription regulator						3.22E-03
CTVT late UP IPA - 2015-10-31 12:57 PM		ADORA2A	g-protein coupled receptor						3.38E-03
CTVT late UP IPA - 2015-10-31 12:57 PM		IRS1	enzyme						3.38E-03
CTVT late UP IPA - 2015-10-31 12:57 PM		FOXO1	transcription regulator						3.61E-03
CTVT late UP IPA - 2015-10-31 12:57 PM		IRS2	enzyme						3.76E-03
CTVT late UP IPA - 2015-10-31 12:57 PM		PTK2	kinase						3.98E-03
CTVT late UP IPA - 2015-10-31 12:57 PM		ZFP36	transcription regulator						3.98E-03
CTVT late UP IPA - 2015-10-31 12:57 PM		CLEC11A	growth factor						4.20E-03
CTVT late UP IPA - 2015-10-31 12:57 PM		miR-34a-5p (and other miRNAs w/seed GGCAGUG)	mature microrna						4.20E-03
CTVT late UP IPA - 2015-10-31 12:57 PM		PTGS2	enzyme						4.37E-03
CTVT late UP IPA - 2015-10-31 12:57 PM		PTPN11	phosphatase						4.66E-03
CTVT late UP IPA - 2015-10-31 12:57 PM		GH1	growth factor						4.66E-03
CTVT late UP IPA - 2015-10-31 12:57 PM		CNTF	cytokine						5.13E-03
CTVT late UP IPA - 2015-10-31 12:57 PM		RAC2	enzyme						5.13E-03
CTVT late UP IPA - 2015-10-31 12:57 PM		SOX2	transcription regulator						5.19E-03
CTVT late UP IPA - 2015-10-31 12:57 PM		TP73	transcription regulator						5.19E-03
CTVT late UP IPA - 2015-10-31 12:57 PM		ARAF	kinase						5.21E-03
CTVT late UP IPA - 2015-10-31 12:57 PM		B4GALNT1	enzyme						5.21E-03
CTVT late UP IPA - 2015-10-31 12:57 PM		BMP1	peptidase						5.21E-03
CTVT late UP IPA - 2015-10-31 12:57 PM		CCHCR1	other						5.21E-03
CTVT late UP IPA - 2015-10-31 12:57 PM		DAB2IP	other						5.21E-03
CTVT late UP IPA - 2015-10-31 12:57 PM		EMD	other						5.21E-03
CTVT late UP IPA - 2015-10-31 12:57 PM		GABRG2	ion channel						5.21E-03
CTVT late UP IPA - 2015-10-31 12:57 PM		GAD1	enzyme						5.21E-03
CTVT late UP IPA - 2015-10-31 12:57 PM		GCNT1	enzyme						5.21E-03
CTVT late UP IPA - 2015-10-31 12:57 PM		GRAP	other						5.21E-03
CTVT late UP IPA - 2015-10-31 12:57 PM		Gcg	other						5.21E-03
CTVT late UP IPA - 2015-10-31 12:57 PM		Gpcr	group						5.21E-03
CTVT late UP IPA - 2015-10-31 12:57 PM		HIST1H1A	other						5.21E-03
CTVT late UP IPA - 2015-10-31 12:57 PM		Ikb	group						5.21E-03
CTVT late UP IPA - 2015-10-31 12:57 PM		MAPK8IP1	other						5.21E-03
CTVT late UP IPA - 2015-10-31 12:57 PM		MAPK8IP2	other						5.21E-03
CTVT late UP IPA - 2015-10-31 12:57 PM		MRGPRX1	g-protein coupled receptor						5.21E-03
CTVT late UP IPA - 2015-10-31 12:57 PM		NPAS3	other						5.21E-03
CTVT late UP IPA - 2015-10-31 12:57 PM		NTF4	growth factor						5.21E-03
CTVT late UP IPA - 2015-10-31 12:57 PM		PDE6B	enzyme						5.21E-03
CTVT late UP IPA - 2015-10-31 12:57 PM		RYR3	ion channel						5.21E-03
CTVT late UP IPA - 2015-10-31 12:57 PM		TH	enzyme						5.21E-03
CTVT late UP IPA - 2015-10-31 12:57 PM		TOP2B	enzyme						5.21E-03
CTVT late UP IPA - 2015-10-31 12:57 PM		TOR2A	other						5.21E-03
CTVT late UP IPA - 2015-10-31 12:57 PM		potassium channel	group						5.21E-03
CTVT late UP IPA - 2015-10-31 12:57 PM		AGT	growth factor						5.38E-03
CTVT late UP IPA - 2015-10-31 12:57 PM		HGF	growth factor						5.51E-03
CTVT late UP IPA - 2015-10-31 12:57 PM		THRB	ligand-dependent nuclear receptor						5.97E-03
CTVT late UP IPA - 2015-10-31 12:57 PM		SOCS3	phosphatase						6.16E-03
CTVT late UP IPA - 2015-10-31 12:57 PM		IL6ST	transmembrane receptor						6.43E-03
CTVT late UP IPA - 2015-10-31 12:57 PM		ESR1	ligand-dependent nuclear receptor						6.44E-03
CTVT late UP IPA - 2015-10-31 12:57 PM		Creb	group						6.45E-03
CTVT late UP IPA - 2015-10-31 12:57 PM		VEGFA	growth factor						6.70E-03
CTVT late UP IPA - 2015-10-31 12:57 PM		MAP2K1/2	group						6.98E-03
CTVT late UP IPA - 2015-10-31 12:57 PM		LEP	growth factor						7.09E-03
CTVT late UP IPA - 2015-10-31 12:57 PM		GATA3	transcription regulator						7.48E-03
CTVT late UP IPA - 2015-10-31 12:57 PM		ATP1A2	transporter						7.80E-03
CTVT late UP IPA - 2015-10-31 12:57 PM		CCKAR	g-protein coupled receptor						7.80E-03
CTVT late UP IPA - 2015-10-31 12:57 PM		CD99	other						7.80E-03
CTVT late UP IPA - 2015-10-31 12:57 PM		CHTOP	other						7.80E-03
CTVT late UP IPA - 2015-10-31 12:57 PM		CYSLTR1	g-protein coupled receptor						7.80E-03
CTVT late UP IPA - 2015-10-31 12:57 PM		DLG4	kinase						7.80E-03
CTVT late UP IPA - 2015-10-31 12:57 PM		EWSR1	other						7.80E-03
CTVT late UP IPA - 2015-10-31 12:57 PM		GALP	other						7.80E-03
CTVT late UP IPA - 2015-10-31 12:57 PM		GNAO1	enzyme						7.80E-03
CTVT late UP IPA - 2015-10-31 12:57 PM		Hspa1b	other						7.80E-03
CTVT late UP IPA - 2015-10-31 12:57 PM		Irs4	other						7.80E-03
CTVT late UP IPA - 2015-10-31 12:57 PM		KCNJ2	ion channel						7.80E-03
CTVT late UP IPA - 2015-10-31 12:57 PM		NCOA6	transcription regulator						7.80E-03
CTVT late UP IPA - 2015-10-31 12:57 PM		NOP58	enzyme						7.80E-03
CTVT late UP IPA - 2015-10-31 12:57 PM		NUMBL	other						7.80E-03
CTVT late UP IPA - 2015-10-31 12:57 PM		Nrg1	other						7.80E-03
CTVT late UP IPA - 2015-10-31 12:57 PM		P2RY1	g-protein coupled receptor						7.80E-03
CTVT late UP IPA - 2015-10-31 12:57 PM		PRMT6	enzyme						7.80E-03
CTVT late UP IPA - 2015-10-31 12:57 PM		SMYD2	enzyme						7.80E-03
CTVT late UP IPA - 2015-10-31 12:57 PM		TBPL1	transcription regulator						7.80E-03
CTVT late UP IPA - 2015-10-31 12:57 PM		TCEB3	transcription regulator						7.80E-03
CTVT late UP IPA - 2015-10-31 12:57 PM		TFIIA	complex						7.80E-03
CTVT late UP IPA - 2015-10-31 12:57 PM		TMEM27	other						7.80E-03
CTVT late UP IPA - 2015-10-31 12:57 PM		WIF1	other						7.80E-03
CTVT late UP IPA - 2015-10-31 12:57 PM		nicotinic acetylcholine receptor	complex						7.80E-03
CTVT late UP IPA - 2015-10-31 12:57 PM		IL2RG	transmembrane receptor						7.85E-03
CTVT late UP IPA - 2015-10-31 12:57 PM		Il3	cytokine						7.85E-03
CTVT late UP IPA - 2015-10-31 12:57 PM		TFAP2A	transcription regulator						7.85E-03
CTVT late UP IPA - 2015-10-31 12:57 PM		SATB1	transcription regulator						8.02E-03
CTVT late UP IPA - 2015-10-31 12:57 PM		SMARCA4	transcription regulator						8.59E-03
CTVT late UP IPA - 2015-10-31 12:57 PM		CHD4	enzyme						8.77E-03
CTVT late UP IPA - 2015-10-31 12:57 PM		MAP2K1	kinase						9.08E-03
CTVT late UP IPA - 2015-10-31 12:57 PM		KLF4	transcription regulator						9.96E-03
CTVT late UP IPA - 2015-10-31 12:57 PM		ESR2	ligand-dependent nuclear receptor						1.01E-02
CTVT late UP IPA - 2015-10-31 12:57 PM		CALCR	g-protein coupled receptor						1.04E-02
CTVT late UP IPA - 2015-10-31 12:57 PM		CCL3	cytokine						1.04E-02
CTVT late UP IPA - 2015-10-31 12:57 PM		CDC42	enzyme						1.04E-02
CTVT late UP IPA - 2015-10-31 12:57 PM		Coup-Tf	group						1.04E-02
CTVT late UP IPA - 2015-10-31 12:57 PM		DRD3	g-protein coupled receptor						1.04E-02
CTVT late UP IPA - 2015-10-31 12:57 PM		DYNLL1	other						1.04E-02
CTVT late UP IPA - 2015-10-31 12:57 PM		FANCA	other						1.04E-02
CTVT late UP IPA - 2015-10-31 12:57 PM		FOXN4	transcription regulator						1.04E-02
CTVT late UP IPA - 2015-10-31 12:57 PM		FUT7	enzyme						1.04E-02
CTVT late UP IPA - 2015-10-31 12:57 PM		GCG	other						1.04E-02
CTVT late UP IPA - 2015-10-31 12:57 PM		GPR132	g-protein coupled receptor						1.04E-02
CTVT late UP IPA - 2015-10-31 12:57 PM		GRM5	g-protein coupled receptor						1.04E-02
CTVT late UP IPA - 2015-10-31 12:57 PM		HIVEP2	transcription regulator						1.04E-02
CTVT late UP IPA - 2015-10-31 12:57 PM		Irs3	other						1.04E-02
CTVT late UP IPA - 2015-10-31 12:57 PM		NPSR1	g-protein coupled receptor						1.04E-02
CTVT late UP IPA - 2015-10-31 12:57 PM		OTUB1	enzyme						1.04E-02
CTVT late UP IPA - 2015-10-31 12:57 PM		SCTR	g-protein coupled receptor						1.04E-02
CTVT late UP IPA - 2015-10-31 12:57 PM		UCN	other						1.04E-02
CTVT late UP IPA - 2015-10-31 12:57 PM		ZNF282	transcription regulator						1.04E-02
CTVT late UP IPA - 2015-10-31 12:57 PM		CSF3	cytokine						1.04E-02
CTVT late UP IPA - 2015-10-31 12:57 PM		FOXL2	transcription regulator						1.04E-02
CTVT late UP IPA - 2015-10-31 12:57 PM		LYN	kinase						1.04E-02
CTVT late UP IPA - 2015-10-31 12:57 PM		ERK1/2	group						1.06E-02
CTVT late UP IPA - 2015-10-31 12:57 PM		CEBPA	transcription regulator						1.10E-02
CTVT late UP IPA - 2015-10-31 12:57 PM		HDAC1	transcription regulator						1.18E-02
CTVT late UP IPA - 2015-10-31 12:57 PM		FGFR1	kinase						1.29E-02
CTVT late UP IPA - 2015-10-31 12:57 PM		HMOX1	enzyme						1.29E-02
CTVT late UP IPA - 2015-10-31 12:57 PM		INSR	kinase						1.29E-02
CTVT late UP IPA - 2015-10-31 12:57 PM		7S NGF	complex						1.30E-02
CTVT late UP IPA - 2015-10-31 12:57 PM		AGO2	translation regulator						1.30E-02
CTVT late UP IPA - 2015-10-31 12:57 PM		CAMK2A	kinase						1.30E-02
CTVT late UP IPA - 2015-10-31 12:57 PM		GLP1R	g-protein coupled receptor						1.30E-02
CTVT late UP IPA - 2015-10-31 12:57 PM		KLKB1	peptidase						1.30E-02
CTVT late UP IPA - 2015-10-31 12:57 PM		L-type Calcium Channel	complex						1.30E-02
CTVT late UP IPA - 2015-10-31 12:57 PM		LRP8	transmembrane receptor						1.30E-02
CTVT late UP IPA - 2015-10-31 12:57 PM		OPRK1	g-protein coupled receptor						1.30E-02
CTVT late UP IPA - 2015-10-31 12:57 PM		RHOC	enzyme						1.30E-02
CTVT late UP IPA - 2015-10-31 12:57 PM		RPE65	enzyme						1.30E-02
CTVT late UP IPA - 2015-10-31 12:57 PM		SMYD3	enzyme						1.30E-02
CTVT late UP IPA - 2015-10-31 12:57 PM		XPA	other						1.30E-02
CTVT late UP IPA - 2015-10-31 12:57 PM		cyclooxygenase	group						1.30E-02
CTVT late UP IPA - 2015-10-31 12:57 PM		OSM	cytokine						1.33E-02
CTVT late UP IPA - 2015-10-31 12:57 PM		P38 MAPK	group						1.44E-02
CTVT late UP IPA - 2015-10-31 12:57 PM		FADD	other						1.44E-02
CTVT late UP IPA - 2015-10-31 12:57 PM		MYD88	other						1.48E-02
CTVT late UP IPA - 2015-10-31 12:57 PM		estrogen receptor	group						1.54E-02
CTVT late UP IPA - 2015-10-31 12:57 PM		Agtr1b	g-protein coupled receptor						1.55E-02
CTVT late UP IPA - 2015-10-31 12:57 PM		CYB5R4	enzyme						1.55E-02
CTVT late UP IPA - 2015-10-31 12:57 PM		DAB2	other						1.55E-02
CTVT late UP IPA - 2015-10-31 12:57 PM		DRD1	g-protein coupled receptor						1.55E-02
CTVT late UP IPA - 2015-10-31 12:57 PM		EMX2	transcription regulator						1.55E-02
CTVT late UP IPA - 2015-10-31 12:57 PM		GTF2I	transcription regulator						1.55E-02
CTVT late UP IPA - 2015-10-31 12:57 PM		HIST1H4C	other						1.55E-02
CTVT late UP IPA - 2015-10-31 12:57 PM		IAPP	other						1.55E-02
CTVT late UP IPA - 2015-10-31 12:57 PM		PPP1R1B	phosphatase						1.55E-02
CTVT late UP IPA - 2015-10-31 12:57 PM		PRRX1	transcription regulator						1.55E-02
CTVT late UP IPA - 2015-10-31 12:57 PM		PTPRR	phosphatase						1.55E-02
CTVT late UP IPA - 2015-10-31 12:57 PM		SERCA	group						1.55E-02
CTVT late UP IPA - 2015-10-31 12:57 PM		SERPIND1	other						1.55E-02
CTVT late UP IPA - 2015-10-31 12:57 PM		VAMP8	transporter						1.55E-02
CTVT late UP IPA - 2015-10-31 12:57 PM		TCR	complex						1.58E-02
CTVT late UP IPA - 2015-10-31 12:57 PM		APOE	transporter						1.73E-02
CTVT late UP IPA - 2015-10-31 12:57 PM		ADCY5	enzyme						1.81E-02
CTVT late UP IPA - 2015-10-31 12:57 PM		ADRB	group						1.81E-02
CTVT late UP IPA - 2015-10-31 12:57 PM		ADRBK1	kinase						1.81E-02
CTVT late UP IPA - 2015-10-31 12:57 PM		ATF7	transcription regulator						1.81E-02
CTVT late UP IPA - 2015-10-31 12:57 PM		CSF3R	transmembrane receptor						1.81E-02
CTVT late UP IPA - 2015-10-31 12:57 PM		DBH	enzyme						1.81E-02
CTVT late UP IPA - 2015-10-31 12:57 PM		DBP	transcription regulator						1.81E-02
CTVT late UP IPA - 2015-10-31 12:57 PM		HLF	transcription regulator						1.81E-02
CTVT late UP IPA - 2015-10-31 12:57 PM		HSPA1A/HSPA1B	enzyme						1.81E-02
CTVT late UP IPA - 2015-10-31 12:57 PM		LDB1	transcription regulator						1.81E-02
CTVT late UP IPA - 2015-10-31 12:57 PM		MAD2L2	enzyme						1.81E-02
CTVT late UP IPA - 2015-10-31 12:57 PM		POMC	other						1.81E-02
CTVT late UP IPA - 2015-10-31 12:57 PM		TAZ	enzyme						1.81E-02
CTVT late UP IPA - 2015-10-31 12:57 PM		TEF	transcription regulator						1.81E-02
CTVT late UP IPA - 2015-10-31 12:57 PM		TXK	kinase						1.81E-02
CTVT late UP IPA - 2015-10-31 12:57 PM		ADAM10	peptidase						1.85E-02
CTVT late UP IPA - 2015-10-31 12:57 PM		APP	other						1.87E-02
CTVT late UP IPA - 2015-10-31 12:57 PM		ACVR1C	kinase						2.07E-02
CTVT late UP IPA - 2015-10-31 12:57 PM		ALOX15B	enzyme						2.07E-02
CTVT late UP IPA - 2015-10-31 12:57 PM		CTR9	other						2.07E-02
CTVT late UP IPA - 2015-10-31 12:57 PM		Calcineurin A	group						2.07E-02
CTVT late UP IPA - 2015-10-31 12:57 PM		MEMO1	other						2.07E-02
CTVT late UP IPA - 2015-10-31 12:57 PM		MST1R	kinase						2.07E-02
CTVT late UP IPA - 2015-10-31 12:57 PM		PRKAC	group						2.07E-02
CTVT late UP IPA - 2015-10-31 12:57 PM		PTGER1	g-protein coupled receptor						2.07E-02
CTVT late UP IPA - 2015-10-31 12:57 PM		RPS6KA3	kinase						2.07E-02
CTVT late UP IPA - 2015-10-31 12:57 PM		MAPK8	kinase						2.08E-02
CTVT late UP IPA - 2015-10-31 12:57 PM		SBDS	other						2.08E-02
CTVT late UP IPA - 2015-10-31 12:57 PM		KAT5	transcription regulator						2.12E-02
CTVT late UP IPA - 2015-10-31 12:57 PM		TCF3	transcription regulator						2.12E-02
CTVT late UP IPA - 2015-10-31 12:57 PM		LDLR	transporter						2.17E-02
CTVT late UP IPA - 2015-10-31 12:57 PM		NR3C2	ligand-dependent nuclear receptor						2.26E-02
CTVT late UP IPA - 2015-10-31 12:57 PM		POU5F1	transcription regulator						2.32E-02
CTVT late UP IPA - 2015-10-31 12:57 PM		DGCR8	enzyme						2.32E-02
CTVT late UP IPA - 2015-10-31 12:57 PM		GAL	other						2.32E-02
CTVT late UP IPA - 2015-10-31 12:57 PM		HDAC9	transcription regulator						2.32E-02
CTVT late UP IPA - 2015-10-31 12:57 PM		IL2RB	transmembrane receptor						2.32E-02
CTVT late UP IPA - 2015-10-31 12:57 PM		MCAM	other						2.32E-02
CTVT late UP IPA - 2015-10-31 12:57 PM		Mir218	microrna						2.32E-02
CTVT late UP IPA - 2015-10-31 12:57 PM		NAB2	transcription regulator						2.32E-02
CTVT late UP IPA - 2015-10-31 12:57 PM		NEK6	kinase						2.32E-02
CTVT late UP IPA - 2015-10-31 12:57 PM		P2RY2	g-protein coupled receptor						2.32E-02
CTVT late UP IPA - 2015-10-31 12:57 PM		PTGFR	g-protein coupled receptor						2.32E-02
CTVT late UP IPA - 2015-10-31 12:57 PM		mir-130	microrna						2.32E-02
CTVT late UP IPA - 2015-10-31 12:57 PM		MAPK14	kinase						2.41E-02
CTVT late UP IPA - 2015-10-31 12:57 PM		BRCA1	transcription regulator						2.51E-02
CTVT late UP IPA - 2015-10-31 12:57 PM		LIF	cytokine						2.51E-02
CTVT late UP IPA - 2015-10-31 12:57 PM		ADCY	group						2.58E-02
CTVT late UP IPA - 2015-10-31 12:57 PM		CSF2RA	transmembrane receptor						2.58E-02
CTVT late UP IPA - 2015-10-31 12:57 PM		CST3	other						2.58E-02
CTVT late UP IPA - 2015-10-31 12:57 PM		MMP1	peptidase						2.58E-02
CTVT late UP IPA - 2015-10-31 12:57 PM		RPS6KA4	kinase						2.58E-02
CTVT late UP IPA - 2015-10-31 12:57 PM		TRPV1	ion channel						2.58E-02
CTVT late UP IPA - 2015-10-31 12:57 PM		mir-7	microrna						2.58E-02
CTVT late UP IPA - 2015-10-31 12:57 PM		TLR4	transmembrane receptor						2.61E-02
CTVT late UP IPA - 2015-10-31 12:57 PM		ATF4	transcription regulator						2.66E-02
CTVT late UP IPA - 2015-10-31 12:57 PM		HOXA10	transcription regulator						2.76E-02
CTVT late UP IPA - 2015-10-31 12:57 PM		BAG1	other						2.83E-02
CTVT late UP IPA - 2015-10-31 12:57 PM		BPIFA1	other						2.83E-02
CTVT late UP IPA - 2015-10-31 12:57 PM		CABIN1	other						2.83E-02
CTVT late UP IPA - 2015-10-31 12:57 PM		IFNA1/IFNA13	cytokine						2.83E-02
CTVT late UP IPA - 2015-10-31 12:57 PM		NKX6-1	transcription regulator						2.83E-02
CTVT late UP IPA - 2015-10-31 12:57 PM		Ncoa6	transcription regulator						2.83E-02
CTVT late UP IPA - 2015-10-31 12:57 PM		PCSK2	peptidase						2.83E-02
CTVT late UP IPA - 2015-10-31 12:57 PM		PLAT	peptidase						2.83E-02
CTVT late UP IPA - 2015-10-31 12:57 PM		SMURF1	enzyme						2.83E-02
CTVT late UP IPA - 2015-10-31 12:57 PM		NFATC2	transcription regulator						2.97E-02
CTVT late UP IPA - 2015-10-31 12:57 PM		POU4F1	transcription regulator						2.97E-02
CTVT late UP IPA - 2015-10-31 12:57 PM		CTNNB1	transcription regulator						3.06E-02
CTVT late UP IPA - 2015-10-31 12:57 PM		APOA4	transporter						3.08E-02
CTVT late UP IPA - 2015-10-31 12:57 PM		CRY1	enzyme						3.08E-02
CTVT late UP IPA - 2015-10-31 12:57 PM		CRY2	enzyme						3.08E-02
CTVT late UP IPA - 2015-10-31 12:57 PM		CSF2RB	transmembrane receptor						3.08E-02
CTVT late UP IPA - 2015-10-31 12:57 PM		EIF4EBP2	translation regulator						3.08E-02
CTVT late UP IPA - 2015-10-31 12:57 PM		GNAQ	enzyme						3.08E-02
CTVT late UP IPA - 2015-10-31 12:57 PM		NELFB	other						3.08E-02
CTVT late UP IPA - 2015-10-31 12:57 PM		PRKD1	kinase						3.08E-02
CTVT late UP IPA - 2015-10-31 12:57 PM		RPS6KA5	kinase						3.08E-02
CTVT late UP IPA - 2015-10-31 12:57 PM		ZIC3	transcription regulator						3.08E-02
CTVT late UP IPA - 2015-10-31 12:57 PM		miR-31-5p (and other miRNAs w/seed GGCAAGA)	mature microrna						3.08E-02
CTVT late UP IPA - 2015-10-31 12:57 PM		FGF2	growth factor						3.13E-02
CTVT late UP IPA - 2015-10-31 12:57 PM		FGFR4	kinase						3.34E-02
CTVT late UP IPA - 2015-10-31 12:57 PM		IDH2	enzyme						3.34E-02
CTVT late UP IPA - 2015-10-31 12:57 PM		ILK	kinase						3.34E-02
CTVT late UP IPA - 2015-10-31 12:57 PM		ITGA5	transmembrane receptor						3.34E-02
CTVT late UP IPA - 2015-10-31 12:57 PM		ITPR1	ion channel						3.34E-02
CTVT late UP IPA - 2015-10-31 12:57 PM		PRKAR2B	kinase						3.34E-02
CTVT late UP IPA - 2015-10-31 12:57 PM		S1PR2	g-protein coupled receptor						3.34E-02
CTVT late UP IPA - 2015-10-31 12:57 PM		TACR1	g-protein coupled receptor						3.34E-02
CTVT late UP IPA - 2015-10-31 12:57 PM		mir-223	microrna						3.52E-02
CTVT late UP IPA - 2015-10-31 12:57 PM		IFNG	cytokine						3.54E-02
CTVT late UP IPA - 2015-10-31 12:57 PM		HDC	enzyme						3.59E-02
CTVT late UP IPA - 2015-10-31 12:57 PM		NGFR	transmembrane receptor						3.59E-02
CTVT late UP IPA - 2015-10-31 12:57 PM		NHLH2	other						3.59E-02
CTVT late UP IPA - 2015-10-31 12:57 PM		IKBKG	kinase						3.63E-02
CTVT late UP IPA - 2015-10-31 12:57 PM		KDM5B	transcription regulator						3.63E-02
CTVT late UP IPA - 2015-10-31 12:57 PM		GATA4	transcription regulator						3.69E-02
CTVT late UP IPA - 2015-10-31 12:57 PM		E2F1	transcription regulator						3.80E-02
CTVT late UP IPA - 2015-10-31 12:57 PM		DEF6	other						3.84E-02
CTVT late UP IPA - 2015-10-31 12:57 PM		ELANE	peptidase						3.84E-02
CTVT late UP IPA - 2015-10-31 12:57 PM		mir-135	microrna						3.84E-02
CTVT late UP IPA - 2015-10-31 12:57 PM		CSF1R	kinase						4.09E-02
CTVT late UP IPA - 2015-10-31 12:57 PM		EBF2	other						4.09E-02
CTVT late UP IPA - 2015-10-31 12:57 PM		HSPD1	enzyme						4.09E-02
CTVT late UP IPA - 2015-10-31 12:57 PM		KISS1R	g-protein coupled receptor						4.09E-02
CTVT late UP IPA - 2015-10-31 12:57 PM		MC4R	g-protein coupled receptor						4.09E-02
CTVT late UP IPA - 2015-10-31 12:57 PM		MEF2	group						4.09E-02
CTVT late UP IPA - 2015-10-31 12:57 PM		NPY1R	g-protein coupled receptor						4.09E-02
CTVT late UP IPA - 2015-10-31 12:57 PM		RHOA	enzyme						4.09E-02
CTVT late UP IPA - 2015-10-31 12:57 PM		SMARCE1	transcription regulator						4.09E-02
CTVT late UP IPA - 2015-10-31 12:57 PM		SSTR2	g-protein coupled receptor						4.09E-02
CTVT late UP IPA - 2015-10-31 12:57 PM		NUPR1	transcription regulator						4.19E-02
CTVT late UP IPA - 2015-10-31 12:57 PM		EIF4EBP1	translation regulator						4.34E-02
CTVT late UP IPA - 2015-10-31 12:57 PM		IL11RA	transmembrane receptor						4.34E-02
CTVT late UP IPA - 2015-10-31 12:57 PM		ERK	group						4.41E-02
CTVT late UP IPA - 2015-10-31 12:57 PM		SP3	transcription regulator						4.53E-02
CTVT late UP IPA - 2015-10-31 12:57 PM		F2RL1	g-protein coupled receptor						4.59E-02
CTVT late UP IPA - 2015-10-31 12:57 PM		PDGFB	growth factor						4.59E-02
CTVT late UP IPA - 2015-10-31 12:57 PM		SLC6A3	transporter						4.59E-02
CTVT late UP IPA - 2015-10-31 12:57 PM		mir-183	microrna						4.59E-02
CTVT late UP IPA - 2015-10-31 12:57 PM		CHUK	kinase						4.72E-02
CTVT late UP IPA - 2015-10-31 12:57 PM		MAPK9	kinase						4.78E-02
CTVT late UP IPA - 2015-10-31 12:57 PM		ADM	other						4.84E-02
CTVT late UP IPA - 2015-10-31 12:57 PM		AURKB	kinase						4.84E-02
CTVT late UP IPA - 2015-10-31 12:57 PM		EHMT2	transcription regulator						4.84E-02
CTVT late UP IPA - 2015-10-31 12:57 PM		IL11	cytokine						4.84E-02
CTVT late UP IPA - 2015-10-31 12:57 PM		IL2RA	transmembrane receptor						4.84E-02
CTVT late UP IPA - 2015-10-31 12:57 PM		MAT1A	enzyme						4.84E-02
CTVT late UP IPA - 2015-10-31 12:57 PM		NDRG1	kinase						4.84E-02
CTVT late UP IPA - 2015-10-31 12:57 PM		NEUROG3	transcription regulator						4.84E-02
CTVT late UP IPA - 2015-10-31 12:57 PM		NFAT5	transcription regulator						4.84E-02
CTVT late UP IPA - 2015-10-31 12:57 PM		PGF	growth factor						4.84E-02
CTVT late UP IPA - 2015-10-31 12:57 PM		TFAP2C	transcription regulator						4.84E-02
CTVT late UP IPA - 2015-10-31 12:57 PM		TLR6	transmembrane receptor						4.84E-02
CTVT late UP IPA - 2015-10-31 12:57 PM		FOS	transcription regulator						4.95E-02
Causal Networks for My Projects->KVJ_LMCB->CTVT late UP IPA - 2015-10-31 12:57 PM
Diseases and Bio Functions for My Projects->KVJ_LMCB->CTVT late UP IPA - 2015-10-31 12:57 PM
Categories	Functions	Diseases or Functions Annotation	p-Value	Predicted Activation State	Activation z-score	Notes	Bias-corrected z-score	Molecules	# Molecules
Neurological Disease	epileptic seizure	epileptic seizure	2.37E-09					FOSB,RGS1,FOS,ATF3,EGR3,PCSK1,EGR1,NR4A1,CYR61	9
Neurological Disease	epilepsy	epilepsy	7.26E-08					FOSB,RGS1,FOS,ATF3,EGR3,PCSK1,EGR1,NR4A1,LOC102724428/SIK1,CYR61	10
Cancer, Organismal Injury and Abnormalities, Reproductive System Disease	breast cancer	breast cancer	1.20E-07					RGS1,SOX7,KCNN3,SELE,LRRN2,SFRP2,ATF3,KRT17,EGR3,EGR1,RELN,KLF4,FOSB,FOS,GREB1,TNN,NR4A2,NR4A1,LOC102724428/SIK1,CYR61,FBN2	21
Cancer, Gastrointestinal Disease, Organismal Injury and Abnormalities	gastroesophageal adenocarcinoma	gastroesophageal adenocarcinoma	3.71E-07					DPYS,KCNN3,GEM,LRRN2,EGR3,CRTAM,RELN,PLCH2,CELSR2,FAT2,NR4A2,TNN,MISP,ASTN2,C1orf116,TENM2,FBN2,ABCA13,LGR6	19
Cancer, Organismal Injury and Abnormalities	breast or colorectal cancer	breast or colorectal cancer	2.14E-06					RGS1,MYO7B,DPYS,KCNN3,SFRP2,PCSK1,ATP13A5,OLFM4,PLCH2,CELSR2,GREB1,TNN,LTF,C1orf116,DOK7,LOC102724428/SIK1,PITPNM3,LGR6,SOX7,SELE,LRRN2,ATF3,KRT17,EGR3,EGR1,ZBTB7C,RELN,MAP3K19,KLF4,FOSB,FOS,NR4A2,ENTPD2,NR4A1,CYR61,QPCT,ABCA13,FBN2	38
Cancer, Gastrointestinal Disease, Organismal Injury and Abnormalities	gastrointestinal tract cancer	gastrointestinal tract cancer	3.65E-06					MYO7B,DPYS,KCNN3,GEM,SFRP2,PCSK1,ATP13A5,OLFM4,PLCH2,CELSR2,GREB1,FAT2,TNN,LTF,MISP,C1orf116,DOK7,SERPINB7,PITPNM3,TENM2,LGR6,SELE,ATF3,LRRN2,EGR3,EGR1,CRTAM,ZBTB7C,RELN,MAP3K19,KLF4,FOS,NR4A2,ENTPD2,ASTN2,QPCT,ABCA13,FBN2	38
Cancer, Gastrointestinal Disease, Organismal Injury and Abnormalities	upper gastrointestinal tract cancer	upper gastrointestinal tract cancer	4.57E-06					DPYS,KCNN3,GEM,LRRN2,EGR3,CRTAM,RELN,PLCH2,CELSR2,FAT2,NR4A2,TNN,MISP,ASTN2,C1orf116,SERPINB7,TENM2,FBN2,ABCA13,LGR6	20
Cell-mediated Immune Response, Cellular Development, Cellular Function and Maintenance, Hematological System Development and Function, Hematopoiesis, Lymphoid Tissue Structure and Development	metabolism	metabolism of thymocytes	7.86E-06					EGR3,EGR1	2
Cellular Movement	cell movement	cell movement	7.98E-06					RGS1,KCNN3,SELE,VTCN1,SFRP2,ATF3,PAK6,EGR1,OLFM4,RELN,KLF4,CELSR2,FOSB,FOS,TNN,NR4A2,ARHGEF16,RXFP1,NR4A1,CYR61,LGR6	21
Cancer, Gastrointestinal Disease, Organismal Injury and Abnormalities	upper gastrointestinal tract tumor	upper gastrointestinal tract tumor	8.08E-06					DPYS,KCNN3,GEM,LRRN2,EGR3,CRTAM,RELN,PLCH2,CELSR2,FAT2,NR4A2,TNN,MISP,ASTN2,C1orf116,SERPINB7,TENM2,FBN2,ABCA13,LGR6	20
Cancer, Organismal Injury and Abnormalities	melanoma	melanoma	8.33E-06					RGS1,MYO7B,DPYS,KCNN3,VTCN1,GEM,PCSK1,ATP13A5,OLFM4,CELSR2,GREB1,FAT2,TNN,LTF,MISP,C1orf116,DOK7,LOC102724428/SIK1,SERPINB7,PI16,PITPNM3,AQP2,TENM2,LGR6,SELE,LRRN2,PAK6,KERA,KRT17,EGR1,CRTAM,ZBTB7C,RELN,MAP3K19,SERPINB13,FOSB,NR4A2,ENTPD2,ARHGEF16,RXFP1,ASTN2,HEATR9,FBN2,ABCA13	44
Cancer, Dermatological Diseases and Conditions, Organismal Injury and Abnormalities	skin tumor	skin tumor	9.49E-06					RGS1,MYO7B,DPYS,KCNN3,VTCN1,GEM,PCSK1,ATP13A5,OLFM4,GREB1,FAT2,TNN,LTF,C1orf116,SERPINB7,PITPNM3,TENM2,AQP2,LGR6,SELE,LRRN2,KERA,EGR1,CRTAM,ZBTB7C,RELN,MAP3K19,SERPINB13,FOSB,FOS,ENTPD2,ASTN2,ABCA13,FBN2	34
Cancer, Organismal Injury and Abnormalities	abdominal cancer	abdominal cancer	9.78E-06					RGS1,PCSK1,ATP13A5,OLFM4,PLCH2,GREB1,TNN,LTF,MISP,DOK7,SERPINB7,TENM2,AQP2,SELE,ATF3,KERA,EGR3,CRTAM,KLF4,FOSB,RXFP1,CYR61,ABCA13,MYO7B,KCNN3,DPYS,VTCN1,GEM,SFRP2,CELSR2,FAT2,C1orf116,LOC102724428/SIK1,PI16,PITPNM3,LGR6,SOX7,LRRN2,EGR1,ZBTB7C,MAP3K19,RELN,SERPINB13,FOS,NR4A2,ENTPD2,ASTN2,NR4A1,ID4,FBN2,QPCT	51
Cellular Movement, Embryonic Development	invasion	invasion of embryonic cell lines	1.42E-05					FOS,NR4A1,CYR61	3
Cellular Development, Hematological System Development and Function, Hematopoiesis	differentiation	differentiation of leukocytes	1.58E-05					FOS,SELE,NR4A2,VTCN1,LTF,EGR3,PCSK1,EGR1,NR4A1,KLF4,CLCF1	11
Cellular Movement	migration	migration of cells	1.77E-05					RGS1,KCNN3,SELE,VTCN1,SFRP2,ATF3,PAK6,EGR1,OLFM4,RELN,KLF4,CELSR2,FOS,TNN,NR4A2,RXFP1,NR4A1,CYR61,LGR6	19
Hematological System Development and Function, Tissue Morphology	quantity	quantity of blood cells	2.11E-05					RGS1,SELE,VTCN1,ATF3,KERA,EGR3,PCSK1,CRTAM,EGR1,KLF4,FOSB,FOS,NR4A1,SERPINB7	14
Cancer, Dermatological Diseases and Conditions, Organismal Injury and Abnormalities	skin cancer	skin cancer	2.32E-05					RGS1,MYO7B,DPYS,KCNN3,VTCN1,GEM,PCSK1,ATP13A5,OLFM4,GREB1,FAT2,TNN,LTF,C1orf116,SERPINB7,PITPNM3,TENM2,AQP2,LGR6,SELE,LRRN2,KERA,CRTAM,ZBTB7C,RELN,MAP3K19,SERPINB13,FOSB,FOS,ENTPD2,ASTN2,ABCA13,FBN2	33
Cell Cycle	cell cycle progression	arrest in cell cycle progression of neuronal hybrid cells	2.36E-05					NR4A2,NR4A1	2
Cellular Development	differentiation	differentiation of neuronal hybrid cells	2.36E-05					NR4A2,NR4A1	2
Cancer, Gastrointestinal Disease, Organismal Injury and Abnormalities	esophageal adenocarcinoma	esophageal adenocarcinoma	2.47E-05					KCNN3,TNN,ASTN2,C1orf116,PLCH2,FBN2,LGR6,CELSR2	8
Cellular Development	differentiation	differentiation of cells	2.59E-05					SELE,VTCN1,SFRP2,ATF3,EGR3,PCSK1,EGR1,RELN,CLCF1,KLF4,FOS,OGN,TNN,NR4A2,LTF,RXFP1,NR4A1,CYR61,HEATR9,ID4,FBN2	21
Hematological System Development and Function, Tissue Morphology	quantity	quantity of leukocytes	2.70E-05					RGS1,SELE,VTCN1,ATF3,KERA,EGR3,CRTAM,EGR1,PCSK1,KLF4,FOSB,FOS,NR4A1	13
Cancer, Organismal Injury and Abnormalities	abdominal adenocarcinoma	abdominal adenocarcinoma	2.87E-05					RGS1,DPYS,KCNN3,GEM,SFRP2,PCSK1,ATP13A5,OLFM4,PLCH2,CELSR2,GREB1,FAT2,TNN,LTF,MISP,C1orf116,DOK7,PITPNM3,AQP2,TENM2,SELE,LRRN2,KERA,EGR3,EGR1,CRTAM,ZBTB7C,RELN,MAP3K19,KLF4,SERPINB13,FOS,NR4A2,ENTPD2,RXFP1,ASTN2,CYR61,QPCT,ABCA13,FBN2	40
Cancer, Gastrointestinal Disease, Organismal Injury and Abnormalities	digestive system cancer	digestive system cancer	3.07E-05					RGS1,MYO7B,DPYS,KCNN3,SFRP2,VTCN1,GEM,PCSK1,ATP13A5,OLFM4,PLCH2,CELSR2,FAT2,GREB1,TNN,LTF,MISP,C1orf116,DOK7,SERPINB7,PI16,PITPNM3,TENM2,LGR6,SOX7,SELE,ATF3,LRRN2,EGR3,EGR1,CRTAM,ZBTB7C,RELN,MAP3K19,KLF4,SERPINB13,FOS,NR4A2,ENTPD2,ASTN2,NR4A1,CYR61,ID4,QPCT,FBN2,ABCA13	46
Cellular Development, Hematological System Development and Function	differentiation	differentiation of blood cells	3.30E-05					FOS,SELE,NR4A2,VTCN1,LTF,EGR3,PCSK1,EGR1,NR4A1,KLF4,HEATR9,CLCF1	12
Connective Tissue Disorders, Immunological Disease, Inflammatory Disease, Skeletal and Muscular Disorders	juvenile rheumatoid arthritis	juvenile rheumatoid arthritis	3.32E-05					FOSB,FOS,NR4A2,VTCN1,NR4A1	5
Cell Morphology, Cellular Assembly and Organization, Cellular Development, Cellular Function and Maintenance, Embryonic Development, Nervous System Development and Function, Tissue Development	branching	branching of axons	3.43E-05					FOS,ATF3,EGR3,RELN	4
Cancer, Dermatological Diseases and Conditions, Organismal Injury and Abnormalities	malignant cutaneous melanoma cancer	malignant cutaneous melanoma cancer	3.64E-05					RGS1,MYO7B,DPYS,KCNN3,VTCN1,GEM,PCSK1,ATP13A5,OLFM4,GREB1,FAT2,TNN,LTF,C1orf116,SERPINB7,PITPNM3,TENM2,AQP2,LGR6,SELE,LRRN2,KERA,CRTAM,ZBTB7C,RELN,MAP3K19,SERPINB13,FOSB,ENTPD2,ASTN2,ABCA13,FBN2	32
Dermatological Diseases and Conditions	psoriasis	psoriasis	4.60E-05					RGS1,FOS,SELE,NR4A2,LTF,KRT17,EGR1,PLCH2,SERPINB13,ID4	10
Lymphoid Tissue Structure and Development	quantity	quantity of lymphatic system component	4.60E-05					FOSB,RGS1,FOS,SELE,EGR3,PCSK1,NR4A1,KLF4	8
Cell Death and Survival	cell death	cell death of interdigital region	4.70E-05					SFRP2,FBN2	2
Hematological System Development and Function, Tissue Morphology	quantity	quantity of lymphocytes	4.83E-05					FOSB,RGS1,FOS,SELE,VTCN1,EGR3,PCSK1,EGR1,CRTAM,NR4A1,KLF4	11
Cancer, Organismal Injury and Abnormalities	epithelial cancer	epithelial cancer	5.85E-05					RGS1,ATP13A5,PCSK1,OLFM4,PLCH2,GREB1,TNN,LTF,MISP,DOK7,SERPINB7,TENM2,AQP2,SELE,KERA,EGR3,CRTAM,KLF4,FOSB,RXFP1,CYR61,ABCA13,MYO7B,KCNN3,DPYS,VTCN1,GEM,SFRP2,CELSR2,FAT2,C1orf116,LOC102724428/SIK1,PI16,PITPNM3,LGR6,SOX7,LRRN2,EGR1,ZBTB7C,MAP3K19,RELN,SERPINB13,FOS,NR4A2,ENTPD2,ASTN2,NR4A1,ID4,FBN2,QPCT	50
Cellular Movement	cell movement	cell movement of tumor cell lines	5.94E-05					FOSB,RGS1,FOS,SELE,KCNN3,ATF3,TNN,PAK6,RXFP1,EGR1,CYR61,KLF4	12
Cellular Development, Hematological System Development and Function, Hematopoiesis	differentiation	differentiation of mononuclear leukocytes	7.31E-05					FOS,NR4A2,LTF,EGR3,PCSK1,EGR1,NR4A1,KLF4,CLCF1	9
Tissue Morphology	quantity	quantity of cells	7.55E-05					RGS1,SELE,VTCN1,ATF3,KERA,EGR3,PCSK1,CRTAM,EGR1,RELN,CLCF1,KLF4,FOSB,FOS,TNN,NR4A2,NR4A1,SERPINB7	18
Lymphoid Tissue Structure and Development, Organ Morphology	quantity	quantity of lymphoid organ	7.76E-05					FOSB,FOS,SELE,EGR3,PCSK1,NR4A1,KLF4	7
Cellular Development, Nervous System Development and Function, Tissue Development	development	development of neurons	8.65E-05					FOS,ATF3,NR4A2,GEM,TNN,EGR3,EGR1,DOK7,CYR61,RELN,CELSR2	11
Cellular Development, Cellular Growth and Proliferation, Hair and Skin Development and Function	proliferation	proliferation of epithelial cell lines	8.95E-05					VTCN1,EGR1,CYR61,ID4,QPCT,FBN2	6
Hematological System Development and Function, Tissue Morphology	quantity	quantity of T lymphocytes	1.16E-04					FOSB,FOS,SELE,VTCN1,EGR3,PCSK1,CRTAM,NR4A1,KLF4	9
Protein Synthesis	quantity	quantity of IL-3 in blood	1.17E-04					SELE,OLFM4	2
Cellular Growth and Proliferation	proliferation	proliferation of cells	1.21E-04					SFRP2,VTCN1,KLRB1,TNN,LTF,LOC102724428/SIK1,SERPINB7,SOX7,SELE,ATF3,EGR3,KRT17,CRTAM,EGR1,ZBTB7C,RELN,KLF4,CLCF1,FOSB,FOS,OGN,NR4A2,NR4A1,CYR61,ID4,FBN2,QPCT	27
Connective Tissue Disorders, Immunological Disease, Inflammatory Disease, Skeletal and Muscular Disorders	polyarticular juvenile rheumatoid arthritis	polyarticular juvenile rheumatoid arthritis	1.23E-04					FOSB,FOS,NR4A2,NR4A1	4
Cellular Development, Skeletal and Muscular System Development and Function, Tissue Development	differentiation	differentiation of osteoblasts	1.37E-04					SFRP2,LTF,CYR61,KLF4,ID4,FBN2	6
Cancer, Organismal Injury and Abnormalities	adenocarcinoma	adenocarcinoma	1.45E-04					RGS1,DPYS,KCNN3,GEM,SFRP2,PCSK1,ATP13A5,OLFM4,PLCH2,CELSR2,GREB1,FAT2,TNN,LTF,MISP,C1orf116,DOK7,PITPNM3,AQP2,TENM2,LGR6,SELE,LRRN2,KERA,EGR3,EGR1,CRTAM,ZBTB7C,RELN,MAP3K19,KLF4,SERPINB13,FOS,NR4A2,ENTPD2,RXFP1,ASTN2,CYR61,QPCT,ABCA13,FBN2	41
Cancer, Gastrointestinal Disease, Organismal Injury and Abnormalities	gastrointestinal adenocarcinoma	gastrointestinal adenocarcinoma	1.59E-04					DPYS,KCNN3,GEM,SFRP2,PCSK1,ATP13A5,OLFM4,PLCH2,CELSR2,FAT2,TNN,LTF,MISP,C1orf116,DOK7,PITPNM3,TENM2,LGR6,SELE,LRRN2,EGR3,EGR1,CRTAM,ZBTB7C,RELN,MAP3K19,NR4A2,ENTPD2,ASTN2,ABCA13,FBN2	31
Cardiovascular Disease	atherosclerosis	atherosclerosis	1.62E-04					FOSB,RGS1,FOS,SELE,EGR1,ASTN2,NR4A1,KLF4	8
Connective Tissue Disorders, Inflammatory Disease, Skeletal and Muscular Disorders	rheumatic disease	Rheumatic Disease	1.62E-04					RGS1,SELE,DPYS,VTCN1,EGR3,KLRB1,SERPINB13,FOSB,FOS,NR4A2,LTF,RXFP1,NR4A1	13
Cellular Development, Embryonic Development, Hematological System Development and Function, Hematopoiesis, Lymphoid Tissue Structure and Development, Organ Development, Organismal Development, Tissue Development	erythropoiesis	erythropoiesis of spleen	1.64E-04					SELE,EGR1	2
Cell Morphology, Cellular Assembly and Organization, Cellular Development, Cellular Function and Maintenance, Nervous System Development and Function, Tissue Development	neuritogenesis	neuritogenesis	1.78E-04					FOS,ATF3,GEM,TNN,EGR3,EGR1,CYR61,RELN,CELSR2	9
Cellular Development, Hematological System Development and Function, Hematopoiesis	differentiation	differentiation of lymphocytes	1.94E-04					FOS,NR4A2,EGR3,PCSK1,EGR1,NR4A1,KLF4,CLCF1	8
Cancer, Gastrointestinal Disease, Organismal Injury and Abnormalities	gastrointestinal carcinoma	gastrointestinal carcinoma	1.96E-04					DPYS,KCNN3,GEM,SFRP2,PCSK1,ATP13A5,OLFM4,PLCH2,CELSR2,FAT2,TNN,LTF,MISP,C1orf116,DOK7,SERPINB7,PITPNM3,TENM2,LGR6,SELE,LRRN2,EGR3,EGR1,CRTAM,ZBTB7C,RELN,MAP3K19,NR4A2,ENTPD2,ASTN2,ABCA13,FBN2	32
Cellular Development, Tissue Development	differentiation	differentiation of bone cells	2.12E-04					FOS,SFRP2,LTF,CYR61,KLF4,ID4,FBN2	7
Cell Death and Survival, Embryonic Development	cell viability	cell viability of embryonic stem cell lines	2.18E-04					NR4A2,NR4A1	2
Cancer, Gastrointestinal Disease, Organismal Injury and Abnormalities	gastric adenocarcinoma	gastric adenocarcinoma	2.55E-04					DPYS,LRRN2,GEM,EGR3,CRTAM,RELN,CELSR2,FAT2,TNN,NR4A2,MISP,TENM2,ABCA13	13
Cellular Movement, Embryonic Development	cell movement	cell movement of embryonic cell lines	2.57E-04					FOS,SELE,NR4A1,CYR61	4
Cancer, Organismal Injury and Abnormalities	malignant solid tumor	malignant solid tumor	2.78E-04					RGS1,PCSK1,ATP13A5,OLFM4,PLCH2,GREB1,TNN,LTF,MISP,DOK7,SERPINB7,TENM2,AQP2,SELE,ATF3,KERA,EGR3,CRTAM,KLF4,FOSB,ARHGEF16,RXFP1,CYR61,HEATR9,ABCA13,MYO7B,KCNN3,DPYS,VTCN1,GEM,SFRP2,CELSR2,FAT2,C1orf116,LOC102724428/SIK1,PI16,PITPNM3,LGR6,SOX7,LRRN2,PAK6,KRT17,EGR1,ZBTB7C,MAP3K19,RELN,SERPINB13,FOS,NR4A2,ENTPD2,ASTN2,NR4A1,ID4,FBN2,QPCT	55
Cancer, Organismal Injury and Abnormalities	upper aerodigestive tract carcinoma	upper aerodigestive tract carcinoma	3.25E-04					KCNN3,TNN,ASTN2,C1orf116,SERPINB7,PLCH2,FBN2,LGR6,CELSR2	9
Developmental Disorder, Skeletal and Muscular Disorders	polysyndactyly	polysyndactyly	3.49E-04					SFRP2,FBN2	2
Inflammatory Response	inflammation	inflammation of organ	3.96E-04					SELE,VTCN1,ATF3,KRT17,EGR1,KLRB1,OLFM4,SERPINB13,KLF4,NR4A2,LTF,NR4A1,CYR61	13
Cellular Movement	cell movement	cell movement of breast cancer cell lines	4.08E-04					FOSB,FOS,KCNN3,ATF3,TNN,KLF4	6
Cellular Growth and Proliferation	colony formation	colony formation	4.09E-04					FOS,ATF3,SFRP2,EGR1,OLFM4,CYR61,KLF4,ID4	8
Connective Tissue Development and Function, Skeletal and Muscular System Development and Function, Tissue Development	abnormal morphology	abnormal morphology of diaphysis	5.10E-04					FOS,SFRP2	2
Infectious Diseases	infection	Bacterial Infections	5.11E-04					FOS,SELE,VTCN1,LTF,CRTAM,OLFM4,SERPINB13	7
Cancer, Cellular Development, Cellular Growth and Proliferation, Organismal Injury and Abnormalities, Tumor Morphology	proliferation	proliferation of cancer cells	5.50E-04					FOS,NR4A2,SFRP2,EGR1,CYR61	5
Cell Death and Survival	apoptosis	apoptosis of thymocytes	5.79E-04					FOS,EGR3,EGR1,NR4A1	4
Embryonic Development, Organ Development, Organ Morphology, Organismal Development, Tissue Development, Visual System Development and Function	abnormal morphology	abnormal morphology of cornea	5.94E-04					OGN,KERA,EGR1	3
Cardiovascular Disease, Organismal Injury and Abnormalities, Renal and Urological Disease	ischemia	ischemia of kidney	6.01E-04					CYR61,AQP2	2
Cell Death and Survival	apoptosis	apoptosis of leukocytes	6.08E-04					FOS,ATF3,LTF,EGR3,EGR1,NR4A1,KLF4	7
Cell Morphology, Cellular Assembly and Organization, Cellular Development, Cellular Function and Maintenance, Nervous System Development and Function, Tissue Development	axonogenesis	axonogenesis	6.40E-04					FOS,ATF3,TNN,EGR3,RELN	5
Cancer, Organismal Injury and Abnormalities	neoplasia	neoplasia of tumor cell lines	6.71E-04					FOS,ATF3,VTCN1,EGR1,CYR61,KLF4	6
Cancer, Organismal Injury and Abnormalities, Renal and Urological Disease	urinary tract cancer	urinary tract cancer	7.79E-04					RGS1,ATF3,EGR3,PCSK1,ZBTB7C,SERPINB13,FOSB,FOS,GREB1,FAT2,LOC102724428/SIK1,AQP2,QPCT	13
Cellular Growth and Proliferation	pluripotency	pluripotency of fibroblast cell lines	8.06E-04					SOX7,KLF4	2
Cardiovascular System Development and Function, Cellular Movement	migration	migration of vascular endothelial cells	8.59E-04					SELE,TNN,NR4A1,CYR61	4
Hematological System Development and Function, Hematopoiesis, Lymphoid Tissue Structure and Development, Organ Morphology, Tissue Morphology	quantity	quantity of thymocytes	9.10E-04					FOSB,FOS,EGR3,NR4A1,KLF4	5
Cellular Assembly and Organization, Cellular Function and Maintenance	organization	microtubule dynamics	9.23E-04					FOS,ATF3,GEM,TNN,PAK6,LTF,EGR3,EGR1,LOC102724428/SIK1,CYR61,RELN,CELSR2	12
Cancer, Organismal Injury and Abnormalities	urogenital cancer	urogenital cancer	9.40E-04					RGS1,DPYS,KCNN3,GEM,PCSK1,FAT2,GREB1,TNN,LTF,LOC102724428/SIK1,TENM2,AQP2,SELE,ATF3,KERA,EGR3,ZBTB7C,MAP3K19,RELN,SERPINB13,KLF4,FOSB,FOS,NR4A2,RXFP1,ASTN2,CYR61,FBN2,ABCA13,QPCT	30
Inflammatory Response	inflammation	inflammation of body region	9.44E-04					SELE,ATF3,NR4A2,VTCN1,LTF,KLRB1,EGR1,OLFM4,CYR61,KLF4,SERPINB13	11
Cellular Development, Cellular Growth and Proliferation, Organ Development, Skeletal and Muscular System Development and Function, Tissue Development	proliferation	proliferation of smooth muscle cells	9.73E-04					FOS,OGN,NR4A2,NR4A1,KLF4	5
Cellular Development	branching	branching of cells	9.86E-04					FOS,ATF3,TNN,EGR3,CYR61,RELN	6
Behavior	behavior	behavior	1.03E-03					FOSB,FOS,SELE,NR4A2,LRRN2,PAK6,EGR3,EGR1,RELN,KLF4,QPCT	11
Cellular Movement	migration	migration of tumor cell lines	1.05E-03					RGS1,KCNN3,ATF3,TNN,PAK6,RXFP1,EGR1,CYR61,KLF4	9
Cell-mediated Immune Response, Cellular Development, Cellular Function and Maintenance, Hematological System Development and Function, Hematopoiesis, Lymphoid Tissue Structure and Development	differentiation	differentiation of T lymphocytes	1.10E-03					NR4A2,EGR3,PCSK1,EGR1,NR4A1,KLF4	6
Gene Expression	transactivation	transactivation of RNA	1.12E-03					FOSB,FOS,NR4A2,LTF,EGR1,NR4A1,KLF4	7
Cancer, Gastrointestinal Disease, Organismal Injury and Abnormalities	colorectal cancer	colorectal cancer	1.15E-03					MYO7B,DPYS,KCNN3,SFRP2,PCSK1,ATP13A5,OLFM4,PLCH2,CELSR2,GREB1,LTF,C1orf116,DOK7,PITPNM3,LGR6,SELE,LRRN2,ATF3,EGR1,ZBTB7C,MAP3K19,RELN,KLF4,FOS,NR4A2,ENTPD2,ABCA13,FBN2,QPCT	29
Tissue Development	growth	growth of connective tissue	1.15E-03					FOSB,FOS,ATF3,VTCN1,LTF,KRT17,CYR61,KLF4	8
Embryonic Development, Organ Development, Organismal Development	development	development of lymphatic system	1.16E-03					FOSB,RGS1,FOS,SELE,EGR3,EGR1	6
Cell Morphology, Cellular Assembly and Organization, Cellular Function and Maintenance	formation	formation of cellular protrusions	1.21E-03					FOS,ATF3,GEM,TNN,PAK6,EGR3,EGR1,CYR61,RELN,CELSR2	10
Skeletal and Muscular System Development and Function	quantity	quantity of bone	1.22E-03					FOSB,FOS,SFRP2,EGR1,KLF4	5
Cancer, Organismal Injury and Abnormalities, Renal and Urological Disease	cancer	bladder cancer	1.24E-03					FOSB,FOS,FAT2,ATF3,EGR3,PCSK1,LOC102724428/SIK1,QPCT	8
Cell Morphology, Cellular Assembly and Organization, Cellular Function and Maintenance, Nervous System Development and Function	extension	extension of neurites	1.25E-03					ATF3,GEM,LTF,RELN	4
Cellular Development, Cellular Growth and Proliferation, Embryonic Development	proliferation	proliferation of embryonic cell lines	1.25E-03					FOS,VTCN1,QPCT,FBN2	4
Cellular Growth and Proliferation	colony formation	colony formation of cells	1.27E-03					FOS,ATF3,SFRP2,EGR1,CYR61,KLF4,ID4	7
Cellular Assembly and Organization, Cellular Function and Maintenance	organization	organization of cytoskeleton	1.29E-03					GEM,ATF3,PAK6,EGR3,KRT17,EGR1,RELN,CELSR2,FOS,TNN,LTF,LOC102724428/SIK1,CYR61	13
Cancer, Gastrointestinal Disease, Organismal Injury and Abnormalities	colon cancer	colon cancer	1.34E-03					MYO7B,KCNN3,DPYS,SFRP2,PCSK1,ATP13A5,OLFM4,PLCH2,CELSR2,LTF,C1orf116,DOK7,PITPNM3,LGR6,SELE,LRRN2,ATF3,EGR1,ZBTB7C,MAP3K19,RELN,KLF4,NR4A2,ENTPD2,ABCA13,FBN2	26
Cell Morphology	sprouting	sprouting	1.34E-03					FOS,ATF3,TNN,EGR3,CYR61,RELN	6
Connective Tissue Development and Function, Skeletal and Muscular System Development and Function, Tissue Morphology	quantity	quantity of bone cells	1.49E-03					FOSB,FOS,EGR1,KLF4	4
Cellular Movement, Embryonic Development	migration	migration of embryonic cell lines	1.51E-03					FOS,NR4A1,CYR61	3
Organismal Development	morphology	morphology of head	1.52E-03					FOS,OGN,NR4A2,SFRP2,KERA,ENTPD2,EGR1,RELN,TENM2,CELSR2	10
Cell Morphology, Cellular Assembly and Organization, Cellular Development, Cellular Function and Maintenance, Embryonic Development, Nervous System Development and Function, Tissue Development	branching	branching of neurites	1.55E-03					FOS,ATF3,EGR3,CYR61,RELN	5
Cardiovascular Disease, Organismal Injury and Abnormalities, Tissue Morphology	size	size of atherosclerotic lesion	1.57E-03					SELE,EGR1,NR4A1	3
Cellular Development, Cellular Growth and Proliferation, Renal and Urological System Development and Function	proliferation	proliferation of kidney cell lines	1.58E-03					FOS,VTCN1,QPCT,FBN2	4
Embryonic Development, Lymphoid Tissue Structure and Development, Organ Development, Organismal Development, Tissue Development	formation	formation of lymphoid organ	1.60E-03					FOSB,RGS1,SELE,EGR3,EGR1	5
Cancer, Endocrine System Disorders, Organismal Injury and Abnormalities, Reproductive System Disease	pituitary gland tumor	pituitary gland tumor	1.62E-03					SFRP2,EGR1,RELN,ID4	4
Cell-mediated Immune Response, Cellular Development, Cellular Function and Maintenance, Cellular Growth and Proliferation, Hematological System Development and Function, Hematopoiesis, Lymphoid Tissue Structure and Development, Organ Development	proliferation	proliferation of thymocytes	1.74E-03					EGR3,EGR1,KLF4	3
Embryonic Development, Organ Development, Organ Morphology, Organismal Development, Tissue Development, Visual System Development and Function	abnormal morphology	abnormal morphology of eye	1.80E-03					FOS,OGN,KERA,EGR1,TENM2	5
Cellular Movement, Hematological System Development and Function, Hematopoiesis	mobilization	mobilization of hematopoietic progenitor cells	1.92E-03					FOS,SELE	2
Neurological Disease	movement disorder	Movement Disorders	2.01E-03					FOSB,FOS,SELE,KCNN3,NR4A2,LTF,EGR3,EGR1,NR4A1,RELN,ID4	11
Cellular Development, Hematological System Development and Function, Hematopoiesis, Lymphoid Tissue Structure and Development	development	development of lymphocytes	2.04E-03					FOS,NR4A2,EGR3,PCSK1,EGR1,NR4A1,KLF4	7
Cellular Growth and Proliferation	colony formation	colony formation of tumor cell lines	2.12E-03					FOS,ATF3,EGR1,CYR61,KLF4	5
Cell Death and Survival	cell death	cell death of phagocytes	2.34E-03					FOS,ATF3,LTF,NR4A1	4
Nervous System Development and Function	morphology	morphology of nervous system	2.35E-03					NR4A2,PAK6,EGR3,EGR1,DOK7,RELN,CLCF1,TENM2,CELSR2	9
Cell-To-Cell Signaling and Interaction	adhesion	adhesion of cervical cancer cell lines	2.45E-03					FOS,LTF	2
Cellular Growth and Proliferation, Connective Tissue Development and Function	colony formation	colony formation of fibroblasts	2.45E-03					ATF3,KLF4	2
Cancer, Cellular Development, Cellular Growth and Proliferation, Organismal Injury and Abnormalities, Reproductive System Disease, Tumor Morphology	proliferation	proliferation of mammary tumor cells	2.45E-03					FOS,CYR61	2
Organismal Development	size	size of animal	2.47E-03					FOSB,FOS,PCSK1,EGR1	4
Cell Death and Survival	cell death	cell death of myeloid cells	2.52E-03					FOS,ATF3,LTF,NR4A1	4
Cancer, Endocrine System Disorders, Organismal Injury and Abnormalities	neuroendocrine tumor	neuroendocrine tumor	2.58E-03					SELE,SFRP2,EGR1,RELN,ID4	5
Organismal Injury and Abnormalities, Reproductive System Disease	endometriosis	endometriosis	2.64E-03					FOS,SELE,LTF,EGR1,NR4A1,CYR61	6
Cell-To-Cell Signaling and Interaction	adhesion	adhesion of tumor cell lines	2.68E-03					FOS,SELE,LTF,EGR1,CYR61	5
Cell Morphology, Cellular Assembly and Organization, Cellular Development, Cellular Function and Maintenance, Nervous System Development and Function, Tissue Development	morphogenesis	morphogenesis of neurites	2.72E-03					FOS,ATF3,EGR3,CYR61,RELN,CELSR2	6
Cancer, Organismal Injury and Abnormalities	advanced malignant tumor	advanced malignant tumor	2.76E-03					FOS,GREB1,KCNN3,ATF3,VTCN1,LOC102724428/SIK1,KLF4,QPCT,FBN2	9
Dermatological Diseases and Conditions, Hereditary Disorder, Organismal Injury and Abnormalities	Nagashima type palmoplantar keratoderma	Nagashima type palmoplantar keratoderma	2.83E-03					SERPINB7	1
Embryonic Development, Organ Development, Organ Morphology, Organismal Development, Tissue Development, Visual System Development and Function	abnormal morphology	abnormal morphology of enlarged anterior chamber of eye	2.83E-03					EGR1	1
Drug Metabolism, Endocrine System Development and Function, Lipid Metabolism, Molecular Transport, Small Molecule Biochemistry	abnormal quantity	abnormal quantity of progesterone	2.83E-03					EGR1	1
Digestive System Development and Function, Hepatic System Development and Function, Organ Morphology	abnormal size	abnormal size of liver	2.83E-03					EGR1	1
Cellular Assembly and Organization	accumulation	accumulation of immature secretory granules	2.83E-03					PCSK1	1
Dermatological Diseases and Conditions	actinic skin	actinic skin	2.83E-03					SERPINB13	1
Cardiovascular System Development and Function, Tissue Development	adhesion	adhesion of vascular endothelial tissue	2.83E-03					SELE	1
Cell-To-Cell Signaling and Interaction, Nervous System Development and Function	afterhyperpolarization	afterhyperpolarization of dopaminergic neurons	2.83E-03					KCNN3	1
Cell Cycle	G0/G1 phase transition	arrest in G0/G1 phase transition of hematopoietic progenitor cells	2.83E-03					FOS	1
Developmental Disorder, Hereditary Disorder, Metabolic Disease, Organismal Injury and Abnormalities, Renal and Urological Disease	autosomal dominant nephrogenic diabetes insipidus	autosomal dominant nephrogenic diabetes insipidus	2.83E-03					AQP2	1
Developmental Disorder, Hereditary Disorder, Metabolic Disease, Organismal Injury and Abnormalities, Renal and Urological Disease	autosomal recessive nephrogenic diabetes insipidus	autosomal recessive nephrogenic diabetes insipidus	2.83E-03					AQP2	1
Cellular Movement	cell rolling	cell rolling of prostate cancer cells	2.83E-03					SELE	1
Cellular Compromise, Hematopoiesis	clonal deletion	clonal deletion of double-positive thymocyte	2.83E-03					NR4A1	1
Cellular Compromise, Hematopoiesis	clonal deletion	clonal deletion of single positive thymocytes	2.83E-03					NR4A1	1
Neurological Disease	cold-induced sweating syndrome 2	cold-induced sweating syndrome 2	2.83E-03					CLCF1	1
Cell-To-Cell Signaling and Interaction, Cellular Assembly and Organization	compaction	compaction of neurons	2.83E-03					RELN	1
Developmental Disorder, Hereditary Disorder, Ophthalmic Disease, Organismal Injury and Abnormalities	cone-rod dystrophy type 5	cone-rod dystrophy type 5	2.83E-03					PITPNM3	1
Connective Tissue Disorders, Developmental Disorder, Hereditary Disorder, Skeletal and Muscular Disorders	congenital contractural arachnodactyly	congenital contractural arachnodactyly	2.83E-03					FBN2	1
Cell Morphology, Cellular Development, Embryonic Development	conversion	conversion of mesenchymal cells	2.83E-03					FOS	1
Developmental Disorder, Hereditary Disorder, Ophthalmic Disease, Organismal Injury and Abnormalities	cornea plana 2	cornea plana 2	2.83E-03					KERA	1
Hereditary Disorder, Metabolic Disease	deficiency of proprotein convertase 1/3	deficiency of proprotein convertase 1/3	2.83E-03					PCSK1	1
Cell Death and Survival	apoptosis	delay in initiation of apoptosis of peripheral blood neutrophils	2.83E-03					LTF	1
Developmental Disorder, Hereditary Disorder, Metabolic Disease	dihydropyrimidinase deficiency	dihydropyrimidinase deficiency	2.83E-03					DPYS	1
Embryonic Development, Tissue Morphology	disorganization	disorganization of marginal zone	2.83E-03					PCSK1	1
Neurological Disease	early infantile epileptic encephalopathy type 30	early infantile epileptic encephalopathy type 30	2.83E-03					LOC102724428/SIK1	1
Developmental Disorder, Immunological Disease, Neurological Disease, Skeletal and Muscular Disorders	familial limb-girdle myasthenia	familial limb-girdle myasthenia	2.83E-03					DOK7	1
Cancer	foci of cellular alteration	foci of cellular alteration	2.83E-03					FOS	1
Cell Morphology, Cellular Assembly and Organization, Cellular Development, Cellular Function and Maintenance	formation	formation of radial cellular projections	2.83E-03					RELN	1
Embryonic Development, Lymphoid Tissue Structure and Development, Organ Development, Organismal Development, Tissue Development	formation	formation of thymus cortex	2.83E-03					FOSB	1
Embryonic Development, Lymphoid Tissue Structure and Development, Organ Development, Organismal Development, Tissue Development	formation	formation of thymus medulla	2.83E-03					FOSB	1
Organ Development, Skeletal and Muscular System Development and Function	function	function of extensor digitorum longus muscle	2.83E-03					NR4A1	1
Cancer, Dermatological Diseases and Conditions, Organismal Injury and Abnormalities	invasive cutaneous squamous cell carcinoma	invasive cutaneous squamous cell carcinoma	2.83E-03					FOS	1
Cancer, Organismal Injury and Abnormalities, Renal and Urological Disease	renal cancer	malignant renal cancer	2.83E-03					ZBTB7C	1
Skeletal and Muscular System Development and Function	metabolism	metabolism of gastrocnemius	2.83E-03					NR4A1	1
Cell Cycle, Hepatic System Development and Function	metaphase/anaphase transition	metaphase/anaphase transition of liver cells	2.83E-03					EGR1	1
Cellular Movement, Nervous System Development and Function	migration	migration of periglomerular neurons	2.83E-03					RELN	1
Cellular Movement, Nervous System Development and Function	migration	migration of sympathetic preganglionic neurons	2.83E-03					RELN	1
Dermatological Diseases and Conditions	alopecia	mild alopecia	2.83E-03					FOS	1
Gastrointestinal Disease	chronic diarrhea	mild chronic diarrhea	2.83E-03					PCSK1	1
Cell Cycle	mitosis	mitosis of Th1 cells	2.83E-03					FOS	1
Embryonic Development, Organ Development, Organ Morphology, Organismal Development, Reproductive System Development and Function, Tissue Development	morphogenesis	morphogenesis of nipple	2.83E-03					RXFP1	1
Dermatological Diseases and Conditions, Developmental Disorder, Hereditary Disorder, Organismal Injury and Abnormalities, Skeletal and Muscular Disorders	pachyonychia congenita 2	pachyonychia congenita 2	2.83E-03					KRT17	1
Cellular Movement, Nervous System Development and Function	positioning	positioning of granule cells	2.83E-03					RELN	1
Cellular Movement, Nervous System Development and Function	positioning	positioning of periglomerular neurons	2.83E-03					RELN	1
Cell-To-Cell Signaling and Interaction, Cellular Movement	recruitment	recruitment of macrophage cancer cell lines	2.83E-03					CYR61	1
Cell Morphology, Cellular Compromise	shrinkage	shrinkage of somatotrophs	2.83E-03					PCSK1	1
Dermatological Diseases and Conditions, Developmental Disorder, Hereditary Disorder	steatocystoma multiplex	steatocystoma multiplex	2.83E-03					KRT17	1
Cardiovascular System Development and Function	structural integrity	structural integrity of vasculature	2.83E-03					CYR61	1
Cell Death and Survival, Nervous System Development and Function	survival	survival of dentate granule cells	2.83E-03					EGR1	1
Cell Cycle, DNA Replication, Recombination, and Repair	synapsis	synapsis of hippocampal neurons	2.83E-03					RELN	1
Nervous System Development and Function	taste response	taste response of chorda tympani	2.83E-03					ENTPD2	1
Cancer, Cellular Development, Dermatological Diseases and Conditions, Organismal Injury and Abnormalities, Tumor Morphology	transdifferentiation	transdifferentiation of sebaceous gland tumor	2.83E-03					FOS	1
Cancer, Cellular Development, Organismal Injury and Abnormalities, Tumor Morphology	transdifferentiation	transdifferentiation of squamous cell tumor	2.83E-03					FOS	1
Cancer, Dermatological Diseases and Conditions, Organismal Injury and Abnormalities	tumorigenesis	tumorigenesis of sebaceous adenoma	2.83E-03					FOS	1
Skeletal and Muscular System Development and Function, Tissue Morphology	width	width of zone of proliferation	2.83E-03					FOS	1
[truncated: 467 more rows]

## Sheet: CTVT-5 progressive Down
Table S3, related to Figure 3. IPA results a, b, c
[truncated: 1,199 more rows]

[truncated: 13 more sheets: CTVT-5 late Down, 765 upreg, 766 upreg, 772 upreg, 765 downreg, 766 downreg, 772 downreg, CTVT-5 comparative Disease UP, CTVT-5 comparative Canonical UP, 7xx comprative Disease UP, 7xx comparative Canonical UP, 7xx comparative Diseases DOWN, comparative Canonical DOWN]
