# Supplementary material for: Molecular Signatures of Regression of the Canine Transmissible Venereal Tumor
Source: Cancer Cell. 2018 Apr 9;33(4):620–633.e6. doi: 10.1016/j.ccell.2018.03.003 (PMC5896242; doi:10.1016/j.ccell.2018.03.003)
Supplement: Table S4. Epithelial and Immunological Genes Overlap, Related to Figures 4 and 5 [file mmc5.xlsx]

## Sheet: Epithelial genes overlap
Table S4, related to Figures 4 and 5. Epithelial and Immunological genes overlap
EnsemblGeneID	Gene_Symbol	CTVT-5_B1	CTVT-5_B3	CTVT-5_log2 Fold Change	CTVT-5 adj p value	7xx CTVTs regr_B1_baseMean	7xx CTVTs regr_B2_baseMean	7xx CTVTs regr_log2 Fold Change	7xx CTVTs regr adj p value	7xx CTVTs nonregre_B1_baseMean	7xx CTVTs nonrege_B2_baseMean	7xx CTVTs nonregr_log2 Fold Change	7xx CTVTs nonregr adj p value	Annotation (Genecards)													EnsemblGeneID	Gene_Symbol	baseMean	log2 Fold Change	adj p value	log2 Fold Change.1	adj p value.1	765 B1	772 B1	766 B1	765 B2	772 B2	766 B2	761 B1	775 B1	761 B2	774 B2	775 B2
ENSCAFG00000023529	KRT15	19.6162	19288.7	9.94149	8.94128e-41	1165.39	76596.3	6.41902	1.79596e-12	2229.48	40257.2	3.57201	0.0300078	keratin 15		cytoskeleton									Kerat		ENSCAFG00000023529	KRT15	32592.3	6.41902	1.79596e-12	3.57201	0.0300078	1774.68	1626.67	94.8216	55138.9	59531.6	115118	228.541	4230.43	1530.25	30596.3	88645
ENSCAFG00000006935	ELF5	2.69672	329.817	6.93432	1.05318e-20	49	2048	5.9797	1.0295e-08	39	138	1.53862	0.587789	E74-like factor 5 (ets domain transcription factor)				keratinocytes, epithelial cells, induces differentiation of epithelial cells into ketatinocytes							Kerat		ENSCAFG00000006935	ELF5	540.18	5.9797	1.0295e-08	1.53862	0.587789	97.5768	23.3785	1.51311	2650.25	507.704	2062	52.7401	44.4516	41.2653	26.96	434.137
ENSCAFG00000000471	MUC21	0.852877	805.105	9.88262	5.92789e-07	136	9078	7.04004	3.76371e-05	114	1344	2.6013	0.572787	mucin 21, cell surface associated													ENSCAFG00000000471	MUC21	2602.93	7.04004	3.76371e-05	2.6013	0.572787	286.632	55.1732	0.50437	9334.5	3263.5	10517.1	8.79002	275.6	17.1939	393.521	4479.72
ENSCAFG00000007208	KRT4	29.5664	19703.8	9.3803	9.18724e-50	6435	298021	6.35392	0.000174638	3360	60199	3.23603	0.414174	keratin, type II cytoskeletal 4											Kerat		ENSCAFG00000007208	KRT4	91026.9	6.35392	0.000174638	3.23603	0.414174	9141.73	6811.09	76.1599	284204	180721	291877	758.872	7636.11	3345.92	63141.7	153582
ENSCAFG00000023194	PADI1	1.71867	673.429	8.61409	2.08125e-30	52	2399	6.48083	6.01679e-12	18	578	3.63065	0.0614019	Peptidyl arginine deiminase, type I			keratin K1 is a substrate, involved in epidermal differentiation								Kerat		ENSCAFG00000023194	PADI1	762.165	6.48083	6.01679e-12	3.63065	0.0614019	60.9855	67.7976	0.50437	2616.65	1913.03	1549.3	5.86002	38.9807	55.0203	1496.52	579.167
ENSCAFG00000023647	A7XZY9_CANFA	1.70575	2213.41	10.3416	7.10966e-45	389	14469	5.28381	6.14878e-12	324	6503	3.89475	0.00277954	Keratin 19	in the periderm, cytoskeletal										Kerat		ENSCAFG00000023647	A7XZY9_CANFA	5677.38	5.28381	6.14878e-12	3.89475	0.00277954	270.369	591.008	96.3347	8186.85	5928.58	22725.7	43.9501	763.884	550.203	10003.1	13291.3
ENSCAFG00000006959	PROM2	1.13717	517.926	8.83116	1.34575e-28	84	1746	4.82705	1.00118e-15	10	273	4.30996	0.00066772	Prominin-like protein 2		epithelium, genitourinary tract											ENSCAFG00000006959	PROM2	514.408	4.82705	1.00118e-15	4.30996	0.00066772	103.675	98.1896	6.55681	2624.84	1263.41	536.21	2.93001	23.9355	30.9489	408.657	559.13
ENSCAFG00000023449	KRT13	79.8596	20036.1	7.97092	3.26465e-40	7258	282934	5.90752	0.00149558	3532	49656	3.0016	0.506788	keratin 13, paired with keratin 4 and expressed in the suprabasal layers of non-cornified stratified							epithelia	mucosal cytoskeleton			Kerat		ENSCAFG00000023449	KRT13	84375	5.90752	0.00149558	3.0016	0.506788	11249.8	6470.23	402.992	349022	129370	241103	741.292	8081.31	3222.13	59300.6	119162
ENSCAFG00000015999	KRT23	0.852877	249.557	8.19282	3.8261e-12	23	2433	7.65276	1.84452e-05	28	251	2.41115	0.634536	histone deacetylase inducible keratin 23											Kerat		ENSCAFG00000015999	KRT23	658.703	7.65276	1.84452e-05	2.41115	0.634536	50.8213	6.07841	0	1794.43	688.4	3721.01	5.86002	64.2839	10.3163	55.3389	849.191
ENSCAFG00000025322	KRT75	2.84292	48.9082	4.10463	0.00606529	5	56	2.92182	0.00187122	0	73	7.78279	0.220057	keratin 75											Kerat		ENSCAFG00000025322	KRT75	38.7221	2.92182	0.00187122	7.78279	0.220057	4.0657	1.87028	6.05244	71.3183	2.92625	69.405	0	0	17.1939	245.478	7.63318
ENSCAFG00000012865	MUC4	67.5459	4108.29	5.92653	2.05674e-24	277	9160	5.45562	3.20843e-15	98	1238	2.60497	0.0530394	Mucin 4, cell surface associated													ENSCAFG00000012865	ENSCAFG00000012865	2605.4	5.45562	3.20843e-15	2.60497	0.0530394	290.698	346.002	48.9239	8614.76	7666.77	6918.11	41.0201	203.794	89.408	1463.88	2975.99
ENSCAFG00000012806	MPZL2	1.99005	445.19	7.80548	1.77528e-21	81	1319	4.63192	1.00226e-05	14	322	1.71552	0.57231	Epithelial V-like antigen 1		thimus epithelium differentiation											ENSCAFG00000012806	MPZL2	432.478	4.63192	1.00226e-05	1.71552	0.57231	83.3469	111.282	6.05244	1713.28	1133.92	491.432	11.72	24.6194	0	619.607	561.993
ENSCAFG00000010602	ELF3	33.1657	743.656	4.48687	1.90026e-13	202	3380	4.19729	1.28821e-09	148	732	1.63583	0.298577	E74-like factor 3 (ets domain transcription factor,				epithelial-specific )									ENSCAFG00000010602	ELF3	1103.09	4.19729	1.28821e-09	1.63583	0.298577	146.365	270.255	80.1948	2396.95	2028.62	4159.82	137.71	233.884	171.939	791.772	1716.51
ENSCAFG00000017037	Q66US6_CANFA	15.4943	1221.45	6.30071	7.07093e-13	141	10288	5.66275	6.56095e-10	240	1654	2.06085	0.345436	mucin 1 isoform 5 precursor			epithelial										ENSCAFG00000017037	Q66US6_CANFA	3022.08	5.66275	6.56095e-10	2.06085	0.345436	184.989	134.192	32.2797	4866.86	2098.85	19295.7	43.9501	556.671	79.0917	969.614	4980.65
ENSCAFG00000016124	CLDN7	10.1262	554.293	5.77448	7.24347e-19	127	3580	4.81131	2.47748e-14	92	855	2.88475	0.0310194	claudin 7		component of tight junctions											ENSCAFG00000016124	CLDN7	1160.17	4.81131	2.47748e-14	2.88475	0.0310194	67.0841	172.066	71.6205	1796.07	1921.81	5385.61	8.79002	219.523	27.5102	616.769	2475.06
ENSCAFG00000010547	COL17A1	69.7549	1497.34	4.42397	2.71417e-14	366	3728	3.21414	2.03243e-06	118	759	1.63385	0.278296	Bullous pemphigoid antigen 2. The 120 kDa linear IgA disease antigen homolog is an					anchoring filament component involved in dermal-epidermal cohesion								ENSCAFG00000010547	COL17A1	1224.15	3.21414	2.03243e-06	1.63385	0.278296	227.679	422.683	249.159	5723.5	1576.52	2180.66	117.2	177.123	158.183	1439.29	1193.64
ENSCAFG00000009993	ST14	3.67537	448.953	6.93253	1.85486e-22	81	1751	5.0199	4.59547e-11	37	506	3.55271	0.0169958	Membrane-type serine protease 1			epithelial-derived, integral membrane serine protease										ENSCAFG00000009993	ST14	598.377	5.0199	4.59547e-11	3.55271	0.0169958	67.0841	124.374	8.06992	1388.66	1383.38	1664.6	5.86002	85.4839	61.8979	728.866	1063.87
ENSCAFG00000010814	PKP1	13.0441	1928.74	7.20812	5.1111e-31	196	3972	4.86785	3.55199e-15	42	571	2.55376	0.0357433	plakophilin 1		Seems to play a role in junctional plaques. Contributes to epidermal morphogenesis											ENSCAFG00000010814	PKP1	1159.6	4.86785	3.55199e-15	2.55376	0.0357433	182.957	279.607	21.1835	5264.44	3024.28	1775.43	23.4401	80.0129	82.5305	1332.86	688.894
ENSCAFG00000002797	KLF4	89.6575	2130.64	4.57072	3.0163e-15	245	1385	2.47581	6.79938e-07	76	283	1.46049	0.166545	Kruppel-like factor 4		Involved in the differentiation of epithelial											ENSCAFG00000002797	KLF4	486.377	2.47581	6.79938e-07	1.46049	0.166545	164.661	206.666	232.515	1691.97	906.405	915.699	82.0402	110.103	130.673	427.576	481.844
ENSCAFG00000025402	KRT78	7.96018	1237.75	7.28071	1.8978e-10	266	14927	6.04251	5.40527e-05	166	1402	2.18026	0.578537	Keratin 78,	keratyn tyle2 epithelial										Kerat		ENSCAFG00000025402	KRT78	4023.5	6.04251	5.40527e-05	2.18026	0.578537	388.274	267.45	7.56555	12778.3	4150.88	21123.8	55.6702	359.032	113.479	1479.02	3535.12
ENSCAFG00000001087	GSDMC	0.852877	139.2	7.35061	2.69885e-15	32	1152	5.8609	1.86548e-11	6	135	3.41522	0.10571	gasdermin C		transcription factor, epithelial cells											ENSCAFG00000001087	GSDMC	319.994	5.8609	1.86548e-11	3.41522	0.10571	54.887	23.3785	1.00874	1628.03	508.436	793.68	2.93001	10.9419	13.7551	319.736	163.159
ENSCAFG00000007223	KRT5	177.967	19696.2	6.79017	1.13049e-31	4534	74699	4.09455	1.30514e-14	1719	18470	2.48875	0.00617009	keratin 5											Kerat		ENSCAFG00000007223	KRT5	24827.2	4.09455	1.30514e-14	2.48875	0.00617009	3671.33	5908.21	1596.84	113151	39870.1	36711.9	492.241	3804.38	1977.29	36283.4	29632
ENSCAFG00000013996	CLDN1	3.91339	257.082	6.03766	7.49993e-16	17	209	3.69426	1.26056e-07	8	77	2.01239	0.263052	claudin 1	component of tight junctions												ENSCAFG00000013996	CLDN1	78.944	3.69426	1.26056e-07	2.01239	0.263052	10.1643	28.9893	2.52185	162.311	331.398	31.3442	5.86002	12.9936	3.43877	188.72	90.644
ENSCAFG00000002280	THSD7A	4.97024	61.4488	3.628	0.000206603	3	8	1.75304	0.18351	10	8	-0.116456	NA	thrombospondin, type I, domain containing 7A				tight junction assembly(?)									ENSCAFG00000002280	THSD7A	7.79346	1.75304	0.18351	-0.116456	NA	6.09855	1.87028	0.50437	7.37776	10.2419	3.35831	20.5101	4.10323	24.0714	4.72982	2.86244
ENSCAFG00000019134	Q8SPS5_CANFA	76.6439	3116.33	5.34553	4.61305e-15	565	10090	4.39243	3.94124e-11	188	1126	1.64656	0.273274	Periplakin		component of desmosomes in ketarinocytes									Kerat		ENSCAFG00000019134	Q8SPS5_CANFA	2877.13	4.39243	3.94124e-11	1.64656	0.273274	717.596	552.667	133.154	12611	5135.57	7896.5	140.64	331.678	185.694	1606.25	2337.66
ENSCAFG00000014090	LY6D	0	32.6055	Inf	0.102558	584	18419	4.66828	2.70569e-06	32	865	3.16129	0.10901	E48 antigen	keratinocyte signaling and adhesion			lymphocyte signalling							kerat		ENSCAFG00000014090	LY6D	4699.25	4.66828	2.70569e-06	3.16129	0.10901	1101.81	249.682	117.014	37861.8	1706	7422.98	41.0201	38.2968	41.2653	560.484	2551.39
ENSCAFG00000019080	ZBTB7C	6.72226	204.411	4.92639	7.02084e-11	11	290	4.95627	4.44981e-11	8	68	2.04507	0.252041	zinc finger and BTB domain containing 7C in ketarinocytes probable tumour suppressor											Kerat		ENSCAFG00000019080	ZBTB7C	94.1744	4.95627	4.44981e-11	2.04507	0.252041	8.1314	17.3001	2.52185	333.639	236.295	164.557	11.72	10.2581	13.7551	147.097	90.644
ENSCAFG00000005175	SCEL	6.82912	331.071	5.5993	6.87832e-05	94	2897	5.62817	9.52481e-12	66	471	2.66451	0.122486	lipase M	Plays a highly specific role in the last step of keratinocyte differentiation										Kerat		ENSCAFG00000005175	SCEL	862.049	5.62817	9.52481e-12	2.66451	0.122486	146.365	82.7598	4.53933	3503.62	1558.23	2299.32	17.58	146.348	85.9693	494.739	1143.07
ENSCAFG00000023511	LIPM	15.408	99.0705	2.68477	0.00160398	5	257	5.89916	1.46067e-09	2	40	3.69607	0.135469	epsin 3	in activated keratinocytes, upon wound healing										Kerat		ENSCAFG00000023511	LIPM	74.5225	5.89916	1.46067e-09	3.69607	0.135469	6.09855	4.6757	1.51311	248.385	179.233	225.007	2.93001	4.10323	0	10.4056	137.397
ENSCAFG00000017080	EPN3	3.45707	121.644	5.13697	1.60336e-09	31	417	3.61467	2.93301e-11	20	76	1.36512	0.31622	mucin 15	cell adhesion, ECM												ENSCAFG00000017080	EPN3	132.861	3.61467	2.93301e-11	1.36512	0.31622	26.4271	26.1839	23.7054	549.233	329.203	176.871	29.3001	19.8323	37.8265	158.922	83.965
ENSCAFG00000007328	KRT80	1.67921	117.881	6.13341	2.00028e-11	15	507	5.36319	7.0213e-11	7	71	2.78691	0.154733	p53 EFFECTOR RELATED TO PMP22			cancer control		associated with keratinocytes						kerat		ENSCAFG00000007328	KRT80	145.941	5.36319	7.0213e-11	2.78691	0.154733	12.1971	23.3785	2.52185	473.816	239.952	575.39	2.93001	14.3613	20.6326	141.895	98.2772
ENSCAFG00000000270	PERP	8.80625	1239.01	7.13644	3.84806e-29	428	10661	4.97307	8.22527e-13	134	1632	2.54042	0.0587683	Component of the cornified envelope of keratinocytes													ENSCAFG00000000270	ENSCAFG00000000270	3135.78	4.97307	8.22527e-13	2.54042	0.0587683	567.165	440.451	56.9938	16449.1	4671.02	5987.86	52.7401	282.439	140.99	2568.29	3276.54
ENSCAFG00000005021	EVPL	61.5714	1800.83	4.87025	4.86863e-17	314	7223	4.64779	5.25138e-11	144	856	1.80559	0.26015	Plakophilin 3, specific for epithelial desmosomes													ENSCAFG00000005021	EVPL	2060.25	4.64779	5.25138e-11	1.80559	0.26015	388.274	312.804	79.6905	8332.77	2642.4	7412.91	67.3902	294.065	113.479	1036.3	1982.72
ENSCAFG00000006497	PKP3	15.0714	505.385	5.0675	3.00114e-15	145	3456	4.7179	1.94376e-13	52	553	2.59667	0.0426007	keratin 7													ENSCAFG00000006497	PKP3	1027.66	4.7179	1.94376e-13	2.59667	0.0426007	148.398	170.663	39.3409	4887.36	1489.46	2412.38	20.5101	108.052	58.4591	847.584	1122.08
ENSCAFG00000007322	KRT7	6.83452	203.157	4.89361	2.28248e-11	77	267	0.861212	0.243522	16	562	3.05547	0.00749293	Involucrin, a component of the keratinocyte crosslinked envelope													ENSCAFG00000007322	KRT7	271.724	0.861212	0.243522	3.05547	0.00749293	40.657	24.3136	124.579	26.232	40.2359	614.57	17.58	21.2	113.479	1753.35	212.775
ENSCAFG00000023728	IVL	26.6969	1572.59	5.88032	0.00159289	727	25553	5.65032	7.71327e-09	108	2578	3.19051	0.0989143	Connexin 26		cell junction											ENSCAFG00000023728	IVL	6972.42	5.65032	7.71327e-09	3.19051	0.0989143	1323.39	475.518	24.2098	42932	5071.92	17138.6	49.8101	220.89	175.377	4336.77	4948.21
ENSCAFG00000007319	Q8SPL9_CANFA	27.0078	1968.87	6.18785	2.59698e-25	366	7876	4.98713	6.7074e-09	68	1490	2.61419	0.13732	similar to keratin type 1													ENSCAFG00000007319	Q8SPL9_CANFA	2410.3	4.98713	6.7074e-09	2.61419	0.13732	359.815	518.067	26.7316	12245.4	5271.64	2454.92	64.4602	104.632	79.0917	2539.44	2849.08
ENSCAFG00000015944	ENSCAFG00000015944	18.5733	27.5893	0.570878	0.73157	334	4703	3.50864	8.28349e-07	122	860	1.55927	0.35764	basonuclin 1	transcription factor specific for squamous epithelium												ENSCAFG00000015944	ENSCAFG00000015944	1478.93	3.50864	8.28349e-07	1.55927	0.35764	256.139	347.872	219.905	7869.61	1234.15	2875.83	70.3202	235.252	85.9693	1556.11	1517.09
ENSCAFG00000013219	BNC1	2.00977	129.168	6.00607	1.54006e-11	22	192	3.08032	3.20391e-05	2	67	2.71307	0.172047	gap junction protein, beta 3, 31kD (connexin 31)													ENSCAFG00000013219	BNC1	72.2714	3.08032	3.20391e-05	2.71307	0.172047	10.1643	39.2759	4.03496	278.715	182.89	23.5082	2.93001	4.10323	6.87754	205.274	37.2117
ENSCAFG00000003606	GJB3	10.2316	140.454	3.779	2.1314e-06	52	562	3.49034	9.77035e-18	10	134	3.83677	3.89899e-06	gap junction protein, beta 5 (connexin 31.1)													ENSCAFG00000003606	GJB3	188.322	3.49034	9.77035e-18	3.83677	3.89899e-06	63.0184	35.0677	30.7666	663.998	403.822	358.22	2.93001	21.8839	20.6326	127.705	343.493
ENSCAFG00000003612	GJB5	7.13843	106.595	3.90039	7.20152e-06	63	429	3.31304	5.5363e-07	16	93	2.38812	0.110952	EGF-containing fibrillin-like extracellular matrix protein 1,expressed in retina and retina pigment							epithelium,overexpressed in senescent or quiescent fibroblasts						ENSCAFG00000003612	GJB5	147.807	3.31304	5.5363e-07	2.38812	0.110952	119.938	24.7812	12.1049	539.396	204.837	345.906	8.79002	30.0903	20.6326	82.7719	236.629
ENSCAFG00000002919	EFEMP1	49.6056	850.251	4.09931	6.12307e-12	309	1159	1.97143	0.00757482	62	412	2.02494	0.19234	Uroplakin-3b precursor		urothelium											ENSCAFG00000002919	EFEMP1	487.501	1.97143	0.00757482	2.02494	0.19234	483.818	92.5788	196.2	1243.56	1321.93	360.458	23.4401	131.987	41.2653	465.415	1001.85
ENSCAFG00000004761	LYPD3	14.2913	461.493	5.0131	6.69986e-15	329	8659	4.8579	1.12733e-13	48	674	3.31334	0.00818991	claudin 5	tight junctions												ENSCAFG00000004761	LYPD3	2317.35	4.8579	1.12733e-13	3.31334	0.00818991	613.921	184.222	28.7491	17577.1	1634.31	2857.92	8.79002	109.419	85.9693	1292.19	1098.22
ENSCAFG00000014547	CLDN5	8.96254	122.898	3.77741	0.000216628	25	106	2.30095	0.00369208	13	56	1.19152	0.642244	fragment of keratin 17													ENSCAFG00000014547	CLDN5	52.2327	2.30095	0.00369208	1.19152	0.642244	46.7556	8.41625	9.07866	159.032	35.8465	76.1217	5.86002	26.671	0	86.5558	120.223
ENSCAFG00000007595	ENSCAFG00000007595	10.8228	426.38	5.29999	1.68617e-15	1048	18575	3.8665	1.17596e-08	342	3267	2.50065	0.0464396	Desmocollin type 2		component of desmosomes											ENSCAFG00000007595	ENSCAFG00000007595	5711.36	3.8665	1.17596e-08	2.50065	0.0464396	1040.82	1125.44	426.697	32658.9	3482.23	11214.5	87.9002	767.987	457.357	6862.03	4701.08
ENSCAFG00000018085	O77704_CANFA	17.6656	1025.82	5.85969	9.32063e-22	143	3244	4.71739	6.5832e-19	17	384	2.93423	0.0064424	Amiloride-sensitive sodium channel subunit gamma				epithelial ion channel									ENSCAFG00000018085	O77704_CANFA	913.333	4.71739	6.5832e-19	2.93423	0.0064424	199.219	144.947	12.6093	5630.87	1967.17	632.481	11.72	30.7742	41.2653	1024.48	351.126
ENSCAFG00000000005	PARD6G	8.69176	130.422	3.90739	1.74842e-06	18	144	3.14856	1.49492e-06	4	41	3.15462	0.0522015	Cellular retinoic acid-binding protein 2			skin, tumour suppressor?										ENSCAFG00000000005	PARD6G	51.7611	3.14856	1.49492e-06	3.15462	0.0522015	28.4599	11.6892	4.53933	191.822	133.876	40.2997	5.86002	2.05161	13.7551	98.8533	38.1659
ENSCAFG00000016755	CRABP2	47.8971	1107.33	4.53101	2.18593e-14	456	8270	4.25224	1.14169e-10	109	877	2.17713	0.10597	Desmoplakin	cell adhesion, desmosomes												ENSCAFG00000016755	CRABP2	2330.73	4.25224	1.14169e-10	2.17713	0.10597	481.786	503.105	145.763	12023.3	3645.37	5359.86	55.6702	217.471	92.8468	778.056	2334.8
ENSCAFG00000009570	DSP	354.353	7604.6	4.42361	3.1575e-15	1113	20145	4.10534	4.84678e-11	316	2470	1.69972	0.198517	peptidase inhibitor 3, skin-derived													ENSCAFG00000009570	DSP	5799.37	4.10534	4.84678e-11	1.69972	0.198517	1278.66	1138.06	344.485	33227	10974.9	6951.7	366.251	427.42	422.969	4861.31	3800.37
ENSCAFG00000009641	B0FF11_CANFA	65.3562	815.137	3.64065	0.000773969	267	5371	5.13453	1.3592e-15	92	824	3.11533	0.00707871	Retinoic acid-induced protein 3, G-coupled receptor involved in retinoic acid signalling in epithelial cells													ENSCAFG00000009641	B0FF11_CANFA	1589.04	5.13453	1.3592e-15	3.11533	0.00707871	428.932	232.382	5.54807	7644.18	5121.67	812.711	26.3701	203.11	137.551	240.275	2626.77
ENSCAFG00000013217	GPRC5A	20.8489	574.358	4.78391	1.74304e-06	64	1457	4.7247	4.48201e-11	68	456	2.72535	0.0723724	Desmocollin-3 precursor , Component of intercellular desmosome junctions													ENSCAFG00000013217	GPRC5A	517.536	4.7247	4.48201e-11	2.72535	0.0723724	48.7884	93.9815	15.1311	915.662	877.143	1907.52	8.79002	161.394	44.704	371.764	1248.02
ENSCAFG00000018089	DSC3	9.95023	534.228	5.74658	7.5437e-19	84	1096	4.1035	1.83148e-09	22	199	2.21586	0.158616	Transmembrane protein 204		plays a role in cell adhesion and cellular permeability at adherens junctions											ENSCAFG00000018089	DSC3	343.336	4.1035	1.83148e-09	2.21586	0.158616	85.3797	112.684	10.0874	1670.65	604.27	508.224	11.72	43.0839	27.5102	400.616	302.465
ENSCAFG00000019547	TMEM204	13.7349	152.995	3.47756	8.83993e-06	30	131	2.23339	0.00124736	10	42	1.45119	0.462863	wingless-type MMTV integration site family, member 3A				proliferation of epidermal stem cells, signalling									ENSCAFG00000019547	TMEM204	53.5948	2.23339	0.00124736	1.45119	0.462863	36.5913	9.35139	28.7491	168.049	103.882	60.4495	5.86002	20.5161	10.3163	78.988	66.7903
ENSCAFG00000012532	CLD3_CANFA	7.773	116.627	3.90729	4.04892e-06	44	374	2.26923	0.00317182	24	85	1.96842	0.263957	Annexin A8	similar to	in epithelial cells											ENSCAFG00000012532	CLD3_CANFA	130.164	2.26923	0.00317182	1.96842	0.263957	16.2628	49.5624	43.3758	49.1851	101.687	802.636	8.79002	51.2903	24.0714	39.7305	245.216
		Total =54
		Overlap 42	Log2 FC>3.32, p<0.01
		0.78

## Sheet: Immunological genes overlap
Table S4, related to Figures 4 and 5. Epithelial and Immunological genes overlap
CTVT-5										REGRESSIVE 7xx CTVTs																				NON-REGRESSIVE 7xx CTVTs
EnsemblGeneID	GeneSymbol	Fold Change Early (SvsP)	adj p value (SvsP)	Fold Change Late (RvsS)	adj p value (RvsS)	Overall Fold Change (RvsP)	adj p value (RvsP)	Annotation	Cell_type (T= T cell; I= inflammatory; B= B cell; NK= NK cell; NA=not enough information)	Id	765 B1	772 B1	766 B1	765 B2	772 B2	766 B2	norm.765 B1	norm.772 B1	norm.766 B1	norm.765 B2	norm.772 B2	norm.766 B2	baseMean	B1 mean	B2 mean	Fold Change	log2 Fold Change	p value	adj p value	Id	761 B1	775 B1	761 B2	774 B2	775 B2	norm.761 B1	norm.775 B1	norm.761 B2	norm.774 B2	norm.775 B2	baseMean	B1 mean	B2 mean	Fold Change	log2 Fold Change	p value	adj p value
ENSCAFG00000013612	KLRB1	Inf	0.1281	11.94	0.0065	Inf	3.56e-10	killer cell lectin-like receptor subfamily B, member 1	NK	ENSCAFG00000013612	0	8	5	178	344	678	0	5	3	171	304	890	228.71	3	455	99.259	6.633	1.2172e-15	2.5273e-13	ENSCAFG00000013612	0	8	0	80	55	0	4	0	31	43	15.67	2	25	3.154	1.657	0.0927394	NA
ENSCAFG00000011098	TRDC	12.02	0.0113	23.03	0	276.91	9.91e-26	T-cell receptor alpha chain V region HPB-MLT precursor	T	ENSCAFG00000011098	6	5	1	445	1897	256	14	3	1	429	1674	336	409.38	6	813	93.1	6.541	5.84703e-13	5.69465e-11	ENSCAFG00000011098	0	5	7	686	34	0	3	19	263	27	62.26	2	103	10.679	3.417	0.000266129	0.0528545
ENSCAFG00000013443	KLRA1	2.9	1	139.36	0	403.68	5.74e-23	killer cell lectin-like receptor subfamily A, member 1	NK	ENSCAFG00000013443	6	3	1	489	1131	357	14	2	1	471	998	468	325.69	6	646	90.315	6.497	5.33135e-14	6.85681e-12	ENSCAFG00000013443	3	3	0	279	20	7	2	0	107	16	26.23	4	41	3.123	1.643	0.0949608	0.602029
ENSCAFG00000011178	CD160	9.01	0.0495	5.75	0.0481	51.79	1.35e-08	CD160 antigen	NK	ENSCAFG00000011178	7	19	4	363	934	878	17	11	2	350	824	1152	392.66	10	775	62.759	5.972	2.27075e-16	5.52893e-14	ENSCAFG00000011178	3	12	4	275	33	7	7	11	105	26	31.15	7	47	3.986	1.995	0.0233069	0.30736
ENSCAFG00000013459	KLRD1_CANFA	19.34	0	11.51	0	222.56	5.62e-31	Natural killer cells antigen CD94	NK	ENSCAFG00000013459	29	58	1	2357	4237	1890	70	34	1	2271	3738	2480	1432.1	35	2830	51.336	5.682	1.90367e-09	6.79822e-08	ENSCAFG00000013459	2	11	8	698	163	5	6	22	267	128	85.64	6	139	10.46	3.387	6.03252e-05	0.0280219
ENSCAFG00000001593	NCR2	5.58	0.6471	12.12	0.0004	67.62	1.56e-11	NK cell activating receptor (NKp44)	NK	ENSCAFG00000001593	1	0	0	53	40	17	2	0	0	51	35	22	18.51	1	36	41.925	5.39	6.81585e-07	1.17271e-05	ENSCAFG00000001593	0	0	0	11	1	0	0	0	4	1	1	0	2	1.335	0.416	0.574223	NA
ENSCAFG00000023453	CCL28_CANFA	55.13	0.0035	4.71	0.1266	259.87	4.01e-09	Chemotactic activity for resting CD4, CD8 T-cells and eosinophils immune regulation	I	ENSCAFG00000023453	4	28	0	265	569	716	10	16	0	255	502	939	287.09	9	565	41.8	5.385	1.29292e-08	3.63875e-07	ENSCAFG00000023453	0	19	0	92	397	0	10	0	35	313	71.69	5	116	3.633	1.861	0.0599518	0.486502
ENSCAFG00000007464	CD8A_CANFA	18.53	0.0069	4.53	0.2201	83.98	1.06e-07	CD8 alpha precursor	T	ENSCAFG00000007464	11	46	2	934	2129	272	26	27	1	900	1878	357	531.57	18	1045	40.381	5.336	1.18522e-09	4.46134e-08	ENSCAFG00000007464	3	13	7	770	34	7	7	19	295	27	70.96	7	114	6.129	2.616	0.00413272	0.14203
ENSCAFG00000018171	CCL5_CANFA	11.18	0.0003	7.72	0.0014	86.28	2.62e-16	canine RANTES gene	I	ENSCAFG00000018171	737	655	130	36148	52865	33587	1768	379	80	34826	46645	44065	21293.8	742	41845	40.224	5.33	3.3972e-10	1.54217e-08	ENSCAFG00000018171	57	755	189	14718	3179	132	414	519	5633	2505	1840.58	273	2886	6.239	2.641	0.00092534	0.0809906
ENSCAFG00000023350	MIP-4	16.61	0.0009	10.23	0	169.83	4.24e-20	Small inducible cytokine A18 precursor (CCL18) (Macrophage inflammatory protein 4) (MIP-4)	I	ENSCAFG00000023350	7	13	0	389	475	314	17	8	0	375	419	412	205.03	8	402	36.845	5.203	5.48421e-09	1.73146e-07	ENSCAFG00000023350	0	4	1	181	38	0	2	3	69	30	20.83	1	34	6.151	2.621	0.00610684	NA
ENSCAFG00000000257	IL20RA	29.03	0	8.66	0.001	251.44	1.31e-18	interleukin 20 receptor, alpha	S	ENSCAFG00000000257	26	22	2	2327	431	1089	62	13	1	2242	380	1429	687.88	25	1350	34.706	5.117	1.10538e-07	2.39077e-06	ENSCAFG00000000257	0	43	1	250	535	0	24	3	96	422	108.71	12	174	3.891	1.96	0.045532	0.424477
ENSCAFG00000025596	KLRK1	24.57	0.2124	2.92	0.7482	71.68	0.0017	NKG2-D-activating NK receptor	NK	ENSCAFG00000025596	8	25	2	390	576	446	19	14	1	376	508	585	250.66	11	490	34.478	5.108	1.80498e-11	1.22907e-09	ENSCAFG00000025596	1	16	1	168	67	2	9	3	64	53	26.19	6	40	3.586	1.842	0.0448658	0.421429
ENSCAFG00000012780	CD3G	10.67	0.1792	3.63	0.45	38.72	0.000109	The CD3 complex mediates signal transduction -- immune response	T	ENSCAFG00000012780	23	51	2	967	1595	957	55	30	1	932	1407	1256	613.4	29	1198	30.356	4.924	2.06213e-08	5.4956e-07	ENSCAFG00000012780	3	64	14	1030	274	7	35	38	394	216	138.12	21	216	5.664	2.502	0.00264579	0.120913
ENSCAFG00000009333	CES1	Inf	0.0021	41.79	0	Inf	7.99e-28	carboxylesterase 1 (monocyte/macrophage serine esterase 1)	I	ENSCAFG00000009333	70	19	6	4699	778	9680	168	11	4	4527	686	12700	3016	61	5971	30.169	4.915	0.000163014	0.00132506	ENSCAFG00000009333	1	152	1	16	1721	2	83	3	6	1356	290.12	42	455	2.728	1.448	0.143373	0.715552
ENSCAFG00000018164	CCL4_CANFA	5.05	0.2215	7.14	0.0039	36	3.09e-10	Chemotactic factor that attracts monocytes and eosinophils, but not neutrophils	I	ENSCAFG00000018164	30	176	71	2141	1988	2556	72	102	44	2063	1754	3353	1231.31	73	2390	29.754	4.895	2.19583e-21	1.21679e-18	ENSCAFG00000018164	2	104	40	2880	676	5	57	110	1102	533	361.28	31	582	8.204	3.036	0.000424683	0.0573246
ENSCAFG00000002845	NKG7	18.05	0.1019	3.13	0.6407	56.46	0.000279	natural killer cell group 7 sequence -- immune system	NA	ENSCAFG00000002845	58	96	3	2294	3895	2180	139	56	2	2210	3437	2860	1450.57	66	2836	29.271	4.871	2.09167e-07	4.20165e-06	ENSCAFG00000002845	6	58	26	2530	587	14	32	71	968	463	309.59	23	501	10.074	3.333	4.8204e-05	0.0262037
ENSCAFG00000014071	C5IY80_CANFA	15.79	0.0971	3.31	0.5758	52.19	0.000141	Plays an important role in killing other cells that are recognized as non-self by the immune system -- immune system	N/A	ENSCAFG00000014071	15	38	2	949	991	332	36	22	1	914	874	436	380.58	20	741	28.386	4.827	1.42434e-08	3.9464e-07	ENSCAFG00000014071	4	17	21	1183	164	9	9	58	453	129	131.65	9	213	10.682	3.417	2.59207e-05	0.0210234
ENSCAFG00000011705	CRTAM	6.58	0.3881	25.59	0	168.3	1.52e-19	class I MHC restricted T cell associated molecule	N/A	ENSCAFG00000011705	2	13	16	233	268	175	5	8	10	224	236	230	118.79	8	230	26.295	4.717	1.10222e-19	4.78719e-17	ENSCAFG00000011705	1	14	1	145	25	2	8	3	55	20	17.59	5	26	2.839	1.506	0.106593	NA
ENSCAFG00000007470	IL20RB	30.66	0	3.89	0.1359	119.28	5.73e-12	interleukin-20 receptor II	S	ENSCAFG00000007470	4	18	2	324	172	155	10	10	1	312	152	203	114.75	7	222	25.982	4.699	4.66727e-10	1.98421e-08	ENSCAFG00000007470	0	8	0	213	85	0	4	0	82	67	30.58	2	50	4.399	2.137	0.0294024	0.341462
ENSCAFG00000017557	S100A8	17.82	0.0051	2.13	0.7699	37.91	2.41e-05	It can induce neutrophil chemotaxis and adhesion -- pro-inflammatory protein	I	ENSCAFG00000017557	3155	12509	430	242143	108007	166644	7568	7236	266	233290	95299	218630	93714.7	5023	182406	25.847	4.692	1.41966e-07	2.98221e-06	ENSCAFG00000017557	237	9426	544	62881	120426	549	5166	1494	24067	94892	25233.4	2858	40151	5.269	2.397	0.0101197	0.210454
ENSCAFG00000018379	GZMK	14.84	0.1854	2.88	0.6989	42.81	0.000923	cytoplasmic granules of cytotoxic T lymphocytes	T	ENSCAFG00000018379	172	305	10	7444	6896	5606	413	176	6	7172	6085	7355	3534.41	198	6871	24.034	4.587	8.25645e-07	1.38066e-05	ENSCAFG00000018379	20	242	26	2457	1251	46	133	71	940	986	435.3	90	666	4.512	2.174	0.00853086	0.197313
ENSCAFG00000015149	CD27	11.18	0.4779	2.54	0.781	28.37	0.00678	Receptor for CD70/CD27L. May play a role in survival of activated T-cells -- immune response	T	ENSCAFG00000015149	13	50	3	490	847	397	31	29	2	472	747	521	300.37	21	580	22.582	4.497	1.14761e-08	3.26408e-07	ENSCAFG00000015149	4	59	14	650	203	9	32	38	249	160	97.76	20	149	4.651	2.217	0.00463072	0.148647
ENSCAFG00000001289	LY6E	17.19	0.0068	3.45	0.405	59.28	9.89e-07	lymphocyte antigen 6 complex, locus E	N/A	ENSCAFG00000001289	146	229	34	8348	1852	4076	350	132	21	8043	1634	5348	2588.02	168	5008	22.365	4.483	1.48101e-07	3.10297e-06	ENSCAFG00000001289	7	701	27	1779	5632	16	384	74	681	4438	1118.65	200	1731	3.619	1.856	0.0520958	0.457615
ENSCAFG00000018605	SH2D1A	21.16	0.0297	3.48	0.5255	73.64	2.28e-05	plays a major role in the bidirectional stimulation of T and B cells -- immune system	I	ENSCAFG00000018605	25	70	2	702	1875	601	60	40	1	676	1654	788	536.82	34	1039	22.2	4.472	7.79223e-07	1.31122e-05	ENSCAFG00000018605	4	30	34	291	130	9	16	93	111	102	66.57	12	102	5.862	2.551	0.000102516	0.0346448
ENSCAFG00000012802	CD3E_CANFA	12.51	0.2032	2.58	0.7383	32.26	0.00137	forms the T-cell receptor-CD3 complex	T	ENSCAFG00000012802	71	191	6	2958	3600	2011	170	110	4	2850	3176	2638	1491.52	95	2888	22.088	4.465	6.40153e-07	1.10735e-05	ENSCAFG00000012802	9	172	31	2371	667	21	94	85	907	526	326.66	58	506	5.225	2.385	0.00355581	0.13836
ENSCAFG00000013168	CTSW	3.19	0.2656	5.13	0.0025	16.38	1.12e-10	Catepsin W May have a specific function in the mechanism or regulation of T-cell cytolytic activity immune regulation	T	ENSCAFG00000013168	87	146	55	2335	3290	2346	209	84	34	2250	2903	3078	1426.26	109	2744	21.873	4.451	8.61749e-12	6.41125e-10	ENSCAFG00000013168	11	99	14	783	309	26	54	38	300	243	132.27	40	194	3.47	1.795	0.0201059	0.284759
ENSCAFG00000001584	TREML1	3.61	1	7.09	0.0043	25.63	3.6e-08	Cell surface receptor that may play a role in the innate and adaptive immune response - immune response	N/A	ENSCAFG00000001584	12	3	1	257	279	310	29	2	1	248	246	407	155.27	11	300	21.437	4.422	5.23287e-06	6.9098e-05	ENSCAFG00000001584	0	14	7	952	195	0	8	19	364	154	108.98	4	179	10.877	3.443	0.000156774	0.0433479
ENSCAFG00000019348	ISG15	11.14	0.0775	3.64	0.396	40.5	2.01e-05	Ubiquitin-like protein that is conjugated to intracellular target proteins after IFN-alpha or IFN-beta stimulation - immune response	I	ENSCAFG00000019348	43	268	58	3040	413	3759	103	155	36	2929	364	4932	1419.83	98	2742	21.217	4.407	1.35597e-07	2.85964e-06	ENSCAFG00000019348	2	478	5	817	2217	5	262	14	313	1747	467.99	134	691	2.498	1.321	0.175833	0.771126
ENSCAFG00000001481	LURAP1L	5.07	0.0177	2.81	0.1881	14.22	9.44e-08	Acts as an activator of the canonical NF-kappa-B pathway and drive the production of proinflammatory cytokines - immune response	B	ENSCAFG00000001481	11	100	34	627	601	754	26	58	21	604	530	989	371.48	35	708	17.983	4.169	1.21361e-13	1.43402e-11	ENSCAFG00000001481	3	56	7	538	419	7	31	19	206	330	118.59	19	185	5.115	2.355	0.00634747	0.171727
ENSCAFG00000010625	LCK	12.71	0.3297	2.33	0.8171	29.61	0.00519	key signalling molecule in the selection and maturation of developing T-cells -- immune response	T	ENSCAFG00000010625	48	156	61	1288	2581	935	115	90	38	1241	2277	1227	831.34	81	1582	17.873	4.16	1.81952e-14	2.81151e-12	ENSCAFG00000010625	16	151	43	1325	386	37	83	118	507	304	209.84	60	310	3.96	1.986	0.00402691	0.140376
ENSCAFG00000009858	VTCN1	7.98	0.8215	11.98	0.0054	95.65	1.52e-08	Complement factor H precursor	N/A	ENSCAFG00000009858	0	1	1	13	31	10	0	1	1	13	27	13	9.03	1	18	17.637	4.141	0.000238118	0.00182478	ENSCAFG00000009858	0	0	0	86	5	0	0	0	33	4	7.37	0	12	2.702	1.434	0.135838	NA
ENSCAFG00000011586	PTPRCAP	9.84	0.4068	2.09	0.8511	20.53	0.00872	associated with tyrosine phosphatase PTPRC/CD45, a key regulator of T- and B-lymphocyte activation -- immune response	NA	ENSCAFG00000011586	213	435	71	3781	6622	5557	511	252	44	3643	5843	7291	2930.44	269	5592	17.063	4.093	7.77395e-08	1.76451e-06	ENSCAFG00000011586	20	1899	111	3174	3289	46	1041	305	1215	2592	1039.65	544	1371	1.947	0.961	0.27803	0.872113
ENSCAFG00000015778	HSH2D	14.18	0.0043	4.25	0.1233	60.21	4.39e-09	Hematopoietic SH2 protein	T	ENSCAFG00000015778	3	18	0	171	133	91	7	10	0	165	117	119	69.85	6	134	16.989	4.086	7.36108e-06	9.28492e-05	ENSCAFG00000015778	3	34	8	95	116	7	19	22	36	91	35.06	13	50	2.842	1.507	0.057926	0.480228
ENSCAFG00000014478	TRBC2	15.32	0.1616	2.52	0.7694	38.54	0.00135	T Cell Receptor Beta Constant 2 -- immune system	T	ENSCAFG00000014478	210	535	18	5379	6178	6371	504	309	11	5182	5451	8358	3302.7	275	6330	16.982	4.086	6.62863e-06	8.50257e-05	ENSCAFG00000014478	41	687	100	3665	2478	95	376	275	1403	1953	820.28	236	1210	3.692	1.884	0.0141074	0.240968
ENSCAFG00000011629	CLCF1	2.76	1	14.28	0.0064	39.37	5.3e-06	Cytokine with B-cell stimulating capability. Binds to and activates the ILST/gp130 receptor immune response?	N/A	ENSCAFG00000011629	1	8	5	108	55	37	2	5	3	104	49	49	35.21	3	67	15.445	3.949	1.83056e-07	3.73789e-06	ENSCAFG00000011629	0	7	2	82	34	0	4	5	31	27	13.5	2	21	4.171	2.06	0.0273115	NA
ENSCAFG00000008573	SLA2	6.34	0.4068	3.23	0.4542	20.47	0.000365	Adapter protein, which negatively regulates T-cell receptor (TCR) signaling -- immune system	T	ENSCAFG00000008573	14	31	12	167	476	304	34	18	7	161	420	399	173.11	20	327	15.052	3.912	7.29618e-09	2.20809e-07	ENSCAFG00000008573	7	24	8	192	127	16	13	22	73	100	44.98	14	65	3.336	1.738	0.0228311	0.303875
ENSCAFG00000007351	IGKC	3.81	0.6584	3.75	0.2067	14.27	8.14e-05	immunoglobulin kappa constant -- immune system	B	ENSCAFG00000007351	5202	15813	115	106416	151006	136883	12478	9147	71	102525	133238	179584	72840.6	7232	138449	13.114	3.713	0.000270592	0.00201689	ENSCAFG00000007351	444	14440	1615	32542	378459	1029	7913	4434	12455	298213	64808.9	4471	105034	5.872	2.554	0.00771481	0.189495
ENSCAFG00000012598	SLAMF7	9.15	0.4005	3.02	0.6327	27.59	0.00156	Isoform 1 mediates NK cell activation through a SH2D1A-independent extracellular signal-regulated pathway -- immune response	NK	ENSCAFG00000012598	21	70	2	457	1044	163	50	40	1	440	921	214	277.9	30	525	12.88	3.687	7.14176e-05	0.000654695	ENSCAFG00000012598	4	55	20	424	737	9	30	55	162	581	167.47	20	266	6.904	2.787	0.000776405	0.0768882
ENSCAFG00000015312	BST1	2.71	0.3474	3.79	0.0275	10.29	9.89e-08	facilitates pre-B-cell growth - immune function	B	ENSCAFG00000015312	90	433	424	4666	3050	2001	216	250	262	4495	2691	2625	1756.76	243	3270	12.798	3.678	1.78002e-19	7.33461e-17	ENSCAFG00000015312	25	486	33	1466	2799	58	266	91	561	2206	636.3	162	953	3.498	1.806	0.0398625	0.39784
ENSCAFG00000004980	CD79A_CANFA	7.91	0.2043	2.75	0.6051	21.75	0.000432	in cooperation with CD79B for initiation of the signal transduction cascade activated by binding ofantigen to the B-cell antigen receptor complex (BCR) which leads to internalization of the complex -- immune system	B	ENSCAFG00000004980	141	440	7	2275	4884	2980	338	255	4	2192	4309	3910	1834.64	199	3470	12.74	3.671	0.000123841	0.00104086	ENSCAFG00000004980	12	1494	47	1572	7734	28	819	129	602	6094	1534.28	424	2275	2.727	1.447	0.131629	0.691449
ENSCAFG00000010290	CFH	21.25	0.0522	3.58	0.499	76.08	3.36e-05	Complement factor H precursor	N/A	ENSCAFG00000010290	16	9	13	437	466	19	38	5	8	421	411	25	151.46	17	286	12.599	3.655	0.000145164	0.00119814	ENSCAFG00000010290	1	8	10	1206	141	2	4	27	462	111	121.37	3	200	14.699	3.878	1.11777e-05	0.0151097
ENSCAFG00000014432	IGLL1	2.6	0.4989	5.15	0.0023	13.4	6.39e-10	immunoglobulin lambda-like	B	ENSCAFG00000014432	78	1017	9	3078	10703	1188	187	588	6	2965	9444	1559	2458.11	260	4656	12.444	3.637	0.000330578	0.00238652	ENSCAFG00000014432	16	183	72	1279	4720	37	100	198	490	3719	908.76	68	1469	8.422	3.074	0.000444221	0.0573246
ENSCAFG00000002911	IGJ	5.4	0.8368	2.62	0.682	14.11	0.00804	Serves to link two monomer units of either IgM or IgA - immune response	B	ENSCAFG00000002911	1799	25412	1366	35179	287413	30061	4315	14699	846	33893	253595	39439	57797.8	6620	108976	12.428	3.636	7.04743e-05	0.000647526	ENSCAFG00000002911	797	9879	997	31753	201896	1848	5414	2737	12153	159087	36247.8	3631	57992	5.605	2.487	0.0076613	0.189495
ENSCAFG00000004810	CXCL17	39.02	0.0679	2.67	0.7757	104.1	0.000532	dendritic cell- and monocyte-attracting chemokine-like protein (DMC)	I	ENSCAFG00000004810	3	165	1	537	684	587	7	95	1	517	604	770	332.38	34	630	12.425	3.635	0.00045061	0.0030959	ENSCAFG00000004810	4	163	22	2917	2302	9	89	60	1116	1814	617.87	49	997	7.343	2.876	0.00147058	0.0996188
ENSCAFG00000024725	TXK	3.9	0.2536	9.74	0	37.95	7.06e-15	TXK tyrosine kinase	T	ENSCAFG00000024725	1	40	4	100	388	36	2	23	2	96	342	47	85.66	9	162	12.384	3.63	0.000105479	0.000909359	ENSCAFG00000024725	2	6	2	71	14	5	3	5	27	11	10.32	4	14	2.49	1.316	0.151075	NA
ENSCAFG00000015028	IL12RB1	14.77	0.1529	2.58	0.7431	38.07	0.000954	Functions as an interleukin receptor which binds interleukin-12 with low affinity	NA	ENSCAFG00000015028	4	18	4	91	158	57	10	10	2	88	139	75	54.06	7	101	12.116	3.599	1.89069e-07	3.83629e-06	ENSCAFG00000015028	1	7	4	166	38	2	4	11	64	30	22.12	3	35	5.498	2.459	0.00464473	NA
ENSCAFG00000007047	MAL_CANFA	13.7	0.2008	3.64	0.5086	49.93	0.000212	T-lymphocyte maturation-associated protein	T	ENSCAFG00000007047	16	20	7	702	34	111	38	12	4	676	30	146	151.04	18	284	11.68	3.546	0.000290369	0.00213753	ENSCAFG00000007047	0	167	9	510	1113	0	92	25	195	877	237.69	46	366	3.103	1.634	0.0939603	0.598492
ENSCAFG00000013874	CXCR6	7.33	0.414	2.92	0.5969	21.41	0.00119	Receptor for the C-X-C chemokine CXCL16 -- immune system	NA	ENSCAFG00000013874	17	81	17	435	802	122	41	47	11	419	708	160	230.82	33	429	11.395	3.51	7.80987e-07	1.31281e-05	ENSCAFG00000013874	2	20	3	333	65	5	11	8	127	51	40.5	8	62	4.26	2.091	0.0173432	0.26474
ENSCAFG00000025214	IGKV4-1	3.92	0.1816	5.88	0.0027	23.09	5.1e-11	IG KAPPA CHAIN V REGION	B	ENSCAFG00000025214	19	108	0	618	1471	869	46	62	0	595	1298	1140	523.58	36	1011	11.29	3.497	0.0092709	0.0362666	ENSCAFG00000025214	0	2	22	134	22	0	1	60	51	17	26.02	0	43	12.898	3.689	3.51744e-05	0.0251725
ENSCAFG00000010403	UBASH3A	12.93	0.3133	2.8	0.7165	36.22	0.00207	can negatively regulate T-cell signaling -- immune response	T	ENSCAFG00000010403	12	29	5	176	302	117	29	17	3	170	266	153	106.36	16	196	10.894	3.445	3.25153e-06	4.57148e-05	ENSCAFG00000010403	12	44	5	141	38	28	24	14	54	30	29.91	26	33	1.215	0.28	0.716559	0.972929
ENSCAFG00000023783	ZBP1	11.06	0.0993	2.94	0.5873	32.56	0.000147	Participates in the detection by the host's innate immune system of DNA from viral, bacterial or even host origin -- immune system	I	ENSCAFG00000023783	44	145	34	719	933	725	106	84	21	693	823	951	446.26	70	822	10.657	3.414	4.76705e-08	1.15895e-06	ENSCAFG00000023783	20	143	48	1162	993	46	78	132	445	782	296.74	62	453	5.095	2.349	0.00100847	0.0846144
ENSCAFG00000010358	CD96	1.47	1	7.74	0.0002	11.35	1.43e-08	involved in adhesive interactions of activated T and NK cells during the late phase of the immune response NK cells	T	ENSCAFG00000010358	26	170	189	687	1795	611	62	98	117	662	1584	802	554.16	92	1016	10.126	3.34	1.14822e-11	8.30536e-10	ENSCAFG00000010358	42	113	19	580	104	97	62	52	222	82	103.08	80	119	1.386	0.471	0.531847	0.957857
ENSCAFG00000009003	DDX60	12.02	0.4008	2.12	0.8631	25.52	0.00956	Positively regulates DDX58/RIG-I- and IFIH1/MDA5-dependent type I interferon gene expression in response to viral infection Nucl. Acids sensor -- immune response	NA																					ENSCAFG00000009003	120	245	95	2541	1662	278	134	261	973	1310	591.09	206	848	3.132	1.647	0.026356	0.327983
ENSCAFG00000005802	GPR183	9.7	0.1314	3.21	0.4995	31.17	0.000102	Expression of this gene was detected in B-lymphocyte cell lines and lymphoid tissues -- immune system	B																					ENSCAFG00000005802	3	128	7	159	427	7	70	19	61	336	98.73	38	139	2.374	1.247	0.171272	0.762142
ENSCAFG00000016378	CD6	14.68	0.2212	2.31	0.8192	33.86	0.0031	protein found on the outer membrane of T-lymphocytes as well as some other immune cells, continuation of T cell activation -- immune response	T																					ENSCAFG00000016378	4	69	16	522	145	9	38	44	200	114	81.01	24	119	3.63	1.86	0.015128	0.248922
ENSCAFG00000018852	TNFRSF17	9.67	0.427	2.83	0.6867	27.36	0.00256	Receptor for TNFSF13B/BLyS/BAFF and TNFSF13/APRIL. Promotes B-cell survival -- immune regulation	B																					ENSCAFG00000018852	5	48	6	110	1809	12	26	16	42	1425	304.38	19	494	5.888	2.558	0.00786174	0.190151
ENSCAFG00000005510	EOMES	3.6	1	3.62	0.2789	13.06	0.000625	Also involved in the differentiation of CD8+ T-cells during immune response and embryonic development of mesoderm and cns -- immune response?	T																					ENSCAFG00000005510	20	54	13	282	58	46	30	36	108	46	53.06	38	63	1.539	0.622	0.405172	0.936776
ENSCAFG00000020343	IFI44L	4.31	0.6216	3.15	0.3716	13.58	0.000398	interferon-induced protein 44-like -- immune cells	I																					ENSCAFG00000020343	41	327	41	1248	1006	95	179	113	478	793	331.43	137	461	2.652	1.407	0.0548326	0.468464
ENSCAFG00000013635	ENSCAFG00000013635	5.62	0.0565	5.38	0.0183	30.2	9.94e-10	Immunoglobulin/major histocompatibility complex	N/A																					ENSCAFG00000013635	7	306	36	3360	2673	16	168	99	1286	2106	735	92	1164	5.737	2.52	0.00471328	0.149094
ENSCAFG00000012621	LY9	4.67	0.9186	2.85	0.5763	13.28	0.00446	positive regulation of natural killer cell mediated cytotoxicity -- immune response NK cells	NK																					ENSCAFG00000012621	26	176	48	1621	960	60	96	132	620	756	333.08	78	503	4.602	2.202	0.00198861	0.108948
ENSCAFG00000006557	IRF7	7.33	0.0023	2.78	0.2357	20.35	1.19e-08	Interferon regulatory factor 7††	I																					ENSCAFG00000006557	14	294	33	379	1058	32	161	91	145	834	252.58	96	357	2.625	1.392	0.101003	0.621402
ENSCAFG00000010295	TRAT1	3.07	1	8.49	0.0002	26.03	3.74e-11	T-cell receptor-associated transmembrane adapter 1††	N/A																					ENSCAFG00000010295	5	29	3	118	31	12	16	8	45	24	21.06	14	26	1.635	0.709	0.390309	NA
ENSCAFG00000019271	NLRC3	11.78	0.0124	3.48	0.3332	41	7.81e-07	NOD-like receptor C3	N/A																					ENSCAFG00000019271	2	41	13	61	17	5	22	36	23	13	19.91	14	24	1.466	0.552	0.521616	NA
ENSCAFG00000004574	GIMAP1	8.51	0.0103	4.3	0.065	36.57	1.59e-09	immunity associated protein 1	T																					ENSCAFG00000004574	10	38	16	361	94	23	21	44	138	74	60.03	22	85	3.128	1.645	0.0211509	0.29095
ENSCAFG00000023103	Ig	3.21	0.1346	4.53	0.005	14.55	1.44e-10	immunoglobulin heavy chain V	B																					ENSCAFG00000023103	11	96	11	542	3528	26	53	30	207	2780	619.14	40	1006	6.69	2.742	0.00371258	0.13836
ENSCAFG00000002152	IL1R2	1.96	1	7.35	0.0002	14.39	2.87e-10	Serves as a decoy receptor by competetive binding to IL1B and preventing its binding to IL1R1 Immune regulation	N/A																					ENSCAFG00000002152	25	347	9	168	2528	58	190	25	64	1992	465.82	124	694	2.763	1.466	0.126426	0.684209
ENSCAFG00000023556	OAS1	4.13	0.8451	2.49	0.6138	10.28	0.0051	Interferon-induced, dsRNA-activated antiviral enzyme which plays a critical role in cellular innate reponses -- immune response	I																					ENSCAFG00000023556	42	545	56	1870	2190	97	299	154	716	1726	598.23	198	865	3.119	1.641	0.0402876	0.399787
ENSCAFG00000016457	FCRL2	9.69	0.0003	2.7	0.3486	26.19	5.1e-09	Fc receptor-like protein precursor	N/A																					ENSCAFG00000016457	0	9	3	28	121	0	5	8	11	95	23.85	2	38	4.579	2.195	0.021793	NA
ENSCAFG00000010817	TIGIT	16.68	0.0018	4.17	0.1245	69.5	1.32e-09	T cell immunoreceptor with Ig and ITIM domains	T																					ENSCAFG00000010817	3	5	1	40	4	7	3	3	15	3	6.18	5	7	1.32	0.401	0.679956	NA
ENSCAFG00000016332	CD5	19.2	0.2702	1.89	0.9061	36.31	0.00964	May act as a receptor in regulating T-cell proliferation -- immune response	T																					ENSCAFG00000016332	6	52	14	344	167	14	28	38	132	132	68.82	21	101	3.597	1.847	0.00931447	0.205702
ENSCAFG00000024750	ENSCAFG00000024750	4.74	0.1187	5.57	0.0132	26.42	1.7e-09	Homolog of Homo sapiens Ig heavy chain V-III region VH26 precursor	B																					ENSCAFG00000024750	18	319	47	3311	4287	42	175	129	1267	3378	998.17	108	1591	6.663	2.736	0.00170311	0.104647
ENSCAFG00000015720	DHX58	5.46	0.2439	2.42	0.5899	13.21	0.000454	Acts as a regulator of DDX58/RIG-I and IFIH1/MDA5 mediated antiviral signaling -- immune system	I																					ENSCAFG00000015720	5	234	16	918	480	12	128	44	351	378	182.67	70	258	2.605	1.381	0.108596	0.640416
ENSCAFG00000008347	C8orf80	2.95	0.6891	7.42	0.0003	21.91	1.9e-11	Nuclear GTPase, Germinal Center Associated proliferation of germinal B cells	B																					ENSCAFG00000008347	3	35	7	53	193	7	19	19	20	152	43.54	13	64	3.035	1.602	0.0688544	0.517459
ENSCAFG00000003340	AKNA	6.19	0.2869	2.35	0.6669	14.55	0.00107	Transcription factor that specifically activates the expression of the CD40 receptor and its ligand -- immune response	NA																					ENSCAFG00000003340	80	399	277	2128	770	185	219	761	814	607	517.17	202	727	3.229	1.691	0.00185342	0.108802
ENSCAFG00000015198	PELI2	2.46	1	7.57	0.0872	18.61	0.000254	E3 ubiquitin ligase Involved in the TLR and IL-1 signaling pathways via interaction with the complex containing IRAK kinases and TRAF6 -- immune system	I																					ENSCAFG00000015198	1	4	3	29	6	2	2	8	11	5	5.71	2	8	2.178	1.123	0.240227	NA
ENSCAFG00000009617	IFIT1	5.33	0.9537	2.75	0.6524	14.65	0.00825	IFN regulated gene RNA sensor -- immune response	I																					ENSCAFG00000009617	4	105	13	105	224	9	58	36	40	177	63.84	34	84	1.988	0.992	0.238582	0.837349
ENSCAFG00000014678	Q6J3Q6_CANFA	4.65	0.2981	6.29	0.0046	29.21	6.65e-10		NA																					ENSCAFG00000014678	4	8	3	97	16	9	4	8	37	13	14.33	6	19	2.168	1.116	0.213234	NA
ENSCAFG00000014678	FASLG	4.65	0.2981	6.29	0.0046	29.21	6.65e-10	Fas ligand	T																					ENSCAFG00000014678	4	8	3	97	16	9	4	8	37	13	14.33	6	19	2.168	1.116	0.213234	NA
ENSCAFG00000016310	IKZF3	10.09	0.1754	1.77	0.8829	17.82	0.00433	transcription factor that is important in the regulation of B lymphocyte proliferation and differentiation	B																					ENSCAFG00000016310	1	26	17	58	8	2	14	47	22	6	18.35	8	25	1.981	0.986	0.284561	NA
ENSCAFG00000012915	BTNL9	23.22	0.0561	5.45	0.0629	126.5	2.05e-08	butyrophilin, subfamily, plays a role in T-cell responses in the adaptive immune response Inhibits the release of IFNG from activated T-cells	T																					ENSCAFG00000012915	0	2	0	13	14	0	1	0	5	11	3.42	0	5	2.061	1.043	0.282143	NA
ENSCAFG00000017809	BCL11B	4.19	0.1523	3.82	0.0515	16.04	6.84e-08	Tumor-suppressor protein involved in T-cell lymphomas, transcriptional repressor, involved in Tymocyte development	T																					ENSCAFG00000017809	24	33	20	32	26	56	18	55	12	20	32.27	37	29	0.836	-0.258	0.751087	0.976347
ENSCAFG00000006704	NFKBID	2.47	0.9135	4.33	0.0097	10.67	1.44e-07	May regulate the expression of IL-2, IL-6, and other cytokines through regulation on NF-kappa-B activity - immune response	T																					ENSCAFG00000006704	3	46	5	206	89	7	25	14	79	70	38.97	16	54	2.507	1.326	0.102898	0.625931
ENSCAFG00000004443	FOSB_CANFA	0.47	1	81.89	0	38.55	2.65e-20	FosB transcription	N/A																					ENSCAFG00000004443	25	77	24	96	105	58	42	66	37	83	57.11	50	62	1.207	0.272	0.69285	0.971404
ENSCAFG00000010172	MX1_CANFA	6.96	0.0048	3.6	0.112	25.05	3.19e-09	Interferon-induced Mx1	I																					ENSCAFG00000010172	2600	1795	1680	2209	2566	6028	984	4612	845	2022	2898.26	3506	2493	0.788	-0.344	0.66655	0.967966
ENSCAFG00000008761	CX3CL1	5.38	0.3526	1.97	0.7685	10.6	0.00329	The soluble form is chemotactic for T-cells and monocytes, but not for neutrophils -- immune response	I																					ENSCAFG00000008761	0	18	6	245	49	0	10	16	94	39	31.74	5	50	4.6	2.202	0.0142596	0.240968
ENSCAFG00000007026	CXCL12	5.81	0.0869	1.76	0.7943	10.24	0.000701	Chemoattractant active on T-lymphocytes, monocytes, but not neutrophils -- immune response	I																					ENSCAFG00000007026	8	21	9	164	32	19	12	25	63	25	28.55	16	38	2.128	1.089	0.168914	0.759738
ENSCAFG00000015169	LYAM2_CANFA	1.13	1	15.87	0	17.92	5.57e-11	E-selectin	NA																					ENSCAFG00000015169	1	2	3	28	4	2	1	8	11	3	5.1	2	7	2.364	1.241	0.20225	NA
ENSCAFG00000018608	C7	19.06	0	3.27	0.1531	62.3	3.33e-15	Complement component 7	C																					ENSCAFG00000018608	13998	2858	9472	1934	2681	32452	1566	26006	740	2113	12575.4	17009	9620	0.7	-0.515	0.589894	0.962557
	CTVT-5	87
	7xx regr CTVTs	51
	Overlap %	59
