# Supplementary material for: Molecular Signatures of Regression of the Canine Transmissible Venereal Tumor
Source: Cancer Cell. 2018 Apr 9;33(4):620–633.e6. doi: 10.1016/j.ccell.2018.03.003 (PMC5896242; doi:10.1016/j.ccell.2018.03.003)
Supplement: Table S5. IPA Core Signatures, Related to Figures 5 — aStatistical significance ranking (–log10 p value, Fisher's exact test) and similarity (IPA algorithm) were calculated using the 189 genes that reached statistical significance in the RB2/RB1 versus NRB2/NRB1 comparison in the 7xx CTVTs (see also Table S2 Venn overlap). bStatistical significance ranking (–log10 p value, Fisher's exact test) and similarity (IPA algorithm) were calculated using the 127 genes forming the core signature of regression (see also Table S2 Venn overlap). [file mmc6.xlsx]

## Sheet: 7xx CTVTs 189 genes UP
Table S5, related to Figures 5. IPA core signaturesa,b
Ingenuity Canonical Pathways	-log(p value)	zScore	Ratio	Molecules
Glucocorticoid Receptor Signaling	0.775	#NUM!	0.0029	CCL5,
Neuroinflammation Signaling Pathway	0.798	#NUM!	0.00307	CCL5,
Role of Macrophages, Fibroblasts and Endothelial Cells in Rheumatoid Arthritis	0.808	#NUM!	0.00314	CCL5,
Agranulocyte Adhesion and Diapedesis	1.01	#NUM!	0.00521	CCL5,
Hepatic Fibrosis / Hepatic Stellate Cell Activation	1.02	#NUM!	0.00524	CCL5,
Th1 and Th2 Activation Pathway	1.03	#NUM!	0.00538	CD8A,
eNOS Signaling	1.03	#NUM!	0.00541	AQP2,
Granulocyte Adhesion and Diapedesis	1.04	#NUM!	0.00552	CCL5,
Phagosome Maturation	1.1	#NUM!	0.00645	CTSW,
FXR/RXR Activation	1.15	#NUM!	0.0073	FBP1,
Role of Pattern Recognition Receptors in Recognition of Bacteria and Viruses	1.15	#NUM!	0.0073	CCL5,
Th1 Pathway	1.16	#NUM!	0.00735	CD8A,
Renin-Angiotensin Signaling	1.17	#NUM!	0.00763	CCL5,
T Cell Receptor Signaling	1.23	#NUM!	0.00877	CD8A,
CTLA4 Signaling in Cytotoxic T Lymphocytes	1.29	#NUM!	0.0101	CD8A,
Role of PI3K/AKT Signaling in the Pathogenesis of Influenza	1.38	#NUM!	0.0123	CCL5,
VDR/RXR Activation	1.39	#NUM!	0.0127	CCL5,
Chemokine Signaling	1.41	#NUM!	0.0133	CCL5,
Role of MAPK Signaling in the Pathogenesis of Influenza	1.41	#NUM!	0.0133	CCL5,
CCR5 Signaling in Macrophages	1.42	#NUM!	0.0135	CCL5,
Role of IL-17A in Arthritis	1.43	#NUM!	0.0141	CCL5,
autophagy	1.46	#NUM!	0.0152	CTSW,
Primary Immunodeficiency Signaling	1.6	#NUM!	0.0208	CD8A,
Gluconeogenesis I	1.61	#NUM!	0.0213	FBP1,
Hematopoiesis from Pluripotent Stem Cells	1.61	#NUM!	0.0213	CD8A,
Role of Hypercytokinemia/hyperchemokinemia in the Pathogenesis of Influenza	1.65	#NUM!	0.0233	CCL5,
Glycolysis I	1.66	#NUM!	0.0238	FBP1,
IL-17A Signaling in Gastric Cells	1.88	#NUM!	0.04	CCL5,
Differential Regulation of Cytokine Production in Intestinal Epithelial Cells by IL-17A and IL-17F	1.92	#NUM!	0.0435	CCL5,
Differential Regulation of Cytokine Production in Macrophages and T Helper Cells by IL-17A and IL-17F	2.02	#NUM!	0.0556	CCL5,
Pathogenesis of Multiple Sclerosis	2.32	#NUM!	0.111	CCL5,
Communication between Innate and Adaptive Immune Cells	2.95	#NUM!	0.0211	CD8A,CCL5
Upstream Regulators for My Projects->AF->IPA Different 189 genes UP - 2017-11-22 11:14 AM
Analysis	ID	Upstream Regulator	Molecule Type	Predicted Activation State	Activation z-score	Notes	Bias Term	Bias-corrected z-score	p-value of overlap	Target molecules in dataset	Mechanistic Network
IPA Different 189 genes UP - 2017-11-22 11:14 AM		IL15	cytokine						1.86e-06	CCL5,CD160,CD8A,CTSW,FBP1
IPA Different 189 genes UP - 2017-11-22 11:14 AM		IL2	cytokine						0.000176	CCL5,CD160,CD8A,CTSW
IPA Different 189 genes UP - 2017-11-22 11:14 AM		S-nitrosoglutathione	chemical toxicant						0.000259	CCL5,CD8A
IPA Different 189 genes UP - 2017-11-22 11:14 AM		alefacept	biologic drug						0.000387	CCL5,CD8A
IPA Different 189 genes UP - 2017-11-22 11:14 AM		PRPF4	other						0.000538	CCL5
IPA Different 189 genes UP - 2017-11-22 11:14 AM		TONSL	transcription regulator						0.000538	CCL5
IPA Different 189 genes UP - 2017-11-22 11:14 AM		anthraquinone	chemical toxicant						0.000538	CCL5
IPA Different 189 genes UP - 2017-11-22 11:14 AM		sodium chloride	chemical - endogenous mammalian						0.000592	AQP2,CCL5
IPA Different 189 genes UP - 2017-11-22 11:14 AM		chenodeoxycholic acid	chemical - endogenous mammalian						0.000967	AQP2,FBP1
IPA Different 189 genes UP - 2017-11-22 11:14 AM		Ifnar	group						0.000989	CCL5,CD8A
IPA Different 189 genes UP - 2017-11-22 11:14 AM		AQP3	transporter						0.00108	AQP2
IPA Different 189 genes UP - 2017-11-22 11:14 AM		ARL16	other						0.00108	CCL5
IPA Different 189 genes UP - 2017-11-22 11:14 AM		hexaarginine-neomycin B conjugate	chemical reagent						0.00108	CD8A
IPA Different 189 genes UP - 2017-11-22 11:14 AM		poly-L-glutamic acid-peptoid 1 conjugate QM56.	chemical reagent						0.00108	CCL5
IPA Different 189 genes UP - 2017-11-22 11:14 AM		satavaptan	chemical drug						0.00108	AQP2
IPA Different 189 genes UP - 2017-11-22 11:14 AM		ATF3	transcription regulator						0.00108	CCL5,FBP1
IPA Different 189 genes UP - 2017-11-22 11:14 AM		GATA2	transcription regulator						0.0011	CCL5,CD96,UBASH3A
IPA Different 189 genes UP - 2017-11-22 11:14 AM		ASPSCR1	other						0.00161	AQP2
IPA Different 189 genes UP - 2017-11-22 11:14 AM		HERC5	enzyme						0.00161	CCL5
IPA Different 189 genes UP - 2017-11-22 11:14 AM		NR1H3	ligand-dependent nuclear receptor						0.00171	CCL5,FBP1
IPA Different 189 genes UP - 2017-11-22 11:14 AM		CACTIN	other						0.00215	CCL5
IPA Different 189 genes UP - 2017-11-22 11:14 AM		CD5L	transmembrane receptor						0.00215	CCL5
IPA Different 189 genes UP - 2017-11-22 11:14 AM		IRF3-IRF7	complex						0.00215	CCL5
IPA Different 189 genes UP - 2017-11-22 11:14 AM		MCOLN2	ion channel						0.00215	CCL5
IPA Different 189 genes UP - 2017-11-22 11:14 AM		NLN	peptidase						0.00215	FBP1
IPA Different 189 genes UP - 2017-11-22 11:14 AM		NPLOC4	other						0.00215	CCL5
IPA Different 189 genes UP - 2017-11-22 11:14 AM		UFD1	peptidase						0.00215	CCL5
IPA Different 189 genes UP - 2017-11-22 11:14 AM		chitinase	group						0.00215	CCL5
IPA Different 189 genes UP - 2017-11-22 11:14 AM		EBF1	transcription regulator						0.00217	CCL5,CD160
IPA Different 189 genes UP - 2017-11-22 11:14 AM		ADAM8	peptidase						0.00269	CCL5
IPA Different 189 genes UP - 2017-11-22 11:14 AM		CC2D1A	transcription regulator						0.00269	CCL5
IPA Different 189 genes UP - 2017-11-22 11:14 AM		GNLY	other						0.00269	CCL5
IPA Different 189 genes UP - 2017-11-22 11:14 AM		fluticasone	chemical drug						0.00269	CCL5
IPA Different 189 genes UP - 2017-11-22 11:14 AM		DDX3X	enzyme						0.00322	CCL5
IPA Different 189 genes UP - 2017-11-22 11:14 AM		KCNN4	ion channel						0.00322	CCL5
IPA Different 189 genes UP - 2017-11-22 11:14 AM		PPP4C	phosphatase						0.00322	CCL5
IPA Different 189 genes UP - 2017-11-22 11:14 AM		TMEM27	other						0.00322	AQP2
IPA Different 189 genes UP - 2017-11-22 11:14 AM		VAMP8	transporter						0.00322	AQP2
IPA Different 189 genes UP - 2017-11-22 11:14 AM		CLIC4	ion channel						0.00376	CCL5
IPA Different 189 genes UP - 2017-11-22 11:14 AM		KLRB1	transmembrane receptor						0.00376	CCL5
IPA Different 189 genes UP - 2017-11-22 11:14 AM		Klrk1	transmembrane receptor						0.00376	CCL5
IPA Different 189 genes UP - 2017-11-22 11:14 AM		LITAF	transcription regulator						0.00376	CCL5
IPA Different 189 genes UP - 2017-11-22 11:14 AM		NCR3	transmembrane receptor						0.00376	CCL5
IPA Different 189 genes UP - 2017-11-22 11:14 AM		RAP1B	enzyme						0.00376	CCL5
IPA Different 189 genes UP - 2017-11-22 11:14 AM		hydrochlorothiazide	chemical drug						0.00376	AQP2
IPA Different 189 genes UP - 2017-11-22 11:14 AM		NR4A1	ligand-dependent nuclear receptor						0.00409	CCL5,FBP1
IPA Different 189 genes UP - 2017-11-22 11:14 AM		CD3	complex						0.00427	CCL5,CD8A,CTSW
IPA Different 189 genes UP - 2017-11-22 11:14 AM		CD244	transmembrane receptor						0.00429	CCL5
IPA Different 189 genes UP - 2017-11-22 11:14 AM		DEPTOR	other						0.00429	CCL5
IPA Different 189 genes UP - 2017-11-22 11:14 AM		U1 snRNP	complex						0.00429	CCL5
IPA Different 189 genes UP - 2017-11-22 11:14 AM		propolis	biologic drug						0.00429	CCL5
IPA Different 189 genes UP - 2017-11-22 11:14 AM		lactacystin	chemical - protease inhibitor						0.00478	AQP2,FBP1
IPA Different 189 genes UP - 2017-11-22 11:14 AM		AZD8055	chemical drug						0.00483	CCL5
IPA Different 189 genes UP - 2017-11-22 11:14 AM		FBXO42	other						0.00483	CCL5
IPA Different 189 genes UP - 2017-11-22 11:14 AM		HA900	chemical reagent						0.00483	CCL5
IPA Different 189 genes UP - 2017-11-22 11:14 AM		IRF3 dimer	complex						0.00483	CCL5
IPA Different 189 genes UP - 2017-11-22 11:14 AM		PD 168393	chemical - kinase inhibitor						0.00483	CCL5
IPA Different 189 genes UP - 2017-11-22 11:14 AM		SARM1	transmembrane receptor						0.00483	CCL5
IPA Different 189 genes UP - 2017-11-22 11:14 AM		SCTR	g-protein coupled receptor						0.00483	AQP2
IPA Different 189 genes UP - 2017-11-22 11:14 AM		cyanidin 3-O-glucoside	chemical - endogenous non-mammalian						0.00483	CCL5
IPA Different 189 genes UP - 2017-11-22 11:14 AM		dacarbazine	chemical drug						0.00483	CCL5
IPA Different 189 genes UP - 2017-11-22 11:14 AM		salmonella typhimurium lipopolysaccharide	chemical - endogenous non-mammalian						0.00483	CCL5
IPA Different 189 genes UP - 2017-11-22 11:14 AM		vadimezan	chemical drug						0.00483	CCL5
IPA Different 189 genes UP - 2017-11-22 11:14 AM		TREM1	transmembrane receptor						0.00492	CCL5,CRTAM
IPA Different 189 genes UP - 2017-11-22 11:14 AM		forskolin	chemical toxicant						0.00521	AQP2,CCL5,CD8A
IPA Different 189 genes UP - 2017-11-22 11:14 AM		ANG	enzyme						0.00537	CCL5
IPA Different 189 genes UP - 2017-11-22 11:14 AM		Ferritin	complex						0.00537	CCL5
IPA Different 189 genes UP - 2017-11-22 11:14 AM		HLA-G	other						0.00537	CD8A
IPA Different 189 genes UP - 2017-11-22 11:14 AM		NCR1	transmembrane receptor						0.00537	CCL5
IPA Different 189 genes UP - 2017-11-22 11:14 AM		PDE4B	enzyme						0.00537	CCL5
IPA Different 189 genes UP - 2017-11-22 11:14 AM		PELI1	enzyme						0.00537	CCL5
IPA Different 189 genes UP - 2017-11-22 11:14 AM		RNASEH2B	enzyme						0.00537	CCL5
IPA Different 189 genes UP - 2017-11-22 11:14 AM		WWP2	enzyme						0.00537	CCL5
IPA Different 189 genes UP - 2017-11-22 11:14 AM		tocilizumab	biologic drug						0.00537	CCL5
IPA Different 189 genes UP - 2017-11-22 11:14 AM		CD44	other						0.00537	CCL5,CD8A
IPA Different 189 genes UP - 2017-11-22 11:14 AM		FN1	enzyme						0.00547	CCL5,CD8A
IPA Different 189 genes UP - 2017-11-22 11:14 AM		ARF6	transporter						0.0059	CCL5
IPA Different 189 genes UP - 2017-11-22 11:14 AM		Cux1	transcription regulator						0.0059	CD8A
IPA Different 189 genes UP - 2017-11-22 11:14 AM		Fcgr2	group						0.0059	CCL5
IPA Different 189 genes UP - 2017-11-22 11:14 AM		HLF	transcription regulator						0.0059	AQP2
IPA Different 189 genes UP - 2017-11-22 11:14 AM		IC87114	chemical - kinase inhibitor						0.0059	CCL5
IPA Different 189 genes UP - 2017-11-22 11:14 AM		PNPT1	enzyme						0.0059	CCL5
IPA Different 189 genes UP - 2017-11-22 11:14 AM		TNNI3	transporter						0.0059	CCL5
IPA Different 189 genes UP - 2017-11-22 11:14 AM		TRAF4	other						0.0059	CCL5
IPA Different 189 genes UP - 2017-11-22 11:14 AM		Traj18	other						0.0059	CCL5
IPA Different 189 genes UP - 2017-11-22 11:14 AM		urea	chemical - endogenous mammalian						0.0059	AQP2
IPA Different 189 genes UP - 2017-11-22 11:14 AM		ETS1	transcription regulator						0.00593	CCL5,CRTAM
IPA Different 189 genes UP - 2017-11-22 11:14 AM		CD40	transmembrane receptor						0.00614	CCL5,CD8A
IPA Different 189 genes UP - 2017-11-22 11:14 AM		N-acetyl-L-cysteine	chemical drug						0.00641	AQP2,CCL5
IPA Different 189 genes UP - 2017-11-22 11:14 AM		SIRPA	phosphatase						0.00697	CCL5
IPA Different 189 genes UP - 2017-11-22 11:14 AM		TEF	transcription regulator						0.00697	AQP2
IPA Different 189 genes UP - 2017-11-22 11:14 AM		YWHAQ	other						0.00697	AQP2
IPA Different 189 genes UP - 2017-11-22 11:14 AM		clonidine	chemical drug						0.00697	AQP2
IPA Different 189 genes UP - 2017-11-22 11:14 AM		phospholipid	chemical - endogenous mammalian						0.00697	CCL5
IPA Different 189 genes UP - 2017-11-22 11:14 AM		ADAM15	peptidase						0.0075	CCL5
IPA Different 189 genes UP - 2017-11-22 11:14 AM		Cdk	group						0.0075	CCL5
IPA Different 189 genes UP - 2017-11-22 11:14 AM		GAB1	kinase						0.0075	CCL5
IPA Different 189 genes UP - 2017-11-22 11:14 AM		HNF4α dimer	complex						0.0075	FBP1
IPA Different 189 genes UP - 2017-11-22 11:14 AM		N(2)-(gamma-D-glutamyl)-meso-2,2'-diaminopimelic acid	chemical reagent						0.0075	CCL5
IPA Different 189 genes UP - 2017-11-22 11:14 AM		PTGDR2	g-protein coupled receptor						0.0075	CCL5
IPA Different 189 genes UP - 2017-11-22 11:14 AM		SCAVENGER receptor CLASS A	group						0.0075	CCL5
IPA Different 189 genes UP - 2017-11-22 11:14 AM		STK25	kinase						0.0075	FBP1
IPA Different 189 genes UP - 2017-11-22 11:14 AM		albuterol	chemical drug						0.0075	CCL5
IPA Different 189 genes UP - 2017-11-22 11:14 AM		farglitazar	chemical drug						0.0075	AQP2
IPA Different 189 genes UP - 2017-11-22 11:14 AM		AIMP1	cytokine						0.00804	CCL5
IPA Different 189 genes UP - 2017-11-22 11:14 AM		CAPN3	peptidase						0.00804	CCL5
IPA Different 189 genes UP - 2017-11-22 11:14 AM		CCL3L3	cytokine						0.00804	CCL5
IPA Different 189 genes UP - 2017-11-22 11:14 AM		MB21D1	enzyme						0.00804	CCL5
IPA Different 189 genes UP - 2017-11-22 11:14 AM		PLA2G2E	enzyme						0.00804	CCL5
IPA Different 189 genes UP - 2017-11-22 11:14 AM		VCP	enzyme						0.00804	CCL5
IPA Different 189 genes UP - 2017-11-22 11:14 AM		[D-Ala2,N-Me-Phe4,Gly5-ol]-Enkephalin	chemical reagent						0.00804	CCL5
IPA Different 189 genes UP - 2017-11-22 11:14 AM		BCL10	transcription regulator						0.00857	CCL5
IPA Different 189 genes UP - 2017-11-22 11:14 AM		CXCL2	cytokine						0.00857	CCL5
IPA Different 189 genes UP - 2017-11-22 11:14 AM		ITGB4	transmembrane receptor						0.00857	CCL5
IPA Different 189 genes UP - 2017-11-22 11:14 AM		MMP12	peptidase						0.00857	CCL5
IPA Different 189 genes UP - 2017-11-22 11:14 AM		TNFRSF12A	transmembrane receptor						0.00857	CCL5
IPA Different 189 genes UP - 2017-11-22 11:14 AM		chitin	chemical - endogenous non-mammalian						0.00857	CCL5
IPA Different 189 genes UP - 2017-11-22 11:14 AM		phenytoin	chemical drug						0.00857	CCL5
IPA Different 189 genes UP - 2017-11-22 11:14 AM		FZD9	g-protein coupled receptor						0.00911	CCL5
IPA Different 189 genes UP - 2017-11-22 11:14 AM		IL-17f dimer	complex						0.00911	CCL5
IPA Different 189 genes UP - 2017-11-22 11:14 AM		P2RY2	g-protein coupled receptor						0.00911	AQP2
IPA Different 189 genes UP - 2017-11-22 11:14 AM		TGAL copolymer	chemical drug						0.00911	CCL5
IPA Different 189 genes UP - 2017-11-22 11:14 AM		VIPR1	g-protein coupled receptor						0.00911	CCL5
IPA Different 189 genes UP - 2017-11-22 11:14 AM		YWHAZ	enzyme						0.00911	AQP2
IPA Different 189 genes UP - 2017-11-22 11:14 AM		2-(4-acetoxyphenyl)-2-chloro-N-methylethylamine	chemical reagent						0.00964	CCL5
IPA Different 189 genes UP - 2017-11-22 11:14 AM		IL17R	complex						0.00964	CCL5
IPA Different 189 genes UP - 2017-11-22 11:14 AM		NOD1	other						0.00964	CCL5
IPA Different 189 genes UP - 2017-11-22 11:14 AM		PAEP	other						0.00964	CCL5
IPA Different 189 genes UP - 2017-11-22 11:14 AM		S-(2,3-bispalmitoyloxypropyl)-cysteine-GDPKHPKSF	chemical reagent						0.00964	CCL5
IPA Different 189 genes UP - 2017-11-22 11:14 AM		cuprizone	chemical toxicant						0.00964	CCL5
IPA Different 189 genes UP - 2017-11-22 11:14 AM		CD69	transmembrane receptor						0.0102	CCL5
IPA Different 189 genes UP - 2017-11-22 11:14 AM		CEP-1347	chemical drug						0.0102	CCL5
IPA Different 189 genes UP - 2017-11-22 11:14 AM		DBP	transcription regulator						0.0102	AQP2
IPA Different 189 genes UP - 2017-11-22 11:14 AM		IGHE	other						0.0102	CCL5
IPA Different 189 genes UP - 2017-11-22 11:14 AM		KLF13	transcription regulator						0.0102	CCL5
IPA Different 189 genes UP - 2017-11-22 11:14 AM		Nos	group						0.0102	AQP2
IPA Different 189 genes UP - 2017-11-22 11:14 AM		PS-1145	chemical - kinase inhibitor						0.0102	CCL5
IPA Different 189 genes UP - 2017-11-22 11:14 AM		RARRES2	transmembrane receptor						0.0102	CCL5
IPA Different 189 genes UP - 2017-11-22 11:14 AM		S1PR2	g-protein coupled receptor						0.0102	CCL5
IPA Different 189 genes UP - 2017-11-22 11:14 AM		poly dA-dT	chemical reagent						0.0102	CCL5
IPA Different 189 genes UP - 2017-11-22 11:14 AM		STAT6	transcription regulator						0.0105	CCL5,CTSW
IPA Different 189 genes UP - 2017-11-22 11:14 AM		BCL2L11	other						0.0107	CCL5
IPA Different 189 genes UP - 2017-11-22 11:14 AM		ERVW-1	other						0.0107	CCL5
IPA Different 189 genes UP - 2017-11-22 11:14 AM		Klra7 (includes others)	transmembrane receptor						0.0107	CCL5
IPA Different 189 genes UP - 2017-11-22 11:14 AM		Lymphotoxin	complex						0.0107	CCL5
IPA Different 189 genes UP - 2017-11-22 11:14 AM		SLC9A3R1	other						0.0107	CCL5
IPA Different 189 genes UP - 2017-11-22 11:14 AM		SPHK2	kinase						0.0107	CCL5
IPA Different 189 genes UP - 2017-11-22 11:14 AM		TF	transporter						0.0107	CCL5
IPA Different 189 genes UP - 2017-11-22 11:14 AM		CXCL3	cytokine						0.0112	CCL5
IPA Different 189 genes UP - 2017-11-22 11:14 AM		IKK (complex)	complex						0.0112	CCL5
IPA Different 189 genes UP - 2017-11-22 11:14 AM		MSR1	transmembrane receptor						0.0112	CCL5
IPA Different 189 genes UP - 2017-11-22 11:14 AM		RACK1	enzyme						0.0112	CCL5
IPA Different 189 genes UP - 2017-11-22 11:14 AM		RNASE1	enzyme						0.0112	CCL5
IPA Different 189 genes UP - 2017-11-22 11:14 AM		SFPQ	other						0.0112	SVEP1
IPA Different 189 genes UP - 2017-11-22 11:14 AM		STAR	transporter						0.0112	CCL5
IPA Different 189 genes UP - 2017-11-22 11:14 AM		GNAI3	enzyme						0.0118	CCL5
IPA Different 189 genes UP - 2017-11-22 11:14 AM		ilomastat	chemical drug						0.0118	CCL5
IPA Different 189 genes UP - 2017-11-22 11:14 AM		lipopolysaccharide	chemical drug						0.0119	CCL5,CD160,CD8A,CRTAM
IPA Different 189 genes UP - 2017-11-22 11:14 AM		IL17a dimer	complex						0.0123	CCL5
IPA Different 189 genes UP - 2017-11-22 11:14 AM		KDM6B	enzyme						0.0123	CCL5
IPA Different 189 genes UP - 2017-11-22 11:14 AM		NfkB-RelA	complex						0.0123	CCL5
IPA Different 189 genes UP - 2017-11-22 11:14 AM		RC3H1	enzyme						0.0123	CCL5
IPA Different 189 genes UP - 2017-11-22 11:14 AM		TLR6	transmembrane receptor						0.0123	CCL5
IPA Different 189 genes UP - 2017-11-22 11:14 AM		ADORA3	g-protein coupled receptor						0.0128	CCL5
IPA Different 189 genes UP - 2017-11-22 11:14 AM		Ciap	group						0.0128	CCL5
IPA Different 189 genes UP - 2017-11-22 11:14 AM		RIPK1	kinase						0.0128	CCL5
IPA Different 189 genes UP - 2017-11-22 11:14 AM		TICAM2	other						0.0128	CCL5
IPA Different 189 genes UP - 2017-11-22 11:14 AM		NODAL	growth factor						0.0134	CCL5
IPA Different 189 genes UP - 2017-11-22 11:14 AM		SLPI	other						0.0134	CCL5
IPA Different 189 genes UP - 2017-11-22 11:14 AM		SMPD1	enzyme						0.0134	CCL5
IPA Different 189 genes UP - 2017-11-22 11:14 AM		CARD11	kinase						0.0139	CCL5
IPA Different 189 genes UP - 2017-11-22 11:14 AM		NfkB1-RelA	complex						0.0139	CCL5
IPA Different 189 genes UP - 2017-11-22 11:14 AM		TRPV4	ion channel						0.0139	CCL5
IPA Different 189 genes UP - 2017-11-22 11:14 AM		calpain	complex						0.0139	CCL5
IPA Different 189 genes UP - 2017-11-22 11:14 AM		MAPK1	kinase						0.0144	CCL5,CTSW
IPA Different 189 genes UP - 2017-11-22 11:14 AM		IL1	group						0.0147	AQP2,CCL5
IPA Different 189 genes UP - 2017-11-22 11:14 AM		SLC9A3	ion channel						0.015	CCL5
IPA Different 189 genes UP - 2017-11-22 11:14 AM		TAB1	enzyme						0.015	CCL5
IPA Different 189 genes UP - 2017-11-22 11:14 AM		bryostatin 1	chemical drug						0.015	CCL5
IPA Different 189 genes UP - 2017-11-22 11:14 AM		BAK1	other						0.0155	CCL5
IPA Different 189 genes UP - 2017-11-22 11:14 AM		B2M	transmembrane receptor						0.016	CD8A
IPA Different 189 genes UP - 2017-11-22 11:14 AM		CARD9	other						0.016	CCL5
IPA Different 189 genes UP - 2017-11-22 11:14 AM		CCR1	g-protein coupled receptor						0.016	CCL5
IPA Different 189 genes UP - 2017-11-22 11:14 AM		CXCL10	cytokine						0.016	CCL5
IPA Different 189 genes UP - 2017-11-22 11:14 AM		KRT17	other						0.016	CCL5
IPA Different 189 genes UP - 2017-11-22 11:14 AM		NFAT5	transcription regulator						0.016	AQP2
IPA Different 189 genes UP - 2017-11-22 11:14 AM		PTX3	other						0.016	CCL5
IPA Different 189 genes UP - 2017-11-22 11:14 AM		TIRAP	other						0.016	CCL5
IPA Different 189 genes UP - 2017-11-22 11:14 AM		BECN1	other						0.0165	CCL5
IPA Different 189 genes UP - 2017-11-22 11:14 AM		IFIH1	enzyme						0.0165	CCL5
IPA Different 189 genes UP - 2017-11-22 11:14 AM		LTF	peptidase						0.0165	CCL5
IPA Different 189 genes UP - 2017-11-22 11:14 AM		PTPRC	phosphatase						0.0165	CCL5
IPA Different 189 genes UP - 2017-11-22 11:14 AM		TNFSF14	cytokine						0.0165	CCL5
IPA Different 189 genes UP - 2017-11-22 11:14 AM		UCN	other						0.0165	CCL5
IPA Different 189 genes UP - 2017-11-22 11:14 AM		RPSA	translation regulator						0.0171	CCL5
IPA Different 189 genes UP - 2017-11-22 11:14 AM		ZBTB7B	transcription regulator						0.0171	CD8A
IPA Different 189 genes UP - 2017-11-22 11:14 AM		naringenin	chemical - endogenous non-mammalian						0.0171	CCL5
IPA Different 189 genes UP - 2017-11-22 11:14 AM		FCGR2B	transmembrane receptor						0.0176	CCL5
IPA Different 189 genes UP - 2017-11-22 11:14 AM		MMP14	peptidase						0.0176	CCL5
IPA Different 189 genes UP - 2017-11-22 11:14 AM		TNC	other						0.0176	CD8A
IPA Different 189 genes UP - 2017-11-22 11:14 AM		TRB	transmembrane receptor						0.0176	CD8A
IPA Different 189 genes UP - 2017-11-22 11:14 AM		fucoidin	chemical reagent						0.0176	CCL5
IPA Different 189 genes UP - 2017-11-22 11:14 AM		parthenolide	chemical drug						0.0176	CCL5
IPA Different 189 genes UP - 2017-11-22 11:14 AM		CREBBP	transcription regulator						0.0181	CCL5,CD160
IPA Different 189 genes UP - 2017-11-22 11:14 AM		RARRES3	enzyme						0.0181	CCL5
IPA Different 189 genes UP - 2017-11-22 11:14 AM		TERC	other						0.0181	CCL5
IPA Different 189 genes UP - 2017-11-22 11:14 AM		methylnitrosourea	chemical toxicant						0.0181	CCL5
IPA Different 189 genes UP - 2017-11-22 11:14 AM		CD40LG	cytokine						0.0183	CCL5,CD8A
IPA Different 189 genes UP - 2017-11-22 11:14 AM		ASAH1	enzyme						0.0187	CCL5
IPA Different 189 genes UP - 2017-11-22 11:14 AM		ING1	transcription regulator						0.0187	CCL5
IPA Different 189 genes UP - 2017-11-22 11:14 AM		prostaglandin D2	chemical - endogenous mammalian						0.0187	CCL5
IPA Different 189 genes UP - 2017-11-22 11:14 AM		CORT	other						0.0192	CCL5
IPA Different 189 genes UP - 2017-11-22 11:14 AM		FCGR2A	transmembrane receptor						0.0192	CCL5
IPA Different 189 genes UP - 2017-11-22 11:14 AM		NCF1	enzyme						0.0192	CCL5
IPA Different 189 genes UP - 2017-11-22 11:14 AM		RNASE2	enzyme						0.0192	CCL5
IPA Different 189 genes UP - 2017-11-22 11:14 AM		8-bromoguanosine 3',5'-cyclic monophosphate	chemical - kinase inhibitor						0.0197	CD8A
IPA Different 189 genes UP - 2017-11-22 11:14 AM		CYBB	enzyme						0.0197	CCL5
IPA Different 189 genes UP - 2017-11-22 11:14 AM		IGFBP3	other						0.0197	CCL5
IPA Different 189 genes UP - 2017-11-22 11:14 AM		IRAK1	kinase						0.0197	CCL5
IPA Different 189 genes UP - 2017-11-22 11:14 AM		asoprisnil	chemical drug						0.0197	CTSW
IPA Different 189 genes UP - 2017-11-22 11:14 AM		targinine	chemical drug						0.0197	CD8A
IPA Different 189 genes UP - 2017-11-22 11:14 AM		ACKR2	g-protein coupled receptor						0.0202	CCL5
IPA Different 189 genes UP - 2017-11-22 11:14 AM		MRC1	transmembrane receptor						0.0202	CCL5
IPA Different 189 genes UP - 2017-11-22 11:14 AM		PLAUR	transmembrane receptor						0.0202	CCL5
IPA Different 189 genes UP - 2017-11-22 11:14 AM		SERPINE2	other						0.0202	CCL5
IPA Different 189 genes UP - 2017-11-22 11:14 AM		IGHM	transmembrane receptor						0.0208	CCL5
IPA Different 189 genes UP - 2017-11-22 11:14 AM		ILK	kinase						0.0208	AQP2
IPA Different 189 genes UP - 2017-11-22 11:14 AM		JAG2	growth factor						0.0208	CCL5
IPA Different 189 genes UP - 2017-11-22 11:14 AM		KDM2B	enzyme						0.0208	CCL5
IPA Different 189 genes UP - 2017-11-22 11:14 AM		S100A4	other						0.0208	CCL5
IPA Different 189 genes UP - 2017-11-22 11:14 AM		TLR5	transmembrane receptor						0.0208	CCL5
IPA Different 189 genes UP - 2017-11-22 11:14 AM		pentoxifylline	chemical drug						0.0208	CCL5
IPA Different 189 genes UP - 2017-11-22 11:14 AM		sorafenib	chemical drug						0.0208	CCL5
IPA Different 189 genes UP - 2017-11-22 11:14 AM		temozolomide	chemical drug						0.0208	CCL5
IPA Different 189 genes UP - 2017-11-22 11:14 AM		TFEB	transcription regulator						0.0213	CCL5
IPA Different 189 genes UP - 2017-11-22 11:14 AM		steroid	chemical - endogenous mammalian						0.0213	CCL5
IPA Different 189 genes UP - 2017-11-22 11:14 AM		CCR5	g-protein coupled receptor						0.0218	CCL5
IPA Different 189 genes UP - 2017-11-22 11:14 AM		FCER1G	transmembrane receptor						0.0218	CCL5
IPA Different 189 genes UP - 2017-11-22 11:14 AM		BCL3	transcription regulator						0.0224	CCL5
IPA Different 189 genes UP - 2017-11-22 11:14 AM		DMP1	other						0.0224	CTSW
IPA Different 189 genes UP - 2017-11-22 11:14 AM		Interferon alpha	group						0.0226	CCL5,CD8A
IPA Different 189 genes UP - 2017-11-22 11:14 AM		rosiglitazone	chemical drug						0.0227	AQP2,CCL5
IPA Different 189 genes UP - 2017-11-22 11:14 AM		CD2	transmembrane receptor						0.0229	CD8A
IPA Different 189 genes UP - 2017-11-22 11:14 AM		Irgm1	other						0.0229	CCL5
IPA Different 189 genes UP - 2017-11-22 11:14 AM		NOS1	enzyme						0.0229	AQP2
IPA Different 189 genes UP - 2017-11-22 11:14 AM		IFNLR1	transmembrane receptor						0.0234	CCL5
IPA Different 189 genes UP - 2017-11-22 11:14 AM		TMEM173	other						0.0234	CCL5
IPA Different 189 genes UP - 2017-11-22 11:14 AM		lipid A	chemical toxicant						0.0234	CCL5
IPA Different 189 genes UP - 2017-11-22 11:14 AM		lysophosphatidylcholine	chemical - other						0.0234	CCL5
IPA Different 189 genes UP - 2017-11-22 11:14 AM		CGS 21680	chemical reagent						0.0239	CCL5
IPA Different 189 genes UP - 2017-11-22 11:14 AM		pirinixic acid	chemical toxicant						0.0241	CCL5,FBP1
IPA Different 189 genes UP - 2017-11-22 11:14 AM		CRP	other						0.0245	CCL5
IPA Different 189 genes UP - 2017-11-22 11:14 AM		Ro31-8220	chemical - kinase inhibitor						0.0245	AQP2
IPA Different 189 genes UP - 2017-11-22 11:14 AM		VitaminD3-VDR-RXR	complex						0.0245	CCL5
IPA Different 189 genes UP - 2017-11-22 11:14 AM		HSPA5	enzyme						0.025	CCL5
IPA Different 189 genes UP - 2017-11-22 11:14 AM		IFNGR1	transmembrane receptor						0.025	CCL5
IPA Different 189 genes UP - 2017-11-22 11:14 AM		cyclosporin A	biologic drug						0.0252	AQP2,CCL5
IPA Different 189 genes UP - 2017-11-22 11:14 AM		C3AR1	g-protein coupled receptor						0.0255	CCL5
IPA Different 189 genes UP - 2017-11-22 11:14 AM		IFN type 1	group						0.0255	CCL5
IPA Different 189 genes UP - 2017-11-22 11:14 AM		ibuprofen	chemical drug						0.0255	AQP2
IPA Different 189 genes UP - 2017-11-22 11:14 AM		ICAM1	transmembrane receptor						0.026	CCL5
IPA Different 189 genes UP - 2017-11-22 11:14 AM		IL25	cytokine						0.026	CCL5
IPA Different 189 genes UP - 2017-11-22 11:14 AM		NQO1	enzyme						0.026	CCL5
IPA Different 189 genes UP - 2017-11-22 11:14 AM		PAF1	other						0.026	CCL5
IPA Different 189 genes UP - 2017-11-22 11:14 AM		SPHK1	kinase						0.026	CCL5
IPA Different 189 genes UP - 2017-11-22 11:14 AM		TSC22D3	transcription regulator						0.026	CCL5
IPA Different 189 genes UP - 2017-11-22 11:14 AM		AGT	growth factor						0.0261	AQP2,CCL5
IPA Different 189 genes UP - 2017-11-22 11:14 AM		HOXA3	transcription regulator						0.0266	CD160
IPA Different 189 genes UP - 2017-11-22 11:14 AM		Pam3-Cys	chemical toxicant						0.0266	CCL5
IPA Different 189 genes UP - 2017-11-22 11:14 AM		carrageenan	chemical - endogenous non-mammalian						0.0266	CCL5
IPA Different 189 genes UP - 2017-11-22 11:14 AM		SCARB1	transporter						0.0271	CCL5
IPA Different 189 genes UP - 2017-11-22 11:14 AM		STAT2	transcription regulator						0.0271	CCL5
IPA Different 189 genes UP - 2017-11-22 11:14 AM		cadmium chloride	chemical toxicant						0.0271	CCL5
IPA Different 189 genes UP - 2017-11-22 11:14 AM		candesartan	chemical drug						0.0271	AQP2
IPA Different 189 genes UP - 2017-11-22 11:14 AM		ALB	transporter						0.0276	CCL5
IPA Different 189 genes UP - 2017-11-22 11:14 AM		CDK9	kinase						0.0281	CCL5
IPA Different 189 genes UP - 2017-11-22 11:14 AM		IL12A	cytokine						0.0281	CCL5
IPA Different 189 genes UP - 2017-11-22 11:14 AM		folic acid	chemical - endogenous mammalian						0.0281	CCL5
IPA Different 189 genes UP - 2017-11-22 11:14 AM		NFKBIB	transcription regulator						0.0287	CCL5
IPA Different 189 genes UP - 2017-11-22 11:14 AM		chloroquine	chemical drug						0.0292	CCL5
IPA Different 189 genes UP - 2017-11-22 11:14 AM		BAX	transporter						0.0297	CCL5
IPA Different 189 genes UP - 2017-11-22 11:14 AM		HDL	complex						0.0297	CCL5
IPA Different 189 genes UP - 2017-11-22 11:14 AM		MAP2K7	kinase						0.0297	CCL5
IPA Different 189 genes UP - 2017-11-22 11:14 AM		SAFB	other						0.0297	CCL5
IPA Different 189 genes UP - 2017-11-22 11:14 AM		decitabine	chemical drug						0.0298	CCL5,CD8A
IPA Different 189 genes UP - 2017-11-22 11:14 AM		MOG	other						0.0302	CCL5
IPA Different 189 genes UP - 2017-11-22 11:14 AM		DDX58	enzyme						0.0308	CCL5
IPA Different 189 genes UP - 2017-11-22 11:14 AM		IL12B	cytokine						0.0308	CCL5
IPA Different 189 genes UP - 2017-11-22 11:14 AM		Ige	complex						0.0308	CCL5
IPA Different 189 genes UP - 2017-11-22 11:14 AM		CD14	transmembrane receptor						0.0313	CCL5
IPA Different 189 genes UP - 2017-11-22 11:14 AM		MAVS	other						0.0313	CCL5
IPA Different 189 genes UP - 2017-11-22 11:14 AM		FLI1	transcription regulator						0.0318	CCL5
IPA Different 189 genes UP - 2017-11-22 11:14 AM		MAP2K4	kinase						0.0318	CCL5
IPA Different 189 genes UP - 2017-11-22 11:14 AM		Ccl2	cytokine						0.0323	CCL5
IPA Different 189 genes UP - 2017-11-22 11:14 AM		CpG ODN 2006	chemical reagent						0.0323	CCL5
IPA Different 189 genes UP - 2017-11-22 11:14 AM		NOS3	enzyme						0.0323	AQP2
IPA Different 189 genes UP - 2017-11-22 11:14 AM		IL1R1	transmembrane receptor						0.0328	CCL5
IPA Different 189 genes UP - 2017-11-22 11:14 AM		glucagon	biologic drug						0.0328	AQP2
IPA Different 189 genes UP - 2017-11-22 11:14 AM		AVP	other						0.0334	AQP2
IPA Different 189 genes UP - 2017-11-22 11:14 AM		Calmodulin	group						0.0334	AQP2
IPA Different 189 genes UP - 2017-11-22 11:14 AM		NR4A3	ligand-dependent nuclear receptor						0.0334	FBP1
IPA Different 189 genes UP - 2017-11-22 11:14 AM		diphenyleneiodonium	chemical reagent						0.0334	AQP2
IPA Different 189 genes UP - 2017-11-22 11:14 AM		Bay 11-7082	chemical - kinase inhibitor						0.0339	CCL5
IPA Different 189 genes UP - 2017-11-22 11:14 AM		GW 4064	chemical toxicant						0.0339	AQP2
IPA Different 189 genes UP - 2017-11-22 11:14 AM		adenosine	chemical - endogenous mammalian						0.0339	CCL5
IPA Different 189 genes UP - 2017-11-22 11:14 AM		Calcineurin protein(s)	complex						0.0344	CCL5
IPA Different 189 genes UP - 2017-11-22 11:14 AM		IKBKE	kinase						0.0344	CCL5
IPA Different 189 genes UP - 2017-11-22 11:14 AM		NEUROG1	transcription regulator						0.0344	MFAP4
IPA Different 189 genes UP - 2017-11-22 11:14 AM		sulindac	chemical drug						0.0344	CCL5
IPA Different 189 genes UP - 2017-11-22 11:14 AM		Fcer1	complex						0.0349	CCL5
IPA Different 189 genes UP - 2017-11-22 11:14 AM		Map3k7	kinase						0.0349	CCL5
IPA Different 189 genes UP - 2017-11-22 11:14 AM		cytarabine	chemical drug						0.0349	CCL5
IPA Different 189 genes UP - 2017-11-22 11:14 AM		mir-15	microrna						0.0349	CCL5
IPA Different 189 genes UP - 2017-11-22 11:14 AM		CCR2	g-protein coupled receptor						0.0354	CCL5
IPA Different 189 genes UP - 2017-11-22 11:14 AM		MAP3K14	kinase						0.0354	CCL5
IPA Different 189 genes UP - 2017-11-22 11:14 AM		Collagen type I	complex						0.036	CCL5
IPA Different 189 genes UP - 2017-11-22 11:14 AM		JUND	transcription regulator						0.036	CCL5
IPA Different 189 genes UP - 2017-11-22 11:14 AM		ATP-gamma-S	chemical reagent						0.037	CD8A
IPA Different 189 genes UP - 2017-11-22 11:14 AM		E. coli lipopolysaccharide	chemical - endogenous non-mammalian						0.037	CCL5
IPA Different 189 genes UP - 2017-11-22 11:14 AM		IRF5	transcription regulator						0.037	CCL5
IPA Different 189 genes UP - 2017-11-22 11:14 AM		NFKB2	transcription regulator						0.037	CCL5
IPA Different 189 genes UP - 2017-11-22 11:14 AM		YBX1	transcription regulator						0.037	CCL5
IPA Different 189 genes UP - 2017-11-22 11:14 AM		RIPK2	kinase						0.0375	CCL5
IPA Different 189 genes UP - 2017-11-22 11:14 AM		PLAU	peptidase						0.038	CCL5
IPA Different 189 genes UP - 2017-11-22 11:14 AM		zymosan	chemical - endogenous non-mammalian						0.0386	CCL5
IPA Different 189 genes UP - 2017-11-22 11:14 AM		HRAS	enzyme						0.039	CCL5,CD96
IPA Different 189 genes UP - 2017-11-22 11:14 AM		C3	peptidase						0.0391	CCL5
IPA Different 189 genes UP - 2017-11-22 11:14 AM		NOD2	other						0.0391	CCL5
IPA Different 189 genes UP - 2017-11-22 11:14 AM		IFI16	transcription regulator						0.0396	CCL5
IPA Different 189 genes UP - 2017-11-22 11:14 AM		NCOA2	transcription regulator						0.0396	CCL5
IPA Different 189 genes UP - 2017-11-22 11:14 AM		CBFB	transcription regulator						0.0401	CD160
IPA Different 189 genes UP - 2017-11-22 11:14 AM		LCN2	transporter						0.0401	CCL5
IPA Different 189 genes UP - 2017-11-22 11:14 AM		NLRP3	other						0.0401	CCL5
IPA Different 189 genes UP - 2017-11-22 11:14 AM		PRNP	other						0.0401	CCL5
IPA Different 189 genes UP - 2017-11-22 11:14 AM		enterotoxin B	biologic drug						0.0401	CCL5
IPA Different 189 genes UP - 2017-11-22 11:14 AM		CCL2	cytokine						0.0406	CCL5
IPA Different 189 genes UP - 2017-11-22 11:14 AM		IL6R	transmembrane receptor						0.0406	CCL5
IPA Different 189 genes UP - 2017-11-22 11:14 AM		MAP3K7	kinase						0.0406	CCL5
IPA Different 189 genes UP - 2017-11-22 11:14 AM		RETNLB	other						0.0412	CCL5
IPA Different 189 genes UP - 2017-11-22 11:14 AM		SOX11	transcription regulator						0.0412	CCL5
IPA Different 189 genes UP - 2017-11-22 11:14 AM		IFN alpha/beta	group						0.0417	CCL5
IPA Different 189 genes UP - 2017-11-22 11:14 AM		CpG ODN 1826	chemical reagent						0.0422	CCL5
IPA Different 189 genes UP - 2017-11-22 11:14 AM		budesonide	chemical drug						0.0422	CCL5
IPA Different 189 genes UP - 2017-11-22 11:14 AM		NR0B2	ligand-dependent nuclear receptor						0.0427	FBP1
IPA Different 189 genes UP - 2017-11-22 11:14 AM		4-phenylbutyric acid	chemical - endogenous mammalian						0.0432	CCL5
IPA Different 189 genes UP - 2017-11-22 11:14 AM		GW3965	chemical reagent						0.0432	CCL5
IPA Different 189 genes UP - 2017-11-22 11:14 AM		TBK1	kinase						0.0437	CCL5
IPA Different 189 genes UP - 2017-11-22 11:14 AM		TRAF2	enzyme						0.0437	CCL5
IPA Different 189 genes UP - 2017-11-22 11:14 AM		homocysteine	chemical - endogenous mammalian						0.0437	CCL5
IPA Different 189 genes UP - 2017-11-22 11:14 AM		ITK	kinase						0.0443	CCL5
IPA Different 189 genes UP - 2017-11-22 11:14 AM		MKL2	transcription regulator						0.0443	CCL5
IPA Different 189 genes UP - 2017-11-22 11:14 AM		TGFA	growth factor						0.0443	CCL5
IPA Different 189 genes UP - 2017-11-22 11:14 AM		cholic acid	chemical - endogenous mammalian						0.0443	FBP1
IPA Different 189 genes UP - 2017-11-22 11:14 AM		LYN	kinase						0.0448	CCL5
IPA Different 189 genes UP - 2017-11-22 11:14 AM		SYK	kinase						0.0448	CCL5
IPA Different 189 genes UP - 2017-11-22 11:14 AM		CFTR	ion channel						0.0458	CCL5
IPA Different 189 genes UP - 2017-11-22 11:14 AM		ciglitazone	chemical drug						0.0458	CCL5
IPA Different 189 genes UP - 2017-11-22 11:14 AM		AG490	chemical - kinase inhibitor						0.0463	CCL5
IPA Different 189 genes UP - 2017-11-22 11:14 AM		FGF19	growth factor						0.0468	FBP1
IPA Different 189 genes UP - 2017-11-22 11:14 AM		NFATC1	transcription regulator						0.0468	AQP2
IPA Different 189 genes UP - 2017-11-22 11:14 AM		N-cor	group						0.0473	CCL5
IPA Different 189 genes UP - 2017-11-22 11:14 AM		TRAF3	enzyme						0.0473	CCL5
IPA Different 189 genes UP - 2017-11-22 11:14 AM		histamine	chemical - endogenous mammalian						0.0489	CCL5
IPA Different 189 genes UP - 2017-11-22 11:14 AM		PDLIM2	other						0.0494	FBP1
IPA Different 189 genes UP - 2017-11-22 11:14 AM		desmopressin	biologic drug						0.0494	AQP2
IPA Different 189 genes UP - 2017-11-22 11:14 AM		trinitrobenzenesulfonic acid	chemical reagent						0.0494	CCL5
IPA Different 189 genes UP - 2017-11-22 11:14 AM		CAMP	other						0.0499	CCL5
IPA Different 189 genes UP - 2017-11-22 11:14 AM		PPIF	enzyme						0.0499	CCL5
Diseases and Bio Functions for My Projects->AF->IPA Different 189 genes UP
Categories	Functions	Diseases or Functions Annotation	p-Value	Predicted Activation State	Activation z-score	Notes	Bias-corrected z-score	Molecules	# Molecules
Cell Signaling, Molecular Transport, Small Molecule Biochemistry	secretion	Secretion of nitric oxide	5.34e-05					CD8A,CCL5	2
Cellular Development, Cellular Growth and Proliferation, Hematological System Development and Function, Lymphoid Tissue Structure and Development	cell proliferation	Cell proliferation of T lymphocytes	5.58e-05					CD8A,CD160,CCL5,CRTAM,UBASH3A	5
Hematological System Development and Function, Lymphoid Tissue Structure and Development, Tissue Morphology	quantity	Quantity of CD4+ T-lymphocytes	0.000122					CD8A,CRTAM,CCL5	3
Endocrine System Disorders, Gastrointestinal Disease, Immunological Disease, Metabolic Disease, Organismal Injury and Abnormalities	insulin-dependent diabetes mellitus	Insulin-dependent diabetes mellitus	0.000221					CTSW,CCL5,UBASH3A,CD96	4
Inflammatory Response	cell-mediated response	Cell-mediated response	0.000253					CD8A,CRTAM,CCL5	3
Developmental Disorder, Hereditary Disorder, Metabolic Disease, Organismal Injury and Abnormalities, Renal and Urological Disease	autosomal dominant nephrogenic diabetes insipidus	Autosomal dominant nephrogenic diabetes insipidus	0.000528					AQP2	1
Developmental Disorder, Hereditary Disorder, Metabolic Disease, Organismal Injury and Abnormalities, Renal and Urological Disease	autosomal recessive nephrogenic diabetes insipidus	Autosomal recessive nephrogenic diabetes insipidus	0.000528					AQP2	1
Cardiovascular Disease, Connective Tissue Disorders, Developmental Disorder, Neurological Disease, Organismal Injury and Abnormalities, Skeletal and Muscular Disorders	C syndrome	C syndrome	0.000528					CD96	1
Cell-To-Cell Signaling and Interaction, Cell-mediated Immune Response, Cellular Movement, Hematological System Development and Function, Immune Cell Trafficking, Inflammatory Response, Lymphoid Tissue Structure and Development	chemoattraction	Chemoattraction of memory T lymphocytes	0.000528					CCL5	1
Cancer, Organismal Injury and Abnormalities	detection	Detection of tumor cells	0.000528					CRTAM	1
Developmental Disorder, Hereditary Disorder, Metabolic Disease, Organismal Injury and Abnormalities	fructose-1,6-diphosphatase deficiency	Fructose-1,6-diphosphatase deficiency	0.000528					FBP1	1
Antigen Presentation, Cell-mediated Immune Response	functional avidity	Functional avidity of cytotoxic T cells	0.000528					CD8A	1
Infectious Diseases	quantity	Quantity of Murine herpesvirus 4	0.000528					CD8A	1
Cell-To-Cell Signaling and Interaction, Cell-mediated Immune Response, Cellular Movement, Hematological System Development and Function, Immune Cell Trafficking	recruitment	Recruitment of T lymphocytes	0.000829					CD8A,CCL5	2
Protein Trafficking	interaction	Interaction of protein	0.000933					CD8A,CCL5,FBP1	3
Cell-To-Cell Signaling and Interaction, Cellular Movement, Immune Cell Trafficking	attraction	Attraction of peripheral blood lymphocytes	0.00106					CCL5	1
Cancer, Cell Cycle, Organismal Injury and Abnormalities	cell cycle progression	Cell cycle progression of chronic lymphocytic leukemia cells	0.00106					CD160	1
Cell-To-Cell Signaling and Interaction, Cellular Movement, Hematological System Development and Function, Hypersensitivity Response, Immune Cell Trafficking, Inflammatory Response	chemoattraction	Chemoattraction of mast cells	0.00106					CCL5	1
Hair and Skin Development and Function	cohesiveness	Cohesiveness of keratinocytes	0.00106					CD8A	1
Hereditary Disorder, Immunological Disease, Organismal Injury and Abnormalities	familial CD8 deficiency	Familial CD8 deficiency	0.00106					CD8A	1
Infectious Diseases	infection	Infection by Hantavirus	0.00106					CCL5	1
Cancer, Organismal Injury and Abnormalities, Respiratory Disease	lung metastasis	Lung metastasis by tumor	0.00106					CD8A	1
Developmental Disorder, Hereditary Disorder, Metabolic Disease, Organismal Injury and Abnormalities, Renal and Urological Disease	nephrogenic diabetes insipidus type I	Nephrogenic diabetes insipidus type I	0.00106					AQP2	1
Cell Cycle	ploidy	Ploidy of fetal liver derived megakaryocytes	0.00106					CCL5	1
Cell Morphology, Hair and Skin Development and Function	polarization	Polarization of epithelial cell lines	0.00106					CCL5	1
Infectious Diseases	quantity	Quantity of human herpesvirus 1	0.00106					CD8A	1
Cellular Movement, Hair and Skin Development and Function	scattering	Scattering of keratinocytes	0.00106					CD8A	1
Nervous System Development and Function	signaling	Signaling by superior cervical ganglion	0.00106					CCL5	1
Endocrine System Disorders, Gastrointestinal Disease, Metabolic Disease, Organismal Injury and Abnormalities	diabetes mellitus	Diabetes mellitus	0.00109					CTSW,CCL5,UBASH3A,FBP1,CD96	5
Hematological System Development and Function, Hypersensitivity Response, Immune Cell Trafficking, Inflammatory Response, Tissue Development	accumulation	Accumulation of basophils	0.00158					CCL5	1
Dermatological Diseases and Conditions, Neurological Disease, Organismal Injury and Abnormalities, Skeletal and Muscular Disorders	allodynia	Allodynia of paw	0.00158					CCL5	1
Cellular Function and Maintenance, Hematological System Development and Function	function	Function of monocyte-derived macrophages	0.00158					CCL5	1
Cellular Movement	migration	Migration of epicardial cells	0.00158					CCL5	1
Cellular Assembly and Organization	production	Production of proplatelets	0.00158					CCL5	1
Hematological System Development and Function, Lymphoid Tissue Structure and Development, Tissue Morphology	quantity	Quantity of lymphocytes	0.00161					CD8A,CCL5,CRTAM,UBASH3A	4
Cell-To-Cell Signaling and Interaction, Hematological System Development and Function, Immune Cell Trafficking, Inflammatory Response	activation	Activation of T lymphocytes	0.00193					CD8A,CRTAM,CCL5	3
Cell-To-Cell Signaling and Interaction, Cellular Movement, Hematological System Development and Function, Immune Cell Trafficking, Inflammatory Response, Lymphoid Tissue Structure and Development	chemoattraction	Chemoattraction of natural killer cells	0.00211					CCL5	1
Cellular Movement, Hematological System Development and Function	extravasation	Extravasation of macrophages	0.00211					CCL5	1
Renal and Urological System Development and Function	osmolarity	Osmolarity of urine	0.00211					AQP2	1
Cell Morphology, Embryonic Development	polarization	Polarization of embryonic cell lines	0.00211					CCL5	1
Antimicrobial Response	suppression	Suppression of virus	0.00211					CCL5	1
Cell Death and Survival	apoptosis	Apoptosis of tumor-infiltrating lymphocytes	0.00264					CCL5	1
Cell-To-Cell Signaling and Interaction, Cellular Movement, Hematological System Development and Function, Hypersensitivity Response, Immune Cell Trafficking, Inflammatory Response	chemoattraction	Chemoattraction of eosinophils	0.00264					CCL5	1
Connective Tissue Development and Function, Tissue Morphology	density	Density of red blood cells	0.00264					CCL5	1
Organ Morphology, Renal and Urological System Development and Function	dilation	Dilation of collecting tubule	0.00264					AQP2	1
Cellular Movement, Embryonic Development	migration	Migration of extravillous trophoblast cells	0.00264					CCL5	1
Cell Morphology, Renal and Urological System Development and Function	polarization	Polarization of kidney cell lines	0.00264					CCL5	1
Cellular Movement, Hematological System Development and Function, Immune Cell Trafficking	transendothelial migration	Transendothelial migration of leukocyte cell lines	0.00264					CCL5	1
Carbohydrate Metabolism, Molecular Transport, Small Molecule Biochemistry	transport	Transport of glycerol	0.00264					AQP2	1
Cell-To-Cell Signaling and Interaction, Cellular Movement, Hematological System Development and Function, Immune Cell Trafficking	recruitment	Recruitment of antigen presenting cells	0.00277					CD8A,CCL5	2
Post-Translational Modification, Protein Synthesis, Protein Trafficking	tetramerization	Tetramerization of protein	0.00307					CCL5,FBP1	2
Carbohydrate Metabolism, Small Molecule Biochemistry	metabolism	Metabolism of D-fructose	0.00316					FBP1	1
Tissue Development	organization	Organization of lymphoid tissue	0.00316					CCL5	1
Cell-To-Cell Signaling and Interaction, Cell-mediated Immune Response, Cellular Movement, Hematological System Development and Function, Immune Cell Trafficking	recruitment	Recruitment of Th17 cells	0.00316					CCL5	1
Cell-mediated Immune Response, Cellular Movement, Hematological System Development and Function, Immune Cell Trafficking	transmigration	Transmigration of Th1 cells	0.00316					CCL5	1
Organismal Injury and Abnormalities, Respiratory Disease	ventilator-induced lung injury	Ventilator-induced lung injury	0.00316					CCL5	1
Neurological Disease	demyelination	Demyelination	0.00326					CD8A,CCL5	2
Hematological System Development and Function, Lymphoid Tissue Structure and Development, Tissue Morphology	quantity	Quantity of CD8+ T lymphocyte	0.00357					CD8A,CRTAM	2
Cell-To-Cell Signaling and Interaction, Cellular Movement, Hematological System Development and Function, Immune Cell Trafficking	attraction	Attraction of effector lymphocytes	0.00369					CCL5	1
Cellular Movement	chemotaxis	Chemotaxis of germ cell tumor cell lines	0.00369					CCL5	1
Respiratory System Development and Function	elastance	Elastance of lung	0.00369					MFAP4	1
Antimicrobial Response	elimination	Elimination of virus	0.00369					CD8A	1
Infectious Diseases	infection	Infection by measles virus	0.00369					CCL5	1
Infectious Diseases	infection	Infection by rhinovirus	0.00369					CCL5	1
Hematological Disease, Immunological Disease, Infectious Diseases	infection	Infection of CD4+ T-lymphocytes	0.00369					CCL5	1
Cell-To-Cell Signaling and Interaction, Cellular Growth and Proliferation	stimulation	Stimulation of hepatoma cell lines	0.00369					CCL5	1
Cancer, Organismal Injury and Abnormalities, Respiratory Disease	pulmonary metastasis	Pulmonary metastasis	0.00391					CD8A,CCL5	2
Inflammatory Disease, Inflammatory Response, Organismal Injury and Abnormalities, Renal and Urological Disease	crescentic glomerulonephritis	Acute phase crescentic glomerulonephritis	0.00422					CCL5	1
Cellular Function and Maintenance, Molecular Transport, Protein Trafficking	exocytosis	Exocytosis of protein	0.00422					CCL5	1
Infectious Diseases	infection	Infection by rotavirus	0.00422					CCL5	1
Hematological Disease, Immunological Disease, Infectious Diseases	infection	Infection of monocytes	0.00422					CCL5	1
Carbohydrate Metabolism, Small Molecule Biochemistry	metabolism	Metabolism of fructose-6-phosphate	0.00422					FBP1	1
Cellular Movement, Hematological System Development and Function, Hypersensitivity Response, Immune Cell Trafficking	migration	Migration of basophils	0.00422					CCL5	1
Cellular Movement, Hematological System Development and Function, Immune Cell Trafficking, Inflammatory Response	trafficking	Trafficking of macrophages	0.00422					CCL5	1
Cell Death and Survival, Cellular Compromise	cytotoxicity	Cytotoxicity of lymphocytes	0.00439					CCL5,CD96	2
Cellular Function and Maintenance	function	Function of leukocytes	0.00464					CD8A,CRTAM,CCL5	3
Organ Morphology, Organismal Injury and Abnormalities, Renal and Urological Disease	atrophy	Atrophy of renal medulla	0.00474					AQP2	1
Cell-To-Cell Signaling and Interaction, Cellular Movement, Hematological System Development and Function, Immune Cell Trafficking, Inflammatory Response	chemoattraction	Chemoattraction of macrophages	0.00474					CCL5	1
Cell-mediated Immune Response, Cellular Movement, Hematological System Development and Function, Immune Cell Trafficking, Inflammatory Response, Lymphoid Tissue Structure and Development	chemotaxis	Chemotaxis of Th1 cells	0.00474					CCL5	1
Cellular Development, Cellular Growth and Proliferation, Hematological System Development and Function, Hematopoiesis, Lymphoid Tissue Structure and Development, Tissue Development	development	Development of eosinophils	0.00474					CD8A	1
Cellular Movement	dissemination	Dissemination of breast cancer cell lines	0.00474					CCL5	1
Infectious Diseases	infection	Infection by Human cytomegalovirus	0.00474					CCL5	1
Inflammatory Disease, Inflammatory Response, Organismal Injury and Abnormalities, Renal and Urological Disease	nephrotoxic nephritis	Nephrotoxic nephritis	0.00474					CD8A	1
Cancer, Cellular Development, Cellular Growth and Proliferation, Hematological Disease, Organismal Injury and Abnormalities, Tumor Morphology	proliferation	Proliferation of chronic lymphocytic leukemia cells	0.00474					CD160	1
Cancer, Organismal Injury and Abnormalities, Respiratory Disease, Tissue Morphology	quantity	Quantity of pulmonary metastasis	0.00474					CCL5	1
Cell-To-Cell Signaling and Interaction, Cellular Growth and Proliferation, Hepatic System Development and Function	stimulation	Stimulation of hepatocytes	0.00474					CCL5	1
Cellular Movement, Hematological System Development and Function, Hypersensitivity Response, Immune Cell Trafficking, Inflammatory Response	chemotaxis	Chemotaxis of basophils	0.00527					CCL5	1
Cellular Movement, Hematological System Development and Function, Immune Cell Trafficking, Inflammatory Response, Lymphoid Tissue Structure and Development	chemotaxis	Chemotaxis of peripheral blood lymphocytes	0.00527					CCL5	1
Cellular Assembly and Organization	formation	Formation of uropod	0.00527					CCL5	1
Infectious Diseases	infection	Infection by West Nile virus	0.00527					CCL5	1
Cellular Movement	migration	Migration of chondrosarcoma cells	0.00527					CCL5	1
Cell-mediated Immune Response, Cellular Movement, Hematological System Development and Function, Immune Cell Trafficking	migration	Migration of peripheral T lymphocyte	0.00527					CCL5	1
Cellular Movement, Hematological System Development and Function, Immune Cell Trafficking, Inflammatory Response	transendothelial migration	Transendothelial migration of dendritic cells	0.00527					CCL5	1
Cell Morphology, Hematological System Development and Function, Hematopoiesis, Immunological Disease, Lymphoid Tissue Structure and Development, Organ Morphology, Organismal Development, Organismal Injury and Abnormalities, Tissue Morphology	abnormal morphology	Abnormal morphology of double-positive thymocyte	0.00579					CD8A	1
Cell-To-Cell Signaling and Interaction, Hematological System Development and Function	binding	Binding of Th1 cells	0.00579					CCL5	1
Cellular Function and Maintenance	homeostasis	Homeostasis of water	0.00579					AQP2	1
Cell-mediated Immune Response, Cellular Movement, Hematological System Development and Function, Immune Cell Trafficking	migration	Migration of effector T lymphocytes	0.00579					CCL5	1
Cellular Movement, Hematological System Development and Function, Immune Cell Trafficking	migration	Migration of lymphoblasts	0.00579					CCL5	1
Cell Morphology, Hematological System Development and Function, Hypersensitivity Response	shape change	Shape change of basophils	0.00579					CCL5	1
Cell Death and Survival	apoptosis	Apoptosis of leukocyte cell lines	0.00608					CD8A,CCL5	2
Cell-To-Cell Signaling and Interaction, Cellular Movement, Hematological System Development and Function, Immune Cell Trafficking, Inflammatory Response	chemoattraction	Chemoattraction of dendritic cells	0.00632					CCL5	1
Tissue Development	formation	Formation of elastic fibers	0.00632					MFAP4	1
Infectious Diseases	human papilloma virus infection	Human papilloma virus infection	0.00632					CCL5	1
Cardiovascular Disease, Organismal Injury and Abnormalities, Renal and Urological Disease	ischemic acute renal failure	Ischemic acute renal failure	0.00632					AQP2	1
Cell-To-Cell Signaling and Interaction, Cell-mediated Immune Response, Cellular Movement, Hematological System Development and Function, Immune Cell Trafficking	recruitment	Recruitment of Th1 cells	0.00632					CCL5	1
Infectious Diseases	viral entry	Viral entry by HIV-1	0.00632					CCL5	1
Antimicrobial Response, Inflammatory Response	antiviral response	Antiviral response	0.00678					CD8A,CCL5	2
Cell Signaling, Post-Translational Modification	tyrosine phosphorylation	Tyrosine phosphorylation of protein	0.00683					CD8A,CCL5	2
Molecular Transport	excretion	Excretion of water	0.00684					AQP2	1
Cancer, Organismal Injury and Abnormalities, Reproductive System Disease, Tumor Morphology	progression	Progression of mammary tumor	0.00684					CCL5	1
Cell-To-Cell Signaling and Interaction, Cellular Movement, Hematological System Development and Function, Hypersensitivity Response, Immune Cell Trafficking, Inflammatory Response	recruitment	Recruitment of mast cells	0.00684					CCL5	1
Cell-To-Cell Signaling and Interaction, Cellular Movement, Hematological System Development and Function, Immune Cell Trafficking, Inflammatory Response	recruitment	Recruitment of neutrophils	0.00689					CD8A,CCL5	2
Organismal Injury and Abnormalities, Respiratory Disease	chronic obstructive pulmonary disease	Chronic obstructive pulmonary disease	0.00694					CD8A,CCL5	2
Cell Death and Survival	apoptosis	Apoptosis of peripheral blood lymphocytes	0.00737					CCL5	1
Cell-To-Cell Signaling and Interaction, Hematological System Development and Function	binding	Binding of memory T lymphocytes	0.00737					CCL5	1
Cellular Movement, Reproductive System Development and Function	chemotaxis	Chemotaxis of gonadal cell lines	0.00737					CCL5	1
Cell Morphology, Hematological Disease, Hematological System Development and Function, Immunological Disease, Lymphoid Tissue Structure and Development	lack	Lack of CD8+ T lymphocyte	0.00737					CD8A	1
Cardiovascular System Development and Function, Cellular Movement	migration	Migration of endothelial progenitor cells	0.00737					CCL5	1
Cell-To-Cell Signaling and Interaction, Cellular Movement, Hematological System Development and Function, Immune Cell Trafficking, Nervous System Development and Function	recruitment	Recruitment of microglia	0.00737					CCL5	1
Cell-To-Cell Signaling and Interaction, Cellular Movement, Hematological System Development and Function, Immune Cell Trafficking, Inflammatory Response	chemoattraction	Chemoattraction of monocytes	0.00789					CCL5	1
Cell-To-Cell Signaling and Interaction, Inflammatory Response	cytotoxic T lymphocyte response	Cytotoxic T lymphocyte response of leukocytes	0.00789					CD8A	1
Inflammatory Response	cytotoxic T lymphocyte response	Cytotoxic T lymphocyte response of lymphoid cells	0.00789					CD8A	1
Cellular Assembly and Organization, Lipid Metabolism, Small Molecule Biochemistry	formation	Formation of lipid bodies	0.00789					CCL5	1
Infectious Diseases	infection	Infection by respiratory syncytial virus	0.00789					CCL5	1
Cellular Growth and Proliferation, Hematological System Development and Function, Lymphoid Tissue Structure and Development, Organ Development, Tissue Development	proliferation	Proliferation of lymph node cells	0.00842					CD8A	1
Cell-To-Cell Signaling and Interaction, Cellular Growth and Proliferation, Hematological System Development and Function, Hypersensitivity Response	stimulation	Stimulation of eosinophils	0.00842					CCL5	1
Dermatological Diseases and Conditions, Immunological Disease, Organismal Injury and Abnormalities	vitiligo vulgaris	Vitiligo vulgaris	0.00842					UBASH3A	1
Molecular Transport	secretion	Secretion of molecule	0.00856					CD8A,CCL5,CRTAM	3
Cellular Movement, Hematological System Development and Function, Immune Cell Trafficking, Inflammatory Response	chemotaxis	Chemotaxis of peritoneal macrophages	0.00894					CCL5	1
Cell-mediated Immune Response, Cellular Development, Cellular Function and Maintenance, Cellular Growth and Proliferation, Embryonic Development, Hematological System Development and Function, Hematopoiesis, Lymphoid Tissue Structure and Development, Organ Development, Organismal Development, Tissue Development	differentiation	Differentiation of cytotoxic T cells	0.00894					CD8A	1
Cellular Movement, Hematological System Development and Function, Immune Cell Trafficking, Inflammatory Response	migration	Migration of peripheral blood monocytes	0.00894					CCL5	1
Cell-To-Cell Signaling and Interaction, Cellular Growth and Proliferation, Hematological System Development and Function	stimulation	Stimulation of leukocyte cell lines	0.00894					CD8A	1
Cellular Movement, Hematological System Development and Function, Immune Cell Trafficking, Inflammatory Response	chemotaxis	Chemotaxis of monocyte-derived dendritic cells	0.00946					CCL5	1
Cellular Compromise	permeability transition	Permeability transition of cells	0.00946					CCL5	1
Cell Morphology, Hematological System Development and Function, Hematopoiesis, Immunological Disease, Lymphoid Tissue Structure and Development, Organ Morphology, Organismal Development, Organismal Injury and Abnormalities, Tissue Morphology	abnormal morphology	Abnormal morphology of double-negative T lymphocyte	0.00999					CD8A	1
Cellular Development, Cellular Growth and Proliferation, Organ Development, Respiratory System Development and Function, Skeletal and Muscular System Development and Function, Tissue Development	proliferation	Proliferation of airway smooth muscle cells	0.00999					CCL5	1
Cell Morphology, Hematological System Development and Function, Immunological Disease, Lymphoid Tissue Structure and Development	abnormal morphology	Abnormal morphology of gamma-delta T lymphocytes	0.0105					CD8A	1
Cellular Movement	chemotaxis	Chemotaxis of carcinoma cell lines	0.0105					CCL5	1
Infectious Diseases	infection	Infection by adenoviridae	0.0105					CCL5	1
Cellular Movement, Hematological System Development and Function, Immune Cell Trafficking, Inflammatory Response	chemotaxis	Chemotaxis of peripheral blood monocytes	0.011					CCL5	1
Cell-mediated Immune Response, Cellular Development, Cellular Function and Maintenance, Cellular Growth and Proliferation, Embryonic Development, Hematological System Development and Function, Hematopoiesis, Lymphoid Tissue Structure and Development, Organ Development, Organismal Development, Tissue Development	differentiation	Differentiation of CD8+ T lymphocyte	0.011					CD8A	1
Inflammatory Disease, Respiratory Disease	asthma	Asthma	0.0113					CD8A,CCL5	2
Cell Death and Survival	apoptosis	Apoptosis of lymphoblasts	0.0116					CCL5	1
Cell Death and Survival, Nervous System Development and Function	survival	Survival of astrocytes	0.0116					CCL5	1
Molecular Transport	transport	Transport of water	0.0116					AQP2	1
Carbohydrate Metabolism, Molecular Transport, Small Molecule Biochemistry	uptake	Uptake of D-glucose	0.0117					CCL5,FBP1	2
Cell-To-Cell Signaling and Interaction, Cellular Movement, Hematological System Development and Function, Immune Cell Trafficking	attraction	Attraction of neutrophils	0.0121					CCL5	1
Cellular Movement, Hematological System Development and Function, Immune Cell Trafficking, Inflammatory Response	migration	Migration of peritoneal macrophages	0.0121					CCL5	1
Lipid Metabolism, Molecular Transport, Small Molecule Biochemistry	release	Release of leukotriene C4	0.0126					CCL5	1
Cellular Function and Maintenance, Hematological System Development and Function	function	Function of T lymphocytes	0.0127					CD8A,CRTAM	2
Cellular Assembly and Organization, Cellular Compromise	depolymerization	Depolymerization of actin filaments	0.0131					AQP2	1
Cellular Development, Cellular Growth and Proliferation	formation	Formation of multinucleated cells	0.0131					CCL5	1
Infectious Diseases	infection	Infection of kidney cell lines	0.0136					CCL5,UBASH3A	2
Cell-To-Cell Signaling and Interaction, Hair and Skin Development and Function	adhesion	Adhesion of keratinocytes	0.0136					CD8A	1
Respiratory System Development and Function	compliance	Compliance of lung	0.0136					MFAP4	1
Infectious Diseases	infection	Infection by human herpesvirus 1	0.0136					CCL5	1
Cellular Movement, Connective Tissue Development and Function, Hepatic System Development and Function	migration	Migration of hepatic stellate cells	0.0136					CCL5	1
Cell-To-Cell Signaling and Interaction, Inflammatory Response	response	Response of dendritic cells	0.0136					CCL5	1
Cellular Movement, Hair and Skin Development and Function	chemotaxis	Chemotaxis of epithelial cell lines	0.0142					CCL5	1
Cellular Assembly and Organization, Cellular Compromise	disruption	Disruption of actin cytoskeleton	0.0142					CD8A	1
Infectious Diseases	infection	Infection by lymphocytic choriomeningitis virus	0.0142					CCL5	1
Infectious Diseases	infectivity	Infectivity of HIV-1	0.0142					CCL5	1
Antimicrobial Response	inhibition	Inhibition of HIV	0.0142					CCL5	1
Cellular Movement, Hematological System Development and Function, Hypersensitivity Response, Immune Cell Trafficking, Inflammatory Response	migration	Migration of mast cells	0.0142					CCL5	1
Cell-To-Cell Signaling and Interaction, Molecular Transport, Small Molecule Biochemistry	quantity	Quantity of histamine	0.0142					CCL5	1
Cell Morphology, Immunological Disease, Inflammatory Response	abnormal morphology	Abnormal morphology of dendritic cells	0.0147					CD8A	1
Cell-To-Cell Signaling and Interaction, Cellular Assembly and Organization, Hematological System Development and Function, Immune Cell Trafficking	cell-cell adhesion	Cell-cell adhesion of leukocytes	0.0147					CCL5	1
Immunological Disease, Inflammatory Disease, Ophthalmic Disease, Organismal Injury and Abnormalities	experimental autoimmune uveitis	Experimental autoimmune uveitis	0.0147					CCL5	1
Infectious Diseases	infection	Infection of fibroblast cell lines	0.0147					CCL5	1
Hematological Disease	hemorrhagic disease	Hemorrhagic disease	0.0151					CD8A,CCL5	2
Cellular Movement, Embryonic Development	chemotaxis	Chemotaxis of embryonic cell lines	0.0152					CCL5	1
Cellular Movement, Hematological System Development and Function, Immune Cell Trafficking, Inflammatory Response	migration	Migration of monocyte-derived dendritic cells	0.0152					CCL5	1
Lymphoid Tissue Structure and Development, Organ Morphology, Tissue Morphology	quantity	Quantity of lymphoid organ	0.0155					CD8A,UBASH3A	2
Cell-To-Cell Signaling and Interaction, Cellular Movement, Hematological System Development and Function, Immune Cell Trafficking, Inflammatory Response	recruitment	Recruitment of dendritic cells	0.0157					CCL5	1
Cancer, Hematological Disease, Immunological Disease, Organismal Injury and Abnormalities	Richter syndrome	Richter syndrome	0.0157					SVEP1	1
Neurological Disease, Organismal Injury and Abnormalities	demyelination	Demyelination of spinal cord	0.0162					CCL5	1
Cellular Movement, Embryonic Development	migration	Migration of mesenchymal stem cells	0.0162					CCL5	1
Lipid Metabolism, Small Molecule Biochemistry	synthesis	Synthesis of leukotriene C4	0.0162					CCL5	1
Cell-mediated Immune Response, Cellular Movement, Hematological System Development and Function, Immune Cell Trafficking	trafficking	Trafficking of T lymphocytes	0.0162					CCL5	1
Cell-To-Cell Signaling and Interaction, Hematological System Development and Function, Hypersensitivity Response, Immune Cell Trafficking, Inflammatory Response	activation	Activation of eosinophils	0.0168					CCL5	1
Hematological System Development and Function, Lymphoid Tissue Structure and Development, Tissue Morphology	quantity	Quantity of Th2 cells	0.0168					CCL5	1
Cellular Movement, Renal and Urological System Development and Function	chemotaxis	Chemotaxis of kidney cell lines	0.0173					CCL5	1
Cellular Growth and Proliferation, Tissue Development	proliferation	Proliferation of duct cells	0.0173					AQP2	1
Cancer, Gastrointestinal Disease, Hepatic System Disease, Organismal Injury and Abnormalities	hepatocellular carcinoma	Hepatocellular carcinoma	0.0179					MFAP4,SVEP1,FBP1	3
Cell Death and Survival	cytolysis	Cytolysis by cytotoxic T cells	0.0183					CD8A	1
Organismal Injury and Abnormalities, Renal and Urological Disease	urination disorder	Urination disorder	0.0187					CCL5,AQP2	2
Cell Death and Survival, Hematological System Development and Function	cell viability	Cell viability of thymocytes	0.0188					CD8A	1
Cell-To-Cell Signaling and Interaction	recognition	Recognition of cells	0.0188					CRTAM	1
Hematological Disease, Infectious Diseases	Ebola hemorrhagic fever	Ebola hemorrhagic fever	0.0194					CCL5	1
Cellular Movement	migration	Migration of lymphoma cell lines	0.0194					CCL5	1
Cell Morphology, Hematological System Development and Function, Inflammatory Response	polarization	Polarization of macrophages	0.0194					CCL5	1
Cancer, Cell Death and Survival, Organismal Injury and Abnormalities, Tumor Morphology	apoptosis	Apoptosis of chronic lymphocytic leukemia cells	0.0199					CD160	1
Cell-To-Cell Signaling and Interaction, Hematological System Development and Function, Hypersensitivity Response, Immune Cell Trafficking	binding	Binding of eosinophils	0.0204					CCL5	1
Connective Tissue Disorders, Developmental Disorder, Hereditary Disorder, Organismal Injury and Abnormalities, Skeletal and Muscular Disorders	Marfan syndrome	Marfan syndrome	0.0204					MFAP4	1
Immunological Disease, Inflammatory Disease, Inflammatory Response, Neurological Disease, Organismal Injury and Abnormalities	experimental autoimmune encephalomyelitis	Experimental autoimmune encephalomyelitis	0.0211					CCL5,UBASH3A	2
Infectious Diseases	infection	Infection of mammalia	0.0211					CD8A,CRTAM	2
Cellular Movement	chemotaxis	Chemotaxis of lymphoma cell lines	0.0214					CCL5	1
Cell Death and Survival, Cellular Compromise	cytotoxicity	Cytotoxicity of cytotoxic T cells	0.0214					CCL5	1
Hematological System Development and Function, Lymphoid Tissue Structure and Development, Tissue Morphology	quantity	Quantity of Th1 cells	0.0214					CCL5	1
Inflammatory Disease, Inflammatory Response, Organismal Injury and Abnormalities, Renal and Urological Disease	nephritis	Nephritis	0.0217					CD8A,CCL5	2
Cell-To-Cell Signaling and Interaction	activation	Activation of leukemia cell lines	0.022					CD8A	1
Cancer, Organismal Injury and Abnormalities	tumor burden	Tumor burden	0.0225					CCL5	1
Cell-To-Cell Signaling and Interaction, Cellular Growth and Proliferation	stimulation	Stimulation of cells	0.0226					CD8A,CCL5	2
Cell Signaling, Cellular Function and Maintenance, Molecular Transport, Vitamin and Mineral Metabolism	flux	Flux of Ca2+	0.0229					CD8A,CCL5	2
Infectious Diseases	infection	Infection by Influenza A virus	0.023					CCL5	1
Cellular Movement, Hematological System Development and Function, Hypersensitivity Response, Immune Cell Trafficking	migration	Migration of eosinophils	0.023					CCL5	1
Cell Death and Survival	cell death	Cell death of leukemia cell lines	0.0237					CD160,UBASH3A	2
Cellular Function and Maintenance, Hematological System Development and Function	function	Function of Th1 cells	0.024					CRTAM	1
Cellular Function and Maintenance, Hematological System Development and Function	function	Function of cytotoxic T cells	0.024					CD8A	1
Carbohydrate Metabolism, Small Molecule Biochemistry	utilization	Utilization of D-glucose	0.024					FBP1	1
Infectious Diseases	dengue fever	Dengue fever	0.0245					CCL5	1
Cancer, Hematological Disease, Organismal Injury and Abnormalities	myelofibrosis with myeloid metaplasia	Myelofibrosis with myeloid metaplasia	0.0245					CCL5	1
Lymphoid Tissue Structure and Development, Organ Morphology, Tissue Morphology	quantity	Quantity of splenocytes	0.0245					UBASH3A	1
Neurological Disease	demyelination	Demyelination of nerves	0.0251					CD8A	1
Dermatological Diseases and Conditions, Infectious Diseases, Organismal Injury and Abnormalities	lepromatous leprosy	Lepromatous leprosy	0.0251					CD160	1
Cancer, Organismal Injury and Abnormalities, Respiratory Disease	lung cancer	Lung cancer	0.0258					CD8A,CCL5,SVEP1,FBP1	4
Cancer, Organismal Injury and Abnormalities	growth	Growth of tumor	0.0261					CD8A,CD160,CCL5	3
Carbohydrate Metabolism, Drug Metabolism, Small Molecule Biochemistry	synthesis	Synthesis of hyaluronic acid	0.0261					CCL5	1
Cell-To-Cell Signaling and Interaction, Hematological System Development and Function, Immune Cell Trafficking, Inflammatory Response	adhesion	Adhesion of monocytes	0.0281					CCL5	1
Cellular Assembly and Organization, Cellular Function and Maintenance	organization	Organization of fibrils	0.0281					MFAP4	1
Cell Signaling, Molecular Transport, Vitamin and Mineral Metabolism	mobilization	Mobilization of Ca2+	0.0282					CD8A,CCL5	2
Cell-mediated Immune Response, Cellular Movement, Hematological System Development and Function, Immune Cell Trafficking	migration	NK cell migration	0.0292					CCL5	1
Cellular Development, Cellular Growth and Proliferation, Nervous System Development and Function	proliferation	Proliferation of astrocytes	0.0297					CCL5	1
Cell-To-Cell Signaling and Interaction, Cellular Movement, Hematological System Development and Function, Hypersensitivity Response, Immune Cell Trafficking	recruitment	Recruitment of eosinophils	0.0297					CCL5	1
Hematological System Development and Function, Lymphoid Tissue Structure and Development, Tissue Morphology	quantity	Quantity of gamma-delta T lymphocytes	0.0307					CD8A	1
Cell-mediated Immune Response, Cellular Development, Cellular Function and Maintenance, Cellular Growth and Proliferation, Embryonic Development, Hematological System Development and Function, Hematopoiesis, Lymphoid Tissue Structure and Development, Organ Development, Organismal Development, Tissue Development	differentiation	Differentiation of T lymphocytes	0.0309					CD8A,CCL5	2
Infectious Diseases	infection	Viral Infection	0.0312					CTSW,CD8A,CCL5,UBASH3A	4
Cellular Movement, Hematological System Development and Function, Immune Cell Trafficking	chemotaxis	Chemotaxis of leukocyte cell lines	0.0312					CCL5	1
Cell-To-Cell Signaling and Interaction, Cellular Movement, Hematological System Development and Function, Immune Cell Trafficking, Inflammatory Response	recruitment	Recruitment of monocytes	0.0317					CCL5	1
Inflammatory Response	antibody-dependent cell-mediated cytotoxicity	Antibody-dependent cell-mediated cytotoxicity	0.0333					CRTAM	1
Carbohydrate Metabolism, Lipid Metabolism, Small Molecule Biochemistry	hydrolysis	Hydrolysis of phosphoinositide	0.0333					CCL5	1
Molecular Transport, Protein Trafficking	secretion	Secretion of cytokine	0.0333					CRTAM	1
Cancer, Gastrointestinal Disease, Organismal Injury and Abnormalities	digestive system cancer	Digestive system cancer	0.0337					CTSW,MFAP4,CD8A,CRTAM,CD160,CCL5,AQP2,SVEP1,UBASH3A,FBP1,CD96	11
Hematological System Development and Function, Tissue Morphology	abnormal number	Abnormal number of leukocytes	0.0338					CD8A	1
Hereditary Disorder, Organismal Injury and Abnormalities, Renal and Urological Disease	nonsyndromic hereditary kidney disease	Nonsyndromic hereditary kidney disease	0.0338					AQP2	1
Carbohydrate Metabolism, Molecular Transport, Small Molecule Biochemistry	accumulation	Accumulation of inositol phosphate	0.0343					CCL5	1
Cancer, Endocrine System Disorders, Organismal Injury and Abnormalities, Reproductive System Disease	carcinoma in situ of testis	Carcinoma in situ of testis	0.0343					KLRG2	1
Cellular Function and Maintenance, Hematological System Development and Function	function	Function of CD4+ T-lymphocytes	0.0343					CRTAM	1
Respiratory System Development and Function	function	Function of respiratory system	0.0343					MFAP4	1
Inflammatory Response, Organismal Injury and Abnormalities, Respiratory Disease	inflammation	Inflammation of airway	0.0353					CCL5	1
Organismal Injury and Abnormalities, Renal and Urological Disease	polyuria	Polyuria	0.0353					AQP2	1
Cellular Movement, Hematological System Development and Function, Hypersensitivity Response, Immune Cell Trafficking	cellular infiltration	Cellular infiltration by eosinophils	0.0358					CCL5	1
Cell Signaling	replication	Replication of viral replicon	0.0358					CCL5	1
Molecular Transport	transport	Transport of molecule	0.0364					CD8A,CRTAM,CCL5,AQP2	4
Cancer, Hematological Disease, Immunological Disease, Organismal Injury and Abnormalities	chronic lymphocytic leukemia	Chronic lymphocytic leukemia	0.0369					CD160,SVEP1	2
Cellular Function and Maintenance	homeostasis	Cellular homeostasis	0.0375					CD8A,CD160,CCL5,AQP2	4
Cancer, Organismal Injury and Abnormalities	nonhematologic malignant neoplasm	Nonhematologic malignant neoplasm	0.0376					CTSW,MFAP4,CD8A,CRTAM,CD160,CCL5,AQP2,SVEP1,UBASH3A,FBP1,KLRG2,CD96	12
Inflammatory Response	TH1 immune response	TH1 immune response	0.0379					CCL5	1
Cell Signaling, Vitamin and Mineral Metabolism	signaling	Signaling of Ca2+	0.0384					CD8A	1
Infectious Diseases	infection	Bacterial Infections	0.0385					CD160,CRTAM	2
Hematological System Development and Function, Lymphoid Tissue Structure and Development, Tissue Morphology	abnormal quantity	Abnormal quantity of lymphocytes	0.0389					CD8A	1
Cell-mediated Immune Response, Cellular Development, Cellular Function and Maintenance, Cellular Growth and Proliferation, Embryonic Development, Hematological System Development and Function, Hematopoiesis, Lymphoid Tissue Structure and Development, Organ Development, Organismal Development, Tissue Development	differentiation	Differentiation of CD4+ T-lymphocytes	0.0389					CD8A	1
Cell Signaling	Ras protein signal transduction	Ras protein signal transduction	0.0389					FBP1	1
Cell-To-Cell Signaling and Interaction, Hematological System Development and Function, Inflammatory Response	cell-mediated response	Cell-mediated response of T lymphocytes	0.0399					CD8A	1
Cellular Movement	chemotaxis	Chemotaxis of leukemia cell lines	0.0409					CCL5	1
Cellular Development, Cellular Growth and Proliferation, Endocrine System Development and Function, Organ Development	proliferation	Proliferation of beta islet cells	0.0409					CCL5	1
Free Radical Scavenging	production	Production of reactive oxygen species	0.0416					CCL5,FBP1	2
Cell Signaling, Nucleic Acid Metabolism, Small Molecule Biochemistry	binding	Binding of GTP	0.0419					CCL5	1
Digestive System Development and Function, Gastrointestinal Disease, Hepatic System Development and Function, Hepatic System Disease, Infectious Diseases, Inflammatory Disease, Inflammatory Response, Organ Development, Organismal Injury and Abnormalities	chronic hepatitis C	Chronic hepatitis C	0.0419					CCL5	1
Post-Translational Modification, Protein Synthesis, Protein Trafficking	homotetramerization	Homotetramerization of protein	0.0419					FBP1	1
Cell-To-Cell Signaling and Interaction, Hematological System Development and Function, Hypersensitivity Response, Immune Cell Trafficking, Inflammatory Response	activation	Activation of mast cells	0.043					CCL5	1
Cancer, Organismal Injury and Abnormalities	liquid tumor	Liquid tumor	0.0441					CTSW,CD160,CCL5,SVEP1	4
Hematological System Development and Function, Immune Cell Trafficking, Inflammatory Response, Tissue Development	accumulation	Accumulation of macrophages	0.0445					CCL5	1
Cell Death and Survival	cell death	Cell death	0.0446					CD8A,CD160,CCL5,AQP2,UBASH3A,CD96	6
Gastrointestinal Disease, Hepatic System Disease, Organismal Injury and Abnormalities	liver lesion	Liver lesion	0.0457					MFAP4,CRTAM,CCL5,SVEP1,UBASH3A,FBP1,CD96	7
Cell-To-Cell Signaling and Interaction, Hematological System Development and Function, Immune Cell Trafficking, Inflammatory Response	activation	Activation of monocytes	0.046					CCL5	1
Nutritional Disease	obesity	Severe obesity	0.046					CCL5	1
Cell Signaling, Molecular Transport, Vitamin and Mineral Metabolism	quantity	Quantity of Ca2+	0.0463					CD8A,CCL5	2
Inflammatory Disease, Organismal Injury and Abnormalities, Respiratory Disease	pulmonary emphysema	Pulmonary emphysema	0.0465					CD8A	1
Cell Morphology, Tissue Morphology	volume	Volume of cells	0.0465					AQP2	1
Cell Death and Survival	cell death	Cell death of gonadal cell lines	0.047					CCL5	1
Cellular Function and Maintenance	endocytosis	Endocytosis by tumor cell lines	0.0485					CCL5	1
Organismal Injury and Abnormalities, Renal and Urological Disease	hydronephrosis	Hydronephrosis	0.0485					AQP2	1
Cell-mediated Immune Response, Cellular Development, Cellular Function and Maintenance, Cellular Growth and Proliferation, Embryonic Development, Hematological System Development and Function, Hematopoiesis, Lymphoid Tissue Structure and Development, Organ Development, Organismal Development, Tissue Development	differentiation	Differentiation of Th2 cells	0.0495					CCL5	1
Infectious Diseases	replication	Replication of RNA virus	0.0499					CTSW,CCL5	2
Tox Functions for My Projects->AF->IPA Different 189 genes UP - 2017-11-22 11:14 AM
Categories	Functions	Diseases or Functions Annotation	p-Value	Predicted Activation State	Activation z-score	Notes	Bias-corrected z-score	Molecules	# Molecules
Renal Dilation	dilation	Dilation of collecting tubule	0.00264					AQP2	1
Renal Inflammation, Renal Nephritis	crescentic glomerulonephritis	Acute phase crescentic glomerulonephritis	0.00422					CCL5	1
Renal Atrophy	atrophy	Atrophy of renal medulla	0.00474					AQP2	1
Renal Inflammation, Renal Nephritis	nephrotoxic nephritis	Nephrotoxic nephritis	0.00474					CD8A	1
Kidney Failure	ischemic acute renal failure	Ischemic acute renal failure	0.00632					AQP2	1
Liver Fibrosis	migration	Migration of hepatic stellate cells	0.0136					CCL5	1
Hepatocellular Carcinoma, Liver Hyperplasia/Hyperproliferation	hepatocellular carcinoma	Hepatocellular carcinoma	0.0179					MFAP4,SVEP1,FBP1	3
Renal Inflammation, Renal Nephritis	nephritis	Nephritis	0.0217					CD8A,CCL5	2
Liver Damage, Liver Inflammation/Hepatitis	chronic hepatitis C	Chronic hepatitis C	0.0419					CCL5	1
Renal Hydronephrosis	hydronephrosis	Hydronephrosis	0.0485					AQP2	1
Cardiac Proliferation	proliferation	Proliferation of cardiomyocytes	0.0505					CCL5	1
Cardiac Congestive Cardiac Failure, Heart Failure	congestive heart failure	Congestive heart failure	0.0823					AQP2	1
Liver Hyperplasia/Hyperproliferation	liver carcinoma	Liver carcinoma	0.0835					MFAP4,CRTAM,SVEP1,UBASH3A,FBP1,CD96	6
Liver Cirrhosis	cirrhosis	Cirrhosis	0.17					CCL5	1
Regulator Effects for My Projects->AF->IPA Different 189 genes UP - 2017-11-22 11:14 AM
Networks for My Projects->AF->IPA Different 189 genes UP - 2017-11-22 11:14 AM
ID	Analysis	Molecules in Network	Score	Focus Molecules	Top Diseases and Functions
1	IPA Different 189 genes UP - 2017-11-22 11:14 AM	Antigenic lipid-CD1B-β2M,Antigenic lipid-CD1C-β2M,Antigenic lipid-CD1D-β2M,CCL5,CD160,CD3,CD8A,CD96,CRTAM,CTSW,H2-T22,HAS2-AS1,HMCN1,HRAS,IL17A,IL2,KLRG2,Karyopherin beta,LIME1,LTBP1,MFAP4,NPIPA7 (includes others),ORAI3,POMZP3,Penk-rs,SLC26A5,SMAD3,SMAD3-SMAD4-TOB,SVEP1,Smad3-Smad4,TCR,TGFB1,TRGV9,TSPAN9,UBASH3A	28	10	Inflammatory Response, Cell-mediated Immune Response, Cellular Development
2	IPA Different 189 genes UP - 2017-11-22 11:14 AM	AQP2,AQP4,ATP5B,AVP,BRAF,CALCA,CASR,Calmodulin,DYNC1I1,Esrra,FBP1,HDAC6,HSPA8,Hsp70,MSH2,Mg2+,NFATC1,NOS1,NOS3,P2RY2,PKD1,PRKN,PTH,Pka,Pkg,SLC25A5,SREBF1,STK25,TRPV4,VAMP2,VAMP8,adenosine triphosphate,chenodeoxycholic acid,cyclic GMP,thyroid hormone	4	2	Molecular Transport, Nucleic Acid Metabolism, Small Molecule Biochemistry
My Lists for My Projects->AF->IPA Different 189 genes UP - 2017-11-22 11:14 AM
My Lists	-log(p-value)	Ratio	Molecules
Tox Lists for My Projects->AF->IPA Different 189 genes UP - 2017-11-22 11:14 AM
Ingenuity Toxicity Lists	-log(p-value)	Ratio	Molecules
Vasopressin-induced Genes in Inner Medullary Renal Collecting Duct Cells (Rat)	2.38	0.125	AQP2
Reversible Glomerulonephritis Biomarker Panel (Rat)	1.85	0.037	AQP2
Hepatic Stellate Cell Activation	1.74	0.0286	CCL5
Oxidative Stress	1.53	0.0175	CCL5
VDR/RXR Activation	1.39	0.0128	CCL5
Hepatic Fibrosis	1.27	0.00962	CCL5
FXR/RXR Activation	1.19	0.00794	FBP1
Increases Liver Damage	1.16	0.00741	CCL5
My Pathways for My Projects->AF->IPA Different 189 genes UP - 2017-11-22 11:14 AM
My Pathways	-log(p-value)	Ratio	Molecules
Analysis Ready Molecules for My Projects->AF->IPA Different 189 genes UP - 2017-11-22 11:14 AM
ID	Symbol
AQP2	AQP2
CCL5	CCL5
CD160	CD160
CD8A	CD8A
CD96	CD96
CRTAM	CRTAM
CTSW	CTSW
FBP1	FBP1
KLRG2	KLRG2
MFAP4	MFAP4
SVEP1	SVEP1
UBASH3A	UBASH3A

## Sheet: 7xx CTVTs 189 genes DOWN
Table S5, related to Figures 5. IPA core signaturesa,b
Ingenuity Canonical Pathways	-log(p value)	zScore	Ratio	Molecules
Breast Cancer Regulation by Stathmin1	0	#NUM!	0.00488	GNG4,
Clathrin-mediated Endocytosis Signaling	0	#NUM!	0.00503	SNAP91,
Germ Cell-Sertoli Cell Junction Signaling	0	#NUM!	0.00578	RND2,
Glioblastoma Multiforme Signaling	0	#NUM!	0.00617	RND2,
Hepatic Fibrosis / Hepatic Stellate Cell Activation	0	#NUM!	0.00535	IL18RAP,
Integrin Signaling	0	#NUM!	0.00457	RND2,
Leukocyte Extravasation Signaling	0	#NUM!	0.00474	MMP3,
Molecular Mechanisms of Cancer	0	#NUM!	0.00508	CDK3,RND2
Neuroinflammation Signaling Pathway	0	#NUM!	0.00643	MMP3,PTGS2
PPARα/RXRα Activation	0	#NUM!	0.00556	IL18RAP,
Production of Nitric Oxide and Reactive Oxygen Species in Macrophages	0	#NUM!	0.00515	RND2,
Sirtuin Signaling Pathway	0	#NUM!	0.00344	EPO,
Wnt/β-catenin Signaling	0	#NUM!	0.00581	SOX3,
mTOR Signaling	0	#NUM!	0.00498	RND2,
Th2 Pathway	0.198	#NUM!	0.00667	CCR8,
Ovarian Cancer Signaling	0.209	#NUM!	0.00694	PTGS2,
Aryl Hydrocarbon Receptor Signaling	0.214	#NUM!	0.00709	CCNA1,
Th1 Pathway	0.226	#NUM!	0.00741	IL18R1,
P2Y Purigenic Receptor Signaling Pathway	0.228	#NUM!	0.00746	GNG4,
HMGB1 Signaling	0.23	#NUM!	0.00752	RND2,
Cellular Effects of Sildenafil (Viagra)	0.234	#NUM!	0.00763	CACNA1E,
CCR3 Signaling in Eosinophils	0.236	#NUM!	0.00769	GNG4,
Phagosome Formation	0.236	#NUM!	0.00769	RND2,
IL-6 Signaling	0.24	#NUM!	0.00781	IL18RAP,
Gustation Pathway	0.242	#NUM!	0.00787	PDE9A,
Sperm Motility	0.242	#NUM!	0.00787	CACNA1H,
PI3K/AKT Signaling	0.247	#NUM!	0.008	PTGS2,
Sphingosine-1-phosphate Signaling	0.247	#NUM!	0.008	RND2,
fMLP Signaling in Neutrophils	0.251	#NUM!	0.00813	GNG4,
Renin-Angiotensin Signaling	0.253	#NUM!	0.0082	SHC2,
Pancreatic Adenocarcinoma Signaling	0.258	#NUM!	0.00833	PTGS2,
p38 MAPK Signaling	0.258	#NUM!	0.00833	IL18RAP,
Fc Epsilon RI Signaling	0.26	#NUM!	0.0084	MS4A2,
HGF Signaling	0.27	#NUM!	0.0087	PTGS2,
Corticotropin Releasing Hormone Signaling	0.275	#NUM!	0.00885	PTGS2,
Nitric Oxide Signaling in the Cardiovascular System	0.275	#NUM!	0.00885	CACNA1E,
Protein Ubiquitination Pathway	0.277	#NUM!	0.00755	UCHL1,USP44
Androgen Signaling	0.281	#NUM!	0.00901	GNG4,
p53 Signaling	0.281	#NUM!	0.00901	WT1,
Gαs Signaling	0.283	#NUM!	0.00909	GNG4,
Huntington's Disease Signaling	0.304	#NUM!	0.008	NEUROD1,GNG4
Phospholipase C Signaling	0.321	#NUM!	0.0083	GNG4,RND2
Acute Myeloid Leukemia Signaling	0.334	#NUM!	0.0108	CCNA1,
IL-1 Signaling	0.338	#NUM!	0.0109	GNG4,
Altered T Cell and B Cell Signaling in Rheumatoid Arthritis	0.345	#NUM!	0.0111	CXCL13,
Regulation of Actin-based Motility by Rho	0.345	#NUM!	0.0111	RND2,
Bladder Cancer Signaling	0.352	#NUM!	0.0114	MMP3,
G Beta Gamma Signaling	0.352	#NUM!	0.0114	GNG4,
GPCR-Mediated Nutrient Sensing in Enteroendocrine Cells	0.359	#NUM!	0.0116	GNG4,
Small Cell Lung Cancer Signaling	0.363	#NUM!	0.0118	PTGS2,
Erythropoietin Signaling	0.379	#NUM!	0.0123	EPO,
Cyclins and Cell Cycle Regulation	0.383	#NUM!	0.0125	CCNA1,
CD40 Signaling	0.387	#NUM!	0.0127	PTGS2,
Antiproliferative Role of Somatostatin Receptor 2	0.4	#NUM!	0.0132	GNG4,
BMP signaling pathway	0.4	#NUM!	0.0132	FST,
Hypoxia Signaling in the Cardiovascular System	0.404	#NUM!	0.0133	EPO,
Glucocorticoid Receptor Signaling	0.406	#NUM!	0.00885	PLAU,PTGS2,KRT71
Ephrin B Signaling	0.413	#NUM!	0.0137	GNG4,
T Helper Cell Differentiation	0.413	#NUM!	0.0137	IL18R1,
Role of MAPK Signaling in the Pathogenesis of Influenza	0.418	#NUM!	0.0139	PTGS2,
Role of JAK1 and JAK3 in γc Cytokine Signaling	0.423	#NUM!	0.0141	IL9R,
ILK Signaling	0.423	#NUM!	0.0102	PTGS2,RND2
CCR5 Signaling in Macrophages	0.433	#NUM!	0.0145	GNG4,
IL-10 Signaling	0.433	#NUM!	0.0145	IL18RAP,
Role of IL-17A in Arthritis	0.433	#NUM!	0.0145	PTGS2,
Role of NFAT in Cardiac Hypertrophy	0.434	#NUM!	0.0104	SLC8A3,GNG4
Agranulocyte Adhesion and Diapedesis	0.44	#NUM!	0.0105	MMP3,CXCL13
Eicosanoid Signaling	0.443	#NUM!	0.0149	PTGS2,
Endothelin-1 Signaling	0.443	#NUM!	0.0105	PTGS2,SHC2
Axonal Guidance Signaling	0.451	#NUM!	0.00885	EPHA6,MMP3,GNG4,SEMA4C
Pyridoxal 5'-phosphate Salvage Pathway	0.453	#NUM!	0.0154	MAK,
CREB Signaling in Neurons	0.454	#NUM!	0.0108	GRIK4,GNG4
Role of NFAT in Regulation of the Immune Response	0.454	#NUM!	0.0108	GNG4,MS4A2
Th1 and Th2 Activation Pathway	0.457	#NUM!	0.0108	CCR8,IL18R1
Role of Macrophages, Fibroblasts and Endothelial Cells in Rheumatoid Arthritis	0.464	#NUM!	0.00962	MMP3,IL18RAP,IL18R1
Phospholipases	0.47	#NUM!	0.0161	LIPG,
Ephrin A Signaling	0.481	#NUM!	0.0167	EPHA6,
Ephrin Receptor Signaling	0.489	#NUM!	0.0114	EPHA6,GNG4
Glutamate Receptor Signaling	0.499	#NUM!	0.0175	GRIK4,
Regulation of Cellular Mechanics by Calpain Protease	0.499	#NUM!	0.0175	CCNA1,
Actin Nucleation by ARP-WASP Complex	0.506	#NUM!	0.0179	RND2,
Cell Cycle Control of Chromosomal Replication	0.506	#NUM!	0.0179	CDK3,
Role of Cytokines in Mediating Communication between Immune Cells	0.519	#NUM!	0.0185	CSF3,
CXCR4 Signaling	0.523	#NUM!	0.0121	GNG4,RND2
Semaphorin Signaling in Neurons	0.526	#NUM!	0.0189	RND2,
Triacylglycerol Degradation	0.526	#NUM!	0.0189	LIPG,
Dopamine-DARPP32 Feedback in cAMP Signaling	0.526	#NUM!	0.0122	CACNA1E,CALY
Relaxin Signaling	0.552	#NUM!	0.0127	GNG4,PDE9A
Cancer Drug Resistance By Drug Efflux	0.554	#NUM!	0.0204	PTGS2,
G-Protein Coupled Receptor Signaling	0.555	#NUM!	0.0109	RGS7,CHRM4,PDE9A
Protein Kinase A Signaling	0.559	#NUM!	0.01	PTGS2,GNG4,TNNI3,PDE9A
Pyrimidine Ribonucleotides De Novo Biosynthesis	0.57	#NUM!	0.0213	AK9,
Triacylglycerol Biosynthesis	0.578	#NUM!	0.0217	ELOVL2,
IL-9 Signaling	0.586	#NUM!	0.0222	IL9R,
Pyrimidine Ribonucleotides Interconversion	0.586	#NUM!	0.0222	AK9,
MIF Regulation of Innate Immunity	0.603	#NUM!	0.0233	PTGS2,
Stearate Biosynthesis I (Animals)	0.603	#NUM!	0.0233	ELOVL2,
Retinol Biosynthesis	0.612	#NUM!	0.0238	LIPG,
tRNA Splicing	0.621	#NUM!	0.0244	PDE9A,
Inhibition of Matrix Metalloproteases	0.64	#NUM!	0.0256	MMP3,
Gα12/13 Signaling	0.645	#NUM!	0.0148	CDH20,CDH22
Coagulation System	0.681	#NUM!	0.0286	PLAU,
MIF-mediated Glucocorticoid Regulation	0.681	#NUM!	0.0286	PTGS2,
Cardiac Hypertrophy Signaling	0.683	#NUM!	0.0127	CACNA1E,GNG4,RND2
Atherosclerosis Signaling	0.684	#NUM!	0.0157	MMP3,CMA1
FXR/RXR Activation	0.689	#NUM!	0.0159	ABCG5,ABCG8
Role of JAK2 in Hormone-like Cytokine Signaling	0.692	#NUM!	0.0294	EPO,
Role of Osteoblasts, Osteoclasts and Chondrocytes in Rheumatoid Arthritis	0.693	#NUM!	0.0129	MMP3,IL18RAP,IL18R1
cAMP-mediated signaling	0.716	#NUM!	0.0132	RGS7,CHRM4,PDE9A
4-1BB Signaling in T Lymphocytes	0.716	#NUM!	0.0312	TNFRSF9,
G Protein Signaling Mediated by Tubby	0.716	#NUM!	0.0312	GNG4,
Neuroprotective Role of THOP1 in Alzheimer's Disease	0.727	#NUM!	0.0168	PRSS50,CMA1
HIF1α Signaling	0.732	#NUM!	0.0169	EPO,MMP3
LPS/IL-1 Mediated Inhibition of RXR Function	0.735	#NUM!	0.0135	ABCG5,IL18RAP,ABCG8
Osteoarthritis Pathway	0.78	#NUM!	0.0142	MMP3,IL18RAP,PTGS2
Antiproliferative Role of TOB in T Cell Signaling	0.798	#NUM!	0.0385	CCNA1,
Estrogen-mediated S-phase Entry	0.798	#NUM!	0.0385	CCNA1,
Thrombin Signaling	0.81	#NUM!	0.0147	GATA2,GNG4,RND2
Tryptophan Degradation X (Mammalian, via Tryptamine)	0.813	#NUM!	0.04	DDC,
Cholecystokinin/Gastrin-mediated Signaling	0.838	#NUM!	0.0198	PTGS2,RND2
IL-8 Signaling	0.842	#NUM!	0.0152	PTGS2,GNG4,RND2
Differential Regulation of Cytokine Production in Intestinal Epithelial Cells by IL-17A and IL-17F	0.847	#NUM!	0.0435	CSF3,
Pyrimidine Deoxyribonucleotides De Novo Biosynthesis I	0.847	#NUM!	0.0435	AK9,
Fatty Acid α-oxidation	0.865	#NUM!	0.0455	PTGS2,
Sumoylation Pathway	0.873	#NUM!	0.0208	MYB,RND2
PPAR Signaling	0.88	#NUM!	0.0211	IL18RAP,PTGS2
Salvage Pathways of Pyrimidine Ribonucleotides	0.88	#NUM!	0.0211	AK9,MAK
α-Adrenergic Signaling	0.943	#NUM!	0.023	SLC8A3,GNG4
Differential Regulation of Cytokine Production in Macrophages and T Helper Cells by IL-17A and IL-17F	0.946	#NUM!	0.0556	CSF3,
IL-17 Signaling	0.959	#NUM!	0.0235	MMP3,PTGS2
Tec Kinase Signaling	0.981	#NUM!	0.0176	GNG4,MS4A2,RND2
Parkinson's Signaling	0.994	#NUM!	0.0625	UCHL1,
VDR/RXR Activation	1.02	#NUM!	0.0256	CYP27B1,WT1
Gαq Signaling	1.03	#NUM!	0.0186	RGS7,GNG4,RND2
Hepatic Cholestasis	1.04	#NUM!	0.0187	ABCG5,IL18RAP,ABCG8
Signaling by Rho Family GTPases	1.06	#NUM!	0.0159	CDH20,CDH22,GNG4,RND2
Colorectal Cancer Metastasis Signaling	1.08	#NUM!	0.0161	MMP3,PTGS2,GNG4,RND2
Glioma Invasiveness Signaling	1.1	#NUM!	0.0286	PLAU,RND2
Pentose Phosphate Pathway	1.15	#NUM!	0.0909	TKTL1,
Prostanoid Biosynthesis	1.23	#NUM!	0.111	PTGS2,
Gαi Signaling	1.34	#NUM!	0.025	RGS7,GNG4,CHRM4
Pentose Phosphate Pathway (Non-oxidative Branch)	1.34	#NUM!	0.143	TKTL1,
Serotonin and Melatonin Biosynthesis	1.41	#NUM!	0.167	DDC,
Hematopoiesis from Pluripotent Stem Cells	1.41	#NUM!	0.0426	EPO,CSF3
Amyotrophic Lateral Sclerosis Signaling	1.42	#NUM!	0.027	CACNA1E,GRIK4,NEFL
Serotonin Receptor Signaling	1.48	#NUM!	0.0465	DDC,SLC18A2
Granulocyte Adhesion and Diapedesis	1.5	#NUM!	0.0223	MMP3,CXCL13,IL18RAP,CSF3
RhoGDI Signaling	1.51	#NUM!	0.0226	CDH20,CDH22,GNG4,RND2
Catecholamine Biosynthesis	1.58	#NUM!	0.25	DDC,
Oncostatin M Signaling	1.67	#NUM!	0.0588	MMP3,PLAU
1,25-dihydroxyvitamin D3 Biosynthesis	1.7	#NUM!	0.333	CYP27B1,
Dopamine Receptor Signaling	1.83	#NUM!	0.039	DDC,SLC18A2,CALY
Cardiac β-adrenergic Signaling	1.84	#NUM!	0.0286	SLC8A3,CACNA1E,GNG4,PDE9A
LXR/RXR Activation	2.06	#NUM!	0.0331	ABCG5,IL18RAP,PTGS2,ABCG8
Maturity Onset Diabetes of Young (MODY) Signaling	2.07	#NUM!	0.0952	NEUROD1,CACNA1E
Histamine Biosynthesis	2.18	#NUM!	1	HDC,
AMPK Signaling	2.49	#NUM!	0.0278	CHRNA5,AK9,CHRNB4,CHRNA7,CHRNA3,CHRM4
Hematopoiesis from Multipotent Stem Cells	2.56	#NUM!	0.167	EPO,CSF3
Calcium Signaling	2.88	#NUM!	0.0333	CHRNA5,SLC8A3,CHRNB4,CHRNA7,CHRNA3,TNNI3
eNOS Signaling	2.98	#NUM!	0.0349	CHRNA5,CCNA1,CHRNB4,CHRNA7,CHRNA3,CHRM4
Upstream Regulators for My Projects->AF->IPA Different 189 genes DOWN - 2017-11-22 11:16 AM
Analysis	ID	Upstream Regulator	Molecule Type	Predicted Activation State	Activation z-score	Notes	Bias Term	Bias-corrected z-score	p-value of overlap	Target molecules in dataset	Mechanistic Network
IPA Different 189 genes DOWN - 2017-11-22 11:16 AM		NRG (family)	group						1.22e-05	CHRNA3,CHRNA5,CHRNA7,CHRNB4
IPA Different 189 genes DOWN - 2017-11-22 11:16 AM		FAT1	other						2.31e-05	MMP3,PLAU,PTGS2
IPA Different 189 genes DOWN - 2017-11-22 11:16 AM		REST	transcription regulator						3.25e-05	CACNA1H,CHRM4,GRIK4,NCAM2,NEUROD1,RGS7,UCHL1
IPA Different 189 genes DOWN - 2017-11-22 11:16 AM		ARMCX3	other						4.34e-05	CHRNA3,CHRNB4	ARMCX3,SOX10
IPA Different 189 genes DOWN - 2017-11-22 11:16 AM		Pro-inflammatory Cytokine	group						7.06e-05	CTNND2,CXCL13,EPO,LIPG,MMP3
IPA Different 189 genes DOWN - 2017-11-22 11:16 AM		TAL1	transcription regulator						0.000114	CALY,CHRNA5,CMA1,GATA2,MEST,MS4A2,MYB,NEFL
IPA Different 189 genes DOWN - 2017-11-22 11:16 AM		decitabine	chemical drug						0.000153	CCNA1,EGFL6,EGR4,EPO,LHX1,MMP3,PDE9A,PRAME,PTGS2,TNFRSF9,UCHL1,WT1
IPA Different 189 genes DOWN - 2017-11-22 11:16 AM		HDC	enzyme						0.00018	CYP27B1,HDC,PTGS2
IPA Different 189 genes DOWN - 2017-11-22 11:16 AM		KLF11	transcription regulator						0.000202	CHRM4,CHRNA3,CHRNA5,CHRNB4
IPA Different 189 genes DOWN - 2017-11-22 11:16 AM		PDCD4	other						0.000215	MMP3,PLAU,PTGS2
IPA Different 189 genes DOWN - 2017-11-22 11:16 AM		CYP8B1	enzyme						0.000258	ABCG5,ABCG8
IPA Different 189 genes DOWN - 2017-11-22 11:16 AM		ketamine	chemical drug						0.000345	EPO,NEUROD1,PTGS2
IPA Different 189 genes DOWN - 2017-11-22 11:16 AM		NR1H2	ligand-dependent nuclear receptor						0.000347	ABCG5,ABCG8,CSF3,PTGS2,TNFRSF9
IPA Different 189 genes DOWN - 2017-11-22 11:16 AM		deoxycholate	chemical - endogenous mammalian						0.000359	ABCG5,ABCG8,PLAU,PTGS2	NR1H4,deoxycholate
IPA Different 189 genes DOWN - 2017-11-22 11:16 AM		CDX1	transcription regulator						0.000387	DDC,HDC,NEUROD1,PTGS2
IPA Different 189 genes DOWN - 2017-11-22 11:16 AM		NADPH	chemical - endogenous mammalian						0.000428	EPO,PTGS2
IPA Different 189 genes DOWN - 2017-11-22 11:16 AM		MAP3K1	kinase						0.000448	MMP3,PLAU,PTGS2,RGS7	MAP3K1,NFATC3
IPA Different 189 genes DOWN - 2017-11-22 11:16 AM		diosgenin	chemical - endogenous non-mammalian						0.000517	ABCG5,ABCG8,PTGS2
IPA Different 189 genes DOWN - 2017-11-22 11:16 AM		CYP7A1	enzyme						0.000585	ABCG5,ABCG8,PTGS2
IPA Different 189 genes DOWN - 2017-11-22 11:16 AM		NR1H3	ligand-dependent nuclear receptor						0.000698	ABCG5,ABCG8,CSF3,PTGS2,TNFRSF9
IPA Different 189 genes DOWN - 2017-11-22 11:16 AM		SNCA	enzyme						0.000819	DDC,DPP10,GNG4,MMP3,SLC10A4,SLC18A2,UCHL1	NR4A2,SNCA
IPA Different 189 genes DOWN - 2017-11-22 11:16 AM		IL17F	cytokine						0.000821	CSF3,MMP3,PTGS2
IPA Different 189 genes DOWN - 2017-11-22 11:16 AM		peptidoglycan	chemical - endogenous non-mammalian						0.000825	CCR8,CSF3,MMP3,PRAME,PTGS2
IPA Different 189 genes DOWN - 2017-11-22 11:16 AM		S100A9	other						0.000837	DDC,MMP3,PLAU,TKTL1,TNFRSF9,WT1
IPA Different 189 genes DOWN - 2017-11-22 11:16 AM		lipopolysaccharide	chemical drug						0.000888	ABCG5,ABCG8,CCR8,CSF3,CXCL13,CYP27B1,CYTIP,EGR4,FST,HDC,IL18R1,IL18RAP,LIPG,MMP3,PLAU,PRAME,PTGS2,RGS7,TCF21,TNFRSF9,TNNI3,UCHL1,WT1	CTNNB1,IGF1,hyaluronic acid,lipopolysaccharide
IPA Different 189 genes DOWN - 2017-11-22 11:16 AM		HESX1	transcription regulator						0.000892	GATA2,MYB
IPA Different 189 genes DOWN - 2017-11-22 11:16 AM		GSK3B	kinase						0.000895	MYB,NEUROD1,PTGS2,RND2,TNNI3
IPA Different 189 genes DOWN - 2017-11-22 11:16 AM		targinine	chemical drug						0.000911	EPO,GATA2,PTGS2
IPA Different 189 genes DOWN - 2017-11-22 11:16 AM		EOMES	transcription regulator						0.00096	CAP2,CHRNA7,LHX1,NEFL
IPA Different 189 genes DOWN - 2017-11-22 11:16 AM		SOX10	transcription regulator						0.00101	CHRNA3,CHRNB4,LHX1
IPA Different 189 genes DOWN - 2017-11-22 11:16 AM		CTNNB1	transcription regulator						0.00102	ABCD2,CCNA1,CSF3,CTNND2,FST,GATA2,LHX1,MMP3,NEUROD1,PEG3,PLAU,PTGS2,WT1
IPA Different 189 genes DOWN - 2017-11-22 11:16 AM		WNT4	cytokine						0.00111	FST,LHX1,PTGS2	CTNNB1,WNT4
IPA Different 189 genes DOWN - 2017-11-22 11:16 AM		HDAC4	transcription regulator						0.00117	CAP2,FST,GPM6A,PTGS2,RGS7
IPA Different 189 genes DOWN - 2017-11-22 11:16 AM		CREBBP	transcription regulator						0.00119	ACOXL,DDC,EPO,IL18R1,IL18RAP,NEUROD1,PTGS2,SLC18A2,TANC2
IPA Different 189 genes DOWN - 2017-11-22 11:16 AM		MAP2K3	kinase						0.0012	MMP3,PLAU,PTGS2,RGS7
IPA Different 189 genes DOWN - 2017-11-22 11:16 AM		IL2	cytokine						0.00123	CACNA1E,CCR8,CSF3,CYTIP,IL18R1,IL18RAP,MYB,PTGS2,TNFRSF8,TNFRSF9,WT1
IPA Different 189 genes DOWN - 2017-11-22 11:16 AM		GATA2	transcription regulator						0.00132	CCR8,CMA1,EPO,GATA2,HDC,MS4A2,MYB,PDE9A,SLC18A2
IPA Different 189 genes DOWN - 2017-11-22 11:16 AM		MAP2K6	kinase						0.0014	MMP3,PLAU,PTGS2,RGS7
IPA Different 189 genes DOWN - 2017-11-22 11:16 AM		nicotine	chemical drug						0.00146	CHRNA3,CHRNA5,CHRNA7,CHRNB4,NEUROD1,PTGS2
IPA Different 189 genes DOWN - 2017-11-22 11:16 AM		CDKN3	phosphatase						0.00152	MEST,PEG3
IPA Different 189 genes DOWN - 2017-11-22 11:16 AM		EYA1	phosphatase						0.00152	GCM2,WT1
IPA Different 189 genes DOWN - 2017-11-22 11:16 AM		FGF3	growth factor						0.00152	CSF3,PLAU
IPA Different 189 genes DOWN - 2017-11-22 11:16 AM		TPSAB1/TPSB2	peptidase						0.00152	CMA1,MMP3
IPA Different 189 genes DOWN - 2017-11-22 11:16 AM		GW3965	chemical reagent						0.00155	ABCG5,ABCG8,CSF3,PTGS2	GW3965,NR1H2,NR1H3,Nr1h
IPA Different 189 genes DOWN - 2017-11-22 11:16 AM		MYB	transcription regulator						0.00157	CCNA1,IL18R1,MMP3,MYB,PTGS2
IPA Different 189 genes DOWN - 2017-11-22 11:16 AM		enterotoxin B	biologic drug						0.00162	CSF3,CXCL13,UCHL1,WT1
IPA Different 189 genes DOWN - 2017-11-22 11:16 AM		forskolin	chemical toxicant						0.00169	ADGRA1,CAP2,CCR8,CHRNB4,CXCL13,CYP27B1,FST,MMP3,PLAU,PTGS2,SLC18A2,WT1	CTNNB1,IGF1,forskolin,hyaluronic acid
IPA Different 189 genes DOWN - 2017-11-22 11:16 AM		RORA	ligand-dependent nuclear receptor						0.00181	ABCD2,ABCG5,DDC,EPO,PTGS2,SLC29A4
IPA Different 189 genes DOWN - 2017-11-22 11:16 AM		HES5	transcription regulator						0.00189	GATA2,MYB
IPA Different 189 genes DOWN - 2017-11-22 11:16 AM		NR4A2	ligand-dependent nuclear receptor						0.00196	DDC,MMP3,PTGS2,SLC18A2
IPA Different 189 genes DOWN - 2017-11-22 11:16 AM		IL1B	cytokine						0.00198	CCR8,CDH22,CSF3,CXCL13,CYTIP,EPO,FST,IL18R1,IL18RAP,MMP3,NEUROD1,PLAU,PTGS2,TNFRSF9	15-deoxy-delta-12,14 -PGJ 2,CTNNB1,EGR1,IL1B,SRC,hyaluronic acid
IPA Different 189 genes DOWN - 2017-11-22 11:16 AM		POU4F2	transcription regulator						0.00201	LHX1,NEUROD1,WT1
IPA Different 189 genes DOWN - 2017-11-22 11:16 AM		Collagen Alpha1	group						0.00229	PLAU,PTGS2
IPA Different 189 genes DOWN - 2017-11-22 11:16 AM		ITGA3	other						0.00229	PLAU,PTGS2	CTNNB1,ITGA3,SRC
IPA Different 189 genes DOWN - 2017-11-22 11:16 AM		J11-Cl	chemical reagent						0.00229	CSF3,PTGS2
IPA Different 189 genes DOWN - 2017-11-22 11:16 AM		LXR ligand-LXR-Retinoic acid-RXRα	complex						0.00229	ABCG5,ABCG8
IPA Different 189 genes DOWN - 2017-11-22 11:16 AM		MZF1	transcription regulator						0.00229	MS4A2,MYB
IPA Different 189 genes DOWN - 2017-11-22 11:16 AM		RCOR1	transcription regulator						0.00229	CHRM4,PTGS2
IPA Different 189 genes DOWN - 2017-11-22 11:16 AM		TERT	enzyme						0.00233	LIPG,MMP3,NEUROD1,PTGS2,WT1	CTNNB1,TERT
IPA Different 189 genes DOWN - 2017-11-22 11:16 AM		phorbol myristate acetate	chemical drug						0.00234	CCNA1,CSF3,CXCL13,CYP27B1,EGR4,FST,GATA2,HDC,KRT71,LIPG,MMP3,PLAU,PTGS2,SLITRK3,TNFRSF8,WT1	CDKN2A,CTNNB1,IGF1,TERT,hyaluronic acid,phorbol myristate acetate
IPA Different 189 genes DOWN - 2017-11-22 11:16 AM		IL12 (complex)	complex						0.00257	CYTIP,IL18R1,IL18RAP,PLAU,PTGS2,TNFRSF9
IPA Different 189 genes DOWN - 2017-11-22 11:16 AM		RBBP7	transcription regulator						0.00274	GATA2,MS4A2
IPA Different 189 genes DOWN - 2017-11-22 11:16 AM		STAT1/3/5 dimer	complex						0.00274	MMP3,PLAU
IPA Different 189 genes DOWN - 2017-11-22 11:16 AM		ebselen	chemical drug						0.00274	EPO,PTGS2
IPA Different 189 genes DOWN - 2017-11-22 11:16 AM		FGFR1	kinase						0.00278	MMP3,PLAU,PTGS2,SOX3	CTNNB1,FGFR1,hyaluronic acid
IPA Different 189 genes DOWN - 2017-11-22 11:16 AM		ZFHX3	transcription regulator						0.00301	LHX1,NEUROD1,SLC10A4,SP9
IPA Different 189 genes DOWN - 2017-11-22 11:16 AM		FABP2	transporter						0.00323	ABCG5,ABCG8
IPA Different 189 genes DOWN - 2017-11-22 11:16 AM		phencyclidine	chemical drug						0.00323	DDC,HDC
IPA Different 189 genes DOWN - 2017-11-22 11:16 AM		LTA	cytokine						0.00328	CXCL13,HDC,PTGS2
IPA Different 189 genes DOWN - 2017-11-22 11:16 AM		Nr1h	group						0.00342	ABCD2,ABCG5,ABCG8,CSF3,PTGS2
IPA Different 189 genes DOWN - 2017-11-22 11:16 AM		CDKN2A	transcription regulator						0.00346	CCNA1,CCR8,CXCL13,FST,MMP3,PEG3,PTGS2
IPA Different 189 genes DOWN - 2017-11-22 11:16 AM		NEUROG2	other						0.00375	NEUROD1,RND2
IPA Different 189 genes DOWN - 2017-11-22 11:16 AM		PRDX2	enzyme						0.00375	EPO,PTGS2
IPA Different 189 genes DOWN - 2017-11-22 11:16 AM		farnesyl pyrophosphate	chemical - endogenous mammalian						0.00375	LIPG,PTGS2
IPA Different 189 genes DOWN - 2017-11-22 11:16 AM		pentobarbital	chemical drug						0.00375	EPO,FST
IPA Different 189 genes DOWN - 2017-11-22 11:16 AM		prostaglandin E2	chemical - endogenous mammalian						0.00408	CCR8,CYTIP,FST,HDC,MMP3,PLAU,PTGS2	CTNNB1,IGF1,prostaglandin E2
IPA Different 189 genes DOWN - 2017-11-22 11:16 AM		arachidonic acid	chemical - endogenous mammalian						0.00409	ELOVL2,PLAU,PTGS2,TNFRSF9
IPA Different 189 genes DOWN - 2017-11-22 11:16 AM		IGF1	growth factor						0.0041	CYP27B1,GATA2,HDC,MMP3,MYB,PLAU,PTGS2,TNNI3,WT1	CTNNB1,Collagen type I,IGF1,MAP3K1,NFATC3,hyaluronic acid
IPA Different 189 genes DOWN - 2017-11-22 11:16 AM		NR1H4	ligand-dependent nuclear receptor						0.00414	ABCG5,ABCG8,MMP3,NEUROD1,PTGS2
IPA Different 189 genes DOWN - 2017-11-22 11:16 AM		FABP1	transporter						0.00431	ABCG5,ABCG8
IPA Different 189 genes DOWN - 2017-11-22 11:16 AM		caffeic acid	chemical drug						0.00431	MMP3,PTGS2
IPA Different 189 genes DOWN - 2017-11-22 11:16 AM		brefeldin A	chemical - endogenous non-mammalian						0.00442	CHRNA7,MMP3,PTGS2
IPA Different 189 genes DOWN - 2017-11-22 11:16 AM		EPHB4	kinase						0.00467	GATA2,NCAM2,NEFL
IPA Different 189 genes DOWN - 2017-11-22 11:16 AM		NOG	growth factor						0.00467	FST,MMP3,PTGS2
IPA Different 189 genes DOWN - 2017-11-22 11:16 AM		IL18	cytokine						0.00485	CHRNA7,IL18R1,IL18RAP,MMP3,PTGS2
IPA Different 189 genes DOWN - 2017-11-22 11:16 AM		101.10 peptide	chemical reagent						0.0049	MMP3,PTGS2
IPA Different 189 genes DOWN - 2017-11-22 11:16 AM		INHBB	growth factor						0.0049	FST,MMP3
IPA Different 189 genes DOWN - 2017-11-22 11:16 AM		morin	chemical - endogenous non-mammalian						0.0049	MMP3,PTGS2
IPA Different 189 genes DOWN - 2017-11-22 11:16 AM		tauroursodeoxycholic acid	chemical - endogenous mammalian						0.0049	ABCG5,ABCG8	NR1H4,tauroursodeoxycholic acid
IPA Different 189 genes DOWN - 2017-11-22 11:16 AM		Ige	complex						0.00493	CSF3,HDC,PTGS2
IPA Different 189 genes DOWN - 2017-11-22 11:16 AM		Ngf	group						0.00493	MMP3,MYB,TTLL7
IPA Different 189 genes DOWN - 2017-11-22 11:16 AM		mir-155	microrna						0.00505	CSF3,MMP3,MYB,PTGS2
IPA Different 189 genes DOWN - 2017-11-22 11:16 AM		sodium arsenite	chemical drug						0.00548	DDC,RND2,SLC18A2
IPA Different 189 genes DOWN - 2017-11-22 11:16 AM		piperine	chemical drug						0.00553	MMP3,PTGS2
IPA Different 189 genes DOWN - 2017-11-22 11:16 AM		Go 6976	chemical - kinase inhibitor						0.00577	CSF3,PTGS2,TNFRSF9
IPA Different 189 genes DOWN - 2017-11-22 11:16 AM		STK11	kinase						0.00591	CSF3,ELOVL2,NCAM2,PTGS2,RND2
IPA Different 189 genes DOWN - 2017-11-22 11:16 AM		NR4A1	ligand-dependent nuclear receptor						0.00605	ABCG5,ABCG8,HDC,NEUROD1,TNFRSF9
IPA Different 189 genes DOWN - 2017-11-22 11:16 AM		POU4F1	transcription regulator						0.00615	CHRNA3,CHRNB4,LHX1,NEUROD1
IPA Different 189 genes DOWN - 2017-11-22 11:16 AM		FDFT1	enzyme						0.00619	ABCG5,ABCG8
IPA Different 189 genes DOWN - 2017-11-22 11:16 AM		FMO3	enzyme						0.00619	ABCG5,ABCG8
IPA Different 189 genes DOWN - 2017-11-22 11:16 AM		ellagic acid	chemical - endogenous non-mammalian						0.00619	MMP3,PTGS2
IPA Different 189 genes DOWN - 2017-11-22 11:16 AM		S100A8	other						0.00619	DDC,MMP3,PLAU,TKTL1,WT1
IPA Different 189 genes DOWN - 2017-11-22 11:16 AM		SRC	kinase						0.00655	CSF3,NEUROD1,PLAU,PTGS2	CTNNB1,SRC
IPA Different 189 genes DOWN - 2017-11-22 11:16 AM		staurosporine	chemical - kinase inhibitor						0.00655	GATA2,HDC,PLAU,PTGS2	CTNNB1,IGF1,staurosporine
IPA Different 189 genes DOWN - 2017-11-22 11:16 AM		1-(1-glycero)dodeca-1,3,5,7,9-pentaene	chemical toxicant						0.00661	PTGS2
IPA Different 189 genes DOWN - 2017-11-22 11:16 AM		ACSL4	enzyme						0.00661	PTGS2
IPA Different 189 genes DOWN - 2017-11-22 11:16 AM		BN 50730	chemical reagent						0.00661	PTGS2
IPA Different 189 genes DOWN - 2017-11-22 11:16 AM		CFAP45	other						0.00661	CCNA1
IPA Different 189 genes DOWN - 2017-11-22 11:16 AM		CGP77675	chemical - kinase inhibitor						0.00661	PTGS2
IPA Different 189 genes DOWN - 2017-11-22 11:16 AM		CPA3	peptidase						0.00661	CMA1
IPA Different 189 genes DOWN - 2017-11-22 11:16 AM		DPF2	other						0.00661	CXCL13
IPA Different 189 genes DOWN - 2017-11-22 11:16 AM		EDN2	growth factor						0.00661	PTGS2
IPA Different 189 genes DOWN - 2017-11-22 11:16 AM		FGF6	growth factor						0.00661	CSF3
IPA Different 189 genes DOWN - 2017-11-22 11:16 AM		Gαq	group						0.00661	PTGS2
IPA Different 189 genes DOWN - 2017-11-22 11:16 AM		LY311727	chemical reagent						0.00661	PTGS2
IPA Different 189 genes DOWN - 2017-11-22 11:16 AM		MAP2K4/7	group						0.00661	PTGS2
IPA Different 189 genes DOWN - 2017-11-22 11:16 AM		MYO5A	enzyme						0.00661	NEFL
IPA Different 189 genes DOWN - 2017-11-22 11:16 AM		Mucin	group						0.00661	PTGS2
IPA Different 189 genes DOWN - 2017-11-22 11:16 AM		N-t-Boc-Phe-D-Leu-Phe-D-Leu-Phe	chemical reagent						0.00661	PTGS2
IPA Different 189 genes DOWN - 2017-11-22 11:16 AM		PRC1	other						0.00661	PTGS2
IPA Different 189 genes DOWN - 2017-11-22 11:16 AM		PRDX6	enzyme						0.00661	PLAU
IPA Different 189 genes DOWN - 2017-11-22 11:16 AM		Pad2	other						0.00661	PTGS2
IPA Different 189 genes DOWN - 2017-11-22 11:16 AM		Pla2g2a	other						0.00661	PTGS2
IPA Different 189 genes DOWN - 2017-11-22 11:16 AM		RSL1D1	other						0.00661	PLAU
IPA Different 189 genes DOWN - 2017-11-22 11:16 AM		Ro 31-7549	chemical - kinase inhibitor						0.00661	PTGS2
IPA Different 189 genes DOWN - 2017-11-22 11:16 AM		SIGLEC7	transmembrane receptor						0.00661	PTGS2
IPA Different 189 genes DOWN - 2017-11-22 11:16 AM		SIGLEC9	other						0.00661	PTGS2
IPA Different 189 genes DOWN - 2017-11-22 11:16 AM		TARID	other						0.00661	TCF21
IPA Different 189 genes DOWN - 2017-11-22 11:16 AM		TFF1	other						0.00661	PTGS2
IPA Different 189 genes DOWN - 2017-11-22 11:16 AM		THEM4	enzyme						0.00661	PTGS2
IPA Different 189 genes DOWN - 2017-11-22 11:16 AM		TNNI1	other						0.00661	TNNI3
IPA Different 189 genes DOWN - 2017-11-22 11:16 AM		Tpl2 kinase inhibitor	chemical - kinase inhibitor						0.00661	PTGS2
IPA Different 189 genes DOWN - 2017-11-22 11:16 AM		carbofuran	chemical toxicant						0.00661	TNNI3
IPA Different 189 genes DOWN - 2017-11-22 11:16 AM		cobimetinib	chemical drug						0.00661	CSF3
IPA Different 189 genes DOWN - 2017-11-22 11:16 AM		cucurbitacin E	chemical - endogenous non-mammalian						0.00661	PTGS2
IPA Different 189 genes DOWN - 2017-11-22 11:16 AM		long-chain alcohol	chemical - endogenous non-mammalian						0.00661	PTGS2
IPA Different 189 genes DOWN - 2017-11-22 11:16 AM		miR-383-5p (miRNAs w/seed AGAUCAG)	mature microrna						0.00661	NEUROD1
IPA Different 189 genes DOWN - 2017-11-22 11:16 AM		n-6 docosapentaenoic acid	chemical - other						0.00661	PTGS2
IPA Different 189 genes DOWN - 2017-11-22 11:16 AM		phosphocreatine	chemical - endogenous mammalian						0.00661	TNNI3
IPA Different 189 genes DOWN - 2017-11-22 11:16 AM		procyanidin B2	chemical - endogenous non-mammalian						0.00661	PTGS2
IPA Different 189 genes DOWN - 2017-11-22 11:16 AM		semapimod	chemical drug						0.00661	PTGS2
IPA Different 189 genes DOWN - 2017-11-22 11:16 AM		theaflavin monogallate B	chemical - endogenous non-mammalian						0.00661	PTGS2
IPA Different 189 genes DOWN - 2017-11-22 11:16 AM		thromboxane A2	chemical - endogenous mammalian						0.00661	PTGS2
IPA Different 189 genes DOWN - 2017-11-22 11:16 AM		hyaluronic acid	chemical - endogenous mammalian						0.00676	FST,MMP3,PLAU,PTGS2	CTNNB1,hyaluronic acid
IPA Different 189 genes DOWN - 2017-11-22 11:16 AM		ID3	transcription regulator						0.0068	CCR8,EGR4,IL9R,MYB,NEUROD1
IPA Different 189 genes DOWN - 2017-11-22 11:16 AM		ADM2	other						0.00689	DDC,TNFRSF9
IPA Different 189 genes DOWN - 2017-11-22 11:16 AM		CEP-1347	chemical drug						0.00689	PLAU,PTGS2
IPA Different 189 genes DOWN - 2017-11-22 11:16 AM		NAB2	transcription regulator						0.00689	MMP3,PLAU
IPA Different 189 genes DOWN - 2017-11-22 11:16 AM		cyclooxygenase	group						0.00689	MMP3,PTGS2
IPA Different 189 genes DOWN - 2017-11-22 11:16 AM		triflusal	chemical drug						0.00689	CSF3,PTGS2
IPA Different 189 genes DOWN - 2017-11-22 11:16 AM		paraquat	chemical toxicant						0.00697	CACNA1E,EGR4,MMP3,PTGS2
IPA Different 189 genes DOWN - 2017-11-22 11:16 AM		NFATC3	transcription regulator						0.00702	MMP3,PTGS2,TNNI3
IPA Different 189 genes DOWN - 2017-11-22 11:16 AM		15-deoxy-delta-12,14 -PGJ 2	chemical - endogenous non-mammalian						0.00712	CXCL13,MMP3,MYB,PLAU,PTGS2	15-deoxy-delta-12,14 -PGJ 2,EGR1
IPA Different 189 genes DOWN - 2017-11-22 11:16 AM		SRF	transcription regulator						0.0072	CMA1,EGR4,FST,GPM6A,MYB,PTGS2,WT1
IPA Different 189 genes DOWN - 2017-11-22 11:16 AM		EGLN1	enzyme						0.00735	EPO,MMP3,PTGS2
IPA Different 189 genes DOWN - 2017-11-22 11:16 AM		MIF	cytokine						0.0074	CCR8,IL9R,MMP3,PTGS2
IPA Different 189 genes DOWN - 2017-11-22 11:16 AM		EGR1	transcription regulator						0.00762	CACNA1H,CHRNA7,MYB,PLAU,PTGS2
IPA Different 189 genes DOWN - 2017-11-22 11:16 AM		Lymphotoxin	complex						0.00762	CXCL13,MMP3
IPA Different 189 genes DOWN - 2017-11-22 11:16 AM		Ras homolog	group						0.00762	PLAU,PTGS2	MAP3K1,NFATC3,Ras homolog
IPA Different 189 genes DOWN - 2017-11-22 11:16 AM		SIM2	transcription regulator						0.00762	EPO,MMP3
IPA Different 189 genes DOWN - 2017-11-22 11:16 AM		TNFRSF18	transmembrane receptor						0.00762	PTGS2,TNFRSF9
IPA Different 189 genes DOWN - 2017-11-22 11:16 AM		TRAIP	enzyme						0.00762	CSF3,CXCL13
IPA Different 189 genes DOWN - 2017-11-22 11:16 AM		E. coli B5 lipopolysaccharide	chemical - endogenous non-mammalian						0.00774	CCR8,CSF3,CXCL13,IL18RAP,IL9R,PTGS2
IPA Different 189 genes DOWN - 2017-11-22 11:16 AM		PDGFB	growth factor						0.00805	EPO,MMP3,PTGS2
IPA Different 189 genes DOWN - 2017-11-22 11:16 AM		Sn50 peptide	chemical toxicant						0.00805	CYP27B1,LIPG,PTGS2
IPA Different 189 genes DOWN - 2017-11-22 11:16 AM		ursodeoxycholic acid	chemical - endogenous mammalian						0.00805	ABCG5,ABCG8,PTGS2	NR1H4,ursodeoxycholic acid
IPA Different 189 genes DOWN - 2017-11-22 11:16 AM		Cbp/p300	group						0.00839	EPO,PTGS2
IPA Different 189 genes DOWN - 2017-11-22 11:16 AM		Collagen type IV	complex						0.00839	PLAU,PTGS2	CTNNB1,Collagen type IV,SRC
IPA Different 189 genes DOWN - 2017-11-22 11:16 AM		Pam3-Cys-Ser-Lys4	chemical reagent						0.00856	CSF3,CXCL13,MMP3,PTGS2
IPA Different 189 genes DOWN - 2017-11-22 11:16 AM		calphostin C	chemical - kinase inhibitor						0.00878	EPO,PLAU,PTGS2	CTNNB1,SRC,calphostin C
IPA Different 189 genes DOWN - 2017-11-22 11:16 AM		infliximab	biologic drug						0.00878	CYP27B1,PTGS2,TNFRSF9
IPA Different 189 genes DOWN - 2017-11-22 11:16 AM		IKBKE	kinase						0.00916	CSF3,MMP3,PTGS2
IPA Different 189 genes DOWN - 2017-11-22 11:16 AM		OXT	other						0.00919	PTGS2,TNNI3
IPA Different 189 genes DOWN - 2017-11-22 11:16 AM		Collagen type I	complex						0.00955	MMP3,PLAU,PTGS2	CTNNB1,Collagen type I,SRC,hyaluronic acid
IPA Different 189 genes DOWN - 2017-11-22 11:16 AM		silibinin	chemical drug						0.00955	MMP3,PLAU,PTGS2	CTNNB1,hyaluronic acid,silibinin
IPA Different 189 genes DOWN - 2017-11-22 11:16 AM		RELB	transcription regulator						0.00995	CXCL13,MYB,PTGS2
IPA Different 189 genes DOWN - 2017-11-22 11:16 AM		doxycycline	chemical drug						0.00995	EPO,PTGS2,WT1
IPA Different 189 genes DOWN - 2017-11-22 11:16 AM		GABA	chemical - endogenous mammalian						0.01	MMP3,PTGS2
IPA Different 189 genes DOWN - 2017-11-22 11:16 AM		FGF2	growth factor						0.0106	CHRM4,CSF3,GRIK4,MMP3,PLAU,PRSS50,PTGS2
IPA Different 189 genes DOWN - 2017-11-22 11:16 AM		ANXA7	ion channel						0.0108	FST,NEUROD1,WT1
IPA Different 189 genes DOWN - 2017-11-22 11:16 AM		ITGA1	other						0.0109	MMP3,PTGS2
IPA Different 189 genes DOWN - 2017-11-22 11:16 AM		MECOM	transcription regulator						0.0109	CALY,GATA2
IPA Different 189 genes DOWN - 2017-11-22 11:16 AM		MTA2	transcription regulator						0.0109	GATA2,MS4A2
IPA Different 189 genes DOWN - 2017-11-22 11:16 AM		SSTR2	g-protein coupled receptor						0.0109	HDC,SLC18A2
IPA Different 189 genes DOWN - 2017-11-22 11:16 AM		XIAP	enzyme						0.0109	CSF3,PTGS2
IPA Different 189 genes DOWN - 2017-11-22 11:16 AM		E. coli B4 lipopolysaccharide	chemical toxicant						0.0109	ABCG5,ABCG8,CSF3,PTGS2,TEX15,TNFRSF8
IPA Different 189 genes DOWN - 2017-11-22 11:16 AM		NFKB2	transcription regulator						0.0112	CXCL13,MYB,PTGS2
IPA Different 189 genes DOWN - 2017-11-22 11:16 AM		atorvastatin	chemical drug						0.0113	ABCG5,ABCG8,LIPG,MMP3,PTGS2
IPA Different 189 genes DOWN - 2017-11-22 11:16 AM		STAT3	transcription regulator						0.0114	CSF3,CXCL13,FST,IL18R1,IL9R,MMP3,MYB,PLAU,PTGS2
IPA Different 189 genes DOWN - 2017-11-22 11:16 AM		N-acetyl-L-cysteine	chemical drug						0.0116	EPO,HDC,PLAU,PTGS2,TNFRSF8
IPA Different 189 genes DOWN - 2017-11-22 11:16 AM		BAG1	other						0.0118	PLAU,PTGS2
IPA Different 189 genes DOWN - 2017-11-22 11:16 AM		BMP	group						0.0118	TCF21,WT1
IPA Different 189 genes DOWN - 2017-11-22 11:16 AM		CLEC7A	transmembrane receptor						0.0118	CSF3,PTGS2
IPA Different 189 genes DOWN - 2017-11-22 11:16 AM		CRX	transcription regulator						0.0118	CACNA1H,NEUROD1
IPA Different 189 genes DOWN - 2017-11-22 11:16 AM		E2F5	transcription regulator						0.0118	CCNA1,MYB
IPA Different 189 genes DOWN - 2017-11-22 11:16 AM		FXR ligand-FXR-Retinoic acid-RXRα	complex						0.0118	ABCG5,ABCG8
IPA Different 189 genes DOWN - 2017-11-22 11:16 AM		NCOR-LXR-Oxysterol-RXR-9 cis RA	complex						0.0118	ABCG5,ABCG8
IPA Different 189 genes DOWN - 2017-11-22 11:16 AM		PPP3R1	phosphatase						0.0118	ACOXL,SLC7A10
IPA Different 189 genes DOWN - 2017-11-22 11:16 AM		TLX1	transcription regulator						0.0118	GATA2,MYB
IPA Different 189 genes DOWN - 2017-11-22 11:16 AM		kaempferol	chemical toxicant						0.0118	PLAU,PTGS2
IPA Different 189 genes DOWN - 2017-11-22 11:16 AM		AGER	transmembrane receptor						0.0121	MMP3,NEFL,PTGS2
IPA Different 189 genes DOWN - 2017-11-22 11:16 AM		Il3	cytokine						0.0121	CSF3,MMP3,MYB
IPA Different 189 genes DOWN - 2017-11-22 11:16 AM		mifepristone	chemical drug						0.0122	FST,HDC,IL9R,MMP3,MYB,PTGS2
IPA Different 189 genes DOWN - 2017-11-22 11:16 AM		ETS2	transcription regulator						0.0126	CSF3,MMP3,PLAU
IPA Different 189 genes DOWN - 2017-11-22 11:16 AM		FOSL1	transcription regulator						0.0126	CSF3,MMP3,PLAU
IPA Different 189 genes DOWN - 2017-11-22 11:16 AM		ADAMTS12	peptidase						0.0127	HDC,MMP3
IPA Different 189 genes DOWN - 2017-11-22 11:16 AM		LHX2	transcription regulator						0.0127	NCAM2,NEUROD1
IPA Different 189 genes DOWN - 2017-11-22 11:16 AM		MALP-2s	chemical reagent						0.0127	CYP27B1,PTGS2
IPA Different 189 genes DOWN - 2017-11-22 11:16 AM		NfkB1-RelA	complex						0.0127	MMP3,PTGS2
IPA Different 189 genes DOWN - 2017-11-22 11:16 AM		TAF4B	transcription regulator						0.0127	FST,MMP3
IPA Different 189 genes DOWN - 2017-11-22 11:16 AM		halofuginone	chemical drug						0.0127	ABCG5,ABCG8,MMP3,MS4A2
IPA Different 189 genes DOWN - 2017-11-22 11:16 AM		cadmium	chemical toxicant						0.013	EPO,PLAU,PTGS2
IPA Different 189 genes DOWN - 2017-11-22 11:16 AM		H89	chemical - kinase inhibitor						0.0131	CCNA1,CYP27B1,PLAU,PTGS2
IPA Different 189 genes DOWN - 2017-11-22 11:16 AM		3,4-dihydroxyphenylethanol	chemical drug						0.0132	PTGS2
IPA Different 189 genes DOWN - 2017-11-22 11:16 AM		ARHGDIB	enzyme						0.0132	PTGS2
IPA Different 189 genes DOWN - 2017-11-22 11:16 AM		CBR1	enzyme						0.0132	PTGS2
IPA Different 189 genes DOWN - 2017-11-22 11:16 AM		D-lysergic acid diethylamide	chemical drug						0.0132	DDC
IPA Different 189 genes DOWN - 2017-11-22 11:16 AM		DUSP2	phosphatase						0.0132	HDC
IPA Different 189 genes DOWN - 2017-11-22 11:16 AM		EHD3	other						0.0132	CACNA1H
IPA Different 189 genes DOWN - 2017-11-22 11:16 AM		FGF5	growth factor						0.0132	CSF3
IPA Different 189 genes DOWN - 2017-11-22 11:16 AM		HIST2H4A	other						0.0132	CHRNA5
IPA Different 189 genes DOWN - 2017-11-22 11:16 AM		HP1	group						0.0132	PTGS2
IPA Different 189 genes DOWN - 2017-11-22 11:16 AM		L3MBTL1	other						0.0132	MMP3
IPA Different 189 genes DOWN - 2017-11-22 11:16 AM		LAMA1	other						0.0132	PLAU
IPA Different 189 genes DOWN - 2017-11-22 11:16 AM		LEFTY2	growth factor						0.0132	MMP3
IPA Different 189 genes DOWN - 2017-11-22 11:16 AM		LPAR5	g-protein coupled receptor						0.0132	PTGS2
IPA Different 189 genes DOWN - 2017-11-22 11:16 AM		NEFH	other						0.0132	NEFL
IPA Different 189 genes DOWN - 2017-11-22 11:16 AM		PLA2G2F	enzyme						0.0132	PTGS2
IPA Different 189 genes DOWN - 2017-11-22 11:16 AM		PRSS2	peptidase						0.0132	MMP3
IPA Different 189 genes DOWN - 2017-11-22 11:16 AM		SC68376	chemical - kinase inhibitor						0.0132	PTGS2
IPA Different 189 genes DOWN - 2017-11-22 11:16 AM		SCLY	enzyme						0.0132	GRIK4
IPA Different 189 genes DOWN - 2017-11-22 11:16 AM		SH3GLB2	other						0.0132	PTGS2
IPA Different 189 genes DOWN - 2017-11-22 11:16 AM		SOS1	other						0.0132	PLAU
IPA Different 189 genes DOWN - 2017-11-22 11:16 AM		SRPK2	kinase						0.0132	CCNA1
IPA Different 189 genes DOWN - 2017-11-22 11:16 AM		Sry	transcription regulator						0.0132	TCF21
IPA Different 189 genes DOWN - 2017-11-22 11:16 AM		TMPRSS4	peptidase						0.0132	PLAU
IPA Different 189 genes DOWN - 2017-11-22 11:16 AM		VRK2	kinase						0.0132	PTGS2
IPA Different 189 genes DOWN - 2017-11-22 11:16 AM		ZHX2	transcription regulator						0.0132	HDC
IPA Different 189 genes DOWN - 2017-11-22 11:16 AM		aprotinin	biologic drug						0.0132	PLAU
IPA Different 189 genes DOWN - 2017-11-22 11:16 AM		arbutin	chemical drug						0.0132	PTGS2
IPA Different 189 genes DOWN - 2017-11-22 11:16 AM		benzylamine	chemical - endogenous mammalian						0.0132	PTGS2
IPA Different 189 genes DOWN - 2017-11-22 11:16 AM		bifenthrin	chemical toxicant						0.0132	PTGS2
IPA Different 189 genes DOWN - 2017-11-22 11:16 AM		bumetanide	chemical drug						0.0132	PTGS2
IPA Different 189 genes DOWN - 2017-11-22 11:16 AM		butyrine	chemical - endogenous mammalian						0.0132	MYB
IPA Different 189 genes DOWN - 2017-11-22 11:16 AM		cyclophosphamide/doxorubicin	chemical drug						0.0132	TNNI3
IPA Different 189 genes DOWN - 2017-11-22 11:16 AM		epoxyeicosatrienoic acid	chemical - other						0.0132	PTGS2
IPA Different 189 genes DOWN - 2017-11-22 11:16 AM		incyclinide	chemical drug						0.0132	PTGS2
IPA Different 189 genes DOWN - 2017-11-22 11:16 AM		laminaran	chemical drug						0.0132	PTGS2
IPA Different 189 genes DOWN - 2017-11-22 11:16 AM		lapatinib/trastuzumab	biologic drug						0.0132	TNNI3
IPA Different 189 genes DOWN - 2017-11-22 11:16 AM		lipooligosaccharide	chemical toxicant						0.0132	PTGS2
IPA Different 189 genes DOWN - 2017-11-22 11:16 AM		methylprednisolone acetate	chemical drug						0.0132	PTGS2
IPA Different 189 genes DOWN - 2017-11-22 11:16 AM		phenoxyacetic acid	chemical reagent						0.0132	MYB
IPA Different 189 genes DOWN - 2017-11-22 11:16 AM		poly(ADP-ribose)	chemical - endogenous mammalian						0.0132	PTGS2
IPA Different 189 genes DOWN - 2017-11-22 11:16 AM		prostaglandin E3	chemical - endogenous mammalian						0.0132	PTGS2
IPA Different 189 genes DOWN - 2017-11-22 11:16 AM		pyridoxal	chemical - endogenous mammalian						0.0132	PTGS2
IPA Different 189 genes DOWN - 2017-11-22 11:16 AM		sPla2	group						0.0132	PTGS2
IPA Different 189 genes DOWN - 2017-11-22 11:16 AM		soy isoflavones	chemical drug						0.0132	PTGS2
IPA Different 189 genes DOWN - 2017-11-22 11:16 AM		temocapril	chemical reagent						0.0132	PTGS2
IPA Different 189 genes DOWN - 2017-11-22 11:16 AM		tetrahydropalmatine	chemical - endogenous non-mammalian						0.0132	PTGS2
IPA Different 189 genes DOWN - 2017-11-22 11:16 AM		vanillic acid	chemical - endogenous mammalian						0.0132	PTGS2
IPA Different 189 genes DOWN - 2017-11-22 11:16 AM		zileuton	chemical drug						0.0132	PTGS2
IPA Different 189 genes DOWN - 2017-11-22 11:16 AM		Pka	complex						0.0134	CCR8,MEST,MMP3,PTGS2
IPA Different 189 genes DOWN - 2017-11-22 11:16 AM		NCOA2	transcription regulator						0.0135	FST,MYB,PTGS2
IPA Different 189 genes DOWN - 2017-11-22 11:16 AM		cholic acid	chemical - endogenous mammalian						0.0135	ABCG5,ABCG8,MYB
IPA Different 189 genes DOWN - 2017-11-22 11:16 AM		cobalt chloride	chemical reagent						0.0135	EPO,PTGS2,WT1
IPA Different 189 genes DOWN - 2017-11-22 11:16 AM		ARRB1	other						0.0137	MMP3,PTGS2
IPA Different 189 genes DOWN - 2017-11-22 11:16 AM		IL6R	transmembrane receptor						0.014	EPO,MMP3,PTGS2
IPA Different 189 genes DOWN - 2017-11-22 11:16 AM		ZBTB16	transcription regulator						0.014	IL18R1,IL18RAP,IL9R,PTGS2
IPA Different 189 genes DOWN - 2017-11-22 11:16 AM		ELOVL5	enzyme						0.0147	ABCG8,ELOVL2
IPA Different 189 genes DOWN - 2017-11-22 11:16 AM		PBX1	transcription regulator						0.0147	PLAU,SOX3
IPA Different 189 genes DOWN - 2017-11-22 11:16 AM		mir-193	microrna						0.0147	PLAU,WT1
IPA Different 189 genes DOWN - 2017-11-22 11:16 AM		suramin	chemical drug						0.0147	FST,PTGS2
IPA Different 189 genes DOWN - 2017-11-22 11:16 AM		Gsk3	group						0.015	MYB,PTGS2,TNNI3
IPA Different 189 genes DOWN - 2017-11-22 11:16 AM		GAST	other						0.0155	HDC,PTGS2,SLC18A2
IPA Different 189 genes DOWN - 2017-11-22 11:16 AM		spironolactone	chemical drug						0.0155	CYP27B1,PTGS2,WT1
IPA Different 189 genes DOWN - 2017-11-22 11:16 AM		ELF3	transcription regulator						0.0157	MMP3,PTGS2
IPA Different 189 genes DOWN - 2017-11-22 11:16 AM		HNRNPK	transcription regulator						0.0157	MMP3,PTGS2
IPA Different 189 genes DOWN - 2017-11-22 11:16 AM		NPC2	other						0.0157	PTGS2,TCF21
IPA Different 189 genes DOWN - 2017-11-22 11:16 AM		IL1A	cytokine						0.0167	EPO,HDC,MMP3,PLAU,PTGS2
IPA Different 189 genes DOWN - 2017-11-22 11:16 AM		ANXA1	enzyme						0.0167	PLAU,PTGS2
IPA Different 189 genes DOWN - 2017-11-22 11:16 AM		IL17RA	transmembrane receptor						0.0167	CSF3,MMP3
IPA Different 189 genes DOWN - 2017-11-22 11:16 AM		KRT17	other						0.0167	CSF3,MMP3
IPA Different 189 genes DOWN - 2017-11-22 11:16 AM		PRKD1	kinase						0.0167	MMP3,PTGS2
IPA Different 189 genes DOWN - 2017-11-22 11:16 AM		RPSA	translation regulator						0.0167	CSF3,PTGS2
IPA Different 189 genes DOWN - 2017-11-22 11:16 AM		arginine	chemical - endogenous mammalian						0.0167	HDC,PTGS2
IPA Different 189 genes DOWN - 2017-11-22 11:16 AM		IL17A	cytokine						0.017	CSF3,CXCL13,MMP3,PLAU,PTGS2
IPA Different 189 genes DOWN - 2017-11-22 11:16 AM		MTPN	transcription regulator						0.0171	DDC,MMP3,TCF21
IPA Different 189 genes DOWN - 2017-11-22 11:16 AM		Histone h4	group						0.0177	CHRNA3,CHRNA5,NCAM2,PTGS2
IPA Different 189 genes DOWN - 2017-11-22 11:16 AM		MAP3K8	kinase						0.0177	CSF3,GNG4,MMP3,PTGS2
IPA Different 189 genes DOWN - 2017-11-22 11:16 AM		ABCG1	transporter						0.0178	CSF3,CXCL13
IPA Different 189 genes DOWN - 2017-11-22 11:16 AM		DIO3	enzyme						0.0178	ABCD2,NEUROD1
IPA Different 189 genes DOWN - 2017-11-22 11:16 AM		SPRY2	other						0.0178	EPO,MEST
IPA Different 189 genes DOWN - 2017-11-22 11:16 AM		TYK2	kinase						0.0178	CSF3,IL18R1
IPA Different 189 genes DOWN - 2017-11-22 11:16 AM		VTN	other						0.0178	PLAU,PTGS2
IPA Different 189 genes DOWN - 2017-11-22 11:16 AM		TO-901317	chemical reagent						0.0179	ABCG5,ABCG8,DDC,LIPG,PTGS2
IPA Different 189 genes DOWN - 2017-11-22 11:16 AM		5-azacytidine	chemical drug						0.018	PLAU,PRAME,PTGS2,TNNI3
IPA Different 189 genes DOWN - 2017-11-22 11:16 AM		cardiotoxin	chemical - other						0.018	MEST,MMP3,PEG3,TNFRSF8
IPA Different 189 genes DOWN - 2017-11-22 11:16 AM		APOE	transporter						0.0182	ABCG8,CTNND2,LIPG,MMP3,PLAU,PTGS2
IPA Different 189 genes DOWN - 2017-11-22 11:16 AM		GATA1	transcription regulator						0.0185	CMA1,EPO,GATA2,MS4A2,MYB
IPA Different 189 genes DOWN - 2017-11-22 11:16 AM		KITLG	growth factor						0.0185	CMA1,EPO,MS4A2,MYB,PTGS2
IPA Different 189 genes DOWN - 2017-11-22 11:16 AM		MMP14	peptidase						0.0189	CSF3,PTGS2
IPA Different 189 genes DOWN - 2017-11-22 11:16 AM		grape seed extract	chemical drug						0.0189	PLAU,PTGS2
IPA Different 189 genes DOWN - 2017-11-22 11:16 AM		EGF	growth factor						0.019	CXCL13,FST,GATA2,IL9R,MMP3,PLAU,PTGS2,TNFRSF9
IPA Different 189 genes DOWN - 2017-11-22 11:16 AM		ATF4	transcription regulator						0.0192	ABCG5,ABCG8,PEG3,PTGS2
IPA Different 189 genes DOWN - 2017-11-22 11:16 AM		RORC	ligand-dependent nuclear receptor						0.0197	ABCD2,ABCG5,DDC,SLC29A4
IPA Different 189 genes DOWN - 2017-11-22 11:16 AM		17alpha-hydroxyprogesterone caproate	chemical drug						0.0197	PTGS2
IPA Different 189 genes DOWN - 2017-11-22 11:16 AM		2,2-dimethylbutyric acid	chemical drug						0.0197	MYB
IPA Different 189 genes DOWN - 2017-11-22 11:16 AM		AA-861	chemical reagent						0.0197	PTGS2
IPA Different 189 genes DOWN - 2017-11-22 11:16 AM		ANP32A	other						0.0197	PTGS2
IPA Different 189 genes DOWN - 2017-11-22 11:16 AM		CACNA2D1	ion channel						0.0197	CACNA1H
IPA Different 189 genes DOWN - 2017-11-22 11:16 AM		CK1	group						0.0197	CSF3
IPA Different 189 genes DOWN - 2017-11-22 11:16 AM		CTCFL	transcription regulator						0.0197	PRSS50
IPA Different 189 genes DOWN - 2017-11-22 11:16 AM		Cacnb1	ion channel						0.0197	CACNA1H
IPA Different 189 genes DOWN - 2017-11-22 11:16 AM		Defb2	other						0.0197	TNFRSF9
IPA Different 189 genes DOWN - 2017-11-22 11:16 AM		ERC1	other						0.0197	PTGS2
IPA Different 189 genes DOWN - 2017-11-22 11:16 AM		ERO1A	enzyme						0.0197	CSF3
IPA Different 189 genes DOWN - 2017-11-22 11:16 AM		Eif2	complex						0.0197	PTGS2
IPA Different 189 genes DOWN - 2017-11-22 11:16 AM		GC	transporter						0.0197	CYP27B1
IPA Different 189 genes DOWN - 2017-11-22 11:16 AM		Hdac1l	enzyme						0.0197	ABCD2
IPA Different 189 genes DOWN - 2017-11-22 11:16 AM		KCND3	ion channel						0.0197	DPP10
IPA Different 189 genes DOWN - 2017-11-22 11:16 AM		KLF8	transcription regulator						0.0197	USP44
IPA Different 189 genes DOWN - 2017-11-22 11:16 AM		NKAP	transcription regulator						0.0197	ST8SIA1
IPA Different 189 genes DOWN - 2017-11-22 11:16 AM		PIH1D3	other						0.0197	DNAH9
IPA Different 189 genes DOWN - 2017-11-22 11:16 AM		RPL13A	other						0.0197	CXCL13
IPA Different 189 genes DOWN - 2017-11-22 11:16 AM		SOD3	enzyme						0.0197	EPO
IPA Different 189 genes DOWN - 2017-11-22 11:16 AM		TCF20	transcription regulator						0.0197	MMP3
IPA Different 189 genes DOWN - 2017-11-22 11:16 AM		TSPAN33	other						0.0197	PTGS2
IPA Different 189 genes DOWN - 2017-11-22 11:16 AM		acacetin	chemical - endogenous non-mammalian						0.0197	PTGS2
IPA Different 189 genes DOWN - 2017-11-22 11:16 AM		amantadine	chemical drug						0.0197	DDC
IPA Different 189 genes DOWN - 2017-11-22 11:16 AM		amifostine	chemical drug						0.0197	PTGS2
IPA Different 189 genes DOWN - 2017-11-22 11:16 AM		basic calcium phosphate crystal	chemical - endogenous mammalian						0.0197	MMP3
IPA Different 189 genes DOWN - 2017-11-22 11:16 AM		chloride	chemical - endogenous mammalian						0.0197	PTGS2
IPA Different 189 genes DOWN - 2017-11-22 11:16 AM		des-Arg(10)-kallidin	chemical reagent						0.0197	PTGS2
IPA Different 189 genes DOWN - 2017-11-22 11:16 AM		drotrecogin alfa	biologic drug						0.0197	TNNI3
IPA Different 189 genes DOWN - 2017-11-22 11:16 AM		epiallopregnanolone	chemical - endogenous mammalian						0.0197	PTGS2
IPA Different 189 genes DOWN - 2017-11-22 11:16 AM		fosbretabulin	chemical drug						0.0197	CSF3
IPA Different 189 genes DOWN - 2017-11-22 11:16 AM		glutathione diethyl ester	chemical reagent						0.0197	PLAU
IPA Different 189 genes DOWN - 2017-11-22 11:16 AM		imperatorin	chemical - endogenous non-mammalian						0.0197	PTGS2
IPA Different 189 genes DOWN - 2017-11-22 11:16 AM		latanoprost	chemical drug						0.0197	MMP3
IPA Different 189 genes DOWN - 2017-11-22 11:16 AM		lobeline	chemical drug						0.0197	SLC18A2
IPA Different 189 genes DOWN - 2017-11-22 11:16 AM		mercaptopropionylglycine	chemical drug						0.0197	EPO
IPA Different 189 genes DOWN - 2017-11-22 11:16 AM		pinoresinol	chemical - endogenous non-mammalian						0.0197	PTGS2
IPA Different 189 genes DOWN - 2017-11-22 11:16 AM		poly(C)RNA	chemical reagent						0.0197	PTGS2
IPA Different 189 genes DOWN - 2017-11-22 11:16 AM		pycnogenols	chemical drug						0.0197	PTGS2
IPA Different 189 genes DOWN - 2017-11-22 11:16 AM		sulprostone	chemical drug						0.0197	PTGS2
IPA Different 189 genes DOWN - 2017-11-22 11:16 AM		tenidap	chemical drug						0.0197	PTGS2
IPA Different 189 genes DOWN - 2017-11-22 11:16 AM		vigabatrin	chemical drug						0.0197	DDC
IPA Different 189 genes DOWN - 2017-11-22 11:16 AM		CYP27B1	enzyme						0.02	CCR8,CYP27B1
IPA Different 189 genes DOWN - 2017-11-22 11:16 AM		TIMP1	cytokine						0.02	MMP3,PLAU
IPA Different 189 genes DOWN - 2017-11-22 11:16 AM		Ap1	complex						0.0201	MMP3,PLAU,PTGS2,TNFRSF8
IPA Different 189 genes DOWN - 2017-11-22 11:16 AM		ADCYAP1	other						0.0201	DNAH9,FST,MEST,NEUROD1,SLC18A2
IPA Different 189 genes DOWN - 2017-11-22 11:16 AM		EHF	transcription regulator						0.0206	GATA2,MMP3,MS4A2
IPA Different 189 genes DOWN - 2017-11-22 11:16 AM		ERBB3	kinase						0.0206	CMA1,MMP3,PTGS2
IPA Different 189 genes DOWN - 2017-11-22 11:16 AM		TNFRSF1A	transmembrane receptor						0.0209	CSF3,CXCL13,PLAU,RGS7
IPA Different 189 genes DOWN - 2017-11-22 11:16 AM		4-methylnitrosoamino-1-(3-pyridinyl)-1-butanone	chemical toxicant						0.0212	CHRNA7,PTGS2
IPA Different 189 genes DOWN - 2017-11-22 11:16 AM		IL23A	cytokine						0.0212	CXCL13,IL18R1
IPA Different 189 genes DOWN - 2017-11-22 11:16 AM		MARK2	kinase						0.0212	HDC,PTGS2
IPA Different 189 genes DOWN - 2017-11-22 11:16 AM		MTTP	transporter						0.0212	ABCG5,ABCG8
IPA Different 189 genes DOWN - 2017-11-22 11:16 AM		acetovanillone	chemical drug						0.0212	CACNA1H,PTGS2
IPA Different 189 genes DOWN - 2017-11-22 11:16 AM		bile acid	chemical - endogenous mammalian						0.0212	HDC,PTGS2
IPA Different 189 genes DOWN - 2017-11-22 11:16 AM		green tea polyphenol	chemical drug						0.0212	PLAU,PTGS2
IPA Different 189 genes DOWN - 2017-11-22 11:16 AM		sildenafil	chemical drug						0.0212	CXCL13,PTGS2
IPA Different 189 genes DOWN - 2017-11-22 11:16 AM		EZH2	transcription regulator						0.0214	CACNA1E,CSF3,IL18R1,IL18RAP,NEUROD1,PTGS2
IPA Different 189 genes DOWN - 2017-11-22 11:16 AM		PTGS1	enzyme						0.0224	PTGS2,TNFRSF9
IPA Different 189 genes DOWN - 2017-11-22 11:16 AM		TFDP1	transcription regulator						0.0224	CCNA1,MYB
IPA Different 189 genes DOWN - 2017-11-22 11:16 AM		Tgf beta	group						0.0225	CSF3,FST,MMP3,PLAU,PTGS2
IPA Different 189 genes DOWN - 2017-11-22 11:16 AM		lysophosphatidic acid	chemical - other						0.0225	LIPG,PLAU,PTGS2
IPA Different 189 genes DOWN - 2017-11-22 11:16 AM		phorbol esters	chemical - other						0.0225	MMP3,PLAU,PTGS2
IPA Different 189 genes DOWN - 2017-11-22 11:16 AM		MAPK8	kinase						0.0231	MMP3,NEFL,PLAU,PTGS2
IPA Different 189 genes DOWN - 2017-11-22 11:16 AM		trinitrobenzenesulfonic acid	chemical reagent						0.0232	CSF3,MMP3,PTGS2
IPA Different 189 genes DOWN - 2017-11-22 11:16 AM		22(R)-hydroxycholesterol	chemical - endogenous mammalian						0.0236	ABCG8,LIPG
IPA Different 189 genes DOWN - 2017-11-22 11:16 AM		CASP1	peptidase						0.0236	CSF3,PTGS2
IPA Different 189 genes DOWN - 2017-11-22 11:16 AM		EED	transcription regulator						0.0236	PTGS2,TCF21
IPA Different 189 genes DOWN - 2017-11-22 11:16 AM		SAA	group						0.0236	CSF3,PTGS2
IPA Different 189 genes DOWN - 2017-11-22 11:16 AM		GATA4	transcription regulator						0.0241	ABCG5,ABCG8,EPO,TNNI3
IPA Different 189 genes DOWN - 2017-11-22 11:16 AM		SATB1	transcription regulator						0.0241	GNG4,IL18RAP,PTGS2,TNFRSF8
IPA Different 189 genes DOWN - 2017-11-22 11:16 AM		IL3	cytokine						0.0244	APBA2,CSF3,GATA2,MMP3,MS4A2,TNFRSF9
IPA Different 189 genes DOWN - 2017-11-22 11:16 AM		EP300	transcription regulator						0.0247	ACOXL,CSF3,DDC,IL18R1,IL18RAP,PTGS2,TANC2
IPA Different 189 genes DOWN - 2017-11-22 11:16 AM		IL1	group						0.0247	CSF3,DDC,EPO,FST,MMP3,PTGS2
IPA Different 189 genes DOWN - 2017-11-22 11:16 AM		GDF9	growth factor						0.0248	PLAU,PTGS2
IPA Different 189 genes DOWN - 2017-11-22 11:16 AM		GNB2	enzyme						0.0248	CYTIP,PLAU
IPA Different 189 genes DOWN - 2017-11-22 11:16 AM		PLAUR	transmembrane receptor						0.0248	MMP3,PLAU
IPA Different 189 genes DOWN - 2017-11-22 11:16 AM		Interferon alpha	group						0.0258	CCNA1,EFCAB6,IL18R1,IL18RAP,MMP3,PRAME,PTGS2
IPA Different 189 genes DOWN - 2017-11-22 11:16 AM		TFAP2A	transcription regulator						0.0259	CHRNA3,CHRNA7,PLAU
IPA Different 189 genes DOWN - 2017-11-22 11:16 AM		DACH1	transcription regulator						0.0261	MMP3,PTGS2
IPA Different 189 genes DOWN - 2017-11-22 11:16 AM		PP1	chemical - kinase inhibitor						0.0261	CCNA1,PTGS2
IPA Different 189 genes DOWN - 2017-11-22 11:16 AM		S100A4	other						0.0261	CSF3,PLAU
IPA Different 189 genes DOWN - 2017-11-22 11:16 AM		(+)-epicatechin	chemical drug						0.0262	PTGS2
IPA Different 189 genes DOWN - 2017-11-22 11:16 AM		1-butanol	chemical - endogenous non-mammalian						0.0262	PTGS2
IPA Different 189 genes DOWN - 2017-11-22 11:16 AM		8-chloro-cAMP	chemical drug						0.0262	PTGS2
IPA Different 189 genes DOWN - 2017-11-22 11:16 AM		ABL2	kinase						0.0262	MMP3
IPA Different 189 genes DOWN - 2017-11-22 11:16 AM		BRPF1	transporter						0.0262	SYCP3
IPA Different 189 genes DOWN - 2017-11-22 11:16 AM		CAY10397	chemical reagent						0.0262	PTGS2
IPA Different 189 genes DOWN - 2017-11-22 11:16 AM		CTSK	peptidase						0.0262	PTGS2
IPA Different 189 genes DOWN - 2017-11-22 11:16 AM		Co2+	chemical - endogenous mammalian						0.0262	EPO
IPA Different 189 genes DOWN - 2017-11-22 11:16 AM		DPPA2	other						0.0262	SYCE1
IPA Different 189 genes DOWN - 2017-11-22 11:16 AM		FRZB	other						0.0262	MMP3
IPA Different 189 genes DOWN - 2017-11-22 11:16 AM		GNB5	enzyme						0.0262	RGS7
IPA Different 189 genes DOWN - 2017-11-22 11:16 AM		GPR65	g-protein coupled receptor						0.0262	MMP3
IPA Different 189 genes DOWN - 2017-11-22 11:16 AM		IL17B	cytokine						0.0262	CSF3
IPA Different 189 genes DOWN - 2017-11-22 11:16 AM		KCNIP1	ion channel						0.0262	DPP10
IPA Different 189 genes DOWN - 2017-11-22 11:16 AM		LPCAT3	enzyme						0.0262	ABCG8
IPA Different 189 genes DOWN - 2017-11-22 11:16 AM		MUC2	other						0.0262	PTGS2
IPA Different 189 genes DOWN - 2017-11-22 11:16 AM		NDST2	enzyme						0.0262	CMA1
IPA Different 189 genes DOWN - 2017-11-22 11:16 AM		NOX5	ion channel						0.0262	PTGS2
IPA Different 189 genes DOWN - 2017-11-22 11:16 AM		NUCB2	other						0.0262	PTGS2
IPA Different 189 genes DOWN - 2017-11-22 11:16 AM		P2RX4	ion channel						0.0262	MMP3
IPA Different 189 genes DOWN - 2017-11-22 11:16 AM		PAK4	kinase						0.0262	CCNA1
IPA Different 189 genes DOWN - 2017-11-22 11:16 AM		PTPRA	phosphatase						0.0262	MMP3
IPA Different 189 genes DOWN - 2017-11-22 11:16 AM		RGD1560225	other						0.0262	PTGS2
IPA Different 189 genes DOWN - 2017-11-22 11:16 AM		RTN4R	transmembrane receptor						0.0262	PTGS2
IPA Different 189 genes DOWN - 2017-11-22 11:16 AM		SKLB023	chemical reagent						0.0262	PTGS2
IPA Different 189 genes DOWN - 2017-11-22 11:16 AM		SLC34A1	transporter						0.0262	CYP27B1
IPA Different 189 genes DOWN - 2017-11-22 11:16 AM		UBE2D1	enzyme						0.0262	PTGS2
IPA Different 189 genes DOWN - 2017-11-22 11:16 AM		WNT9B	other						0.0262	LHX1
IPA Different 189 genes DOWN - 2017-11-22 11:16 AM		amodiaquine	chemical drug						0.0262	DDC
IPA Different 189 genes DOWN - 2017-11-22 11:16 AM		cadmium sulfate	chemical toxicant						0.0262	PTGS2
IPA Different 189 genes DOWN - 2017-11-22 11:16 AM		ethyl linoleate	chemical - endogenous mammalian						0.0262	PTGS2
IPA Different 189 genes DOWN - 2017-11-22 11:16 AM		fentanyl	chemical drug						0.0262	NEUROD1
IPA Different 189 genes DOWN - 2017-11-22 11:16 AM		flavone	chemical - endogenous non-mammalian						0.0262	PTGS2
IPA Different 189 genes DOWN - 2017-11-22 11:16 AM		furosemide	chemical drug						0.0262	PTGS2
IPA Different 189 genes DOWN - 2017-11-22 11:16 AM		galanthamine	chemical drug						0.0262	CHRNA7
IPA Different 189 genes DOWN - 2017-11-22 11:16 AM		lansoprazole	chemical drug						0.0262	PTGS2
IPA Different 189 genes DOWN - 2017-11-22 11:16 AM		nebivolol	chemical drug						0.0262	PTGS2
IPA Different 189 genes DOWN - 2017-11-22 11:16 AM		opioid	chemical drug						0.0262	PLAU
IPA Different 189 genes DOWN - 2017-11-22 11:16 AM		phosphorus	chemical reagent						0.0262	CYP27B1
IPA Different 189 genes DOWN - 2017-11-22 11:16 AM		selenomethionine	chemical - endogenous mammalian						0.0262	MMP3
IPA Different 189 genes DOWN - 2017-11-22 11:16 AM		stevioside	chemical - endogenous non-mammalian						0.0262	PTGS2
IPA Different 189 genes DOWN - 2017-11-22 11:16 AM		trans-cinnamaldehyde	chemical drug						0.0262	PTGS2
IPA Different 189 genes DOWN - 2017-11-22 11:16 AM		tylophorine	chemical drug						0.0262	PTGS2
IPA Different 189 genes DOWN - 2017-11-22 11:16 AM		valspodar	biologic drug						0.0262	SLC8A3
IPA Different 189 genes DOWN - 2017-11-22 11:16 AM		vanadium pentoxide	chemical toxicant						0.0262	PTGS2
IPA Different 189 genes DOWN - 2017-11-22 11:16 AM		TLR2	transmembrane receptor						0.0265	CSF3,CYP27B1,MMP3,PTGS2
IPA Different 189 genes DOWN - 2017-11-22 11:16 AM		SB-431542	chemical reagent						0.0266	CXCL13,FST,GATA2
IPA Different 189 genes DOWN - 2017-11-22 11:16 AM		fatty acid	chemical - endogenous mammalian						0.0266	EPO,NEUROD1,PTGS2
IPA Different 189 genes DOWN - 2017-11-22 11:16 AM		testosterone	chemical - endogenous mammalian						0.0267	EPO,FST,HDC,MAK,PLAU,PTGS2
IPA Different 189 genes DOWN - 2017-11-22 11:16 AM		ID2	transcription regulator						0.027	CCR8,EGR4,IL9R,MYB
IPA Different 189 genes DOWN - 2017-11-22 11:16 AM		butyric acid	chemical - endogenous mammalian						0.0272	CDK3,GATA2,IL18R1,MYB,PLAU,PTGS2,WT1
IPA Different 189 genes DOWN - 2017-11-22 11:16 AM		CARM1	transcription regulator						0.0274	CSF3,MMP3
IPA Different 189 genes DOWN - 2017-11-22 11:16 AM		GNB1	enzyme						0.0274	CYTIP,PLAU
IPA Different 189 genes DOWN - 2017-11-22 11:16 AM		SB 216763	chemical toxicant						0.0274	PLAU,PTGS2
IPA Different 189 genes DOWN - 2017-11-22 11:16 AM		histone deacetylase	complex						0.0274	NEUROD1,PLAU
IPA Different 189 genes DOWN - 2017-11-22 11:16 AM		TNFSF10	cytokine						0.028	MMP3,PLAU,PTGS2
IPA Different 189 genes DOWN - 2017-11-22 11:16 AM		resiquimod	chemical drug						0.0285	CSF3,CXCL13,PLAU,PTGS2
IPA Different 189 genes DOWN - 2017-11-22 11:16 AM		LG100268	chemical reagent						0.0287	ABCG5,ABCG8
IPA Different 189 genes DOWN - 2017-11-22 11:16 AM		IL21	cytokine						0.029	CXCL13,IL18R1,IL18RAP,TNFRSF9
IPA Different 189 genes DOWN - 2017-11-22 11:16 AM		IFNG	cytokine						0.03	ADGRA1,CCNA1,CDH22,CSF3,EFCAB6,FKBP6,IL18R1,IL18RAP,MMP3,MYB,NEUROD1,PLAU,PRAME,PTGS2,TNFRSF9
IPA Different 189 genes DOWN - 2017-11-22 11:16 AM		H-7	chemical - kinase inhibitor						0.0301	HDC,MMP3
IPA Different 189 genes DOWN - 2017-11-22 11:16 AM		IRF6	transcription regulator						0.0301	PLAU,PTGS2
IPA Different 189 genes DOWN - 2017-11-22 11:16 AM		MYBL2	transcription regulator						0.0301	CCNA1,GATA2
IPA Different 189 genes DOWN - 2017-11-22 11:16 AM		dalfampridine	chemical drug						0.0301	EGR4,PTGS2
IPA Different 189 genes DOWN - 2017-11-22 11:16 AM		Rxr	group						0.0302	ABCD2,CSF3,PTGS2
IPA Different 189 genes DOWN - 2017-11-22 11:16 AM		Ca2+	chemical - endogenous mammalian						0.0303	ABCG5,CYP27B1,HDC,MYB,PTGS2
IPA Different 189 genes DOWN - 2017-11-22 11:16 AM		valproic acid	chemical drug						0.0311	ABCD2,CAP2,DPP10,ELOVL2,NEUROD1,PTGS2,ZPBP
IPA Different 189 genes DOWN - 2017-11-22 11:16 AM		KAT2B	transcription regulator						0.0314	CSF3,PTGS2
IPA Different 189 genes DOWN - 2017-11-22 11:16 AM		Laminin (complex)	complex						0.0314	PLAU,PTGS2
IPA Different 189 genes DOWN - 2017-11-22 11:16 AM		baicalein	chemical - endogenous non-mammalian						0.0314	EPO,PTGS2
IPA Different 189 genes DOWN - 2017-11-22 11:16 AM		HSF1	transcription regulator						0.0317	CSF3,PRAME,SYCE1,TEX15
IPA Different 189 genes DOWN - 2017-11-22 11:16 AM		Mapk	group						0.0325	CHRNB4,MMP3,PTGS2
IPA Different 189 genes DOWN - 2017-11-22 11:16 AM		lithium chloride	chemical drug						0.0325	MYB,PTGS2,TNNI3
IPA Different 189 genes DOWN - 2017-11-22 11:16 AM		2-cyclohexen-1-one	chemical - endogenous non-mammalian						0.0326	PTGS2
IPA Different 189 genes DOWN - 2017-11-22 11:16 AM		5-hydroxytryptophan	chemical - endogenous mammalian						0.0326	PTGS2
IPA Different 189 genes DOWN - 2017-11-22 11:16 AM		7,8-dihydro-7,8-dihydroxybenzo(a)pyrene 9,10-oxide	chemical toxicant						0.0326	PTGS2
IPA Different 189 genes DOWN - 2017-11-22 11:16 AM		Atf	group						0.0326	PTGS2
IPA Different 189 genes DOWN - 2017-11-22 11:16 AM		CDH4	other						0.0326	PTGS2
IPA Different 189 genes DOWN - 2017-11-22 11:16 AM		CYP	group						0.0326	CYP27B1
IPA Different 189 genes DOWN - 2017-11-22 11:16 AM		Cpla2	group						0.0326	PTGS2
IPA Different 189 genes DOWN - 2017-11-22 11:16 AM		DNMT3L	transcription regulator						0.0326	MEST
IPA Different 189 genes DOWN - 2017-11-22 11:16 AM		FGF13	growth factor						0.0326	MMP3
IPA Different 189 genes DOWN - 2017-11-22 11:16 AM		FOXN4	transcription regulator						0.0326	NEUROD1
IPA Different 189 genes DOWN - 2017-11-22 11:16 AM		GDF11	growth factor						0.0326	FST
IPA Different 189 genes DOWN - 2017-11-22 11:16 AM		GPR68	g-protein coupled receptor						0.0326	PTGS2
IPA Different 189 genes DOWN - 2017-11-22 11:16 AM		HSPA2	other						0.0326	CCNA1
IPA Different 189 genes DOWN - 2017-11-22 11:16 AM		Ki16425	chemical reagent						0.0326	PTGS2
IPA Different 189 genes DOWN - 2017-11-22 11:16 AM		LGI1	other						0.0326	MMP3
IPA Different 189 genes DOWN - 2017-11-22 11:16 AM		LSP1	other						0.0326	GATA2
IPA Different 189 genes DOWN - 2017-11-22 11:16 AM		MYBBP1A	transcription regulator						0.0326	MMP3
IPA Different 189 genes DOWN - 2017-11-22 11:16 AM		N-acetylglucosamine	chemical - endogenous mammalian						0.0326	PTGS2
IPA Different 189 genes DOWN - 2017-11-22 11:16 AM		NAA10	enzyme						0.0326	EPO
IPA Different 189 genes DOWN - 2017-11-22 11:16 AM		NF-kappaB decoy	biologic drug						0.0326	PTGS2
IPA Different 189 genes DOWN - 2017-11-22 11:16 AM		NR2C1	transcription regulator						0.0326	EPO
IPA Different 189 genes DOWN - 2017-11-22 11:16 AM		P4HTM	enzyme						0.0326	EPO
IPA Different 189 genes DOWN - 2017-11-22 11:16 AM		PAPOLA	enzyme						0.0326	PTGS2
IPA Different 189 genes DOWN - 2017-11-22 11:16 AM		PARG	enzyme						0.0326	PTGS2
IPA Different 189 genes DOWN - 2017-11-22 11:16 AM		PLAA	other						0.0326	PTGS2
IPA Different 189 genes DOWN - 2017-11-22 11:16 AM		Pik3r	group						0.0326	EPO
IPA Different 189 genes DOWN - 2017-11-22 11:16 AM		RSF1	transcription regulator						0.0326	PTGS2
IPA Different 189 genes DOWN - 2017-11-22 11:16 AM		SLC39A8	transporter						0.0326	MMP3
IPA Different 189 genes DOWN - 2017-11-22 11:16 AM		TRIM33	transcription regulator						0.0326	GATA2
IPA Different 189 genes DOWN - 2017-11-22 11:16 AM		TRIM71	enzyme						0.0326	TBX18
IPA Different 189 genes DOWN - 2017-11-22 11:16 AM		W146	chemical reagent						0.0326	PTGS2
IPA Different 189 genes DOWN - 2017-11-22 11:16 AM		aclarubicin	chemical drug						0.0326	PTGS2
IPA Different 189 genes DOWN - 2017-11-22 11:16 AM		atrasentan	chemical drug						0.0326	PTGS2
IPA Different 189 genes DOWN - 2017-11-22 11:16 AM		beta-sitosterol	chemical reagent						0.0326	PTGS2
IPA Different 189 genes DOWN - 2017-11-22 11:16 AM		betulin	chemical - endogenous non-mammalian						0.0326	PTGS2
IPA Different 189 genes DOWN - 2017-11-22 11:16 AM		butylated hydroxytoluene	chemical toxicant						0.0326	PTGS2
IPA Different 189 genes DOWN - 2017-11-22 11:16 AM		carvacrol	chemical - endogenous non-mammalian						0.0326	PTGS2
IPA Different 189 genes DOWN - 2017-11-22 11:16 AM		chondroitin sulfate	chemical - endogenous mammalian						0.0326	MMP3
IPA Different 189 genes DOWN - 2017-11-22 11:16 AM		dibutyryl cGMP	chemical reagent						0.0326	PTGS2
IPA Different 189 genes DOWN - 2017-11-22 11:16 AM		dienogest	chemical drug						0.0326	PTGS2
IPA Different 189 genes DOWN - 2017-11-22 11:16 AM		ferric chloride	chemical toxicant						0.0326	PLAU
IPA Different 189 genes DOWN - 2017-11-22 11:16 AM		lupeol	chemical drug						0.0326	PTGS2
IPA Different 189 genes DOWN - 2017-11-22 11:16 AM		mevalonolactone	chemical reagent						0.0326	PTGS2
IPA Different 189 genes DOWN - 2017-11-22 11:16 AM		pyridoxal phosphate-6-azophenyl-2',4'-disulfonic acid	chemical reagent						0.0326	PTGS2
IPA Different 189 genes DOWN - 2017-11-22 11:16 AM		tranexamic acid	chemical drug						0.0326	PLAU
IPA Different 189 genes DOWN - 2017-11-22 11:16 AM		zinc chloride	chemical reagent						0.0326	EPO
IPA Different 189 genes DOWN - 2017-11-22 11:16 AM		ARHGAP21	other						0.0328	HDC,PTGS2
IPA Different 189 genes DOWN - 2017-11-22 11:16 AM		NPC1	transporter						0.0328	ABCG8,PTGS2
IPA Different 189 genes DOWN - 2017-11-22 11:16 AM		NFKB1	transcription regulator						0.0329	MMP3,MYB,PLAU,PTGS2,WT1
IPA Different 189 genes DOWN - 2017-11-22 11:16 AM		IL10	cytokine						0.033	CCR8,CSF3,CXCL13,MS4A2,PTGS2,TNFRSF9
IPA Different 189 genes DOWN - 2017-11-22 11:16 AM		topotecan	chemical drug						0.0334	DPP10,EPHA6,MYB,PTGS2
IPA Different 189 genes DOWN - 2017-11-22 11:16 AM		APLN	other						0.0343	GATA2,MYB
IPA Different 189 genes DOWN - 2017-11-22 11:16 AM		ITGB2	transmembrane receptor						0.0343	CSF3,PTGS2
IPA Different 189 genes DOWN - 2017-11-22 11:16 AM		thyroid hormone	chemical - endogenous mammalian						0.0346	CCNA1,CDH22,CTNND2,DDC
IPA Different 189 genes DOWN - 2017-11-22 11:16 AM		CREB1	transcription regulator						0.0346	ADGRA1,CCNA1,CPEB1,EGR4,MEST,NEUROD1,PTGS2,SLC18A2
IPA Different 189 genes DOWN - 2017-11-22 11:16 AM		Akt	group						0.0347	EPO,GATA2,MYB,PTGS2,WT1
IPA Different 189 genes DOWN - 2017-11-22 11:16 AM		P38 MAPK	group						0.035	CSF3,DDC,FST,MMP3,PLAU,PTGS2
IPA Different 189 genes DOWN - 2017-11-22 11:16 AM		MAPK14	kinase						0.0352	EPO,MMP3,PLAU,PTGS2
IPA Different 189 genes DOWN - 2017-11-22 11:16 AM		NGF	growth factor						0.0352	CHRNB4,EGR4,MMP3,WT1
IPA Different 189 genes DOWN - 2017-11-22 11:16 AM		ABCA1	transporter						0.0357	CSF3,PTGS2
IPA Different 189 genes DOWN - 2017-11-22 11:16 AM		quinolinic acid	chemical - endogenous mammalian						0.0357	EPO,PTGS2
IPA Different 189 genes DOWN - 2017-11-22 11:16 AM		thymoquinone	chemical - endogenous non-mammalian						0.0357	MMP3,PTGS2
IPA Different 189 genes DOWN - 2017-11-22 11:16 AM		TGFBR2	kinase						0.0358	CHRNA7,CHRNB4,FST,MMP3
IPA Different 189 genes DOWN - 2017-11-22 11:16 AM		VitaminD3-VDR-RXR	complex						0.0372	CYP27B1,WT1
IPA Different 189 genes DOWN - 2017-11-22 11:16 AM		herbimycin	chemical - kinase inhibitor						0.0372	PLAU,PTGS2
IPA Different 189 genes DOWN - 2017-11-22 11:16 AM		RET	kinase						0.0383	CSF3,MMP3,PLAU
IPA Different 189 genes DOWN - 2017-11-22 11:16 AM		12-hydroxyeicosatetraenoic acid	chemical - endogenous mammalian						0.039	PTGS2
IPA Different 189 genes DOWN - 2017-11-22 11:16 AM		2,3-dioxo-6-nitro-7-sulfamoylbenzo(f)quinoxaline	chemical reagent						0.039	GRIK4
IPA Different 189 genes DOWN - 2017-11-22 11:16 AM		CA9	enzyme						0.039	CSF3
IPA Different 189 genes DOWN - 2017-11-22 11:16 AM		CACNA1C	ion channel						0.039	PTGS2
IPA Different 189 genes DOWN - 2017-11-22 11:16 AM		CLEC4M	other						0.039	CSF3
IPA Different 189 genes DOWN - 2017-11-22 11:16 AM		CREG1	transcription regulator						0.039	CCNA1
IPA Different 189 genes DOWN - 2017-11-22 11:16 AM		Casp12	peptidase						0.039	MMP3
IPA Different 189 genes DOWN - 2017-11-22 11:16 AM		DPPA3	other						0.039	NEUROD1
IPA Different 189 genes DOWN - 2017-11-22 11:16 AM		EGTA acetoxymethyl ester	chemical reagent						0.039	PTGS2
IPA Different 189 genes DOWN - 2017-11-22 11:16 AM		ETV3	transcription regulator						0.039	MYB
IPA Different 189 genes DOWN - 2017-11-22 11:16 AM		FSTL3	other						0.039	FST
IPA Different 189 genes DOWN - 2017-11-22 11:16 AM		HTRA1	peptidase						0.039	MMP3
IPA Different 189 genes DOWN - 2017-11-22 11:16 AM		MIA-313	chemical reagent						0.039	PTGS2
IPA Different 189 genes DOWN - 2017-11-22 11:16 AM		MIA-459	chemical reagent						0.039	PTGS2
IPA Different 189 genes DOWN - 2017-11-22 11:16 AM		MOV10L1	enzyme						0.039	PIWIL2
IPA Different 189 genes DOWN - 2017-11-22 11:16 AM		Nfatc	group						0.039	PTGS2
IPA Different 189 genes DOWN - 2017-11-22 11:16 AM		PDGFD	growth factor						0.039	PTGS2
IPA Different 189 genes DOWN - 2017-11-22 11:16 AM		PHOX2A	transcription regulator						0.039	CHRNA3
IPA Different 189 genes DOWN - 2017-11-22 11:16 AM		PITPNA	transporter						0.039	PTGS2
IPA Different 189 genes DOWN - 2017-11-22 11:16 AM		RASA1	transporter						0.039	PLAU
IPA Different 189 genes DOWN - 2017-11-22 11:16 AM		RIC3	other						0.039	CHRNA7
IPA Different 189 genes DOWN - 2017-11-22 11:16 AM		RWJ 67657	chemical - kinase inhibitor						0.039	PTGS2
IPA Different 189 genes DOWN - 2017-11-22 11:16 AM		SOST	other						0.039	CYP27B1
IPA Different 189 genes DOWN - 2017-11-22 11:16 AM		SSPN	other						0.039	PTGS2
IPA Different 189 genes DOWN - 2017-11-22 11:16 AM		SULT1E1	enzyme						0.039	PTGS2
IPA Different 189 genes DOWN - 2017-11-22 11:16 AM		TAB2	other						0.039	PTGS2
IPA Different 189 genes DOWN - 2017-11-22 11:16 AM		TWIST	group						0.039	ST8SIA1
IPA Different 189 genes DOWN - 2017-11-22 11:16 AM		XPA	other						0.039	PTGS2
IPA Different 189 genes DOWN - 2017-11-22 11:16 AM		canrenoate potassium	chemical drug						0.039	PTGS2
IPA Different 189 genes DOWN - 2017-11-22 11:16 AM		dibenzoylmethane	chemical toxicant						0.039	PTGS2
IPA Different 189 genes DOWN - 2017-11-22 11:16 AM		ferric nitrilotriacetate	chemical toxicant						0.039	PTGS2
IPA Different 189 genes DOWN - 2017-11-22 11:16 AM		ginsenoside Rg1	chemical - endogenous non-mammalian						0.039	PTGS2
IPA Different 189 genes DOWN - 2017-11-22 11:16 AM		glaucocalyxin A	chemical - endogenous non-mammalian						0.039	PTGS2
IPA Different 189 genes DOWN - 2017-11-22 11:16 AM		glycitein	chemical drug						0.039	MMP3
IPA Different 189 genes DOWN - 2017-11-22 11:16 AM		kynurenine	chemical - endogenous mammalian						0.039	MMP3
IPA Different 189 genes DOWN - 2017-11-22 11:16 AM		olmesartan medoxomil	chemical drug						0.039	PTGS2
IPA Different 189 genes DOWN - 2017-11-22 11:16 AM		propyl gallate	chemical toxicant						0.039	PTGS2
IPA Different 189 genes DOWN - 2017-11-22 11:16 AM		teichoic acid	chemical - endogenous non-mammalian						0.039	PTGS2
IPA Different 189 genes DOWN - 2017-11-22 11:16 AM		troglitazone	chemical drug						0.0399	ABCD2,MMP3,MYB,NEUROD1,PTGS2,WT1
IPA Different 189 genes DOWN - 2017-11-22 11:16 AM		bicuculline	chemical - endogenous non-mammalian						0.0402	EGR4,PTGS2
IPA Different 189 genes DOWN - 2017-11-22 11:16 AM		omeprazole	chemical drug						0.0402	FST,HDC
IPA Different 189 genes DOWN - 2017-11-22 11:16 AM		TNF	cytokine						0.0406	ABCD2,CCR8,CSF3,CXCL13,CYP27B1,CYTIP,EPO,FST,GATA2,HDC,IL18R1,MMP3,NEUROD1,PEBP4,PLAU,PTGS2,RGS7,TNFRSF9
IPA Different 189 genes DOWN - 2017-11-22 11:16 AM		SRC (family)	group						0.0417	NEUROD1,PTGS2
IPA Different 189 genes DOWN - 2017-11-22 11:16 AM		TAF7L	transcription regulator						0.0417	SPERT,TCF21
IPA Different 189 genes DOWN - 2017-11-22 11:16 AM		EDN1	cytokine						0.042	FST,MMP3,PLAU,PTGS2
IPA Different 189 genes DOWN - 2017-11-22 11:16 AM		cadmium chloride	chemical toxicant						0.0432	EPO,PLAU
IPA Different 189 genes DOWN - 2017-11-22 11:16 AM		BRD4	kinase						0.0436	MORC1,MYB,PLAU
IPA Different 189 genes DOWN - 2017-11-22 11:16 AM		IL12 (family)	group						0.0436	CHRNA7,IL18R1,IL18RAP
IPA Different 189 genes DOWN - 2017-11-22 11:16 AM		EPO	cytokine						0.0437	EPO,GATA2,MYB,PTGS2,TNNI3
IPA Different 189 genes DOWN - 2017-11-22 11:16 AM		Alpha catenin	group						0.0445	EGFL6,PLAU,PTGS2
IPA Different 189 genes DOWN - 2017-11-22 11:16 AM		H2AFB3 (includes others)	other						0.0448	TNFRSF8,TNFRSF9
IPA Different 189 genes DOWN - 2017-11-22 11:16 AM		MTORC1	complex						0.0448	PTGS2,UCHL1
IPA Different 189 genes DOWN - 2017-11-22 11:16 AM		salicylic acid	chemical drug						0.0448	CSF3,PTGS2
IPA Different 189 genes DOWN - 2017-11-22 11:16 AM		progesterone	chemical - endogenous mammalian						0.045	ELOVL2,FST,GATA2,HDC,MMP3,MYB,PEG3,PTGS2
IPA Different 189 genes DOWN - 2017-11-22 11:16 AM		(6)-gingerol	chemical - endogenous non-mammalian						0.0454	PTGS2
IPA Different 189 genes DOWN - 2017-11-22 11:16 AM		4-coumaric acid	chemical - endogenous mammalian						0.0454	PTGS2
IPA Different 189 genes DOWN - 2017-11-22 11:16 AM		ABCD1	transporter						0.0454	ABCD2
IPA Different 189 genes DOWN - 2017-11-22 11:16 AM		ACIN1	enzyme						0.0454	CCNA1
IPA Different 189 genes DOWN - 2017-11-22 11:16 AM		ANKRD42	transcription regulator						0.0454	CSF3
IPA Different 189 genes DOWN - 2017-11-22 11:16 AM		APOBEC1	enzyme						0.0454	PTGS2
IPA Different 189 genes DOWN - 2017-11-22 11:16 AM		Arnt-Hif1a	complex						0.0454	EPO
IPA Different 189 genes DOWN - 2017-11-22 11:16 AM		DVL1	other						0.0454	PTGS2
IPA Different 189 genes DOWN - 2017-11-22 11:16 AM		ENO1	enzyme						0.0454	PTGS2
IPA Different 189 genes DOWN - 2017-11-22 11:16 AM		GNE	kinase						0.0454	ST8SIA1
IPA Different 189 genes DOWN - 2017-11-22 11:16 AM		GW 5074	chemical - kinase inhibitor						0.0454	PTGS2
IPA Different 189 genes DOWN - 2017-11-22 11:16 AM		IL18RAP	transmembrane receptor						0.0454	PTGS2
IPA Different 189 genes DOWN - 2017-11-22 11:16 AM		LPAR2	g-protein coupled receptor						0.0454	PTGS2
IPA Different 189 genes DOWN - 2017-11-22 11:16 AM		Mcpt4	peptidase						0.0454	CMA1
IPA Different 189 genes DOWN - 2017-11-22 11:16 AM		PGK1	kinase						0.0454	MMP3
IPA Different 189 genes DOWN - 2017-11-22 11:16 AM		PLA2G2A	enzyme						0.0454	PTGS2
IPA Different 189 genes DOWN - 2017-11-22 11:16 AM		PROK1	growth factor						0.0454	PTGS2
IPA Different 189 genes DOWN - 2017-11-22 11:16 AM		Pde4d	enzyme						0.0454	PTGS2
IPA Different 189 genes DOWN - 2017-11-22 11:16 AM		RAPGEF1	other						0.0454	PTGS2
IPA Different 189 genes DOWN - 2017-11-22 11:16 AM		S-allyl-L-cysteine	chemical - endogenous non-mammalian						0.0454	PTGS2
IPA Different 189 genes DOWN - 2017-11-22 11:16 AM		SNW1	transcription regulator						0.0454	PLAU
IPA Different 189 genes DOWN - 2017-11-22 11:16 AM		ST14	peptidase						0.0454	MMP3
IPA Different 189 genes DOWN - 2017-11-22 11:16 AM		Smad1/5/8-Smad4	complex						0.0454	PTGS2
IPA Different 189 genes DOWN - 2017-11-22 11:16 AM		Srgn	other						0.0454	CMA1
IPA Different 189 genes DOWN - 2017-11-22 11:16 AM		TBXA2R	g-protein coupled receptor						0.0454	PTGS2
IPA Different 189 genes DOWN - 2017-11-22 11:16 AM		TDO2	enzyme						0.0454	PTGS2
IPA Different 189 genes DOWN - 2017-11-22 11:16 AM		TNFRSF10B	transmembrane receptor						0.0454	MMP3
IPA Different 189 genes DOWN - 2017-11-22 11:16 AM		TPSD1	peptidase						0.0454	PTGS2
IPA Different 189 genes DOWN - 2017-11-22 11:16 AM		anethole	chemical - endogenous non-mammalian						0.0454	PLAU
IPA Different 189 genes DOWN - 2017-11-22 11:16 AM		atropine	chemical drug						0.0454	PTGS2
IPA Different 189 genes DOWN - 2017-11-22 11:16 AM		eugenol	chemical - endogenous non-mammalian						0.0454	PTGS2
IPA Different 189 genes DOWN - 2017-11-22 11:16 AM		ganetespib	chemical drug						0.0454	WT1
IPA Different 189 genes DOWN - 2017-11-22 11:16 AM		iguratimod	chemical drug						0.0454	CSF3
IPA Different 189 genes DOWN - 2017-11-22 11:16 AM		miR-338-3p (miRNAs w/seed CCAGCAU)	mature microrna						0.0454	NEUROD1
IPA Different 189 genes DOWN - 2017-11-22 11:16 AM		miR-542-3p (miRNAs w/seed GUGACAG)	mature microrna						0.0454	PTGS2
IPA Different 189 genes DOWN - 2017-11-22 11:16 AM		phosphatidic acid	chemical - endogenous mammalian						0.0454	PTGS2
IPA Different 189 genes DOWN - 2017-11-22 11:16 AM		rutin	chemical toxicant						0.0454	PTGS2
IPA Different 189 genes DOWN - 2017-11-22 11:16 AM		sphingomyelinase	group						0.0454	PTGS2
IPA Different 189 genes DOWN - 2017-11-22 11:16 AM		MECP2	transcription regulator						0.0454	CCNA1,CHRM4,PTGS2
IPA Different 189 genes DOWN - 2017-11-22 11:16 AM		PRKCA	kinase						0.0454	CSF3,MMP3,PTGS2
IPA Different 189 genes DOWN - 2017-11-22 11:16 AM		C5	cytokine						0.0463	CSF3,IL18R1,MMP3
IPA Different 189 genes DOWN - 2017-11-22 11:16 AM		KRAS	enzyme						0.0478	CSF3,CTNND2,LIPG,MMP3,PEG3,PTGS2,WT1
IPA Different 189 genes DOWN - 2017-11-22 11:16 AM		MAPKAPK2	kinase						0.048	HDC,PLAU
IPA Different 189 genes DOWN - 2017-11-22 11:16 AM		PTPRJ	phosphatase						0.048	HDC,PTGS2
IPA Different 189 genes DOWN - 2017-11-22 11:16 AM		platelet activating factor	chemical - endogenous mammalian						0.048	PLAU,PTGS2
IPA Different 189 genes DOWN - 2017-11-22 11:16 AM		DNMT3A	enzyme						0.0482	IL18R1,PTGS2,TNNI3
IPA Different 189 genes DOWN - 2017-11-22 11:16 AM		reactive oxygen species	chemical toxicant						0.0482	CSF3,MMP3,PTGS2
IPA Different 189 genes DOWN - 2017-11-22 11:16 AM		simvastatin	chemical drug						0.0488	ABCG5,EPO,MMP3,PTGS2
IPA Different 189 genes DOWN - 2017-11-22 11:16 AM		E2f	group						0.0492	CCNA1,CYP27B1,MYB
IPA Different 189 genes DOWN - 2017-11-22 11:16 AM		JUNB	transcription regulator						0.0492	MMP3,PLAU,TNFRSF8
IPA Different 189 genes DOWN - 2017-11-22 11:16 AM		PITX2	transcription regulator						0.0492	CCNA1,GATA2,TCF21
IPA Different 189 genes DOWN - 2017-11-22 11:16 AM		THRB	ligand-dependent nuclear receptor						0.0495	ABCD2,CYP27B1,DDC,PTGS2
IPA Different 189 genes DOWN - 2017-11-22 11:16 AM		anisomycin	chemical - endogenous non-mammalian						0.0497	PLAU,RGS7
IPA Different 189 genes DOWN - 2017-11-22 11:16 AM		LY294002	chemical - kinase inhibitor						0.0499	CHRNB4,CSF3,EPO,MYB,PLAU,PTGS2,ST8SIA1
Diseases and Bio Functions for My Projects->AF->IPA Different 189 genes DOWN
Categories	Functions	Diseases or Functions Annotation	p-Value	Predicted Activation State	Activation z-score	Notes	Bias-corrected z-score	Molecules	# Molecules
Dermatological Diseases and Conditions, Organismal Injury and Abnormalities	skin lesion	Skin lesion	4.76e-13					USP44,OTOG,NCAM2,TNFRSF9,DPPA5,IL9R,HDC,WDR17,MORC1,SLITRK3,CCNA1,SNAP91,SYCE1,RGS7,DNAH9,CCR8,EPO,GCM2,SPERT,IL18RAP,FKBP6,CSF3,KCNC2,NUP210L,DDC,WT1,ZPBP,SLC38A11,MS4A2,ISM2,PRAME,EPHA6,PCDHB15,MAK,PEG3,CDH20,TBX18,ZNF474,PEBP4,FER1L6,UCHL1,TNFRSF8,CHRNA3,SYT14,SPEF2,LIPG,C12orf40,SLC8A3,PEX5L,CXCL13,PTGS2,SPATA16,RBM44,RND2,KIAA1211,GATA2,ST8SIA1,PLAU,RNF182,WDR49,CCDC63,ACOXL,CYTIP,TEX15,IL18…	106
Cancer, Dermatological Diseases and Conditions, Organismal Injury and Abnormalities	skin cancer	Skin cancer	6.43e-13					USP44,OTOG,TNFRSF9,NCAM2,DPPA5,IL9R,HDC,WDR17,MORC1,SLITRK3,CCNA1,SNAP91,SYCE1,RGS7,DNAH9,CCR8,EPO,GCM2,SPERT,IL18RAP,FKBP6,CSF3,KCNC2,NUP210L,DDC,WT1,ZPBP,SLC38A11,MS4A2,ISM2,PRAME,EPHA6,PCDHB15,MAK,PEG3,CDH20,TBX18,ZNF474,PEBP4,FER1L6,UCHL1,TNFRSF8,CHRNA3,SYT14,SPEF2,LIPG,C12orf40,SLC8A3,PEX5L,CXCL13,PTGS2,SPATA16,RBM44,RND2,KIAA1211,GATA2,ST8SIA1,RNF182,WDR49,CCDC63,ACOXL,CYTIP,TEX15,IL18R1,CH…	105
Cancer, Dermatological Diseases and Conditions, Organismal Injury and Abnormalities	cutaneous melanoma	Cutaneous melanoma	1.41e-12					USP44,OTOG,TNFRSF9,NCAM2,DPPA5,IL9R,HDC,WDR17,MORC1,SLITRK3,CCNA1,SNAP91,SYCE1,RGS7,DNAH9,CCR8,EPO,GCM2,SPERT,IL18RAP,FKBP6,CSF3,KCNC2,NUP210L,DDC,WT1,ZPBP,SLC38A11,MS4A2,ISM2,PRAME,EPHA6,PCDHB15,MAK,PEG3,CDH20,TBX18,ZNF474,PEBP4,FER1L6,UCHL1,TNFRSF8,CHRNA3,SPEF2,LIPG,C12orf40,SLC8A3,PEX5L,PTGS2,SPATA16,RBM44,RND2,GATA2,ST8SIA1,RNF182,WDR49,CCDC63,ACOXL,CYTIP,TEX15,IL18R1,CHRNA5,ANKRD45,CACNA1E,S…	101
Cancer, Organismal Injury and Abnormalities	adenocarcinoma	Adenocarcinoma	1.34e-09					USP44,OTOG,NCAM2,TNFRSF9,DPPA5,IL9R,WDR17,MORC1,SLITRK3,CRYBA2,LSAMP,CCNA1,SNAP91,SYCE1,RGS7,ABCG5,DNAH9,CCR8,SOX3,CALY,EFCAB12,EGR4,GCM2,SPERT,IL18RAP,FKBP6,CSF3,FST,TKTL1,KCNC2,NUP210L,DDC,WT1,ZPBP,SLC38A11,MS4A2,ISM2,EPHA6,PRSS50,CYP27B1,C2orf88,TNNI3,PCDHB15,MAK,PEG3,CDH20,CCNB1IP1,TBX18,PEBP4,Tcam1,FER1L6,UCHL1,TNFRSF8,CHRNA3,SYT14,SPEF2,LIPG,C12orf40,SLC8A3,PEX5L,PTGS2,SPATA16,RBM44,SYCP3,K…	126
Cancer, Gastrointestinal Disease, Organismal Injury and Abnormalities	gastrointestinal carcinoma	Gastrointestinal carcinoma	1.68e-09					USP44,OTOG,TNFRSF9,NCAM2,DPPA5,IL9R,WDR17,MORC1,SLITRK3,CRYBA2,LSAMP,CCNA1,SNAP91,RGS7,ABCG5,DNAH9,SOX3,EFCAB12,EGR4,GCM2,SPERT,IL18RAP,FKBP6,CSF3,FST,TKTL1,KCNC2,NUP210L,DDC,WT1,SLC38A11,MS4A2,ISM2,EPHA6,PRSS50,CYP27B1,PCDHB15,MAK,PEG3,CCNB1IP1,CDH20,TBX18,Tcam1,PEBP4,FER1L6,UCHL1,TNFRSF8,CHRNA3,SPEF2,LIPG,C12orf40,SLC8A3,PEX5L,CXCL13,PTGS2,SPATA16,RBM44,SYCP3,KIAA1211,GATA2,TRIM72,ST8SIA1,PLAU,…	113
Cancer, Organismal Injury and Abnormalities	melanoma	Melanoma	3.41e-09					USP44,OTOG,TNFRSF9,NCAM2,DPPA5,IL9R,HDC,WDR17,MORC1,SLITRK3,CCNA1,SNAP91,SYCE1,RGS7,DNAH9,CCR8,CALY,EPO,GCM2,SPERT,IL18RAP,FKBP6,CSF3,KCNC2,NUP210L,DDC,WT1,ZPBP,SLC38A11,MS4A2,ISM2,PRAME,EPHA6,PCDHB15,MAK,PEG3,CDH20,TBX18,ZNF474,PEBP4,FER1L6,UCHL1,TNFRSF8,CHRNA3,SPEF2,LIPG,C12orf40,SLC8A3,PEX5L,PTGS2,SPATA16,RBM44,RND2,GATA2,TRIM72,ST8SIA1,PLAU,RNF182,WDR49,CCDC63,ACOXL,CYTIP,TEX15,IL18R1,CHRNA5,…	105
Cancer, Organismal Injury and Abnormalities	malignant solid tumor	Malignant solid tumor	4.32e-09					USP44,OTOG,NCAM2,TNFRSF9,DPPA5,IL9R,HDC,WDR17,MORC1,SLITRK3,CRYBA2,LSAMP,CCNA1,SNAP91,SYCE1,RGS7,ABCG5,CHRNA7,DNAH9,CCR8,SOX3,CALY,EFCAB12,CPEB1,EGR4,EPO,GCM2,SPERT,IL18RAP,FKBP6,CSF3,FST,TKTL1,KCNC2,NUP210L,DDC,WT1,ZPBP,SLC38A11,MS4A2,ISM2,PRAME,EPHA6,PRSS50,CYP27B1,C2orf88,TNNI3,PCDHB15,MAK,PEG3,CDH20,CCNB1IP1,TBX18,ZNF474,PEBP4,Tcam1,FER1L6,UCHL1,TNFRSF8,CHRNA3,SYT14,SPEF2,LIPG,C12orf40,SLC8A3…	138
Cancer, Organismal Injury and Abnormalities	nonhematologic malignant neoplasm	Nonhematologic malignant neoplasm	1.23e-08					USP44,OTOG,NCAM2,TNFRSF9,DPPA5,IL9R,HDC,WDR17,MORC1,SLITRK3,CRYBA2,LSAMP,CCNA1,SNAP91,SYCE1,RGS7,ABCG5,CHRNA7,DNAH9,CCR8,SOX3,CALY,EFCAB12,CPEB1,EGR4,EPO,GCM2,SPERT,IL18RAP,FKBP6,CSF3,FST,TKTL1,KCNC2,NUP210L,DDC,WT1,ZPBP,SLC38A11,MS4A2,ISM2,PRAME,EPHA6,PRSS50,CYP27B1,C2orf88,TNNI3,PCDHB15,MAK,PEG3,CDH20,CCNB1IP1,TBX18,ZNF474,PEBP4,Tcam1,FER1L6,UCHL1,TNFRSF8,CHRNA3,SYT14,SPEF2,LIPG,C12orf40,SLC8A3…	137
Cancer, Gastrointestinal Disease, Organismal Injury and Abnormalities	large intestine carcinoma	Large intestine carcinoma	2.36e-08					USP44,OTOG,TNFRSF9,NCAM2,DPPA5,IL9R,WDR17,MORC1,SLITRK3,CRYBA2,LSAMP,CCNA1,SNAP91,RGS7,ABCG5,DNAH9,SOX3,EFCAB12,EGR4,GCM2,SPERT,FKBP6,CSF3,FST,TKTL1,KCNC2,NUP210L,DDC,WT1,SLC38A11,MS4A2,ISM2,EPHA6,PRSS50,CYP27B1,PCDHB15,MAK,PEG3,CCNB1IP1,CDH20,PEBP4,FER1L6,UCHL1,TNFRSF8,CHRNA3,SPEF2,LIPG,C12orf40,SLC8A3,PEX5L,PTGS2,SPATA16,RBM44,SYCP3,KIAA1211,GATA2,TRIM72,ST8SIA1,PLAU,RNF182,TCF21,WDR49,C1QL4,CC…	107
Organismal Development, Reproductive System Development and Function	development	Development of reproductive system	2.65e-08					GATA2,WT1,TCF21,ZPBP,DMRTA1,CCDC63,CYP27B1,MORC1,TEX15,SPAG6,CCNB1IP1,CCNA1,LHX4,SOX3,CPEB1,EGR4,SPEF2,MMP3,PTGS2,FKBP6,FST,PIWIL2,SYCP3,LHX1,NUP210L	25
Cancer, Organismal Injury and Abnormalities	tumorigenesis	Tumorigenesis of tissue	3.39e-08					USP44,OTOG,NCAM2,TNFRSF9,DPPA5,IL9R,HDC,WDR17,MORC1,SLITRK3,CRYBA2,LSAMP,CCNA1,SNAP91,SYCE1,RGS7,ABCG5,CHRNA7,DNAH9,CCR8,SOX3,CALY,EFCAB12,EGR4,EPO,GCM2,SPERT,IL18RAP,FKBP6,CSF3,FST,TKTL1,KCNC2,NUP210L,DDC,WT1,ZPBP,SLC38A11,MS4A2,ISM2,PRAME,EPHA6,PRSS50,CYP27B1,C2orf88,TNNI3,PCDHB15,MAK,PEG3,CDH20,CCNB1IP1,TBX18,PEBP4,Tcam1,FER1L6,UCHL1,TNFRSF8,CHRNA3,SYT14,SPEF2,LIPG,C12orf40,SLC8A3,PEX5L,CXCL13…	132
Cancer, Gastrointestinal Disease, Organismal Injury and Abnormalities	large intestine adenocarcinoma	Large intestine adenocarcinoma	3.48e-08					USP44,OTOG,TNFRSF9,NCAM2,DPPA5,IL9R,WDR17,MORC1,SLITRK3,CRYBA2,LSAMP,CCNA1,SNAP91,RGS7,ABCG5,DNAH9,SOX3,EFCAB12,EGR4,GCM2,SPERT,FKBP6,CSF3,FST,TKTL1,KCNC2,NUP210L,DDC,SLC38A11,MS4A2,ISM2,EPHA6,PRSS50,CYP27B1,PCDHB15,MAK,PEG3,CCNB1IP1,CDH20,PEBP4,FER1L6,UCHL1,TNFRSF8,CHRNA3,SPEF2,LIPG,C12orf40,SLC8A3,PEX5L,PTGS2,SPATA16,RBM44,SYCP3,KIAA1211,GATA2,TRIM72,ST8SIA1,PLAU,RNF182,TCF21,WDR49,C1QL4,CCDC63…	106
Embryonic Development, Organ Development, Organismal Development, Reproductive System Development and Function, Tissue Development	development	Development of genital organ	3.8e-08					CCNB1IP1,CCNA1,SOX3,CPEB1,WT1,TCF21,EGR4,ZPBP,SPEF2,DMRTA1,CCDC63,CYP27B1,FKBP6,MORC1,FST,TEX15,PIWIL2,SPAG6,SYCP3,LHX1,NUP210L	21
Embryonic Development, Organ Development, Organismal Development, Reproductive System Development and Function, Tissue Development	gonadogenesis	Gonadogenesis	6.26e-08					CCNB1IP1,CCNA1,SOX3,CPEB1,WT1,TCF21,EGR4,ZPBP,SPEF2,DMRTA1,CCDC63,CYP27B1,FKBP6,MORC1,FST,TEX15,PIWIL2,SPAG6,SYCP3,NUP210L	20
Cancer, Organismal Injury and Abnormalities	abdominal neoplasm	Abdominal neoplasm	8.17e-08					USP44,OTOG,NCAM2,TNFRSF9,DPPA5,IL9R,WDR17,MORC1,SLITRK3,CRYBA2,LSAMP,CCNA1,SNAP91,SYCE1,RGS7,ABCG5,CHRNA7,DNAH9,CCR8,SOX3,CALY,EFCAB12,EGR4,GCM2,SPERT,IL18RAP,FKBP6,CSF3,FST,TKTL1,KCNC2,NUP210L,DDC,WT1,ZPBP,SLC38A11,MS4A2,ISM2,PRAME,EPHA6,PRSS50,CYP27B1,C2orf88,TNNI3,PCDHB15,MAK,PEG3,CDH20,CCNB1IP1,TBX18,PEBP4,FER1L6,UCHL1,TNFRSF8,CHRNA3,SYT14,SPEF2,LIPG,C12orf40,SLC8A3,PEX5L,PTGS2,SPATA16,RBM44,…	130
Cancer, Organismal Injury and Abnormalities	non-melanoma solid tumor	Non-melanoma solid tumor	8.21e-08					USP44,OTOG,NCAM2,TNFRSF9,DPPA5,IL9R,WDR17,MORC1,SLITRK3,CRYBA2,LSAMP,CCNA1,SNAP91,SYCE1,RGS7,ABCG5,CHRNA7,DNAH9,CCR8,SOX3,CALY,EFCAB12,EGR4,EPO,GCM2,SPERT,IL18RAP,FKBP6,CSF3,FST,TKTL1,KCNC2,NUP210L,DDC,WT1,ZPBP,SLC38A11,MS4A2,ISM2,PRAME,EPHA6,PRSS50,CYP27B1,C2orf88,TNNI3,PCDHB15,MAK,PEG3,CDH20,CCNB1IP1,TBX18,ZNF474,PEBP4,Tcam1,FER1L6,UCHL1,TNFRSF8,CHRNA3,SYT14,SPEF2,LIPG,C12orf40,SLC8A3,PEX5L,CXC…	132
Organismal Development	development	Development of endocrine gland	1.06e-07					EPO,GATA2,NEUROD1,GCM2,PLAU,CYP27B1,LHX4,SOX3,WT1,LHX1	10
Cancer, Organismal Injury and Abnormalities	abdominal cancer	Abdominal cancer	1.21e-07					USP44,OTOG,NCAM2,TNFRSF9,DPPA5,IL9R,WDR17,MORC1,SLITRK3,CRYBA2,LSAMP,CCNA1,SNAP91,SYCE1,RGS7,ABCG5,CHRNA7,DNAH9,CCR8,SOX3,CALY,EFCAB12,EGR4,GCM2,SPERT,IL18RAP,FKBP6,CSF3,FST,TKTL1,KCNC2,NUP210L,DDC,WT1,ZPBP,SLC38A11,MS4A2,ISM2,PRAME,EPHA6,PRSS50,CYP27B1,C2orf88,TNNI3,PCDHB15,MAK,PEG3,CDH20,CCNB1IP1,TBX18,PEBP4,FER1L6,UCHL1,TNFRSF8,CHRNA3,SYT14,SPEF2,LIPG,C12orf40,SLC8A3,PEX5L,PTGS2,SPATA16,RBM44,…	129
Cancer, Organismal Injury and Abnormalities	epithelial cancer	Carcinoma	1.42e-07					USP44,OTOG,NCAM2,TNFRSF9,DPPA5,IL9R,WDR17,MORC1,SLITRK3,CRYBA2,LSAMP,CCNA1,SNAP91,SYCE1,RGS7,ABCG5,CHRNA7,DNAH9,CCR8,SOX3,CALY,EFCAB12,EGR4,GCM2,SPERT,IL18RAP,FKBP6,CSF3,FST,TKTL1,KCNC2,NUP210L,DDC,WT1,ZPBP,SLC38A11,MS4A2,ISM2,PRAME,EPHA6,PRSS50,CYP27B1,C2orf88,TNNI3,PCDHB15,MAK,PEG3,CDH20,CCNB1IP1,TBX18,PEBP4,Tcam1,FER1L6,UCHL1,TNFRSF8,CHRNA3,SYT14,SPEF2,LIPG,C12orf40,SLC8A3,PEX5L,CXCL13,PTGS2,S…	130
Cancer, Gastrointestinal Disease, Organismal Injury and Abnormalities	neoplasia	Gastrointestinal neoplasia	1.76e-07					USP44,OTOG,NCAM2,TNFRSF9,DPPA5,IL9R,WDR17,MORC1,SLITRK3,CRYBA2,LSAMP,CCNA1,SNAP91,RGS7,ABCG5,DNAH9,SOX3,EFCAB12,EGR4,GCM2,SPERT,IL18RAP,FKBP6,CSF3,FST,TKTL1,KCNC2,NUP210L,DDC,WT1,SLC38A11,MS4A2,ISM2,EPHA6,PRSS50,CYP27B1,C2orf88,PCDHB15,MAK,PEG3,CDH20,CCNB1IP1,TBX18,PEBP4,Tcam1,FER1L6,UCHL1,TNFRSF8,CHRNA3,SPEF2,LIPG,C12orf40,SLC8A3,PEX5L,CXCL13,PTGS2,SPATA16,RBM44,SYCP3,KIAA1211,GATA2,TRIM72,ST8SI…	114
Cellular Development, Cellular Growth and Proliferation, Embryonic Development, Organ Development, Organismal Development, Reproductive System Development and Function, Tissue Development	spermatogenesis	Spermatogenesis	2.26e-07					CCNB1IP1,CCNA1,SOX3,EGR4,WT1,ZPBP,SPEF2,CCDC63,MORC1,FKBP6,FST,TEX15,PIWIL2,SPAG6,SYCP3,NUP210L	16
Inflammatory Disease, Organismal Injury and Abnormalities, Respiratory Disease	early acute respiratory distress syndrome	Early acute respiratory distress syndrome	2.26e-07					CHRNA5,CHRNB4,CHRNA7,CHRNA3,CHRM4	5
Neurological Disease, Organismal Injury and Abnormalities	intracranial hypertension	Intracranial hypertension	2.26e-07					CHRNA5,CHRNB4,CHRNA7,CHRNA3,CHRM4	5
Cellular Development, Cellular Growth and Proliferation, Embryonic Development, Organ Development, Organismal Development, Reproductive System Development and Function, Tissue Development	gametogenesis	Gametogenesis	3.52e-07					CCNB1IP1,CCNA1,SOX3,CPEB1,EGR4,WT1,ZPBP,SPEF2,CCDC63,MORC1,FKBP6,FST,TEX15,PIWIL2,SPAG6,SYCP3,NUP210L	17
Behavior	behavior	Behavior	4.93e-07					GATA2,NEUROD1,ST8SIA1,PLAU,DDC,DMRTA1,EPHA6,HDC,USH1C,PEG3,LSAMP,CHRNA5,SNAP91,CACNA1E,UCHL1,CHRNA7,APBA2,CACNA1H,SLC8A3,PEX5L,SLC10A4,PTGS2,ABCD2,SLC18A2,CSF3,CHRM4,KCNC2,CTNND2	28
Cancer, Gastrointestinal Disease, Organismal Injury and Abnormalities	large intestine neoplasm	Large intestine neoplasm	5.9e-07					USP44,OTOG,NCAM2,TNFRSF9,DPPA5,IL9R,WDR17,MORC1,SLITRK3,CRYBA2,LSAMP,CCNA1,SNAP91,RGS7,ABCG5,DNAH9,SOX3,EFCAB12,EGR4,GCM2,SPERT,FKBP6,CSF3,FST,TKTL1,KCNC2,NUP210L,DDC,WT1,SLC38A11,MS4A2,ISM2,EPHA6,PRSS50,CYP27B1,C2orf88,PCDHB15,MAK,PEG3,CDH20,CCNB1IP1,PEBP4,FER1L6,UCHL1,TNFRSF8,CHRNA3,SPEF2,LIPG,C12orf40,SLC8A3,PEX5L,PTGS2,SPATA16,RBM44,SYCP3,KIAA1211,GATA2,TRIM72,ST8SIA1,PLAU,RNF182,TCF21,WDR49,…	108
Cancer, Gastrointestinal Disease, Organismal Injury and Abnormalities	digestive organ tumor	Digestive organ tumor	1.15e-06					USP44,OTOG,NCAM2,TNFRSF9,DPPA5,IL9R,WDR17,MORC1,SLITRK3,CRYBA2,LSAMP,CCNA1,SNAP91,RGS7,ABCG5,DNAH9,SOX3,EFCAB12,EGR4,GCM2,SPERT,IL18RAP,FKBP6,CSF3,FST,TKTL1,KCNC2,NUP210L,DDC,WT1,ZPBP,SLC38A11,MS4A2,ISM2,EPHA6,PRSS50,CYP27B1,C2orf88,PCDHB15,MAK,PEG3,CDH20,CCNB1IP1,TBX18,PEBP4,Tcam1,FER1L6,UCHL1,TNFRSF8,CHRNA3,SYT14,SPEF2,LIPG,C12orf40,SLC8A3,PEX5L,CXCL13,PTGS2,SPATA16,RBM44,SYCP3,KIAA1211,GATA2,T…	122
Organismal Injury and Abnormalities, Reproductive System Disease	infertility	Infertility	1.51e-06					CCNA1,ABCG5,ABCG8,CPEB1,EGR4,WT1,ZPBP,PTGS2,CYP27B1,FKBP6,FST,PIWIL2,SPAG6,SYCP3	14
Cancer, Gastrointestinal Disease, Organismal Injury and Abnormalities	digestive system cancer	Digestive system cancer	2.09e-06					USP44,OTOG,NCAM2,TNFRSF9,DPPA5,IL9R,WDR17,MORC1,SLITRK3,CRYBA2,LSAMP,CCNA1,SNAP91,RGS7,ABCG5,DNAH9,SOX3,EFCAB12,EGR4,GCM2,SPERT,IL18RAP,FKBP6,CSF3,FST,TKTL1,KCNC2,NUP210L,DDC,WT1,ZPBP,SLC38A11,MS4A2,ISM2,EPHA6,PRSS50,CYP27B1,PCDHB15,MAK,PEG3,CDH20,CCNB1IP1,TBX18,PEBP4,Tcam1,FER1L6,UCHL1,TNFRSF8,CHRNA3,SYT14,SPEF2,LIPG,C12orf40,SLC8A3,PEX5L,CXCL13,PTGS2,SPATA16,RBM44,SYCP3,KIAA1211,GATA2,TRIM72,ST…	120
Organismal Development	development	Development of genitourinary system	2.2e-06					GATA2,WT1,TCF21,ZPBP,DMRTA1,CCDC63,HDC,CYP27B1,MORC1,TEX15,SPAG6,CCNB1IP1,CCNA1,LHX4,SOX3,CPEB1,EGR4,SPEF2,MMP3,PTGS2,FKBP6,FST,PIWIL2,SYCP3,LHX1,NUP210L	26
Neurological Disease, Organismal Injury and Abnormalities, Psychological Disorders	traumatic brain injury	Traumatic brain injury	3.06e-06					CHRNA5,EPO,PLAU,CHRNB4,PTGS2,CHRNA7,CHRNA3,CSF3,CHRM4	9
Cancer, Dermatological Diseases and Conditions, Organismal Injury and Abnormalities	squamous cell skin cancer	Skin squamous cell carcinoma	3.16e-06					CACNA1E,RGS7,GPM6A,ZSWIM5,DNAH9,NCAM2,SYT14,WDR49,CAP2,APBA2,DLGAP1,C12orf40,EPHA6,PRAME,SLC8A3,USH1C,MORC1,CYTIP,DPP10,CTNND2,PEG3,KIAA1211	22
Cardiovascular Disease, Neurological Disease, Organismal Injury and Abnormalities	cerebrovascular dysfunction	Cerebrovascular dysfunction	4.26e-06					CHRNA5,EPO,MMP3,CHRNB4,DDC,PTGS2,CHRNA7,CHRNA3,SLC18A2,TNNI3,CHRM4,NEFL	12
Organ Morphology, Reproductive System Development and Function	morphology	Morphology of gonad	4.73e-06					CCNA1,SOX3,CPEB1,EGR4,WT1,ZPBP,HDC,PTGS2,CYP27B1,RBM44,FKBP6,FST,PIWIL2,SPAG6,SYCP3,LHX1	16
Organismal Injury and Abnormalities	abdominal pain	Abdominal pain	5.09e-06					CHRNA5,CHRNB4,PTGS2,CHRNA7,CHRNA3,CHRM4	6
Neurological Disease, Psychological Disorders	schizophrenia	Schizophrenia	5.23e-06					CHRNA5,MEST,RGS7,CHRNA7,CHRNA3,CALY,EGR4,NEFL,CAP2,APBA2,CACNA1H,CHRNB4,PTGS2,SLC18A2,CHRM4,CFAP65	16
Cancer, Organismal Injury and Abnormalities	abdominal adenocarcinoma	Abdominal adenocarcinoma	5.28e-06					USP44,OTOG,NCAM2,DPPA5,IL9R,WDR17,MORC1,SLITRK3,CRYBA2,LSAMP,CCNA1,SNAP91,RGS7,ABCG5,DNAH9,CCR8,SOX3,EFCAB12,GCM2,SPERT,FKBP6,NUP210L,WT1,ZPBP,MS4A2,ISM2,EPHA6,PRSS50,C2orf88,TNNI3,PCDHB15,PEG3,CCNB1IP1,CDH20,TBX18,FER1L6,UCHL1,TNFRSF8,CHRNA3,SYT14,SPEF2,C12orf40,SLC8A3,PEX5L,PTGS2,SPATA16,RBM44,SYCP3,KIAA1211,GATA2,ST8SIA1,PLAU,TCF21,WDR49,C1QL4,CCDC63,ACOXL,GNG4,CYTIP,TTLL7,TEX15,IL18R1,CHRNA5,…	98
Psychological Disorders	cigarette habituation susceptibility syndrome	Cigarette habituation susceptibility syndrome	5.67e-06					CHRNA5,DDC,CHRNA3	3
Cell-To-Cell Signaling and Interaction, Nervous System Development and Function	synaptic transmission	Synaptic transmission	6.03e-06					CHRNA5,SNAP91,CACNA1E,UCHL1,CHRNA7,CHRNA3,APBA2,DLGAP1,SLC8A3,CHRNB4,GRIK4,PTGS2,SLC18A2	13
Neurological Disease, Organismal Injury and Abnormalities	damage	Damage of brain	6.94e-06					CHRNA5,EPO,CHRNB4,PLAU,PTGS2,CHRNA7,CHRNA3,SLC18A2,CSF3,CHRM4	10
Neurological Disease, Organismal Injury and Abnormalities	subarachnoid hemorrhage	Subarachnoid hemorrhage	7.8e-06					EPO,CHRNA5,CHRNB4,PTGS2,CHRNA7,CHRNA3	6
Cardiovascular Disease, Organismal Injury and Abnormalities, Skeletal and Muscular Disorders	fibrosis	Fibrosis of myocardium	8.36e-06					EPO,PLAU,TNNI3,CSF3	4
Cardiovascular Disease	malignant hypertension	Malignant hypertension	8.36e-06					CHRNA5,CHRNB4,CHRNA7,CHRNA3	4
Inflammatory Disease, Inflammatory Response, Organismal Injury and Abnormalities, Respiratory Disease	pulmonary sarcoidosis	Pulmonary sarcoidosis	1.03e-05					CHRNA5,CHRNB4,CHRNA7,CHRNA3	4
Psychological Disorders	drug dependence	Drug dependence	1.19e-05					CHRNA5,CHRNB4,DDC,CHRNA7,CHRNA3,SLC18A2,CHRM4,CACNA1H	8
Cell-To-Cell Signaling and Interaction, Nervous System Development and Function	neurotransmission	Neurotransmission	1.47e-05					CHRNA5,SNAP91,CACNA1E,UCHL1,CHRNA7,CHRNA3,APBA2,DLGAP1,SLC8A3,CHRNB4,GRIK4,PTGS2,SLC18A2,KCNC2	14
Neurological Disease	myoclonus	Myoclonus	1.58e-05					CHRNA5,CHRNB4,CHRNA7,CHRNA3,CHRM4,KCNC2,CACNA1H	7
Cell Morphology, Cellular Assembly and Organization, Cellular Development, Cellular Function and Maintenance, Cellular Growth and Proliferation, Nervous System Development and Function, Organismal Development, Tissue Development	neuritogenesis	Neuritogenesis	1.58e-05					NEUROD1,SNAP91,ST8SIA1,PLAU,UCHL1,GPM6A,CHRNA7,CHRNA3,NCAM2,NEFL,CACNA1H,EPO,PTGS2,EFHD1,SLITRK3,CTNND2,LHX1,RND2	18
Cardiovascular Disease	hemodynamic instability	Hemodynamic instability	1.8e-05					CHRNA5,CHRNB4,PTGS2,CHRNA7,CHRNA3,CHRM4	6
Hematological Disease, Metabolic Disease	hypoxemia	Hypoxemia	2.13e-05					CHRNA5,CHRNB4,CHRNA7,CHRNA3	4
Hereditary Disorder, Neurological Disease, Organismal Injury and Abnormalities, Psychological Disorders	schizoaffective disorder	Schizoaffective disorder	2.16e-05					CHRNA5,CHRNB4,PTGS2,CHRNA7,CHRNA3,CHRM4,CACNA1H	7
Organismal Injury and Abnormalities, Reproductive System Disease	abnormality of endometrium	Abnormality of endometrium	2.25e-05					NEUROD1,GPM6A,ZSWIM5,SHC2,NCAM2,DPPA5,WT1,TCF21,ZPBP,MS4A2,EPHA6,CCDC63,GRIK4,WDR17,CYP27B1,USH1C,MORC1,TNNI3,SLITRK3,PCDHB15,TTLL7,SPAG6,PEG3,CDH20,LSAMP,SNAP91,CACNA1E,FER1L6,UCHL1,ABCG5,TNFRSF8,DNAH9,CCR8,SPEF2,CAP2,APBA2,CACNA1H,DLGAP1,GCM2,PEX5L,PTGS2,CFAP61,RBM44,TANC2,DPP10,CTNND2,KIAA1211	47
Lipid Metabolism, Small Molecule Biochemistry, Vitamin and Mineral Metabolism	synthesis	Synthesis of sterol	2.52e-05					PEX5L,ST8SIA1,HDC,ABCG5,CYP27B1,ABCG8	6
Organismal Injury and Abnormalities	scar tissue	Scar tissue	2.92e-05					TRIM72,PLAU,PTGS2,FST	4
Cancer, Gastrointestinal Disease, Organismal Injury and Abnormalities	gastrointestinal adenocarcinoma	Gastrointestinal adenocarcinoma	3.13e-05					GATA2,ST8SIA1,PLAU,NCAM2,DPPA5,TCF21,WDR49,C1QL4,IL9R,CCDC63,WDR17,GNG4,SLITRK3,CRYBA2,TEX15,IL18R1,LSAMP,CHRNA5,CCNA1,SNAP91,CACNA1E,SLC7A10,RGS7,ABCG5,DNAH9,MYB,SOX3,APBA2,CACNA1H,C10orf35,GCM2,EFCAB6,SPERT,IL18RAP,FKBP6,TANC2,SP9,DPP10,GPM6A,MS4A2,TRIM50,DMRTA1,ISM2,EPHA6,PRSS50,CEACAM20,PCDHB15,PEG3,CCNB1IP1,CDH20,TBX18,Tcam1,MEST,FER1L6,FAM162B,ELOVL2,LHX4,TNFRSF8,CHRNA3,SPEF2,DLGAP1,PEX5L,C…	72
Cancer, Organismal Injury and Abnormalities, Reproductive System Disease	endometrial cancer	Endometrial cancer	3.61e-05					NEUROD1,GPM6A,ZSWIM5,SHC2,NCAM2,DPPA5,WT1,TCF21,ZPBP,MS4A2,EPHA6,CCDC63,GRIK4,WDR17,USH1C,MORC1,TNNI3,SLITRK3,PCDHB15,TTLL7,SPAG6,PEG3,CDH20,LSAMP,SNAP91,CACNA1E,FER1L6,UCHL1,ABCG5,TNFRSF8,DNAH9,CCR8,SPEF2,CAP2,APBA2,CACNA1H,DLGAP1,GCM2,PEX5L,PTGS2,CFAP61,RBM44,TANC2,DPP10,CTNND2,KIAA1211	46
Cellular Development	differentiation	Differentiation of leukemia cell lines	3.82e-05					GATA2,EPO,PRAME,ST8SIA1,PTGS2,MYB,CSF3,WT1	8
Cardiovascular Disease, Neurological Disease, Organismal Injury and Abnormalities	stroke	Stroke	4.21e-05					CHRNA5,EPO,CHRNB4,DDC,PTGS2,CHRNA7,CHRNA3,TNNI3,CHRM4	9
Digestive System Development and Function, Lipid Metabolism, Molecular Transport, Small Molecule Biochemistry	biliary excretion	Biliary excretion of phytosterol derivative	4.39e-05					ABCG5,ABCG8	2
Tissue Morphology	deficiency	Deficiency of hematopoietic progenitor cells	4.39e-05					GATA2,CSF3	2
Gastrointestinal Disease, Hepatic System Disease, Organismal Injury and Abnormalities	gallbladder disease type 4	Gallbladder disease type 4	4.39e-05					ABCG5,ABCG8	2
Cancer, Organismal Injury and Abnormalities, Respiratory Disease	lung cancer susceptibility 2	Lung cancer susceptibility 2	4.39e-05					CHRNA5,CHRNA3	2
Lipid Metabolism, Molecular Transport, Small Molecule Biochemistry	transport	Transport of phytosterol derivative	4.39e-05					ABCG5,ABCG8	2
Inflammatory Response, Organismal Injury and Abnormalities, Renal and Urological Disease	inflammation	Inflammation of urinary bladder	4.57e-05					CHRNB4,PTGS2,CHRNA3	3
Inflammatory Disease, Organismal Injury and Abnormalities, Respiratory Disease	acute respiratory distress syndrome	Acute respiratory distress syndrome	4.67e-05					CHRNA5,CHRNB4,PTGS2,CHRNA7,CHRNA3,CHRM4	6
Cardiovascular Disease, Organismal Injury and Abnormalities	peripheral vascular disease	Peripheral vascular disease	4.76e-05					CHRNA5,DDC,CHRNA7,CHRNA3,NEFL,EPO,MMP3,CHRNB4,PTGS2,SLC18A2,TNNI3,CYTIP,CHRM4,TTLL7	14
Psychological Disorders	alcoholism	Alcoholism	4.88e-05					CHRNA5,CHRNB4,CHRNA7,CHRNA3,SLC18A2,CHRM4,CACNA1H	7
Psychological Disorders	tobacco-related disorder	Tobacco-related disorder	4.93e-05					CHRNA5,CHRNB4,DDC,CHRNA7,CHRNA3	5
Organismal Injury and Abnormalities	pelvic pain	Pelvic pain	5.13e-05					CHRNA5,CHRNB4,CHRNA7,CHRNA3	4
Embryonic Development, Organ Development, Organismal Development, Reproductive System Development and Function, Tissue Development	development	Development of internal genitalia	5.32e-05					DMRTA1,CYP27B1,SOX3,FST,CPEB1,TCF21,WT1,LHX1,SYCP3,NUP210L	10
Cell-To-Cell Signaling and Interaction, Cellular Growth and Proliferation	stimulation	Stimulation of cells	5.36e-05					CHRNA5,EPO,NEUROD1,PLAU,CXCL13,PTGS2,CHRNA7,MYB,CSF3,TNFRSF9,IL18R1	11
Organismal Injury and Abnormalities	postoperative pain	Postoperative pain	5.87e-05					CHRNA5,CHRNB4,PTGS2,CHRNA7,CHRNA3,CHRM4	6
Cellular Development, Cellular Growth and Proliferation, Embryonic Development, Hematological System Development and Function, Hematopoiesis, Lymphoid Tissue Structure and Development, Organ Development, Organismal Development, Tissue Development	development	Development of bone marrow cells	6.56e-05					GATA2,EPO,CHRNA7,MYB,TNFRSF9,FST,CSF3,WT1	8
Cancer, Organismal Injury and Abnormalities	pelvic cancer	Pelvic cancer	7.37e-05					TRIM72,PLAU,OTOG,TNFRSF9,NCAM2,DPPA5,TCF21,WDR49,IL9R,CCDC63,WDR17,MORC1,SLITRK3,CYTIP,TTLL7,TEX15,LSAMP,CHRNA5,CCNA1,SNAP91,SYCE1,CACNA1E,SLC7A10,CDH22,ABCG5,CHRNA7,DNAH9,CCR8,SOX3,EFCAB12,CALY,APBA2,CACNA1H,MMP3,GCM2,EFCAB6,SPERT,IL18RAP,CSF3,TANC2,CHRM4,DPP10,NUP210L,NEUROD1,SEMA4C,ZSWIM5,GPM6A,SHC2,WT1,ZPBP,MS4A2,PRAME,EPHA6,GRIK4,USH1C,C2orf88,TNNI3,PCDHB15,MAK,SPAG6,PEG3,CFAP65,CDH20,TBX18,…	82
Cell-To-Cell Signaling and Interaction, Molecular Transport, Small Molecule Biochemistry	transport	Transport of biogenic amine	7.44e-05					DDC,SLC18A2,CHRM4,SLC29A4	4
Cancer, Gastrointestinal Disease, Organismal Injury and Abnormalities	colon adenocarcinoma	Colon adenocarcinoma	7.99e-05					GATA2,ST8SIA1,PLAU,NCAM2,DPPA5,TCF21,WDR49,C1QL4,IL9R,CCDC63,WDR17,GNG4,SLITRK3,CRYBA2,TEX15,IL18R1,CHRNA5,CCNA1,SNAP91,CACNA1E,SLC7A10,ABCG5,DNAH9,MYB,SOX3,APBA2,CACNA1H,C10orf35,GCM2,EFCAB6,FKBP6,SP9,TANC2,DPP10,GPM6A,MS4A2,TRIM50,DMRTA1,ISM2,EPHA6,PRSS50,CEACAM20,PCDHB15,PEG3,CCNB1IP1,MEST,FER1L6,FAM162B,LHX4,TNFRSF8,CHRNA3,SPEF2,DLGAP1,PEX5L,PTGS2,CFAP61,RBM44,SLC29A4,SYCP3,CTNND2,PDE9A,KIAA1…	62
Neurological Disease, Organismal Injury and Abnormalities	seizures	Seizures	8.31e-05					CHRNA5,NEUROD1,SNAP91,ST8SIA1,CHRNA7,EGR4,CACNA1H,CHRNB4,SLC10A4,PTGS2,ABCD2,SLITRK3,KCNC2	13
Cancer, Organismal Injury and Abnormalities, Reproductive System Disease	female genital tract adenocarcinoma	Female genital tract adenocarcinoma	8.34e-05					NCAM2,DPPA5,TCF21,CCDC63,WDR17,MORC1,SLITRK3,TTLL7,TEX15,LSAMP,CHRNA5,CCNA1,SNAP91,CACNA1E,ABCG5,DNAH9,CCR8,EFCAB12,APBA2,CACNA1H,GCM2,TANC2,DPP10,NEUROD1,SEMA4C,GPM6A,ZSWIM5,SHC2,WT1,ZPBP,MS4A2,EPHA6,GRIK4,USH1C,C2orf88,TNNI3,PCDHB15,SPAG6,PEG3,CDH20,FER1L6,UCHL1,TNFRSF8,SYT14,SPEF2,CAP2,DLGAP1,PEX5L,PTGS2,CFAP61,RBM44,CTNND2,KIAA1211	53
Organ Morphology, Reproductive System Development and Function	morphology	Morphology of testis	9.18e-05					CCNA1,HDC,FKBP6,SOX3,FST,CPEB1,EGR4,WT1,ZPBP,PIWIL2,SYCP3,LHX1	12
Cancer, Organismal Injury and Abnormalities, Reproductive System Disease	female genital tract cancer	Female genital tract cancer	9.38e-05					PLAU,NCAM2,TNFRSF9,DPPA5,TCF21,CCDC63,WDR17,MORC1,SLITRK3,TTLL7,TEX15,LSAMP,CHRNA5,CCNA1,SNAP91,CACNA1E,ABCG5,DNAH9,CCR8,EFCAB12,APBA2,CACNA1H,MMP3,GCM2,CSF3,TANC2,DPP10,NEUROD1,SEMA4C,GPM6A,ZSWIM5,SHC2,WT1,ZPBP,MS4A2,PRAME,EPHA6,GRIK4,USH1C,C2orf88,TNNI3,PCDHB15,SPAG6,PEG3,CDH20,FER1L6,UCHL1,TNFRSF8,SYT14,SPEF2,CAP2,DLGAP1,PEX5L,PTGS2,CFAP61,RBM44,CTNND2,KIAA1211	58
Cellular Function and Maintenance	ion homeostasis	Ion homeostasis of cells	9.41e-05					GATA2,PEBP4,CHRNA7,TNFRSF8,CCR8,MYB,WT1,MS4A2,EPO,SLC8A3,GCM2,HDC,CXCL13,CYP27B1,TNNI3,CHRM4	16
Gastrointestinal Disease	nausea	Nausea	9.44e-05					CHRNA5,CHRNB4,PTGS2,CHRNA7,CHRNA3,CHRM4	6
Endocrine System Disorders, Organ Morphology, Organismal Injury and Abnormalities, Reproductive System Development and Function, Reproductive System Disease	abnormal morphology	Abnormal morphology of gonad	9.92e-05					PTGS2,CYP27B1,RBM44,FKBP6,SOX3,CPEB1,EGR4,WT1,ZPBP,PIWIL2,SYCP3,LHX1	12
Developmental Disorder, Endocrine System Disorders, Organismal Injury and Abnormalities, Reproductive System Disease	oligosynaptic infertility	Oligosynaptic infertility	0.000104					SPATA16,ZPBP,TEX15,SYCP3	4
Cell Morphology, Organ Morphology, Reproductive System Development and Function	morphology	Morphology of male germ cells	0.000107					FKBP6,RBM44,EGR4,ZPBP,PIWIL2,SPAG6,SYCP3	7
Neurological Disease, Psychological Disorders	insomnia	Insomnia	0.000111					CHRNA5,PTGS2,CHRNA7,CHRNA3,CHRM4	5
Cell Morphology	morphology	Morphology of cells	0.000115					GATA2,TRIM72,NEUROD1,ST8SIA1,PLAU,USP44,TNFRSF9,WT1,ZPBP,NEFL,TRIM50,HDC,USH1C,CYTIP,TNNI3,SLITRK3,SPAG6,SNAP91,MEST,RGS7,LHX4,CHRNA7,MYB,SOX3,EGR4,CACNA1H,EPO,MMP3,PTGS2,ABCD2,SLC18A2,RBM44,FKBP6,CSF3,FST,PIWIL2,SYCP3,CTNND2,PDE9A	39
Neurological Disease, Organismal Injury and Abnormalities	encephalopathy	Acute encephalopathy	0.000121					EPO,CHRNA5,CHRNB4,PTGS2,CHRNA7,CHRNA3	6
Reproductive System Development and Function	morphology	Morphology of reproductive system	0.000129					CCNA1,SOX3,CPEB1,WT1,EGR4,ZPBP,EPO,HDC,PTGS2,CYP27B1,RBM44,FKBP6,FST,PIWIL2,SPAG6,SYCP3,LHX1	17
Lipid Metabolism, Molecular Transport, Small Molecule Biochemistry	concentration	Concentration of phytosterol derivative	0.000131					ABCG5,ABCG8	2
Lipid Metabolism, Small Molecule Biochemistry	elongation	Elongation of very long chain fatty acid	0.000131					ELOVL2,ABCD2	2
Organismal Injury and Abnormalities	intracranial hemorrhage	Intracranial hemorrhage	0.000134					CHRNA5,EPO,PLAU,CHRNB4,PTGS2,CHRNA7,CHRNA3	7
Cancer, Gastrointestinal Disease, Organismal Injury and Abnormalities	colorectal adenocarcinoma	Colorectal adenocarcinoma	0.000135					GATA2,ST8SIA1,PLAU,NCAM2,DPPA5,TCF21,WDR49,C1QL4,IL9R,CCDC63,WDR17,GNG4,SLITRK3,CRYBA2,TEX15,IL18R1,CHRNA5,CCNA1,SNAP91,CACNA1E,SLC7A10,ABCG5,DNAH9,MYB,SOX3,APBA2,CACNA1H,C10orf35,GCM2,EFCAB6,SPERT,FKBP6,TANC2,SP9,DPP10,GPM6A,MS4A2,TRIM50,DMRTA1,ISM2,EPHA6,PRSS50,CEACAM20,PCDHB15,PEG3,CCNB1IP1,MEST,FER1L6,FAM162B,LHX4,TNFRSF8,CHRNA3,SPEF2,DLGAP1,PEX5L,PTGS2,CFAP61,RBM44,SLC29A4,SYCP3,CTNND2,PDE9A…	63
Cancer, Organismal Injury and Abnormalities	tumorigenesis	Tumorigenesis of epithelial neoplasm	0.000142					GATA2,ST8SIA1,PLAU,USP44,TNFRSF9,NCAM2,DPPA5,TCF21,WDR49,C1QL4,IL9R,CCDC63,WDR17,GNG4,MORC1,SLITRK3,CRYBA2,TTLL7,TEX15,IL18R1,LSAMP,CHRNA5,CCNA1,SNAP91,CACNA1E,SLC7A10,RGS7,ABCG5,DNAH9,CCR8,MYB,SOX3,EFCAB12,APBA2,CACNA1H,C10orf35,MMP3,GCM2,EFCAB6,SPERT,FKBP6,TANC2,SP9,DPP10,NEUROD1,SEMA4C,ZSWIM5,GPM6A,SHC2,WT1,ZPBP,MS4A2,TRIM50,DMRTA1,ISM2,EPHA6,PRSS50,GRIK4,USH1C,C2orf88,CEACAM20,PCDHB15,SPAG6,P…	91
Cell Cycle	meiosis	Arrest in meiosis	0.000144					CCNA1,FKBP6,CPEB1,PIWIL2,SYCP3	5
Organismal Injury and Abnormalities	formation	Formation of scar tissue	0.000151					TRIM72,PLAU,PTGS2	3
Cancer, Organismal Injury and Abnormalities, Reproductive System Disease	uterine cancer	Uterine cancer	0.000153					NEUROD1,GPM6A,ZSWIM5,SHC2,NCAM2,DPPA5,WT1,TCF21,ZPBP,MS4A2,EPHA6,CCDC63,GRIK4,WDR17,USH1C,MORC1,TNNI3,SLITRK3,PCDHB15,TTLL7,TEX15,SPAG6,PEG3,CDH20,LSAMP,SNAP91,CACNA1E,FER1L6,UCHL1,ABCG5,TNFRSF8,DNAH9,CCR8,SPEF2,CAP2,APBA2,CACNA1H,DLGAP1,GCM2,PEX5L,PTGS2,CFAP61,RBM44,TANC2,DPP10,CTNND2,KIAA1211	47
Cancer, Organismal Injury and Abnormalities, Reproductive System Disease	tumorigenesis	Tumorigenesis of reproductive tract	0.000153					PLAU,NCAM2,TNFRSF9,DPPA5,TCF21,CCDC63,WDR17,MORC1,SLITRK3,TTLL7,TEX15,LSAMP,CHRNA5,CCNA1,SNAP91,CACNA1E,ABCG5,DNAH9,CCR8,EFCAB12,APBA2,CACNA1H,MMP3,GCM2,CSF3,TANC2,DPP10,NEUROD1,SEMA4C,GPM6A,ZSWIM5,SHC2,WT1,ZPBP,MS4A2,PRAME,EPHA6,GRIK4,USH1C,C2orf88,TNNI3,PCDHB15,SPAG6,PEG3,CDH20,MEST,FER1L6,UCHL1,TNFRSF8,SYT14,SPEF2,CAP2,DLGAP1,PEX5L,PTGS2,CFAP61,RBM44,CTNND2,KIAA1211	59
Cancer, Gastrointestinal Disease, Organismal Injury and Abnormalities	colorectal carcinoma	Colorectal carcinoma	0.000154					GATA2,ST8SIA1,PLAU,NCAM2,DPPA5,TCF21,WDR49,C1QL4,IL9R,CCDC63,WDR17,GNG4,SLITRK3,CRYBA2,TEX15,IL18R1,CHRNA5,CCNA1,SNAP91,CACNA1E,SLC7A10,ABCG5,DNAH9,MYB,SOX3,APBA2,CACNA1H,C10orf35,GCM2,EFCAB6,SPERT,FKBP6,TANC2,SP9,DPP10,GPM6A,WT1,MS4A2,TRIM50,DMRTA1,ISM2,EPHA6,PRSS50,CEACAM20,PCDHB15,PEG3,CCNB1IP1,MEST,FER1L6,FAM162B,LHX4,TNFRSF8,CHRNA3,SPEF2,DLGAP1,PEX5L,PTGS2,CFAP61,RBM44,SLC29A4,SYCP3,CTNND2,P…	64
Nervous System Development and Function	brain wave	Brain wave	0.000157					NEUROD1,SNAP91,CHRM4,KCNC2	4
Cancer, Organismal Injury and Abnormalities, Reproductive System Disease	female genital neoplasm	Female genital neoplasm	0.000157					PLAU,NCAM2,TNFRSF9,DPPA5,TCF21,CCDC63,WDR17,MORC1,SLITRK3,TTLL7,TEX15,LSAMP,CHRNA5,CCNA1,SNAP91,CACNA1E,ABCG5,DNAH9,CCR8,EFCAB12,APBA2,CACNA1H,MMP3,GCM2,CSF3,TANC2,DPP10,NEUROD1,SEMA4C,GPM6A,ZSWIM5,SHC2,WT1,ZPBP,MS4A2,PRAME,EPHA6,GRIK4,USH1C,C2orf88,TNNI3,PCDHB15,SPAG6,PEG3,CDH20,MEST,FER1L6,UCHL1,TNFRSF8,SYT14,SPEF2,CAP2,DLGAP1,PEX5L,PTGS2,CFAP61,RBM44,CTNND2,KIAA1211	59
Cancer, Dermatological Diseases and Conditions, Organismal Injury and Abnormalities	skin carcinoma	Skin carcinoma	0.000162					GPM6A,ZSWIM5,NCAM2,WDR49,EPHA6,PRAME,USH1C,MORC1,CYTIP,TEX15,PEG3,CCNA1,SNAP91,CACNA1E,RGS7,DNAH9,SYT14,CAP2,APBA2,CACNA1H,C12orf40,DLGAP1,SLC8A3,DPP10,CTNND2,KIAA1211	26
Cell Morphology, Organ Morphology, Reproductive System Development and Function	morphology	Morphology of germ cells	0.000165					RBM44,FKBP6,SOX3,ZPBP,EGR4,PIWIL2,SPAG6,SYCP3	8
Cancer, Organismal Injury and Abnormalities	neoplasia	Neoplasia of cells	0.000166					TRIM72,PLAU,NCAM2,WDR49,IL9R,HDC,ACOXL,WDR17,MORC1,CYTIP,SLITRK3,TTLL7,TEX15,CACNA1E,RGS7,DNAH9,CCR8,MYB,CALY,APBA2,MMP3,CSF3,FST,TANC2,DPP10,NEUROD1,GPM6A,DDC,ZSWIM5,WT1,MS4A2,TRIM50,PRAME,EPHA6,PRSS50,USH1C,EGFL6,PEG3,CCNB1IP1,TBX18,PEBP4,TNFRSF8,SYT14,CAP2,C12orf40,DLGAP1,SLC8A3,SLC10A4,CXCL13,PTGS2,CFAP61,RBM44,CTNND2,PDE9A,KIAA1211,RND2	56
Neurological Disease, Skeletal and Muscular Disorders	motor dysfunction	Motor dysfunction	0.000167					CHRNA5,CHRNB4,DDC,PTGS2,CHRNA7,CHRNA3	6
Organismal Injury and Abnormalities, Renal and Urological Disease	failure	Failure of kidney	0.000167					CHRNA5,EPO,CHRNB4,PTGS2,CHRNA7,CHRNA3,CSF3,TNNI3,WT1	9
Cell Morphology	abnormal morphology	Abnormal morphology of cells	0.000169					NEUROD1,USP44,TNFRSF9,WT1,ZPBP,NEFL,TRIM50,USH1C,CYTIP,TNNI3,SLITRK3,SNAP91,LHX4,CHRNA7,MYB,SOX3,EGR4,CACNA1H,MMP3,PTGS2,ABCD2,RBM44,SLC18A2,FKBP6,FST,PIWIL2,SYCP3	27
Gastrointestinal Disease	vomiting	Vomiting	0.000182					CHRNA5,CHRNB4,PTGS2,CHRNA7,CHRNA3,CHRM4	6
Embryonic Development, Endocrine System Development and Function, Organ Development, Organismal Development, Tissue Development	development	Development of pituitary gland	0.000189					GATA2,LHX4,SOX3,LHX1	4
Nervous System Development and Function	morphology	Morphology of nervous system	0.000191					NEUROD1,SNAP91,PLAU,RGS7,LHX4,CHRNA7,MYB,NCAM2,NEFL,MMP3,GCM2,HDC,USH1C,ABCD2,SLC18A2,SLITRK3,FST,SLC29A4,CTNND2,LHX1,PEG3	21
Neurological Disease, Skeletal and Muscular Disorders	psychomotor agitation	Psychomotor agitation	0.000207					CHRNA5,CHRNB4,CHRNA7,CHRNA3	4
Cancer, Gastrointestinal Disease, Organismal Injury and Abnormalities	tumorigenesis	Tumorigenesis of digestive organ tumor	0.000215					GATA2,ST8SIA1,PLAU,NCAM2,DPPA5,TCF21,WDR49,C1QL4,IL9R,CCDC63,WDR17,GNG4,SLITRK3,CRYBA2,TEX15,IL18R1,CHRNA5,CCNA1,SNAP91,CACNA1E,SLC7A10,ABCG5,DNAH9,MYB,SOX3,APBA2,CACNA1H,C10orf35,GCM2,EFCAB6,SPERT,FKBP6,TANC2,SP9,DPP10,GPM6A,WT1,MS4A2,TRIM50,DMRTA1,ISM2,EPHA6,PRSS50,CEACAM20,PCDHB15,PEG3,CCNB1IP1,CDH20,TBX18,MEST,FER1L6,FAM162B,ELOVL2,LHX4,TNFRSF8,CHRNA3,SPEF2,DLGAP1,PEX5L,CHRNB4,PTGS2,CFAP61,SP…	69
Cell Cycle, Reproductive System Development and Function	meiosis	Meiosis of germ cells	0.000226					CCNA1,EGR4,CPEB1,TEX15,PIWIL2,SYCP3	6
Neurological Disease, Organismal Injury and Abnormalities, Psychological Disorders	delirium	Delirium	0.000232					CHRNA5,CHRNB4,PTGS2,CHRNA7,CHRNA3	5
Tissue Morphology	quantity	Quantity of cells	0.000236					GATA2,NEUROD1,ST8SIA1,PLAU,SHC2,TNFRSF9,WT1,NEFL,IL9R,HDC,CYP27B1,EGFL6,CYTIP,SPAG6,PEG3,SNAP91,CACNA1E,LHX4,CHRNA7,TNFRSF8,MYB,SOX3,EGR4,CDK3,LIPG,EPO,MMP3,CXCL13,PTGS2,CSF3,FST,PIWIL2,LHX1	33
Cellular Development, Cellular Growth and Proliferation, Hematological System Development and Function, Hematopoiesis, Lymphoid Tissue Structure and Development, Tissue Development	differentiation	Differentiation of CD34+ cells	0.000258					GATA2,EPO,CSF3	3
Cell Morphology, Connective Tissue Development and Function, Tissue Morphology	enlargement	Enlargement of adipocytes	0.000258					MMP3,MEST,ABCD2	3
Digestive System Development and Function, Lipid Metabolism, Molecular Transport, Small Molecule Biochemistry	biliary excretion	Biliary excretion of cholesterol	0.000261					ABCG5,ABCG8	2
Embryonic Development, Nervous System Development and Function, Organ Development, Organismal Development, Tissue Development	development	Development of granule cell layer	0.000261					NEUROD1,ST8SIA1	2
Connective Tissue Disorders, Organismal Injury and Abnormalities, Tissue Morphology	loss	Loss of fat pad	0.000261					ABCG5,ABCG8	2
Dermatological Diseases and Conditions, Inflammatory Disease, Inflammatory Response, Organismal Injury and Abnormalities	pustulosis palmaris et plantaris	Pustulosis palmaris et plantaris	0.000261					CHRNA7,CHRNA3	2
Metabolic Disease	sitosterolemia	Sitosterolemia	0.000261					ABCG5,ABCG8	2
Cardiovascular System Development and Function, Cellular Development, Cellular Growth and Proliferation, Connective Tissue Development and Function, Hematological System Development and Function, Hematopoiesis, Organismal Development, Tissue Development	development	Development of erythroid precursor cells	0.000268					GATA2,EPO,MYB,CSF3	4
Cancer, Organismal Injury and Abnormalities, Reproductive System Disease	uterine tumor	Uterine tumor	0.000268					NEUROD1,GPM6A,ZSWIM5,SHC2,NCAM2,DPPA5,WT1,TCF21,ZPBP,MS4A2,EPHA6,CCDC63,GRIK4,WDR17,USH1C,MORC1,TNNI3,SLITRK3,PCDHB15,TTLL7,TEX15,SPAG6,PEG3,CDH20,LSAMP,SNAP91,CACNA1E,MEST,FER1L6,UCHL1,ABCG5,TNFRSF8,DNAH9,CCR8,SPEF2,CAP2,APBA2,CACNA1H,DLGAP1,GCM2,PEX5L,PTGS2,CFAP61,RBM44,TANC2,DPP10,CTNND2,KIAA1211	48
Nutritional Disease	obesity	Severe obesity	0.000274					CHRNA5,CHRNB4,PTGS2,CHRNA7,CHRNA3	5
Cancer, Organismal Injury and Abnormalities	cancer	Cancer of cells	0.000285					TRIM72,PLAU,NCAM2,WDR49,IL9R,ACOXL,WDR17,MORC1,CYTIP,SLITRK3,TTLL7,TEX15,CACNA1E,RGS7,DNAH9,CCR8,MYB,CALY,APBA2,MMP3,CSF3,FST,TANC2,DPP10,NEUROD1,GPM6A,DDC,ZSWIM5,WT1,TRIM50,PRAME,EPHA6,PRSS50,USH1C,EGFL6,PEG3,CCNB1IP1,TBX18,PEBP4,TNFRSF8,SYT14,CAP2,C12orf40,DLGAP1,SLC8A3,SLC10A4,CXCL13,PTGS2,CFAP61,RBM44,CTNND2,PDE9A,KIAA1211,RND2	54
Cardiovascular System Development and Function, Cellular Development, Cellular Growth and Proliferation, Connective Tissue Development and Function, Hematological System Development and Function, Hematopoiesis, Organismal Development, Tissue Development	development	Development of erythroid cells	0.000302					GATA2,EPO,MYB	3
Cancer, Endocrine System Disorders, Gastrointestinal Disease, Organismal Injury and Abnormalities	pancreatic cancer	Pancreatic cancer	0.000302					NEUROD1,PLAU,SEMA4C,USP44,OTOG,WT1,ZPBP,WDR49,TRIM50,ACOXL,CYTIP,SLITRK3,PCDHB15,TEX15,PEG3,KRT71,CCNB1IP1,SNAP91,CACNA1E,RGS7,DNAH9,MYB,SYT14,EGR4,SPEF2,ENTHD1,CACNA1H,C12orf40,DLGAP1,C10orf35,SLC8A3,SLC10A4,SPERT,PTGS2,CFAP61,TANC2,DPP10,NUP210L	38
Cancer, Endocrine System Disorders, Gastrointestinal Disease, Organismal Injury and Abnormalities	pancreatic adenocarcinoma	Pancreatic adenocarcinoma	0.000338					NEUROD1,PLAU,SEMA4C,USP44,OTOG,WT1,ZPBP,WDR49,TRIM50,ACOXL,CYTIP,SLITRK3,PCDHB15,TEX15,PEG3,KRT71,CCNB1IP1,SNAP91,CACNA1E,RGS7,DNAH9,SYT14,SPEF2,ENTHD1,CACNA1H,C12orf40,DLGAP1,C10orf35,SLC8A3,SLC10A4,SPERT,PTGS2,CFAP61,TANC2,DPP10,NUP210L	36
Endocrine System Disorders, Organismal Injury and Abnormalities, Reproductive System Disease	aspermatogenesis	Aspermatogenesis	0.000351					SPATA16,TEX15,SYCP3	3
Cellular Assembly and Organization, DNA Replication, Recombination, and Repair	formation	Formation of synaptonemal complexes	0.000351					CPEB1,TEX15,SYCP3	3
Cell-To-Cell Signaling and Interaction, Drug Metabolism, Molecular Transport, Small Molecule Biochemistry	transport	Transport of dopamine	0.000351					SLC18A2,CHRM4,SLC29A4	3
Organismal Injury and Abnormalities, Renal and Urological Disease	urinary incontinence	Urinary incontinence	0.000351					CHRNB4,CHRNA3,CHRM4	3
Neurological Disease, Psychological Disorders	sleep disorder	Sleep Disorders	0.000365					CHRNA5,PTGS2,CHRNA7,CHRNA3,CHRM4,KCNC2	6
Endocrine System Development and Function, Tissue Development	formation	Formation of endocrine gland	0.000367					GCM2,PLAU,CYP27B1,WT1	4
Psychological Disorders	nicotine dependence	Nicotine dependence	0.000367					CHRNA5,CHRNB4,CHRNA7,CHRNA3	4
Cancer, Endocrine System Disorders, Gastrointestinal Disease, Organismal Injury and Abnormalities	pancreatic tumor	Pancreatic tumor	0.000393					NEUROD1,PLAU,SEMA4C,USP44,OTOG,WT1,ZPBP,WDR49,TRIM50,ACOXL,CYTIP,SLITRK3,PCDHB15,TEX15,PEG3,KRT71,IL18R1,CCNB1IP1,SNAP91,CACNA1E,RGS7,DNAH9,MYB,SOX3,SYT14,EGR4,SPEF2,ENTHD1,CACNA1H,C12orf40,DLGAP1,C10orf35,SLC8A3,SLC10A4,EFCAB6,SPERT,PTGS2,CFAP61,SPATA16,TANC2,DPP10,NUP210L	42
Cellular Function and Maintenance, Molecular Transport	flux	Flux of cation	0.000403					EPO,SLC8A3,PEBP4,CXCL13,TNFRSF8,CCR8,MYB,CHRM4,WT1,MS4A2	10
Cell Signaling, Molecular Transport, Vitamin and Mineral Metabolism	transport	Transport of Ca2+	0.000408					SLC8A3,CACNA1E,CYP27B1,CHRNA7,MYB,CACNA1H	6
Developmental Disorder, Endocrine System Disorders, Hereditary Disorder, Metabolic Disease, Neurological Disease, Organismal Injury and Abnormalities, Psychological Disorders	adrenoleukodystrophy	Adrenoleukodystrophy	0.000433					PTGS2,ABCD2	2
Cancer, Hematological Disease, Immunological Disease, Organismal Injury and Abnormalities	indolent systemic mastocytosis	Indolent systemic mastocytosis	0.000433					HDC,MS4A2	2
Cancer, Organismal Injury and Abnormalities, Reproductive System Disease	genital tract cancer	Genital tract cancer	0.000458					TRIM72,PLAU,OTOG,TNFRSF9,NCAM2,DPPA5,TCF21,WDR49,IL9R,CCDC63,WDR17,MORC1,SLITRK3,CYTIP,TTLL7,TEX15,LSAMP,CHRNA5,CCNA1,SNAP91,SYCE1,CACNA1E,SLC7A10,CDH22,ABCG5,DNAH9,CCR8,SOX3,EFCAB12,CALY,APBA2,CACNA1H,MMP3,GCM2,EFCAB6,IL18RAP,CSF3,TANC2,CHRM4,DPP10,NUP210L,NEUROD1,SEMA4C,ZSWIM5,GPM6A,SHC2,WT1,ZPBP,MS4A2,PRAME,EPHA6,GRIK4,USH1C,C2orf88,TNNI3,PCDHB15,MAK,SPAG6,PEG3,CFAP65,CDH20,TBX18,FER1L6,UCHL1,…	77
Cancer, Organismal Injury and Abnormalities	tumorigenesis	Tumorigenesis of carcinoma	0.00046					GATA2,ST8SIA1,PLAU,NCAM2,DPPA5,TCF21,WDR49,C1QL4,IL9R,CCDC63,WDR17,GNG4,MORC1,SLITRK3,CRYBA2,TTLL7,TEX15,IL18R1,LSAMP,CHRNA5,CCNA1,SNAP91,CACNA1E,SLC7A10,RGS7,ABCG5,DNAH9,CCR8,MYB,SOX3,EFCAB12,APBA2,CACNA1H,C10orf35,GCM2,EFCAB6,SPERT,FKBP6,TANC2,SP9,DPP10,NEUROD1,SEMA4C,ZSWIM5,GPM6A,SHC2,WT1,ZPBP,MS4A2,TRIM50,DMRTA1,ISM2,EPHA6,PRSS50,GRIK4,USH1C,C2orf88,CEACAM20,PCDHB15,SPAG6,PEG3,CCNB1IP1,CDH20,…	88
Endocrine System Disorders, Organismal Injury and Abnormalities	hyperparathyroidism	Hyperparathyroidism	0.000462					GCM2,CYP27B1,PTGS2	3
Organismal Development, Reproductive System Development and Function	development	Development of female reproductive tract	0.000465					DMRTA1,CYP27B1,SOX3,FST,CPEB1,TCF21,LHX1	7
Organismal Injury and Abnormalities, Reproductive System Disease	sperm disorder	Sperm disorder	0.00047					CHRNA7,SPATA16,FKBP6,SOX3,CPEB1,EGR4,WT1,ZPBP,MAK,TEX15,PIWIL2,SYCP3	12
Cancer, Endocrine System Disorders, Gastrointestinal Disease, Organismal Injury and Abnormalities	pancreatic ductal adenocarcinoma	Pancreatic ductal adenocarcinoma	0.000478					NEUROD1,SEMA4C,USP44,OTOG,WT1,ZPBP,WDR49,TRIM50,ACOXL,CYTIP,SLITRK3,PCDHB15,TEX15,PEG3,KRT71,CCNB1IP1,SNAP91,CACNA1E,RGS7,DNAH9,SYT14,SPEF2,ENTHD1,CACNA1H,C12orf40,DLGAP1,C10orf35,SLC8A3,SLC10A4,PTGS2,CFAP61,SPERT,TANC2,DPP10,NUP210L	35
Embryonic Development, Hematological System Development and Function, Lymphoid Tissue Structure and Development, Organ Development, Organismal Development, Tissue Development	formation	Formation of spleen	0.000478					EPO,MYB,CSF3,WT1,TCF21	5
Organismal Injury and Abnormalities	wound	Wound	0.000506					EPO,MMP3,ST8SIA1,PLAU,PTGS2,MYB,FST,CSF3	8
Cellular Movement, Immune Cell Trafficking	migration	Migration of lymphatic system cells	0.000518					EPO,PLAU,HDC,CXCL13,PTGS2,TNFRSF8,CCR8,MYB,CSF3,TNFRSF9,CYTIP	11
Cancer, Organismal Injury and Abnormalities, Reproductive System Disease	tumorigenesis	Tumorigenesis of genital organ	0.00052					TRIM72,PLAU,OTOG,TNFRSF9,NCAM2,DPPA5,TCF21,WDR49,IL9R,CCDC63,WDR17,MORC1,SLITRK3,CYTIP,TTLL7,TEX15,LSAMP,CHRNA5,CCNA1,SNAP91,SYCE1,CACNA1E,SLC7A10,CDH22,ABCG5,DNAH9,CCR8,SOX3,EFCAB12,CALY,APBA2,CACNA1H,MMP3,GCM2,EFCAB6,IL18RAP,CSF3,TANC2,CHRM4,DPP10,NUP210L,NEUROD1,SEMA4C,ZSWIM5,GPM6A,SHC2,WT1,ZPBP,MS4A2,PRAME,EPHA6,GRIK4,USH1C,C2orf88,TNNI3,PCDHB15,MAK,SPAG6,PEG3,CFAP65,CDH20,TBX18,MEST,FER1L6,U…	78
Cancer, Cellular Development, Cellular Growth and Proliferation, Hematological Disease, Organismal Injury and Abnormalities, Tumor Morphology	proliferation	Proliferation of acute myeloblastic leukemia cells	0.000526					PTGS2,MYB,CSF3	3
Cell-To-Cell Signaling and Interaction, Cellular Growth and Proliferation, Hematological System Development and Function, Hematopoiesis	stimulation	Stimulation of hematopoietic cells	0.000526					EPO,MYB,CSF3	3
Cancer, Organismal Injury and Abnormalities, Reproductive System Disease	genital tumor	Genital tumor	0.000527					TRIM72,PLAU,OTOG,TNFRSF9,NCAM2,DPPA5,TCF21,WDR49,IL9R,CCDC63,WDR17,MORC1,SLITRK3,CYTIP,TTLL7,TEX15,LSAMP,CHRNA5,CCNA1,SNAP91,SYCE1,CACNA1E,SLC7A10,CDH22,ABCG5,DNAH9,CCR8,SOX3,EFCAB12,CALY,APBA2,CACNA1H,MMP3,GCM2,EFCAB6,IL18RAP,CSF3,TANC2,CHRM4,DPP10,NUP210L,NEUROD1,SEMA4C,ZSWIM5,GPM6A,SHC2,WT1,ZPBP,MS4A2,PRAME,EPHA6,GRIK4,USH1C,C2orf88,TNNI3,PCDHB15,MAK,SPAG6,PEG3,CFAP65,CDH20,TBX18,MEST,FER1L6,U…	78
Cell Morphology, Nervous System Development and Function, Tissue Morphology	morphology	Morphology of neurons	0.00054					NEUROD1,SNAP91,PLAU,RGS7,LHX4,CHRNA7,NEFL,MMP3,USH1C,ABCD2,SLC18A2,SLITRK3,FST,CTNND2	14
Cancer, Organismal Injury and Abnormalities	ductal carcinoma	Ductal carcinoma	0.000547					NEUROD1,SEMA4C,USP44,OTOG,WT1,ZPBP,WDR49,TRIM50,ACOXL,EGFL6,CYTIP,SLITRK3,PCDHB15,TEX15,PEG3,KRT71,CCNB1IP1,SNAP91,CACNA1E,RGS7,DNAH9,SYT14,EGR4,SPEF2,ENTHD1,CACNA1H,C12orf40,DLGAP1,C10orf35,SLC8A3,SLC10A4,SPERT,PTGS2,CFAP61,TANC2,DPP10,NUP210L	37
Cell-To-Cell Signaling and Interaction, Nervous System Development and Function	synaptic transmission	Synaptic transmission of synapse	0.000563					SLC8A3,CHRNB4,CHRNA7,CHRNA3	4
Cell Morphology, Endocrine System Disorders, Organ Morphology, Organismal Injury and Abnormalities, Reproductive System Development and Function, Reproductive System Disease	abnormal morphology	Abnormal morphology of male germ cells	0.000563					FKBP6,RBM44,EGR4,ZPBP,PIWIL2,SYCP3	6
Hematological System Development and Function, Tissue Development	accumulation	Accumulation of myeloid cells	0.0006					IL9R,GATA2,MMP3,PLAU,HDC,CHRNA7,CSF3	7
Respiratory Disease	lower respiratory tract disorder	Lower respiratory tract disorder	0.000629					CHRNA5,NEUROD1,CHRNB4,PLAU,CHRNA7,CHRNA3,CHRM4,TCF21,IL18R1,CACNA1H	10
Skeletal and Muscular System Development and Function	force generation	Force generation of muscle cells	0.000647					PTGS2,TNNI3	2
Drug Metabolism, Lipid Metabolism, Small Molecule Biochemistry, Vitamin and Mineral Metabolism	synthesis	Synthesis of calcitriol	0.000647					HDC,CYP27B1	2
Cellular Movement, Hematological System Development and Function, Humoral Immune Response, Immune Cell Trafficking	trafficking	Trafficking of B lymphocytes	0.000647					CXCL13,TNFRSF9	2
Cancer, Organismal Injury and Abnormalities, Reproductive System Disease	tumorigenesis	Tumorigenesis of genital tumor	0.000664					NCAM2,DPPA5,CCDC63,WDR17,MORC1,SLITRK3,TTLL7,TEX15,LSAMP,CHRNA5,CCNA1,SNAP91,CACNA1E,ABCG5,DNAH9,CCR8,EFCAB12,APBA2,CACNA1H,GCM2,TANC2,DPP10,NEUROD1,SEMA4C,ZSWIM5,SHC2,WT1,ZPBP,MS4A2,EPHA6,GRIK4,USH1C,C2orf88,PCDHB15,SPAG6,PEG3,CDH20,FER1L6,TNFRSF8,SYT14,SPEF2,CAP2,DLGAP1,PEX5L,PTGS2,CFAP61,RBM44,CTNND2,KIAA1211	49
Cancer, Organismal Injury and Abnormalities	urogenital cancer	Urogenital cancer	0.000687					TRIM72,PLAU,OTOG,TNFRSF9,NCAM2,DPPA5,TCF21,WDR49,IL9R,CCDC63,WDR17,MORC1,SLITRK3,CYTIP,TTLL7,TEX15,LSAMP,CHRNA5,CCNA1,SNAP91,SYCE1,CACNA1E,SLC7A10,CDH22,ABCG5,CHRNA7,DNAH9,CCR8,SOX3,EFCAB12,CALY,APBA2,CACNA1H,MMP3,GCM2,EFCAB6,IL18RAP,CSF3,TANC2,CHRM4,DPP10,NUP210L,NEUROD1,SEMA4C,ZSWIM5,GPM6A,SHC2,WT1,ZPBP,MS4A2,PRAME,EPHA6,GRIK4,USH1C,C2orf88,TNNI3,PCDHB15,MAK,SPAG6,PEG3,CFAP65,CDH20,TBX18,FER1L6…	81
Cancer, Organismal Injury and Abnormalities	cancer	Cancer of secretory structure	0.000709					TRIM72,PLAU,USP44,OTOG,WDR49,IL9R,CCDC63,ACOXL,WDR17,MORC1,SLITRK3,CYTIP,TTLL7,TEX15,LSAMP,CCNA1,SNAP91,SYCE1,CACNA1E,SLC7A10,CDH22,RGS7,DNAH9,MYB,SOX3,CALY,EGR4,CACNA1H,C10orf35,MMP3,EFCAB6,SPERT,IL18RAP,TANC2,CHRM4,DPP10,NUP210L,NEUROD1,SEMA4C,ZSWIM5,SHC2,WT1,ZPBP,TRIM50,EPHA6,CYP27B1,USH1C,PCDHB15,MAK,PEG3,CFAP65,KRT71,CCNB1IP1,TBX18,FER1L6,TNFRSF8,SYT14,SPEF2,CDK3,ENTHD1,C12orf40,DLGAP1,SLC8A…	67
Cell Morphology, Endocrine System Disorders, Organ Morphology, Organismal Injury and Abnormalities, Reproductive System Development and Function, Reproductive System Disease	abnormal morphology	Abnormal morphology of germ cells	0.000725					RBM44,FKBP6,SOX3,ZPBP,EGR4,PIWIL2,SYCP3	7
Cardiovascular System Development and Function, Hematological System Development and Function	pressure	Pressure of heart ventricle	0.000729					EPO,PLAU,PTGS2,TNNI3	4
Cancer, Organismal Injury and Abnormalities, Reproductive System Disease	endometrioid endometrial cancer	Uterine endometrioid carcinoma	0.000793					NEUROD1,ZSWIM5,SHC2,NCAM2,DPPA5,WT1,ZPBP,EPHA6,CCDC63,GRIK4,WDR17,USH1C,MORC1,SLITRK3,PCDHB15,TTLL7,SPAG6,CDH20,LSAMP,SNAP91,CACNA1E,FER1L6,ABCG5,TNFRSF8,DNAH9,CCR8,SPEF2,CAP2,APBA2,CACNA1H,DLGAP1,GCM2,PEX5L,CFAP61,RBM44,TANC2,DPP10,CTNND2,KIAA1211	39
Behavior	locomotion	Locomotion	0.000817					CACNA1E,CHRNB4,UCHL1,OTOG,ABCD2,CHRNA3,SLC18A2,CHRM4,NEFL,APBA2	10
Cancer, Cellular Development, Cellular Growth and Proliferation, Hematological Disease, Organismal Injury and Abnormalities, Tumor Morphology	proliferation	Proliferation of leukemia cells	0.000823					PTGS2,MYB,CSF3,WT1	4
Cancer, Organismal Injury and Abnormalities	genitourinary tumor	Genitourinary tumor	0.000824					TRIM72,PLAU,OTOG,TNFRSF9,NCAM2,DPPA5,TCF21,WDR49,IL9R,CCDC63,WDR17,MORC1,SLITRK3,CYTIP,TTLL7,TEX15,LSAMP,CHRNA5,CCNA1,SNAP91,SYCE1,CACNA1E,SLC7A10,CDH22,ABCG5,CHRNA7,DNAH9,CCR8,SOX3,EFCAB12,CALY,APBA2,CACNA1H,MMP3,GCM2,EFCAB6,IL18RAP,CSF3,TANC2,CHRM4,DPP10,NUP210L,NEUROD1,SEMA4C,ZSWIM5,GPM6A,SHC2,WT1,ZPBP,MS4A2,PRAME,EPHA6,GRIK4,USH1C,C2orf88,TNNI3,PCDHB15,MAK,SPAG6,PEG3,CFAP65,CDH20,TBX18,MEST,F…	82
Embryonic Development, Organismal Development	development	Development of abdomen	0.000891					NEUROD1,PLAU,MYB,SOX3,CPEB1,WT1,TCF21,DMRTA1,EPO,PTGS2,CYP27B1,FST,CSF3,LHX1	14
Cellular Development, Cellular Growth and Proliferation, Hematological System Development and Function, Hematopoiesis	growth	Arrest in growth of hematopoietic progenitor cells	0.000902					EPO,WT1	2
Cell Cycle	cell cycle progression	Exit from cell cycle progression of multilineage progenitor cells	0.000902					GATA2,NEUROD1	2
Cellular Assembly and Organization, Cellular Function and Maintenance	formation	Formation of clathrin-coated vesicles	0.000902					SNAP91,CALY	2
Cell-To-Cell Signaling and Interaction, Cellular Growth and Proliferation, Hematological System Development and Function, Hematopoiesis	induction	Induction of hematopoietic cells	0.000902					MYB,CSF3	2
Endocrine System Disorders, Organ Morphology, Organismal Development, Organismal Injury and Abnormalities, Reproductive System Development and Function, Reproductive System Disease	lack	Lack of ovary	0.000902					CPEB1,LHX1	2
Cellular Movement, Hematological System Development and Function, Immune Cell Trafficking, Inflammatory Response	mobilization	Mobilization of dendritic cells	0.000902					CCR8,CSF3	2
Cellular Movement	mobilization	Mobilization of progenitor cells	0.000902					EPO,CSF3	2
Cardiovascular System Development and Function	revascularization	Revascularization	0.000902					PTGS2,CSF3	2
Cell Death and Survival, Cellular Development, Cellular Function and Maintenance, Hematological System Development and Function, Hematopoiesis, Tissue Development	self-renewal	Self-renewal of myeloid progenitor cells	0.000902					MYB,CSF3	2
Organismal Injury and Abnormalities, Renal and Urological Disease	urological disorder	Urological disorder of renal glomerulus	0.000902					CHRNA7,WT1	2
Organismal Injury and Abnormalities, Reproductive System Development and Function, Reproductive System Disease	abnormal morphology	Abnormal morphology of reproductive system	0.000904					SOX3,CPEB1,EGR4,WT1,ZPBP,EPO,PTGS2,CYP27B1,RBM44,FKBP6,PIWIL2,SYCP3,LHX1	13
Cell-To-Cell Signaling and Interaction, Cellular Movement, Immune Cell Trafficking	recruitment	Recruitment of lymphoid cells	0.000919					HDC,CXCL13,TNFRSF8,TNFRSF9,CSF3	5
Cell Morphology, Cellular Assembly and Organization, Cellular Function and Maintenance	transmembrane potential	Transmembrane potential of cellular membrane	0.000919					PEX5L,CHRNB4,CHRNA7,CHRNA3,CACNA1H	5
Nutritional Disease	obesity	Obesity	0.000927					CHRNA5,TRIM72,CCNA1,CHRNA7,CHRNA3,WT1,CACNA1H,CHRNB4,HDC,PTGS2,SLC18A2,CHRM4,PEG3	13
Cancer, Organismal Injury and Abnormalities	squamous-cell carcinoma	Squamous-cell carcinoma	0.00093					TRIM72,PLAU,GPM6A,ZSWIM5,NCAM2,WT1,WDR49,TRIM50,IL9R,PRAME,EPHA6,PRSS50,ACOXL,WDR17,USH1C,EGFL6,MORC1,CYTIP,SLITRK3,TTLL7,TEX15,PEG3,CCNB1IP1,TBX18,CACNA1E,PEBP4,RGS7,TNFRSF8,DNAH9,SYT14,CALY,CAP2,APBA2,C12orf40,DLGAP1,MMP3,SLC8A3,SLC10A4,CXCL13,PTGS2,CFAP61,RBM44,FST,TANC2,DPP10,CTNND2,PDE9A,KIAA1211	48
Embryonic Development, Organ Development, Organismal Development, Reproductive System Development and Function, Tissue Development	development	Development of ovary	0.000977					DMRTA1,CYP27B1,SOX3,FST,CPEB1,TCF21	6
Cell Signaling, Cellular Function and Maintenance, Molecular Transport, Vitamin and Mineral Metabolism	flux	Flux of Ca2+	0.001					EPO,SLC8A3,PEBP4,CXCL13,TNFRSF8,CCR8,MYB,WT1,MS4A2	9
Organ Morphology, Organismal Development, Reproductive System Development and Function	morphology	Morphology of ovary	0.00104					CYP27B1,PTGS2,SOX3,FST,CPEB1,LHX1	6
Organ Morphology, Organismal Injury and Abnormalities, Reproductive System Development and Function, Reproductive System Disease	abnormal morphology	Abnormal morphology of internal genitalia	0.00107					PTGS2,CYP27B1,FKBP6,SOX3,CPEB1,EGR4,WT1,ZPBP,SYCP3,LHX1	10
Cancer, Organismal Injury and Abnormalities, Reproductive System Disease	endometrioid endometrial adenocarcinoma	Endometrioid endometrial adenocarcinoma	0.00109					NEUROD1,ZSWIM5,SHC2,NCAM2,DPPA5,ZPBP,EPHA6,CCDC63,GRIK4,WDR17,USH1C,MORC1,SLITRK3,PCDHB15,TTLL7,SPAG6,CDH20,LSAMP,SNAP91,CACNA1E,FER1L6,ABCG5,TNFRSF8,DNAH9,CCR8,SPEF2,CAP2,APBA2,CACNA1H,DLGAP1,GCM2,PEX5L,CFAP61,RBM44,TANC2,DPP10,CTNND2,KIAA1211	38
Lipid Metabolism, Small Molecule Biochemistry, Vitamin and Mineral Metabolism	synthesis	Synthesis of cholesterol	0.0011					PEX5L,ST8SIA1,ABCG5,ABCG8	4
Cellular Development, Cellular Growth and Proliferation, Lymphoid Tissue Structure and Development, Tissue Development	expansion	Expansion of bone marrow cells	0.00113					EPO,MYB,CSF3	3
Psychological Disorders	hyperactive behavior	Hyperactive behavior	0.00113					NEUROD1,SNAP91,USH1C,CHRNA7,ABCD2,CHRM4	6
Cell Morphology, Nervous System Development and Function, Neurological Disease, Tissue Morphology	abnormal morphology	Abnormal morphology of neurons	0.00115					NEUROD1,SNAP91,MMP3,USH1C,LHX4,CHRNA7,ABCD2,SLC18A2,SLITRK3,FST,NEFL	11
Behavior	cognition	Cognition	0.00115					EPHA6,SLC8A3,PEX5L,CACNA1E,PLAU,HDC,UCHL1,PTGS2,CHRNA7,SLC18A2,CSF3,CTNND2	12
Cancer, Gastrointestinal Disease, Organismal Injury and Abnormalities	colorectal neoplasia	Colorectal neoplasia	0.00118					GATA2,ST8SIA1,PLAU,TNFRSF9,NCAM2,DPPA5,TCF21,WDR49,C1QL4,IL9R,CCDC63,WDR17,GNG4,SLITRK3,CRYBA2,TEX15,IL18R1,CHRNA5,CCNA1,SNAP91,CACNA1E,SLC7A10,ABCG5,DNAH9,MYB,SOX3,APBA2,CACNA1H,C10orf35,MMP3,GCM2,EFCAB6,SPERT,FKBP6,FST,TANC2,SP9,DPP10,GPM6A,WT1,MS4A2,TRIM50,DMRTA1,ISM2,EPHA6,PRSS50,C2orf88,CEACAM20,PCDHB15,PEG3,CCNB1IP1,MEST,FER1L6,FAM162B,LHX4,TNFRSF8,CHRNA3,SPEF2,DLGAP1,PEX5L,PTGS2,CFAP61,RBM…	68
Cell Cycle	G1 phase	Arrest in G1 phase of bone marrow cell lines	0.0012					MYB,CSF3	2
Dermatological Diseases and Conditions, Immunological Disease, Organismal Injury and Abnormalities	chronic idiopathic urticaria	Chronic idiopathic urticaria	0.0012					CHRM4,MS4A2	2
Auditory Disease, Dermatological Diseases and Conditions, Immunological Disease, Inflammatory Disease, Inflammatory Response, Organismal Injury and Abnormalities	contact dermatitis	Contact dermatitis of ear	0.0012					MMP3,CYTIP	2
Ophthalmic Disease, Organismal Injury and Abnormalities, Skeletal and Muscular Disorders	eyelids fail to open	Eyelids fail to open	0.0012					CHRNB4,CHRNA3	2
Cell Cycle	G0/G1 phase transition	G0/G1 phase transition of leukemia cell lines	0.0012					EPO,CSF3	2
Cardiovascular System Development and Function	integrity	Integrity of vasculature	0.0012					MMP3,HDC	2
Lipid Metabolism, Molecular Transport, Small Molecule Biochemistry	translocation	Translocation of cholesterol	0.0012					ABCG5,ABCG8	2
Cell-To-Cell Signaling and Interaction, Molecular Transport, Small Molecule Biochemistry	transport	Transport of 5-hydroxytryptamine	0.0012					SLC18A2,SLC29A4	2
Cancer, Organismal Injury and Abnormalities	advanced malignant tumor	Advanced malignant tumor	0.00121					GATA2,NEUROD1,CCNA1,MEST,PLAU,TNFRSF8,CCR8,CHRNA3,MYB,TCF21,CPEB1,EPO,MMP3,PTGS2,C2orf88,CSF3,TNNI3,FST,CHRM4,PEG3	20
Cellular Movement, Hematological System Development and Function, Immune Cell Trafficking	migration	Lymphocyte migration	0.00127					PLAU,HDC,CXCL13,PTGS2,TNFRSF8,CCR8,MYB,CSF3,TNFRSF9,CYTIP	10
Cancer, Gastrointestinal Disease, Organismal Injury and Abnormalities	colorectal cancer	Colorectal cancer	0.00128					GATA2,ST8SIA1,PLAU,TNFRSF9,NCAM2,DPPA5,TCF21,WDR49,C1QL4,IL9R,CCDC63,WDR17,GNG4,SLITRK3,CRYBA2,TEX15,IL18R1,CHRNA5,CCNA1,SNAP91,CACNA1E,SLC7A10,ABCG5,DNAH9,MYB,SOX3,APBA2,CACNA1H,C10orf35,MMP3,GCM2,EFCAB6,SPERT,FKBP6,FST,TANC2,SP9,DPP10,GPM6A,WT1,MS4A2,TRIM50,DMRTA1,ISM2,EPHA6,PRSS50,CEACAM20,PCDHB15,PEG3,CCNB1IP1,MEST,FER1L6,FAM162B,LHX4,TNFRSF8,CHRNA3,SPEF2,DLGAP1,PEX5L,PTGS2,CFAP61,RBM44,SLC29…	67
Molecular Transport	transport	Transport of molecule	0.00128					NEUROD1,DDC,MS4A2,HDC,GRIK4,CYP27B1,KRT71,SNAP91,CACNA1E,SLC7A10,ABCG5,CHRNA7,CHRNA3,MYB,ABCG8,CPEB1,LIPG,CACNA1H,EPO,MMP3,SLC8A3,CHRNB4,PTGS2,SLC18A2,FST,CHRM4,SLC29A4,KCNC2	28
Cellular Growth and Proliferation	expansion	Expansion of cells	0.00129					IL9R,GATA2,EPO,PTGS2,LHX4,MYB,CSF3,TNFRSF9,C1QL4	9
Cellular Movement, Reproductive System Development and Function	cell movement	Cell movement of sperm	0.0013					CACNA1E,CHRNA7,WT1,MAK,SPAG6	5
Organismal Injury and Abnormalities, Tissue Morphology	hypertrophy	Hypertrophy of tissue	0.00138					MMP3,PLAU,PTGS2,ABCD2,FST,CSF3,PDE9A,CACNA1H	8
Hematological System Development and Function, Tissue Morphology	quantity	Quantity of myeloid cells	0.00143					IL9R,GATA2,EPO,MMP3,PLAU,HDC,PTGS2,CHRNA7,MYB,TNFRSF9,CSF3,LIPG	12
Amino Acid Metabolism, Post-Translational Modification, Small Molecule Biochemistry	decarboxylation	Decarboxylation of amino acids	0.00153					HDC,DDC	2
Cellular Development, Cellular Growth and Proliferation, Connective Tissue Development and Function, Hematological System Development and Function, Hematopoiesis, Tissue Development	differentiation	Differentiation of cord blood cells	0.00153					EPO,WT1	2
Hematological System Development and Function, Immunological Disease, Lymphoid Tissue Structure and Development, Organ Morphology, Organismal Development, Organismal Injury and Abnormalities, Tissue Morphology	lack	Lack of spleen	0.00153					WT1,TCF21	2
Cellular Function and Maintenance, Cellular Movement, Hematological System Development and Function, Humoral Immune Response, Immune Cell Trafficking, Inflammatory Response, Lymphoid Tissue Structure and Development	localization	Localization of B lymphocytes	0.00153					CXCL13,MYB	2
Cardiovascular System Development and Function, Cellular Development, Cellular Growth and Proliferation, Connective Tissue Development and Function, Hematological System Development and Function, Hematopoiesis, Organismal Development, Tissue Development	proliferation	Proliferation of colony-forming erythroid cells	0.00153					EPO,WT1	2
Connective Tissue Disorders, Inflammatory Disease, Inflammatory Response, Organismal Injury and Abnormalities, Respiratory Disease	pulmonary interstitial fibrosis	Pulmonary interstitial fibrosis	0.00153					PLAU,PTGS2	2
Nervous System Development and Function	pupillary light reflex	Pupillary light reflex	0.00153					CHRNB4,CHRNA3	2
Cardiovascular System Development and Function, Organismal Development	vascularization	Vascularization of heart	0.00153					CSF3,WT1	2
Cell-To-Cell Signaling and Interaction, Nervous System Development and Function	synaptic transmission	Synaptic transmission of nervous tissue	0.00155					SLC8A3,CHRNB4,UCHL1,CHRNA7,CHRNA3	5
Developmental Disorder, Organismal Injury and Abnormalities, Renal and Urological Disease	congenital malformation	Congenital malformation of kidney	0.00158					TBX18,PTGS2,TCF21,LHX1	4
Organ Morphology, Organismal Development, Reproductive System Development and Function	mass	Mass of testis	0.00158					CCNA1,HDC,SOX3,CPEB1,EGR4,PIWIL2,SYCP3	7
Psychological Disorders	mood disorder	Mood Disorders	0.00161					CHRNA5,CHRNB4,PTGS2,CHRNA7,CHRNA3,SLC18A2,CHRM4,NEFL,DPP10,PDE9A,CACNA1H	11
Cellular Growth and Proliferation, Hematopoiesis	colony formation	Colony formation of phagocytes	0.00161					EPO,MYB,CSF3	3
Lipid Metabolism, Molecular Transport, Small Molecule Biochemistry	excretion	Excretion of lipid	0.00161					ABCG5,PTGS2,ABCG8	3
Dermatological Diseases and Conditions, Immunological Disease, Organismal Injury and Abnormalities	pemphigus	Pemphigus	0.00161					PTGS2,CHRM4,MS4A2	3
Cancer, Organismal Injury and Abnormalities	breast or colorectal cancer	Breast or colorectal cancer	0.00165					GATA2,ST8SIA1,PLAU,TNFRSF9,NCAM2,DPPA5,TCF21,WDR49,C1QL4,IL9R,CCDC63,WDR17,GNG4,SLITRK3,CRYBA2,TEX15,IL18R1,CHRNA5,CCNA1,SNAP91,CACNA1E,SLC7A10,ABCG5,DNAH9,MYB,SOX3,CPEB1,EGR4,APBA2,CACNA1H,C10orf35,MMP3,GCM2,EFCAB6,SPERT,FKBP6,CSF3,FST,TANC2,SP9,CHRM4,PIWIL2,DPP10,GPM6A,WT1,MS4A2,TRIM50,DMRTA1,ISM2,PRAME,EPHA6,PRSS50,EGFL6,CEACAM20,PCDHB15,PEG3,CCNB1IP1,MEST,FER1L6,FAM162B,LHX4,TNFRSF8,CHRNA3,SP…	74
Nervous System Development and Function	sensation	Sensation	0.00166					EPO,TBX18,CACNA1E,HDC,UCHL1,PTGS2,USH1C,OTOG,CACNA1H	9
Cellular Function and Maintenance	homeostasis	Cellular homeostasis	0.0017					GATA2,NEUROD1,PLAU,TNFRSF9,WT1,MS4A2,HDC,CYP27B1,TNNI3,IL18R1,CACNA1E,PEBP4,CHRNA7,TNFRSF8,CCR8,CHRNA3,MYB,CACNA1H,DLGAP1,EPO,GCM2,SLC8A3,PEX5L,CHRNB4,CXCL13,PTGS2,SLC18A2,CHRM4	28
Psychological Disorders	major affective disorder	Major affective disorder	0.00175					CHRNA5,CHRNB4,PTGS2,CHRNA7,CHRNA3,CHRM4,DPP10,NEFL,PDE9A,CACNA1H	10
Cellular Development, Cellular Growth and Proliferation	proliferation	Proliferation of leukemia cell lines	0.00177					EPO,PRAME,PLAU,PTGS2,MYB,CSF3,WT1	7
Tissue Morphology	quantity	Quantity of tumor cell lines	0.00182					PTGS2,EGFL6,MYB,CSF3,CDK3,PEG3	6
Cancer, Organismal Injury and Abnormalities, Reproductive System Disease	growth	Growth of mammary tumor	0.00184					CCNA1,PTGS2,MYB,TNFRSF9,WT1	5
Cardiovascular Disease, Organismal Injury and Abnormalities	coronary disease	Coronary disease	0.00186					CHRNA5,EPO,MMP3,CACNA1E,CHRNB4,PTGS2,CHRNA7,CHRNA3,TNNI3,CSF3	10
Cellular Development	differentiation	Differentiation of tumor cell lines	0.00189					GATA2,EPO,NEUROD1,PRAME,ST8SIA1,PTGS2,MYB,FST,CSF3,WT1	10
Endocrine System Disorders, Organ Morphology, Organismal Development, Organismal Injury and Abnormalities	abnormal morphology	Abnormal morphology of parathyroid gland	0.00191					GCM2,CYP27B1	2
Nervous System Development and Function, Neurological Disease	abnormal morphology	Abnormal morphology of nervous system	0.00198					NEUROD1,SNAP91,LHX4,CHRNA7,NCAM2,NEFL,MMP3,HDC,USH1C,ABCD2,SLC18A2,SLITRK3,FST,SLC29A4,LHX1,PEG3	16
Cell-To-Cell Signaling and Interaction, Cell-mediated Immune Response, Cellular Movement, Hematological System Development and Function, Immune Cell Trafficking	recruitment	Recruitment of T lymphocytes	0.002					HDC,TNFRSF8,TNFRSF9,CSF3	4
Cell Morphology, Endocrine System Disorders, Organ Morphology, Organismal Injury and Abnormalities, Reproductive System Development and Function, Reproductive System Disease	abnormal morphology	Abnormal morphology of spermatocytes	0.00205					FKBP6,PIWIL2,SYCP3	3
Cell Cycle	cell cycle progression	Exit from cell cycle progression	0.00205					NEUROD1,GATA2,EPO	3
Embryonic Development, Hair and Skin Development and Function, Organ Development, Organ Morphology, Organismal Development, Tissue Development	morphogenesis	Morphogenesis of hair follicle	0.00205					PTGS2,FST,KRT71	3
Cell Death and Survival	survival	Survival of bone marrow cell lines	0.00205					EPO,MYB,CSF3	3
Cellular Movement, Hematological System Development and Function, Immune Cell Trafficking	trafficking	Trafficking of lymphocytes	0.00205					CXCL13,CCR8,TNFRSF9	3
Cell Death and Survival	cell death	Neuronal cell death	0.00207					NEUROD1,ST8SIA1,PLAU,UCHL1,CHRNA7,MYB,WT1,NEFL,EPO,MMP3,PTGS2,SLC18A2,CSF3,LHX1,PEG3	15
Neurological Disease, Organismal Injury and Abnormalities	tonic-clonic seizure	Tonic-clonic seizure	0.0021					NEUROD1,SNAP91,PTGS2,KCNC2	4
Cancer, Organismal Injury and Abnormalities, Reproductive System Disease	uterine carcinoma	Uterine carcinoma	0.00221					NEUROD1,ZSWIM5,SHC2,NCAM2,DPPA5,WT1,ZPBP,EPHA6,CCDC63,GRIK4,WDR17,USH1C,MORC1,SLITRK3,PCDHB15,TTLL7,TEX15,SPAG6,CDH20,LSAMP,SNAP91,CACNA1E,FER1L6,ABCG5,TNFRSF8,DNAH9,CCR8,SPEF2,CAP2,APBA2,CACNA1H,DLGAP1,GCM2,PEX5L,CFAP61,RBM44,TANC2,DPP10,CTNND2,KIAA1211	40
Cell-To-Cell Signaling and Interaction, Cellular Assembly and Organization, Nervous System Development and Function, Tissue Morphology	density	Density of synapse	0.00221					GPM6A,SLITRK3,CTNND2	3
Cancer, Neurological Disease, Organismal Injury and Abnormalities	astrocytoma	Astrocytoma	0.00225					ST8SIA1,PEBP4,PLAU,FER1L6,SOX3,ABCG8,WT1,CDK3,EFCAB6,PTGS2,USH1C,CEACAM20,MORC1,CSF3,TEX15,DPP10,PEG3,NUP210L	18
Neurological Disease	motor dysfunction or movement disorder	Motor dysfunction or movement disorder	0.00232					TRIM72,CHRNA5,NEUROD1,ST8SIA1,UCHL1,DDC,CHRNA7,CHRNA3,SYT14,EGR4,NEFL,APBA2,CACNA1H,CHRNB4,HDC,PTGS2,ABCD2,SLC18A2,CHRM4,KCNC2,IL18R1	21
Cell Morphology	detachment	Detachment of flagella	0.00232					ZPBP,EGR4	2
Cellular Development, Cellular Growth and Proliferation, Hematological System Development and Function, Hematopoiesis, Tissue Development	megakaryopoiesis	Megakaryopoiesis	0.00232					GATA2,MYB	2
Cell Morphology, Hematological System Development and Function, Lymphoid Tissue Structure and Development	morphology	Morphology of cytotoxic T cells	0.00232					TNFRSF9,CYTIP	2
Endocrine System Disorders, Organismal Injury and Abnormalities	secondary hyperparathyroidism	Secondary hyperparathyroidism	0.00232					CYP27B1,PTGS2	2
Respiratory Disease	wheeze	Wheeze	0.00232					PTGS2,CHRM4	2
Organ Morphology	morphology	Morphology of endocrine gland	0.00237					NEUROD1,GCM2,PLAU,CYP27B1,LHX4,ABCD2,WT1	7
Tissue Morphology	degradation	Degradation of extracellular matrix	0.00238					MMP3,PLAU,CMA1	3
Cellular Development, Hematological System Development and Function, Hematopoiesis	differentiation	Differentiation of leukocyte cell lines	0.00238					EPO,MYB,CSF3	3
Cell Cycle	interphase	Interphase of leukemia cell lines	0.00238					EPO,MYB,CSF3	3
Neurological Disease, Organismal Injury and Abnormalities	hydrocephalus	Hydrocephalus	0.00239					CHRNA5,CHRNB4,CHRNA7,CHRNA3,MYB	5
Cell-To-Cell Signaling and Interaction, Cellular Growth and Proliferation	induction	Induction of cells	0.00239					NEUROD1,PTGS2,MYB,CSF3,IL18R1	5
Cellular Development, Cellular Growth and Proliferation, Embryonic Development, Organ Development, Organismal Development, Reproductive System Development and Function, Tissue Development	spermiogenesis	Spermiogenesis	0.00239					CCNB1IP1,CCDC63,FKBP6,SPAG6,NUP210L	5
Cellular Development, Cellular Growth and Proliferation, Hematological System Development and Function, Hematopoiesis	expansion	Expansion of hematopoietic progenitor cells	0.0024					GATA2,EPO,MYB,CSF3	4
Organismal Injury and Abnormalities, Respiratory Disease	obstruction	Obstruction of airway	0.0024					DDC,PTGS2,CHRM4,CACNA1H	4
Digestive System Development and Function, Hepatic System Development and Function, Organ Morphology	regeneration	Regeneration of liver	0.0024					EPO,PLAU,PTGS2,CSF3	4
Cell Cycle, Reproductive System Development and Function	meiosis	Meiosis of male germ cells	0.0025					CCNA1,EGR4,TEX15,PIWIL2	4
Endocrine System Disorders, Organ Morphology, Organismal Development, Organismal Injury and Abnormalities, Reproductive System Development and Function, Reproductive System Disease	abnormal morphology	Abnormal morphology of ovary	0.0027					CYP27B1,PTGS2,SOX3,CPEB1,LHX1	5
Organismal Functions, Organismal Injury and Abnormalities, Tissue Morphology	healing	Healing of wound	0.00271					EPO,MMP3,PLAU,PTGS2,MYB,FST	6
Cell Cycle	G0/G1 phase transition	G0/G1 phase transition of tumor cell lines	0.00273					EPO,PLAU,CSF3	3
Organismal Injury and Abnormalities, Reproductive System Disease	endometriosis	Endometriosis	0.00276					MMP3,MEST,UCHL1,CXCL13,PTGS2,IL18RAP,SLC18A2,FST,WT1,IL18R1	10
Cell Signaling, Molecular Transport, Vitamin and Mineral Metabolism	quantity	Quantity of Ca2+	0.00276					EPO,PLAU,CXCL13,PTGS2,CYP27B1,CHRNA7,CCR8,TNFRSF9,MS4A2,CACNA1H	10
Embryonic Development, Organ Development, Organismal Development, Respiratory System Development and Function, Skeletal and Muscular System Development and Function, Tissue Development	development	Development of diaphragm	0.00277					WT1,TCF21	2
Inflammatory Disease	diverticulitis	Diverticulitis	0.00277					PTGS2,CHRM4	2
Embryonic Development, Endocrine System Development and Function, Organ Development, Organismal Development, Tissue Development	formation	Formation of parathyroid gland	0.00277					GCM2,CYP27B1	2
Cell Cycle, DNA Replication, Recombination, and Repair	homologous pairing	Homologous pairing of chromosomes	0.00277					FKBP6,SYCP3	2
Endocrine System Disorders, Gastrointestinal Disease, Metabolic Disease, Organismal Injury and Abnormalities	nutritionally induced type 2 diabetes	Nutritionally induced type 2 diabetes	0.00277					ABCG5,ABCG8	2
Energy Production, Lipid Metabolism, Small Molecule Biochemistry	oxidation	Oxidation of polyunsaturated fatty acids	0.00277					PTGS2,ABCD2	2
Cancer, Organismal Injury and Abnormalities	endometrioid carcinoma	Endometrioid carcinoma	0.00281					NEUROD1,ZSWIM5,SHC2,NCAM2,DPPA5,WT1,ZPBP,MS4A2,EPHA6,CCDC63,GRIK4,WDR17,USH1C,MORC1,SLITRK3,PCDHB15,TTLL7,TEX15,SPAG6,PEG3,CDH20,LSAMP,SNAP91,CACNA1E,FER1L6,ABCG5,TNFRSF8,DNAH9,CCR8,SYT14,EFCAB12,SPEF2,CAP2,APBA2,CACNA1H,DLGAP1,GCM2,PEX5L,CFAP61,RBM44,TANC2,DPP10,CTNND2,KIAA1211	44
Hematological System Development and Function, Tissue Development	accumulation	Accumulation of blood cells	0.00286					IL9R,GATA2,MMP3,PLAU,HDC,CHRNA7,TNFRSF8,CSF3	8
Cellular Assembly and Organization, Cellular Function and Maintenance	organization	Microtubule dynamics	0.00296					NEUROD1,SNAP91,ST8SIA1,PLAU,UCHL1,GPM6A,CHRNA7,CHRNA3,MYB,NCAM2,TNFRSF9,NEFL,MS4A2,CACNA1H,EPO,PTGS2,EFHD1,SLITRK3,SPAG6,LHX1,CTNND2,RND2	22
Molecular Transport	export	Export of molecule	0.00296					MMP3,SLC8A3,PTGS2,ABCG5,SLC18A2,CHRM4,ABCG8,LIPG	8
Nervous System Development and Function	nociception	Nociception	0.00305					EPO,CACNA1E,HDC,UCHL1,PTGS2,CACNA1H	6
Skeletal and Muscular System Development and Function	contraction	Contraction of smooth muscle	0.00308					CHRNB4,PTGS2,CHRNA3,TNNI3	4
Cancer, Gastrointestinal Disease, Organismal Injury and Abnormalities	advanced colorectal cancer	Advanced colorectal cancer	0.00311					MMP3,MEST,PLAU,PTGS2,CHRNA3,FST,TCF21,PEG3	8
Cellular Function and Maintenance	function	Function of blood cells	0.00316					IL9R,GATA2,EPO,MMP3,PLAU,PTGS2,IL18RAP,TNFRSF9,CSF3,MS4A2,CMA1,IL18R1	12
Cell Morphology, Organismal Injury and Abnormalities	hypertrophy	Hypertrophy of cells	0.00322					MMP3,PLAU,PTGS2,ABCD2,FST,CSF3,PDE9A,CACNA1H	8
Cardiovascular Disease, Neurological Disease, Organismal Injury and Abnormalities	acute stroke	Acute stroke	0.00326					EPO,PTGS2	2
Cell Morphology, Cellular Assembly and Organization, Cellular Function and Maintenance	reorganization	Reorganization of microtubules	0.00326					PLAU,MS4A2	2
Nervous System Development and Function, Tissue Morphology	density	Density of neurons	0.00332					PTGS2,GPM6A,SLITRK3,CTNND2,RND2	5
Ophthalmic Disease, Organismal Development, Organismal Injury and Abnormalities	abnormal morphology	Abnormal morphology of eyelid	0.00333					PLAU,CHRNB4,CHRNA3	3
Hematological System Development and Function, Hematopoiesis, Lymphoid Tissue Structure and Development, Tissue Morphology	quantity	Quantity of myeloid progenitor cells	0.00333					MYB,TNFRSF9,CSF3	3
Cell Cycle, DNA Replication, Recombination, and Repair	synapsis	Synapsis	0.00333					FKBP6,TEX15,SYCP3	3
Cell Morphology	enlargement	Enlargement of cells	0.0034					MMP3,MEST,PLAU,PTGS2,ABCD2,FST,CSF3,PDE9A,CACNA1H	9
Reproductive System Development and Function	litter size	Litter size	0.0035					PLAU,PTGS2,CHRNA7,RBM44,MAK,SYCP3	6
Organismal Injury and Abnormalities, Reproductive System Disease	infertility condition	Infertility condition	0.00351					PTGS2,SPATA16,ZPBP,TEX15,SYCP3	5
Cardiovascular Disease, Organismal Injury and Abnormalities	abdominal aortic aneurysm	Abdominal aortic aneurysm	0.00354					MMP3,PLAU,PTGS2	3
Organismal Injury and Abnormalities, Renal and Urological Disease	damage	Damage of renal tubule	0.00354					EPO,CHRNA7,CSF3	3
Embryonic Development, Organismal Development	sex determination	Sex determination	0.00354					SOX3,TCF21,WT1	3
Organismal Injury and Abnormalities	cytosis	Cytosis	0.00355					GATA2,EPO,HDC,PTGS2,ABCD2,MYB,CSF3,TNFRSF9,MS4A2	9
Psychological Disorders	depressive disorder	Depressive disorder	0.00361					CHRNA5,CHRNB4,PTGS2,CHRNA7,CHRNA3,SLC18A2,CHRM4,PDE9A	8
Cardiovascular Disease, Organismal Injury and Abnormalities	fibrosis	Fibrosis of heart	0.00366					EPO,PLAU,PTGS2,TNNI3,CSF3,CACNA1H	6
Cellular Development, Cellular Growth and Proliferation	expansion	Expansion of myeloid cells	0.00377					EPO,MYB,CSF3	3
Cell-To-Cell Signaling and Interaction, Molecular Transport, Small Molecule Biochemistry	uptake	Uptake of neurotransmitter	0.00377					SLC18A2,CSF3,SLC29A4	3
Organ Morphology, Organismal Development, Organismal Injury and Abnormalities, Renal and Urological Disease, Renal and Urological System Development and Function	abnormal morphology	Abnormal morphology of distended urinary bladder	0.00379					CHRNB4,CHRNA3	2
Gastrointestinal Disease, Organismal Injury and Abnormalities	benign salivary gland disease	Benign salivary gland disease	0.00379					CXCL13,CHRM4	2
Cell-To-Cell Signaling and Interaction, Drug Metabolism, Molecular Transport, Small Molecule Biochemistry	efflux	Efflux of dopamine	0.00379					SLC18A2,CHRM4	2
Nervous System Development and Function	neuroprotection	Neuroprotection of hippocampus	0.00379					EPO,PTGS2	2
Connective Tissue Development and Function, Hematological System Development and Function, Hematopoiesis, Organismal Development, Tissue Morphology	quantity	Quantity of burst-forming erythroid cells	0.00379					EPO,MYB	2
Cellular Movement, Hematological System Development and Function, Immune Cell Trafficking	sequestration	Sequestration of leukocytes	0.00379					EPO,HDC	2
Small Molecule Biochemistry	synthesis	Synthesis of histamine	0.00379					GATA2,HDC	2
Cellular Function and Maintenance	function	Function of leukocytes	0.0038					IL9R,GATA2,MMP3,PLAU,PTGS2,IL18RAP,CSF3,TNFRSF9,MS4A2,IL18R1,CMA1	11
Organismal Injury and Abnormalities, Reproductive System Disease, Skeletal and Muscular Disorders	pelvic organ prolapse	Pelvic organ prolapse	0.004					PLAU,PTGS2,CHRM4	3
Hematological System Development and Function, Lymphoid Tissue Structure and Development, Tissue Development	growth	Growth of lymphoid tissue	0.00417					EPO,PTGS2,IL18RAP,MYB,TNFRSF9,CSF3	6
Cell-To-Cell Signaling and Interaction, Cellular Function and Maintenance, Nervous System Development and Function	paired-pulse facilitation	Paired-pulse facilitation of synapse	0.00424					SNAP91,GRIK4,APBA2	3
Cellular Development, Cellular Growth and Proliferation, Hematological System Development and Function, Hematopoiesis, Lymphoid Tissue Structure and Development, Tissue Development	granulopoiesis	Granulopoiesis	0.00425					GATA2,EPO,CHRNA7,MYB,CSF3	5
Cell-To-Cell Signaling and Interaction, Molecular Transport, Small Molecule Biochemistry	quantity	Quantity of monoamines	0.00426					HDC,DDC,PTGS2,SLC18A2,CHRM4,APBA2	6
Neurological Disease	movement disorder	Movement Disorders	0.00428					CHRNA5,NEUROD1,ST8SIA1,UCHL1,DDC,CHRNA7,CHRNA3,SYT14,EGR4,NEFL,APBA2,CACNA1H,CHRNB4,HDC,PTGS2,ABCD2,SLC18A2,CHRM4,KCNC2,IL18R1	20
Organismal Injury and Abnormalities, Renal and Urological Disease	urination disorder	Urination disorder	0.00429					NEUROD1,CHRNB4,PTGS2,CYP27B1,CHRNA3,TNFRSF9,CHRM4,IL18R1	8
Cell Morphology, Cellular Assembly and Organization, Nervous System Development and Function, Neurological Disease, Tissue Morphology	abnormal morphology	Abnormal morphology of synaptic vesicles	0.00436					SNAP91,SLC18A2	2
Cell Death and Survival	cell death	Cell death of adenocarcinoma cell lines	0.00436					GPM6A,PTGS2	2
Cardiovascular System Development and Function, Tissue Morphology	contraction	Contraction of aortic ring tissue	0.00436					EPO,PLAU	2
Organ Development	function	Function of urinary bladder	0.00436					CHRNB4,CHRNA3	2
Cancer, Cardiovascular System Development and Function, Organismal Injury and Abnormalities, Tumor Morphology	neovascularization	Neovascularization of tumor	0.00436					PLAU,CSF3	2
Endocrine System Development and Function, Molecular Transport, Protein Synthesis, Small Molecule Biochemistry	quantity	Quantity of PTH in blood	0.00436					GCM2,CYP27B1	2
Cell Death and Survival	apoptosis	Apoptosis of germ cells	0.00436					CCNA1,CPEB1,EGR4,WT1,PIWIL2	5
Organismal Injury and Abnormalities, Respiratory Disease	chronic obstructive pulmonary disease	Chronic obstructive pulmonary disease	0.00444					CHRNA5,CHRNB4,CHRNA7,CHRNA3,CHRM4,IL18R1	6
Immunological Disease, Organismal Injury and Abnormalities	lymphadenopathy	Lymphadenopathy	0.00448					PLAU,PTGS2,CCR8,TNFRSF9,IL18R1	5
Lipid Metabolism, Molecular Transport, Small Molecule Biochemistry	release	Release of eicosanoid	0.00448					PTGS2,CSF3,CHRM4,LIPG,MS4A2	5
Connective Tissue Disorders, Inflammatory Disease, Inflammatory Response, Organismal Injury and Abnormalities, Skeletal and Muscular Disorders	ankylosing spondylitis	Ankylosing spondylitis	0.00449					MMP3,PTGS2,CACNA1H	3
Cellular Movement	invasion	Invasion of ovarian cancer cell lines	0.00449					PLAU,PTGS2,WT1	3
Lipid Metabolism, Small Molecule Biochemistry, Vitamin and Mineral Metabolism	metabolism	Steroid metabolism	0.00469					ST8SIA1,PEX5L,HDC,ABCG5,CYP27B1,ABCG8,CACNA1H	7
Reproductive System Development and Function	fertility	Fertility	0.00469					PLAU,PTGS2,CHRNA7,SOX3,ABCG8,CPEB1,WT1,ZPBP,SYCP3	9
Organismal Development, Organismal Injury and Abnormalities	abnormal morphology	Abnormal morphology of abdomen	0.00491					NEUROD1,PLAU,CHRNA3,MYB,SOX3,TNFRSF9,CPEB1,WT1,TCF21,TRIM50,EPO,CHRNB4,PTGS2,CYP27B1,USH1C,ABCD2,LHX1	17
Cellular Movement, Skeletal and Muscular System Development and Function	chemotaxis	Chemotaxis of smooth muscle cells	0.00496					PLAU,CCR8	2
Cellular Development, Cellular Growth and Proliferation, Hematological System Development and Function, Hematopoiesis, Lymphoid Tissue Structure and Development, Tissue Development	expansion	Expansion of myeloid progenitor cells	0.00496					EPO,MYB	2
Cellular Assembly and Organization, Cellular Function and Maintenance	formation	Formation of artificial clathrin cages	0.00496					SNAP91,CALY	2
Cardiovascular System Development and Function, Hematological System Development and Function	pressure	Pressure of right ventricle	0.00496					PLAU,PTGS2	2
Tissue Morphology	quantity	Quantity of bone cancer cell lines	0.00496					CDK3,PEG3	2
Tissue Morphology	quantity	Quantity of sarcoma cell lines	0.00496					CDK3,PEG3	2
Cell Signaling, Cellular Function and Maintenance, Small Molecule Biochemistry, Vitamin and Mineral Metabolism	homeostasis	Homeostasis of Ca2+	0.00497					GCM2,SLC8A3,CYP27B1,CHRNA7,TNNI3	5
Hematological System Development and Function, Hypersensitivity Response, Inflammatory Response, Tissue Morphology	quantity	Quantity of mast cells	0.00501					GATA2,IL9R,HDC	3
Cancer, Organismal Injury and Abnormalities	liquid tumor	Liquid tumor	0.00502					GATA2,SEMA4C,DDC,ZSWIM5,USP44,TNFRSF9,WT1,MS4A2,EPHA6,HDC,CEACAM20,TEX15,PEG3,CACNA1E,PEBP4,ABCG5,TNFRSF8,DNAH9,MYB,ABCG8,EPO,EFCAB6,CXCL13,PTGS2,CSF3,CTNND2,PDE9A,KCNC2,RND2	29
Inflammatory Response, Organismal Injury and Abnormalities	inflammation	Inflammation of organ	0.00504					CHRNA5,PLAU,UCHL1,CHRNA7,TNFRSF8,CCR8,CHRNA3,TNFRSF9,WT1,MS4A2,IL9R,EPO,MMP3,CHRNB4,HDC,CXCL13,PTGS2,CYTIP,CSF3,TNNI3,CHRM4,TKTL1,IL18R1	23
Dermatological Diseases and Conditions, Inflammatory Disease, Inflammatory Response, Organismal Injury and Abnormalities	dermatitis	Dermatitis	0.00504					MMP3,CXCL13,PTGS2,CHRNA7,TNFRSF8,CHRNA3,CYTIP,CSF3,CHRM4,MS4A2	10
Hematological System Development and Function, Inflammatory Response, Tissue Morphology	quantity	Quantity of phagocytes	0.00504					IL9R,GATA2,EPO,MMP3,PLAU,HDC,CXCL13,CHRNA7,CSF3,LIPG	10
Cellular Assembly and Organization, Cellular Function and Maintenance	organization	Organization of cytoskeleton	0.0052					NEUROD1,SNAP91,ST8SIA1,PLAU,UCHL1,GPM6A,CHRNA7,CHRNA3,MYB,NCAM2,TNFRSF9,NEFL,CAP2,MS4A2,CACNA1H,EPO,PTGS2,EFHD1,SLITRK3,SPAG6,LHX1,CTNND2,KRT71,RND2	24
Organ Morphology, Organismal Development	mass	Mass of genitourinary system	0.00522					CCNA1,HDC,PTGS2,SOX3,CPEB1,EGR4,PIWIL2,SYCP3	8
Organismal Development	abnormal morphology	Abnormal morphology of body cavity	0.00528					GATA2,NEUROD1,PLAU,LHX4,TNFRSF8,CHRNA3,MYB,SOX3,TNFRSF9,WT1,TCF21,CPEB1,TRIM50,CACNA1H,EPO,CHRNB4,PTGS2,CYP27B1,USH1C,TNNI3,LHX1	21
Cellular Movement	migration	Migration of ovarian cancer cell lines	0.00529					PTGS2,EGFL6,WT1	3
Lipid Metabolism, Small Molecule Biochemistry, Vitamin and Mineral Metabolism	synthesis	Synthesis of steroid	0.00537					ST8SIA1,PEX5L,HDC,ABCG5,CYP27B1,ABCG8,CACNA1H	7
Behavior	learning	Learning	0.00548					EPHA6,SLC8A3,PEX5L,CACNA1E,PLAU,HDC,PTGS2,CHRNA7,CSF3,CTNND2	10
Cancer, Organismal Injury and Abnormalities, Tumor Morphology	invasion	Invasion of malignant tumor	0.00549					PLAU,PTGS2,CSF3,WT1,CTNND2	5
Cell Death and Survival, Hematological System Development and Function	cell viability	Cell viability of hematopoietic progenitor cells	0.00551					EPO,GATA2,MYB,CSF3	4
Cellular Movement	influx	Influx of cells	0.00551					EPO,CSF3,WT1,IL18R1	4
Cardiovascular System Development and Function, Hematological System Development and Function	end diastolic pressure	End diastolic pressure of left ventricle	0.00559					EPO,TNNI3	2
Cell Morphology, Connective Tissue Development and Function, Organismal Injury and Abnormalities, Tissue Morphology	hypertrophy	Hypertrophy of adipocytes	0.00559					MMP3,ABCD2	2
Cellular Development, Hematopoiesis	maturation	Maturation of leukemia cell lines	0.00559					EPO,CSF3	2
Lipid Metabolism, Small Molecule Biochemistry	metabolism	Metabolism of very long chain fatty acid	0.00559					ELOVL2,ABCD2	2
Organismal Injury and Abnormalities, Reproductive System Disease	preterm birth	Preterm birth	0.00559					EPO,PTGS2	2
Cancer, Gastrointestinal Disease, Organismal Injury and Abnormalities	tumorigenesis	Tumorigenesis of intestinal polyp	0.00559					PTGS2,IL18R1	2
Cancer, Gastrointestinal Disease, Hepatic System Disease, Organismal Injury and Abnormalities	liver carcinoma	Liver carcinoma	0.00572					PLAU,USP44,OTOG,TNFRSF9,NCAM2,WDR49,C1QL4,WDR17,SLITRK3,TTLL7,TEX15,LSAMP,CCNA1,SNAP91,CACNA1E,SLC7A10,CDH22,RGS7,DNAH9,EGR4,APBA2,GCM2,EFCAB6,SPERT,ABCD2,TANC2,CHRM4,PIWIL2,DPP10,KCNC2,DDC,GPM6A,WT1,EPHA6,GRIK4,USH1C,PCDHB15,MAK,PEG3,KRT71,CCNB1IP1,CDH20,FER1L6,ABCG8,CAP2,DLGAP1,SLC8A3,PEX5L,SLC10A4,PTGS2,CFAP61,SPATA16,RBM44,SLC29A4,CTNND2,KIAA1211	56
Cell-To-Cell Signaling and Interaction, Nervous System Development and Function	inhibitory postsynaptic current	Inhibitory postsynaptic current	0.00587					SNAP91,PTGS2,APBA2	3
Organismal Injury and Abnormalities	discomfort	Discomfort	0.00587					CHRNA5,CHRNB4,PTGS2,CHRNA7,CHRNA3,SLC18A2,CHRM4,CACNA1H	8
Cancer, Organismal Injury and Abnormalities, Reproductive System Disease	hyperplasia	Hyperplasia of genital organ	0.00589					PLAU,FST,CHRM4,EGR4	4
Cellular Development, Cellular Growth and Proliferation	proliferation	Proliferation of progenitor cells	0.00608					EPO,SEMA4C,MYB,CSF3	4
Cellular Movement, Hematological System Development and Function, Immune Cell Trafficking	chemotaxis	Chemotaxis of leukocyte cell lines	0.00617					PLAU,CXCL13,CCR8	3
Hematological System Development and Function, Immune Cell Trafficking, Inflammatory Response, Tissue Development	accumulation	Accumulation of phagocytes	0.0062					IL9R,MMP3,PLAU,CHRNA7,CSF3	5
Cellular Assembly and Organization, Cellular Function and Maintenance, Cellular Movement, Nervous System Development and Function	axonal transport	Axonal transport of mitochondria	0.00626					UCHL1,NEFL	2
Cell-To-Cell Signaling and Interaction, Hematological System Development and Function	clustering	Clustering of blood cells	0.00626					GATA2,TNFRSF9	2
Hematological Disease	hyperphosphatemia	Hyperphosphatemia	0.00626					GCM2,CYP27B1	2
Embryonic Development, Organ Development, Organ Morphology, Organismal Development, Reproductive System Development and Function, Tissue Development	morphogenesis	Morphogenesis of male genital organ	0.00626					WT1,TEX15	2
Cellular Development, Cellular Growth and Proliferation, Embryonic Development, Organismal Development, Tissue Morphology	quantity	Quantity of mesenchymal cells	0.00626					PTGS2,PIWIL2	2
Cell-To-Cell Signaling and Interaction, Cellular Growth and Proliferation	stimulation	Stimulation of bone marrow cells	0.00626					EPO,CSF3	2
Organismal Injury and Abnormalities	lithiasis	Lithiasis	0.00628					ABCG5,PTGS2,CHRM4,ABCG8	4
Cell Morphology, Organ Morphology, Organismal Injury and Abnormalities, Skeletal and Muscular Disorders, Skeletal and Muscular System Development and Function, Tissue Morphology	muscular hypertrophy	Muscular hypertrophy	0.00637					PLAU,PTGS2,FST,CSF3,PDE9A,CACNA1H	6
Cellular Development, Embryonic Development, Organ Development, Organismal Development, Reproductive System Development and Function	maturation	Maturation of oocytes	0.00648					PLAU,MYB,CPEB1	3
Digestive System Development and Function, Organ Morphology, Organismal Development	morphology	Morphology of colon	0.00648					PTGS2,USH1C,TNFRSF9	3
Cellular Development, Cellular Growth and Proliferation, Hematological System Development and Function, Hematopoiesis, Lymphoid Tissue Structure and Development, Tissue Development	proliferation	Proliferation of myeloid progenitor cells	0.00648					EPO,MYB,CSF3	3
Cellular Development, Cellular Growth and Proliferation, Hematological System Development and Function, Hematopoiesis	proliferation	Proliferation of hematopoietic progenitor cells	0.00655					GATA2,EPO,PTGS2,MYB,CSF3,TNFRSF9,WT1	7
Nervous System Development and Function, Neurological Disease, Organ Morphology, Organismal Development, Organismal Injury and Abnormalities	abnormal morphology	Abnormal morphology of hippocampal CA4 region	0.00665					NEUROD1	1
Cancer, Hematological Disease, Immunological Disease, Organismal Injury and Abnormalities	acute eosinophilic leukemia	Acute eosinophilic leukemia	0.00665					WT1	1
Immunological Disease, Organismal Injury and Abnormalities, Reproductive System Disease	adenosis	Adenosis of mammary duct	0.00665					PTGS2	1
Cardiovascular Disease, Gastrointestinal Disease, Hematological Disease, Hepatic System Disease, Organismal Injury and Abnormalities	anemia	Anemia of liver	0.00665					MYB	1
Cardiovascular System Development and Function, Connective Tissue Development and Function, Organismal Development, Tissue Development	angiogenesis	Angiogenesis of stromal tissue	0.00665					PTGS2	1
Cell Death and Survival	anoikis	Anoikis of hepatoma cell lines	0.00665					WT1	1
Cell Death and Survival	apoptosis	Apoptosis of endothelioma cell lines	0.00665					MYB	1
Cell Death and Survival, Embryonic Development	apoptosis	Apoptosis of metanephric blastema	0.00665					WT1	1
Cell Death and Survival, Embryonic Development	apoptosis	Apoptosis of splenic primordium	0.00665					TCF21	1
Organismal Injury and Abnormalities, Tissue Morphology	area	Area of scar tissue	0.00665					FST	1
Cell Cycle	cell division	Arrest in cell division of neuroblastoma cell lines	0.00665					NEFL	1
Cell Cycle, Reproductive System Development and Function	early pachytene stage	Arrest in early pachytene stage of male germ cells	0.00665					PIWIL2	1
Cardiovascular System Development and Function, Cellular Development, Cellular Growth and Proliferation, Connective Tissue Development and Function, Hematological System Development and Function, Hematopoiesis, Organismal Development, Tissue Development	growth	Arrest in growth of erythroblasts	0.00665					EPO	1
Cellular Development, Cellular Growth and Proliferation, Embryonic Development, Organ Development, Organismal Development, Reproductive System Development and Function, Tissue Development	oogenesis	Arrest in oogenesis	0.00665					CPEB1	1
Cell Cycle, Reproductive System Development and Function	zygotene	Arrest in zygotene of male germ cells	0.00665					PIWIL2	1
Immunological Disease, Inflammatory Disease, Organismal Injury and Abnormalities, Respiratory Disease	aspirin-intolerant asthma/rhinitis	Aspirin-intolerant asthma/rhinitis	0.00665					PTGS2	1
Auditory Disease, Developmental Disorder, Hereditary Disorder, Neurological Disease, Organismal Injury and Abnormalities	autosomal recessive deafness type 18B	Autosomal recessive deafness type 18B	0.00665					OTOG	1
Hereditary Disorder, Neurological Disease, Organismal Injury and Abnormalities	autosomal recessive spinocerebellar ataxia type 11	Autosomal recessive spinocerebellar ataxia type 11	0.00665					SYT14	1
Developmental Disorder, Hereditary Disorder, Organismal Injury and Abnormalities, Renal and Urological Disease	bilateral multicystic kidney dysplasia	Bilateral multicystic kidney dysplasia	0.00665					TBX18	1
Cell-To-Cell Signaling and Interaction, Cellular Assembly and Organization, Hematological System Development and Function	binding	Binding of erythrocyte membrane	0.00665					EPO	1
Gastrointestinal Disease, Hepatic System Disease, Organismal Injury and Abnormalities	bleeding	Bleeding of liver parenchyma	0.00665					PTGS2	1
Cell Morphology, Endocrine System Development and Function	budding	Budding of beta islet cells	0.00665					NEUROD1	1
Developmental Disorder, Hereditary Disorder, Ophthalmic Disease, Organismal Injury and Abnormalities	cataract type 42	Cataract type 42	0.00665					CRYBA2	1
Cell Cycle, Hematological System Development and Function, Hematopoiesis	cell division	Cell division of erythroid precursor cells	0.00665					EPO	1
Hereditary Disorder, Neurological Disease, Organismal Injury and Abnormalities, Skeletal and Muscular Disorders	Charcot-Marie-Tooth disease axonal type 1f	Charcot-Marie-Tooth disease axonal type 1f	0.00665					NEFL	1
Cellular Movement, Hematological System Development and Function, Humoral Immune Response, Immune Cell Trafficking, Inflammatory Response, Lymphoid Tissue Structure and Development	chemotaxis	Chemotaxis of B-1 lymphocytes	0.00665					CXCL13	1
Hereditary Disorder, Neurological Disease, Ophthalmic Disease, Organismal Injury and Abnormalities, Skeletal and Muscular Disorders	childhood-onset neurodegeneration with optic atrophy	Childhood-onset neurodegeneration with optic atrophy	0.00665					UCHL1	1
Cell-To-Cell Signaling and Interaction, Hematological System Development and Function, Hematopoiesis	clustering	Clustering of hematopoietic progenitor cells	0.00665					GATA2	1
Cell-To-Cell Signaling and Interaction, Cellular Growth and Proliferation, Hematological System Development and Function, Hematopoiesis	co-stimulation	Co-stimulation of colony forming unit-megakaryocytes	0.00665					EPO	1
Cell-To-Cell Signaling and Interaction, Cellular Growth and Proliferation, Hematological System Development and Function	co-stimulation	Co-stimulation of erythroid cell lines	0.00665					EPO	1
Cellular Growth and Proliferation, Hematological System Development and Function, Hematopoiesis	colony formation	Colony formation of neutrophils	0.00665					CSF3	1
Developmental Disorder, Endocrine System Disorders, Organismal Injury and Abnormalities, Reproductive System Disease	combined pituitary hormone deficiency-4	Combined pituitary hormone deficiency-4	0.00665					LHX4	1
Developmental Disorder, Hereditary Disorder, Organismal Injury and Abnormalities, Renal and Urological Disease	congenital anomalies of kidney and urinary tract 2	Congenital anomalies of kidney and urinary tract 2	0.00665					TBX18	1
Amino Acid Metabolism, Drug Metabolism, Post-Translational Modification, Small Molecule Biochemistry	conversion	Conversion of L-dopa	0.00665					DDC	1
Cell Morphology, Cellular Development, Reproductive System Development and Function	conversion	Conversion of mammary epithelial cells	0.00665					MMP3	1
Cell-To-Cell Signaling and Interaction, Post-Translational Modification, Small Molecule Biochemistry	decarboxylation	Decarboxylation of 5-hydroxytryptamine	0.00665					DDC	1
Amino Acid Metabolism, Drug Metabolism, Post-Translational Modification, Small Molecule Biochemistry	decarboxylation	Decarboxylation of L-dopa	0.00665					DDC	1
Amino Acid Metabolism, Post-Translational Modification, Small Molecule Biochemistry	decarboxylation	Decarboxylation of L-histidine	0.00665					HDC	1
Hereditary Disorder, Metabolic Disease, Organismal Injury and Abnormalities	deficiency of aromatic-l-amino-acid decarboxylase	Deficiency of aromatic-l-amino-acid decarboxylase	0.00665					DDC	1
Tissue Morphology	deficiency	Deficiency of granulocyte progenitors	0.00665					CSF3	1
Tissue Morphology	deficiency	Deficiency of intra-aortic cluster cells	0.00665					GATA2	1
Tissue Morphology	deficiency	Deficiency of macrophage progenitor cell	0.00665					CSF3	1
Cell-To-Cell Signaling and Interaction, Tissue Morphology	degradation	Degradation of cell-associated matrix	0.00665					CMA1	1
Cellular Compromise, Inflammatory Response	degranulation	Degranulation of CD8+ T lymphocyte	0.00665					TNFRSF9	1
Cellular Development, Nervous System Development and Function, Tissue Development	differentiation	Delay in differentiation of granule cells	0.00665					NEUROD1	1
Connective Tissue Development and Function, Organismal Functions, Skeletal and Muscular System Development and Function, Tissue Morphology	healing	Delay in healing of tibia	0.00665					PTGS2	1
Cell Death and Survival	apoptosis	Delay in initiation of apoptosis of bone marrow-derived neutrophils	0.00665					CSF3	1
Cellular Function and Maintenance	turnover	Delay in initiation of turnover of epidermal cells	0.00665					CHRNA7	1
Hair and Skin Development and Function, Organ Morphology	density	Density of hair follicle	0.00665					PTGS2	1
Cellular Compromise	depletion	Depletion of spermatogonia	0.00665					SOX3	1
Cell-To-Cell Signaling and Interaction	desensitization	Desensitization of cardiomyocytes	0.00665					TNNI3	1
Cancer, Organismal Injury and Abnormalities	desmoplastic small round cell tumor	Desmoplastic small round cell tumor	0.00665					SLC29A4	1
Ophthalmic Disease, Organismal Injury and Abnormalities	deterioration	Deterioration of retina	0.00665					CSF3	1
Cellular Development, Cellular Growth and Proliferation, Organismal Development, Tissue Development	development	Development of acinar gland cells	0.00665					NEUROD1	1
Embryonic Development, Hematological System Development and Function, Lymphoid Tissue Structure and Development, Organ Development, Organismal Development, Tissue Development	development	Development of milky spot	0.00665					CXCL13	1
Nervous System Development and Function	development	Development of motor nerve	0.00665					NEFL	1
Cell-mediated Immune Response, Cellular Development, Cellular Function and Maintenance, Cellular Growth and Proliferation, Embryonic Development, Hematological System Development and Function, Hematopoiesis, Lymphoid Tissue Structure and Development, Organ Development, Organismal Development, Tissue Development	differentiation	Differentiation of CD56bright natural killer cells	0.00665					GATA2	1
Cellular Development	differentiation	Differentiation of colon cell lines	0.00665					MYB	1
Cellular Development, Embryonic Development, Organismal Development, Tissue Development	differentiation	Differentiation of gubernaculum	0.00665					WT1	1
Cellular Development, Connective Tissue Development and Function, Tissue Development	differentiation	Differentiation of ligament	0.00665					TBX18	1
Cellular Development, Cellular Growth and Proliferation, Embryonic Development, Hematological System Development and Function, Hematopoiesis, Lymphoid Tissue Structure and Development, Organ Development, Organismal Development, Tissue Development	differentiation	Differentiation of lymphoblasts	0.00665					MYB	1
Cardiovascular Disease, Hereditary Disorder, Organismal Injury and Abnormalities, Skeletal and Muscular Disorders	dilated cardiomyopathy 2a	Dilated cardiomyopathy 2a	0.00665					TNNI3	1
Cellular Compromise	disorganization	Disorganization of flagella	0.00665					SPAG6	1
Cellular Compromise, Endocrine System Disorders, Organismal Injury and Abnormalities, Reproductive System Disease	disorganization	Disorganization of outer dense fibers	0.00665					SPAG6	1
Tissue Morphology	disruption	Disruption of extracellular matrix	0.00665					PLAU	1
Cancer, Hematological Disease, Organismal Injury and Abnormalities	early-onset myelodysplastic syndrome	Early-onset myelodysplastic syndrome	0.00665					GATA2	1
Cardiovascular Disease, Organismal Injury and Abnormalities, Skeletal and Muscular Disorders	edema	Edema of cardiomyocytes	0.00665					EPO	1
Cell-To-Cell Signaling and Interaction, Cellular Function and Maintenance, Molecular Transport, Small Molecule Biochemistry	efflux	Efflux of acetylcholine	0.00665					CHRM4	1
Cancer, Cellular Movement, Organismal Injury and Abnormalities	egression	Egression of prostate cancer cells	0.00665					CSF3	1
Cell Morphology	elongation	Elongation of red blood cells	0.00665					EPO	1
Cellular Movement, Hematological System Development and Function, Immune Cell Trafficking, Inflammatory Response	emigration	Emigration of monocyte-derived dendritic cells	0.00665					CCR8	1
Cell Cycle	endomitosis	Endomitosis of monocytes	0.00665					TNFRSF9	1
Organismal Functions	energy expenditure	Energy expenditure of myofiber	0.00665					TNNI3	1
Cell Cycle	S phase	Entry into S phase of mesothelioma cell lines	0.00665					CHRNA7	1
Cellular Development, Embryonic Development, Organismal Development	differentiation	Entry into differentiation of neuronal progenitor cells	0.00665					GATA2	1
Cell Cycle, Reproductive System Development and Function	mitosis	Entry into mitosis of ova	0.00665					CCNB1IP1	1
Cell Cycle	M phase	Exit from M phase of leukemia cell lines	0.00665					MYB	1
Cardiovascular System Development and Function, Cellular Development, Cellular Growth and Proliferation, Connective Tissue Development and Function, Hematological System Development and Function, Hematopoiesis, Organismal Development, Tissue Development	expansion	Expansion of blood platelets	0.00665					MYB	1
Cellular Development, Cellular Growth and Proliferation, Embryonic Development	expansion	Expansion of embryonic stem cell lines	0.00665					GATA2	1
Cellular Development, Cellular Growth and Proliferation, Hematological System Development and Function, Hematopoiesis, Inflammatory Response, Lymphoid Tissue Structure and Development, Tissue Development	expansion	Expansion of megakaryoblasts	0.00665					MYB	1
Cellular Growth and Proliferation, Connective Tissue Development and Function, Hematological System Development and Function, Lymphoid Tissue Structure and Development, Tissue Development, Tissue Morphology	expansion	Expansion of reticular cells	0.00665					CSF3	1
Cardiovascular Disease, Organismal Injury and Abnormalities	experimentally-induced heart failure	Experimentally-induced heart failure	0.00665					PTGS2	1
Drug Metabolism, Lipid Metabolism, Small Molecule Biochemistry	expression	Expression of prostaglandin E2	0.00665					PTGS2	1
Cardiovascular Disease, Hereditary Disorder, Organismal Injury and Abnormalities, Skeletal and Muscular Disorders	familial hypertrophic cardiomyopathy type 7	Familial hypertrophic cardiomyopathy type 7	0.00665					TNNI3	1
Cardiovascular Disease, Hereditary Disorder, Organismal Injury and Abnormalities, Skeletal and Muscular Disorders	familial restrictive cardiomyopathy 1	Familial restrictive cardiomyopathy 1	0.00665					TNNI3	1
Behavior, Nutritional Disease	fasting	Fasting	0.00665					PTGS2	1
Organismal Injury and Abnormalities, Reproductive System Disease	fibrosis	Fibrosis of mammary duct	0.00665					PTGS2	1
Cellular Function and Maintenance, Skeletal and Muscular System Development and Function	force relaxation	Force relaxation of myofiber	0.00665					TNNI3	1
Organismal Injury and Abnormalities	formation	Formation of adhesions	0.00665					PTGS2	1
Cellular Assembly and Organization, DNA Replication, Recombination, and Repair	formation	Formation of chromosomal axial elements	0.00665					SYCP3	1
Small Molecule Biochemistry	formation	Formation of histamine	0.00665					HDC	1
Cellular Assembly and Organization, DNA Replication, Recombination, and Repair	formation	Formation of lateral elements of synaptonemal complex	0.00665					SYCP3	1
Cardiovascular Disease	fragmentation	Fragmentation of elastic membrane	0.00665					PLAU	1
Hereditary Disorder, Organismal Injury and Abnormalities, Renal and Urological Disease	frasier syndrome	Frasier syndrome	0.00665					WT1	1
Lipid Metabolism, Small Molecule Biochemistry	generation	Generation of eicosapentenoic acid	0.00665					PTGS2	1
Organismal Injury and Abnormalities, Renal and Urological Disease	glomerulosclerosis	Glomerulosclerosis of mesangium	0.00665					WT1	1
Hereditary Disorder, Neurological Disease, Organismal Injury and Abnormalities, Psychological Disorders	gracile axonal distrophy	Gracile axonal distrophy	0.00665					UCHL1	1
Cancer, Cellular Function and Maintenance, Cellular Growth and Proliferation, Hematological System Development and Function, Organismal Injury and Abnormalities	hemoglobinization	Hemoglobinization of erythroleukemia cells	0.00665					EPO	1
Endocrine System Disorders, Organismal Injury and Abnormalities, Reproductive System Disease	herniation	Herniation of seminal vesicle	0.00665					PLAU	1
Cancer, Organismal Injury and Abnormalities, Skeletal and Muscular Disorders	hyperplasia	Hyperplasia of anterior tibial muscle	0.00665					FST	1
Cancer, Organismal Injury and Abnormalities, Skeletal and Muscular Disorders	hyperplasia	Hyperplasia of extensor digitorum longus muscle	0.00665					FST	1
Cancer, Organismal Injury and Abnormalities, Skeletal and Muscular Disorders	hyperplasia	Hyperplasia of quadriceps femoris	0.00665					FST	1
Cancer, Organismal Injury and Abnormalities	hyperplasia	Hyperplasia of transitional cells	0.00665					PTGS2	1
Cell Morphology, Organ Morphology, Organismal Injury and Abnormalities, Skeletal and Muscular Disorders, Skeletal and Muscular System Development and Function, Tissue Morphology	hypertrophy	Hypertrophy of extensor digitorum longus muscle	0.00665					FST	1
Cell Morphology, Developmental Disorder, Organ Morphology, Organismal Injury and Abnormalities, Skeletal and Muscular Disorders, Skeletal and Muscular System Development and Function, Tissue Morphology	hypertrophy	Hypertrophy of quadriceps femoris	0.00665					FST	1
Developmental Disorder, Organismal Injury and Abnormalities, Reproductive System Disease	hypoplasia	Hypoplasia of endometrium	0.00665					CYP27B1	1
Dermatological Diseases and Conditions, Hereditary Disorder, Organismal Injury and Abnormalities	hypotrichosis type 13	Hypotrichosis type 13	0.00665					KRT71	1
Tissue Development	incidence	Incidence of fibrous tissue	0.00665					PTGS2	1
Cell-To-Cell Signaling and Interaction, Cellular Growth and Proliferation	induction	Induction of multinucleated cells	0.00665					PTGS2	1
Cell-To-Cell Signaling and Interaction, Cellular Growth and Proliferation, Hematological System Development and Function, Hematopoiesis	induction	Induction of myeloid progenitor cells	0.00665					CSF3	1
Cellular Movement, Hematological System Development and Function, Immune Cell Trafficking	influx	Influx of inflammatory leukocytes	0.00665					EPO	1
Cellular Development, Cellular Growth and Proliferation, Hematological System Development and Function, Hematopoiesis, Lymphoid Tissue Structure and Development, Tissue Development	proliferation	Initiation of proliferation of granulocyte-macrophage progenitor cells	0.00665					CSF3	1
Cellular Compromise, Dermatological Diseases and Conditions, Organismal Injury and Abnormalities	injury	Injury of keratinocytes	0.00665					TRIM72	1
Connective Tissue Disorders, Endocrine System Disorders, Metabolic Disease, Organismal Injury and Abnormalities	insulin resistance	Insulin resistance of visceral fat	0.00665					TRIM72	1
Cellular Movement	invasion	Invasion by stromal cell lines	0.00665					PTGS2	1
Cellular Movement	invasion	Invasion by uterine cell lines	0.00665					PTGS2	1
Cellular Movement	invasion	Invasion of yeast	0.00665					CCNB1IP1	1
Skeletal and Muscular System Development and Function	isometric tension	Isometric tension of ventricular myocytes	0.00665					TNNI3	1
Tox Functions for My Projects->AF->IPA Different 189 genes DOWN - 2017-11-22 11:16 AM
Categories	Functions	Diseases or Functions Annotation	p-Value	Predicted Activation State	Activation z-score	Notes	Bias-corrected z-score	Molecules	# Molecules
Cardiac Fibrosis	fibrosis	Fibrosis of myocardium	8.36e-06					EPO,PLAU,TNNI3,CSF3	4
Kidney Failure	failure	Failure of kidney	0.000167					CHRNA5,EPO,CHRNB4,PTGS2,CHRNA7,CHRNA3,CSF3,TNNI3,WT1	9
Glomerular Injury	urological disorder	Urological disorder of renal glomerulus	0.000902					CHRNA7,WT1	2
Liver Regeneration	regeneration	Regeneration of liver	0.0024					EPO,PLAU,PTGS2,CSF3	4
Renal Damage, Renal Tubule Injury	damage	Damage of renal tubule	0.00354					EPO,CHRNA7,CSF3	3
Cardiac Fibrosis	fibrosis	Fibrosis of heart	0.00366					EPO,PLAU,PTGS2,TNNI3,CSF3,CACNA1H	6
Liver Hyperplasia/Hyperproliferation	liver carcinoma	Liver carcinoma	0.00572					PLAU,USP44,OTOG,TNFRSF9,NCAM2,WDR49,C1QL4,WDR17,SLITRK3,TTLL7,TEX15,LSAMP,CCNA1,SNAP91,CACNA1E,SLC7A10,CDH22,RGS7,DNAH9,EGR4,APBA2,GCM2,EFCAB6,SPERT,ABCD2,TANC2,CHRM4,PIWIL2,DPP10,KCNC2,DDC,GPM6A,WT1,EPHA6,GRIK4,USH1C,PCDHB15,MAK,PEG3,KRT71,CCNB1IP1,CDH20,FER1L6,ABCG8,CAP2,DLGAP1,SLC8A3,PEX5L,SLC10A4,PTGS2,CFAP61,SPATA16,RBM44,SLC29A4,CTNND2,KIAA1211	56
Renal Dysplasia	bilateral multicystic kidney dysplasia	Bilateral multicystic kidney dysplasia	0.00665					TBX18	1
Liver Hemorrhaging	bleeding	Bleeding of liver parenchyma	0.00665					PTGS2	1
Renal Dysplasia	congenital anomalies of kidney and urinary tract 2	Congenital anomalies of kidney and urinary tract 2	0.00665					TBX18	1
Cardiac Dilation	dilated cardiomyopathy 2a	Dilated cardiomyopathy 2a	0.00665					TNNI3	1
Cardiac Edema	edema	Edema of cardiomyocytes	0.00665					EPO	1
Heart Failure	experimentally-induced heart failure	Experimentally-induced heart failure	0.00665					PTGS2	1
Kidney Failure	frasier syndrome	Frasier syndrome	0.00665					WT1	1
Glomerular Injury	glomerulosclerosis	Glomerulosclerosis of mesangium	0.00665					WT1	1
Glomerular Injury, Renal Damage	lesioning	Lesioning of renal glomerulus	0.00665					CHRNA7	1
Liver Hyperplasia/Hyperproliferation	cancer	Liver cancer	0.00803					PLAU,USP44,OTOG,TNFRSF9,NCAM2,WDR49,C1QL4,WDR17,SLITRK3,TTLL7,TEX15,LSAMP,CCNA1,SNAP91,CACNA1E,SLC7A10,CDH22,RGS7,DNAH9,EGR4,APBA2,GCM2,EFCAB6,SPERT,ABCD2,TANC2,CHRM4,PIWIL2,DPP10,KCNC2,DDC,GPM6A,WT1,EPHA6,GRIK4,USH1C,PCDHB15,MAK,PEG3,KRT71,CCNB1IP1,CDH20,FER1L6,UCHL1,ABCG8,CAP2,DLGAP1,SLC8A3,PEX5L,SLC10A4,PTGS2,CFAP61,SPATA16,RBM44,SLC29A4,CTNND2,KIAA1211	57
Kidney Failure	chronic renal failure	Chronic renal failure	0.00815					EPO,PTGS2,TNNI3,CSF3,WT1	5
Liver Hyperplasia/Hyperproliferation	liver tumor	Liver tumor	0.00886					PLAU,USP44,OTOG,TNFRSF9,NCAM2,WDR49,C1QL4,WDR17,SLITRK3,TTLL7,TEX15,LSAMP,CCNA1,SNAP91,CACNA1E,SLC7A10,CDH22,RGS7,DNAH9,EGR4,APBA2,GCM2,EFCAB6,EFHD1,SPERT,ABCD2,TANC2,CHRM4,PIWIL2,DPP10,KCNC2,DDC,GPM6A,WT1,EPHA6,GRIK4,USH1C,PCDHB15,MAK,PEG3,KRT71,CCNB1IP1,CDH20,FER1L6,UCHL1,ABCG8,CAP2,DLGAP1,SLC8A3,PEX5L,SLC10A4,PTGS2,CFAP61,SPATA16,RBM44,SLC29A4,CTNND2,KIAA1211	58
Glomerular Injury	formation	Formation of glomerular crescent	0.0101					PLAU,WT1	2
Cardiac Infarction	acute myocardial infarction	Acute myocardial infarction	0.0115					EPO,PTGS2,TNNI3,CSF3	4
Renal Hypoplasia	hypoplasia	Hypoplasia of kidney	0.0118					PTGS2,TCF21,LHX1	3
Heart Failure	heart failure	Chronic heart failure acute decompensated disease stage heart failure	0.0133					TNNI3	1
Heart Failure	heart failure	Chronic heart failure stable disease stage heart failure	0.0133					TNNI3	1
Glomerular Injury	diffuse mesangial sclerosis	Diffuse mesangial sclerosis	0.0133					WT1	1
Renal Regeneration	regeneration	Regeneration of tubular cells	0.0133					EPO	1
Cardiac Arrythmia	Wolff Parkinson White syndrome with hypertrophic cardiomyopathy	Wolff Parkinson White syndrome with hypertrophic cardiomyopathy	0.0133					TNNI3	1
Cardiac Dysfunction	dysfunction	Dysfunction of left ventricle	0.0158					EPO,PLAU	2
Glomerular Injury	abnormal morphology	Abnormal morphology of mesangial cells	0.0198					WT1	1
Cardiac Hemorrhaging	bleeding	Bleeding of pericardium	0.0198					WT1	1
Glomerular Injury	size	Size of glomerular crescent	0.0198					PLAU	1
Pulmonary Hypertension	pulmonary hypertension	Pulmonary Hypertension	0.0218					CHRNA5,CHRNB4,CHRNA7,CHRNA3	4
Cardiac Dilation	dilation	Dilation of heart ventricle	0.0226					EPO,DDC	2
Kidney Failure	end stage renal disease	End stage renal disease	0.0231					EPO,PTGS2,TNNI3,WT1	4
Increased Levels of Hematocrit	hematocrit	Increased Levels of Hematocrit	0.0263					EPO,PTGS2,MYB	3
Cardiac Infarction	fatal myocardial infarction	Fatal myocardial infarction	0.0263					PTGS2	1
Liver Damage	histopathological change	Histopathological change of liver	0.0263					TNFRSF9	1
Renal Hypoplasia	hypoplasia	Hypoplasia of renal medulla	0.0263					PTGS2	1
Increased Levels of Red Blood Cells	production	Increased production of red blood cells	0.0263					EPO	1
Kidney Failure	stage V chronic kidney disease	Stage V chronic kidney disease	0.0263					TNNI3	1
Renal Inflammation, Renal Nephritis	experimental crescentic glomerulonephritis	Experimental crescentic glomerulonephritis	0.0328					WT1	1
Cardiac Inflammation	inflammation	Inflammation of myocardium	0.0328					TNNI3	1
Cardiac Infarction	non-Q wave myocardial infarction	Non-Q wave myocardial infarction	0.0328					PTGS2	1
Cardiac Enlargement	hypertrophy	Hypertrophy of cardiac muscle	0.0352					PLAU,CSF3,PDE9A,CACNA1H	4
Renal Atrophy	atrophy of kidney	Atrophy of kidney	0.0391					PTGS2,TCF21	2
Renal Transformation	transformation	Transformation of kidney cells	0.0392					WT1	1
Liver Cirrhosis	primary biliary cirrhosis	Early stage primary biliary cirrhosis	0.0456					ABCG5	1
Renal Enlargement	hypertrophy	Hypertrophy of renal tubule	0.0456					PTGS2	1
Glomerular Injury, Renal Necrosis/Cell Death	necrosis	Necrosis of renal glomerulus	0.0502					PLAU,PTGS2	2
Liver Regeneration	regeneration	Regeneration of hepatocytes	0.052					PLAU	1
Cardiac Infarction	ST-elevation myocardial infarction	ST-elevation myocardial infarction	0.0535					PTGS2,TNNI3	2
Glomerular Injury, Kidney Failure, Renal Fibrosis	interstitial fibrosis	Interstitial fibrosis of kidney	0.057					PTGS2,WT1	2
Glomerular Injury, Renal Atrophy	atrophy	Atrophy of renal glomerulus	0.0646					TCF21	1
Liver Hematopoiesis	erythropoiesis	Erythropoiesis of liver	0.0646					EPO	1
Cardiac Damage	rupture	Rupture of heart	0.0646					PLAU	1
Cardiac Dysfunction	left ventricular dysfunction	Left ventricular dysfunction	0.0691					EPO,PLAU,TNNI3	3
Renal Atrophy	atrophy	Atrophy of renal cortex	0.0708					PTGS2	1
Glomerular Injury, Renal Fibrosis	fibrosis	Fibrosis of renal glomerulus	0.0708					PTGS2	1
Renal Inflammation, Renal Nephritis	pyelonephritis	Pyelonephritis	0.0708					PTGS2	1
Glomerular Injury	cortical renal glomerulopathies	Cortical renal glomerulopathies	0.077					PTGS2	1
Cardiac Stenosis	non-rheumatic aortic stenosis	Non-rheumatic aortic stenosis	0.077					MMP3	1
Cardiac Infarction	nonfatal myocardial infarction	Nonfatal myocardial infarction	0.077					PTGS2	1
Cardiac Enlargement	hypertrophy	Hypertrophy of heart	0.0803					EPO,PLAU,PTGS2,CSF3,PDE9A,CACNA1H	6
Cardiac Enlargement	hypertrophy	Hypertrophy of cardiomyocytes	0.081					PLAU,CSF3,CACNA1H	3
Cardiac Enlargement	ventricular hypertrophy	Ventricular hypertrophy	0.0847					EPO,PLAU,PTGS2	3
Liver Damage	damage	Damage of hepatocytes	0.0892					PLAU	1
Cardiac Damage	damage	Damage of heart	0.091					EPO,PLAU	2
Cardiac Arrythmia, Tachycardia	ventricular tachycardia	Ventricular tachycardia	0.091					CSF3,CHRM4	2
Renal Damage, Renal Tubule Injury	damage	Damage of tubulointerstitium	0.0953					CHRNA7	1
Cardiac Damage, Cardiac Degeneration	degeneration	Degeneration of cardiomyocytes	0.0953					EPO	1
Cardiac Hypoplasia	hypoplasia	Hypoplasia of myocardium	0.0953					WT1	1
Renal Proliferation	proliferation	Proliferation of kidney cells	0.0972					EPO,PLAU	2
Glomerular Injury	glomerulosclerosis	Glomerulosclerosis	0.104					PTGS2,CHRNA7,WT1	3
Increased Levels of AST	localization	Increased localization of AST	0.107					PTGS2	1
Renal Proliferation	proliferation	Proliferation of tubular cells	0.107					EPO	1
Cardiac Arrythmia	arrhythmia	Arrhythmia	0.113					PTGS2,CSF3,TNNI3,CHRM4	4
Renal Atrophy	atrophy	Atrophy of renal tubule	0.125					PTGS2	1
Glomerular Injury, Renal Hyperplasia/Hyperproliferation	hyperplasia	Hyperplasia of mesangial cells	0.125					WT1	1
Renal Hydronephrosis	hydronephrosis	Hydronephrosis	0.13					TBX18,MMP3	2
Renal Necrosis/Cell Death	apoptosis	Apoptosis of kidney cells	0.132					EPO,PTGS2	2
Renal Degeneration	degeneration	Degeneration of kidney	0.137					PTGS2	1
Glomerular Injury, Renal Necrosis/Cell Death	apoptosis	Apoptosis of mesangial cells	0.142					PTGS2	1
Cardiac Pulmonary Embolism	pulmonary embolism	Pulmonary embolism	0.142					PTGS2	1
Liver Cirrhosis	primary biliary cirrhosis	Primary biliary cirrhosis	0.145					ABCG5,FST	2
Cardiac Dysfunction, Cardiac Enlargement	hypertrophy	Hypertrophy of left ventricle	0.148					EPO,PLAU	2
Renal Inflammation, Renal Nephritis	interstitial nephritis	Interstitial nephritis	0.148					PTGS2	1
Glomerular Injury	abnormal morphology	Abnormal morphology of glomerular capillary	0.154					WT1	1
Glomerular Injury	abnormal morphology	Abnormal morphology of mesangial matrix	0.165					WT1	1
Heart Failure	cardiac death	Cardiac death	0.165					PTGS2	1
Cardiac Dilation	dilation	Dilation of left ventricle	0.165					DDC	1
Cardiac Enlargement	hypertrophy	Hypertrophy of right ventricle	0.165					PTGS2	1
Increased Levels of Potassium	quantity	Increased Levels of Potassium	0.165					EPO	1
Glomerular Injury	abnormal morphology	Abnormal morphology of renal glomerulus	0.173					PTGS2,WT1	2
Glomerular Injury, Renal Necrosis/Cell Death	apoptosis	Apoptosis of podocytes	0.176					PTGS2	1
Liver Proliferation	proliferation	Proliferation of liver cells	0.189					EPO,PTGS2,FST	3
Cardiac Necrosis/Cell Death	apoptosis	Apoptosis of cardiomyocytes	0.191					EPO,CSF3,CDK3	3
Liver Necrosis/Cell Death	apoptosis	Apoptosis of liver cell lines	0.192					PTGS2	1
Cardiac Necrosis/Cell Death	cell viability	Cell viability of cardiomyocytes	0.192					EPO	1
Nephrosis	familial nephrotic syndrome	Familial nephrotic syndrome	0.198					WT1	1
Increased Levels of LDH	quantity	Increased Levels of LDH	0.198					PTGS2	1
Heart Failure	failure	Failure of heart	0.207					EPO,PLAU,PTGS2,TNNI3	4
Liver Cirrhosis	cirrhosis	Cirrhosis of liver	0.216					ABCG5,FST,CHRM4	3
Cardiac Necrosis/Cell Death	apoptosis	Apoptosis of ventricular myocytes	0.219					CDK3	1
Renal Enlargement	hypertrophy	Hypertrophy of renal glomerulus	0.229					PTGS2	1
Renal Necrosis/Cell Death	apoptosis	Apoptosis of tubular cells	0.234					EPO	1
Renal Hypoplasia	agenesis	Agenesis of kidney	0.25					LHX1	1
Liver Damage	damage	Damage of liver	0.256					EPO,PLAU,PTGS2,CSF3	4
Bradycardia, Cardiac Arrythmia	bradycardia	Bradycardia	0.26					CHRM4	1
Cardiac Arrythmia	atrial flutter	Atrial flutter	0.265					CHRM4	1
Renal Proliferation	proliferation	Proliferation of mesangial cells	0.265					PLAU	1
Cardiac Arrythmia	atrial fibrillation	Atrial fibrillation	0.266					PTGS2,CHRM4	2
Cardiac Congestive Cardiac Failure, Heart Failure	congestive heart failure	Congestive heart failure	0.276					EPO,TNNI3	2
Liver Necrosis/Cell Death	apoptosis	Apoptosis of hepatocytes	0.278					EPO,PTGS2	2
Liver Fibrosis, Liver Proliferation	proliferation	Proliferation of hepatic stellate cells	0.303					PTGS2	1
Liver Fibrosis	activation	Activation of hepatic stellate cells	0.307					PLAU	1
Cardiac Hypoplasia	hypoplasia	Hypoplasia of heart ventricle	0.307					EPO	1
Cardiac Dilation	primary dilated cardiomyopthy	Primary dilated cardiomyopthy	0.326					TNNI3	1
Renal Inflammation, Renal Nephritis	lupus nephritis	Lupus nephritis	0.327					PTGS2,CHRM4	2
Cardiac Arrythmia	ventricular fibrillation	Ventricular fibrillation	0.339					CHRM4	1
Increased Levels of Alkaline Phosphatase	activation	Increased activation of alkaline phosphatase	0.382					CSF3	1
Liver Damage, Liver Inflammation/Hepatitis	chronic hepatitis C	Chronic hepatitis C	0.386					EPO	1
Liver Hyperplasia/Hyperproliferation	incidence	Incidence of liver tumor	0.386					USP44	1
Liver Hyperplasia/Hyperproliferation	liver metastasis	Liver metastasis	0.402					PLAU	1
Renal Inflammation, Renal Nephritis	glomerulonephritis	Glomerulonephritis	0.405					PTGS2,CHRM4,WT1	3
Renal Proliferation	cell proliferation	Cell proliferation of kidney cell lines	0.424					EPO,PTGS2	2
Renal Necrosis/Cell Death	cell viability	Cell viability of kidney cell lines	0.445					WT1	1
Liver Enlargement	hepatomegaly	Hepatomegaly	0.467					TNFRSF9	1
Cardiac Proliferation	proliferation	Proliferation of cardiomyocytes	0.467					CSF3	1
Renal Damage	injury	Injury of kidney	0.477					EPO	1
Liver Cholestasis	cholestasis	Cholestasis	0.491					ABCG8	1
Congenital Heart Anomaly	congenital heart disease	Congenital heart disease	0.565					PTGS2,USP44	2
Liver Inflammation/Hepatitis	inflammation	Inflammation of liver	0.566					EPO,PLAU,TNFRSF9	3
Liver Fibrosis	fibrosis	Fibrosis of liver	1					PLAU	1
Liver Steatosis	hepatic steatosis	Hepatic steatosis	1					DDC,ELOVL2	2
Hepatocellular Carcinoma, Liver Hyperplasia/Hyperproliferation	hepatocellular carcinoma	Hepatocellular carcinoma	1					PLAU,FER1L6,GPM6A,PTGS2,DNAH9,CAP2,CTNND2	7
Regulator Effects for My Projects->AF->IPA Different 189 genes DOWN - 2017-11-22 11:16 AM
Networks for My Projects->AF->IPA Different 189 genes DOWN - 2017-11-22 11:16 AM
ID	Analysis	Molecules in Network	Score	Focus Molecules	Top Diseases and Functions
1	IPA Different 189 genes DOWN - 2017-11-22 11:16 AM	ABCD2,ABCG5,ABCG8,AChR,Alp,BMP,CHRNA3,CHRNA5,CHRNA7,CHRNB4,CSF3,CYP27B1,Collagen Alpha1,Collagen type IV,ERK1/2,FST,Fcer1,HDC,Ige,LHX1,Laminin (complex),MEST,MS4A2,NRG (family),Nr1h,PARP,PEBP4,PTGS2,Rxr,SAA,TCF21,TNFRSF8,TNFRSF9,Tgf beta,Tnf (family)	35	19	Cardiovascular Disease, Inflammatory Disease, Organismal Injury and Abnormalities
2	IPA Different 189 genes DOWN - 2017-11-22 11:16 AM	Akt,CCNA1,Cbp/p300,E2f,ELOVL2,EPO,Fibrin,IL18R1,IL18RAP,IL9R,Immunoglobulin,LDL,MMP3,MYB,Mapk,Mek,NCAM2,Ngf,PDGF BB,PLAU,Pdgf (complex),Raf,Rap1,Ras,SEMA4C,SHC2,ST8SIA1,STAT5a/b,SYCP3,Shc,Sos,TRIM72,TTLL7,hemoglobin,nicotinic acetylcholine receptor	28	16	Organismal Injury and Abnormalities, Organismal Functions, Tissue Morphology
3	IPA Different 189 genes DOWN - 2017-11-22 11:16 AM	ADCY,APBA2,Alpha catenin,Ap1,CACNA1E,CACNA1H,CALY,CAP2,CDH20,CDH22,CTNND2,CaMKII,Cadherin,Calcineurin protein(s),Cg,Collagen type I,Creb,DDC,DLGAP1,EGFL6,FSH,Growth hormone,Gsk3,Hdac,IL1,KCNC2,Lh,Muscarinic cholinergic receptor,NEFL,NFkB (complex),Pka,Pkc(s),RGS7,SLC18A2,TNNI3	28	16	Neurological Disease, Psychological Disorders, Cell-To-Cell Signaling and Interaction
4	IPA Different 189 genes DOWN - 2017-11-22 11:16 AM	ADGRA1,AK9,ANKRD45,APP,C16orf78,C4orf46,CDK3,CFAP61,CFAP65,CHRM4,CNTN3,CSAG1,DLG4,DNAH9,DNAJB7,DSCAML1,EFCAB12,EPB41L4A,ERG,GPR15,GPR61,GPR63,GPR78,LRRTM3,MAK,MARCH10,OCEL1,PEG3,RHOA,RXFP3,SOX3,SPAG6,SPATA16,SRPK2,caspase	24	14	Cellular Development, Cellular Growth and Proliferation, Embryonic Development
5	IPA Different 189 genes DOWN - 2017-11-22 11:16 AM	ABCA6,ADGRA1,APOA1,ARHGAP27,CBX7,CDC42,EFCAB6,FER1L6,GCM2,GPM6A,GPR108,GPR146,GPR19,Histone h4,IFNG,KCTD7,KDM1A,NEURL3,OTOG,PRAME,RAC1,RNF182,Rac/Cdc42,Rho-GTP,SLC7A10,SNAP91,SPEF2,UBC,UNKL,USH1C,USP27X,USP40,USP44,ZSWIM5,cholesterol linoleate	24	14	Cell Cycle, Cell Morphology, Cellular Assembly and Organization
6	IPA Different 189 genes DOWN - 2017-11-22 11:16 AM	ALLC,C2orf88,CCDC181,CCNB1IP1,CDK2,CRYBA2,CUL3,ETS1,FUCA2,HSPA5,IGH,KCTD11,KCTD20,KIAA1211,KRT24,KRT71,MIIP,MYOD1,NYAP1,PIK3R3,PPP1CA,PPP1R27,PRSS50,SELENOW,SPERT,SYCE1,Serpinb9b,TANC2,TEX15,TP53,TRIAP1,WDR17,WT1,miR-638 (miRNAs w/seed GGGAUCG),mir-638	21	13	Cell Cycle, Cancer, Cellular Development
7	IPA Different 189 genes DOWN - 2017-11-22 11:16 AM	1,2-diacylglycerol,3,3',5-triiodothyroacetic acid,ACOXL,Basal transcriptional machinery,CYP7A1,DMRTA1,DPPA5,EP300,FKBP51-TEBP-GR-HSP90-HSP70,FKBP52-Dyenin-Glucocorticoid-GR-HSP90,FKBP6,GATA4,GTSF1,HSP90AA1,HSPA12B,LHX4,LIPG,MAPK14,MED1,MORC1,NOD2,NR3C1,PEX5L,PLEKHF1,PRKCD,Plc delta,RNA polymerase II,RORC,SLC29A4,SLC43A1,SLITRK3,TBX18,TRIM50,TSH,ZNF74	21	13	Cardiovascular Disease, Immunological Disease, Gastrointestinal Disease
8	IPA Different 189 genes DOWN - 2017-11-22 11:16 AM	BRS3,C10orf35,C1QL3,C1QL4,DBR1,DERL1,DPP10,EARS2,EFHD1,EGFR,EGFR ligand,EGR4,GNG4,GPR137B,GPR149,GRID1,GRIK4,HPCAL4,HRH4,LPAR3,LSAMP,MAS1,MON2,NTRK1,PANK4,PCDHB15,PCNX1,SLC10A4,SMC2,SNCA,SPAG8,UCHL1,USP31,ZPR1,phospholipase	17	11	Neurological Disease, Organismal Injury and Abnormalities, Psychological Disorders
9	IPA Different 189 genes DOWN - 2017-11-22 11:16 AM	AMPK,CD3,CPEB1,CXCL13,CYTIP,Collagen(s),EPHA6,ERK,Focal adhesion kinase,Gpcr,Histone h3,Hsp90,IL12 (complex),IL12 (family),IgG,Insulin,Integrin,Interferon alpha,Jnk,Mmp,NEUROD1,P38 MAPK,PI3K (complex),PIWIL2,Pro-inflammatory Cytokine,Proinsulin,RND2,Rac,Ras homolog,SP9,SRC (family),TCR,Vegf,estrogen receptor,p85 (pik3r)	11	8	Cell Cycle, Reproductive System Development and Function, Cellular Development
10	IPA Different 189 genes DOWN - 2017-11-22 11:16 AM	26s Proteasome,3',5'-cyclic-GMP phosphodiesterase,3',5'-cyclic-nucleotide phosphodiesterase,CCR8,CELSR3,CMA1,CPA3,CPT1C,CTRB2,D-glucose,GALR1,GATA2,GIPR,GPR12,GPR141,GPR39,GPR65,GPR68,GPRC6A,GRM6,HTR1B,Mcpt4,NPBWR1,P2RY13,PDE3B,PDE9A,PIK3R6,PRLHR,PRSS57,Prss34,REG1A,SLC8A3,SUCNR1,TKTL1,TPSG1	8	6	Carbohydrate Metabolism, Molecular Transport, Small Molecule Biochemistry
11	IPA Different 189 genes DOWN - 2017-11-22 11:16 AM	NUP210L,PTPRO	2	1	Hereditary Disorder, Nephrosis, Organismal Injury and Abnormalities
12	IPA Different 189 genes DOWN - 2017-11-22 11:16 AM	C12orf40,DYNLL2	2	1	Cancer, Hematological Disease, Immunological Disease
13	IPA Different 189 genes DOWN - 2017-11-22 11:16 AM	SYT14,SYT16	2	1	Hereditary Disorder, Neurological Disease, Organismal Injury and Abnormalities
14	IPA Different 189 genes DOWN - 2017-11-22 11:16 AM	ARHGAP17,WDR49	2	1	Cellular Function and Maintenance, Molecular Transport, Cellular Assembly and Organization
15	IPA Different 189 genes DOWN - 2017-11-22 11:16 AM	CEACAM,CEACAM20	2	1	Cancer, Neurological Disease, Organismal Injury and Abnormalities
16	IPA Different 189 genes DOWN - 2017-11-22 11:16 AM	CALU,ERRFI1,ZPBP	2	1	Cellular Response to Therapeutics, Cell Morphology, Endocrine System Disorders
My Lists for My Projects->AF->IPA Different 189 genes DOWN - 2017-11-22 11:16 AM
My Lists	-log(p-value)	Ratio	Molecules
Upstream of MMP1_2016-4-23	1.64	0.0182	MMP3,PLAU,CXCL13,PTGS2,MYB,CMA1
MN_2017-5-4	0.684	0.0157	PTGS2,CSF3
Tox Lists for My Projects->AF->IPA Different 189 genes DOWN - 2017-11-22 11:16 AM
Ingenuity Toxicity Lists	-log(p-value)	Ratio	Molecules
Cardiac Fibrosis	2.57	0.0288	EPO,PLAU,PTGS2,CSF3,TNNI3,CACNA1H
Renal Glomerulus Panel (Human)	2.25	0.118	WT1,TCF21
Cardiac Hypertrophy	2.08	0.0203	EPO,PLAU,PTGS2,CSF3,TNNI3,PDE9A,CACNA1H
LXR/RXR Activation	2.03	0.0325	ABCG5,IL18RAP,PTGS2,ABCG8
Protection from Hypoxia-induced Renal Ischemic Injury (Rat)	1.58	0.25	EPO
Increases Cardiac Dilation	1.56	0.0513	EPO,DDC
Cytochrome P450 Panel - Substrate is a Vitamin (Human)	1.41	0.167	CYP27B1
Cytochrome P450 Panel - Substrate is a Vitamin (Mouse)	1.34	0.143	CYP27B1
Cytochrome P450 Panel - Substrate is a Vitamin (Rat)	1.34	0.143	CYP27B1
Increases Liver Damage	1.21	0.0222	PLAU,PTGS2,CSF3
Increases Renal Proliferation	1.13	0.0205	EPO,PLAU,PTGS2
Hepatic Cholestasis	1.02	0.0184	ABCG5,IL18RAP,ABCG8
VDR/RXR Activation	1.02	0.0256	CYP27B1,WT1
Increases Heart Failure	0.847	0.0435	PLAU
Increases Liver Steatosis	0.845	0.02	DDC,ELOVL2
FXR/RXR Activation	0.689	0.0159	ABCG5,ABCG8
Liver Proliferation	0.679	0.0127	EPO,PTGS2,FST
LPS/IL-1 Mediated Inhibition of RXR Function	0.621	0.0118	ABCG5,IL18RAP,ABCG8
Increases Cardiac Dysfunction	0.57	0.0213	PLAU
Increases Cardiac Proliferation	0.554	0.0204	CSF3
Cardiac Necrosis/Cell Death	0.523	0.0104	EPO,CSF3,CDK3
Hypoxia-Inducible Factor Signaling	0.428	0.0143	EPO
Increases Glomerular Injury	0.371	0.012	PTGS2
Mechanism of Gene Regulation by Peroxisome Proliferators via PPARα	0.328	0.0105	PTGS2
Renal Necrosis/Cell Death	0.306	0.00731	EPO,PLAU,PTGS2,WT1
p53 Signaling	0.278	0.00893	WT1
Decreases Transmembrane Potential of Mitochondria and Mitochondrial Membrane	0.247	0.008	EPO
My Pathways for My Projects->AF->IPA Different 189 genes DOWN - 2017-11-22 11:16 AM
My Pathways	-log(p-value)	Ratio	Molecules
MN_Upstream of MMP1_2016-4-23	1.64	0.0182	MMP3,PLAU,CXCL13,PTGS2,MYB,CMA1
Analysis Ready Molecules for My Projects->AF->IPA Different 189 genes DOWN - 2017-11-22 11:16 AM
ID	Symbol
ENSCAFG00000000625	1700011I03Rik
ABCD2	ABCD2
ABCG5	ABCG5
ABCG8	ABCG8
ACOXL	ACOXL
GPR123	ADGRA1
AKD1	AK9
ANKRD45	ANKRD45
APBA2	APBA2
C10orf35	C10orf35
C12orf40	C12orf40
C1QL4	C1QL4
C2orf88	C2orf88
CACNA1E	CACNA1E
Q8HY49	CACNA1H
CALY	CALY
CAP2	CAP2
CCDC63	CCDC63
CCNA1	CCNA1
CCNB1IP1	CCNB1IP1
ENSCAFG00000005094	CCR8
CDH20	CDH20
CDH22	CDH22
CDK3	CDK3
ENSCAFG00000023899	CEACAM20
C20orf26	CFAP61
CCDC108	CFAP65
CHRM4	CHRM4
CHRNA3	CHRNA3
CHRNA5	CHRNA5
ENSCAFG00000010220	CHRNA7
CHRNB4	CHRNB4
CMA1	CMA1
ENSCAFG00000013064	CPEB1
CRYBA2	CRYBA2
CSF3	CSF3
CTNND2	CTNND2
CXCL13	CXCL13
CYP27B1	CYP27B1
CYTIP	CYTIP
DDC	DDC
DLGAP1	DLGAP1
DMRTA1	DMRTA1
ENSCAFG00000017769	DNAH9
DPP10	DPP10
DPPA5	DPPA5
C3orf25	EFCAB12
EFCAB6	EFCAB6
EFHD1	EFHD1
EGFL6	EGFL6
EGR4	EGR4
ELOVL2	ELOVL2
ENTHD1	ENTHD1
EPHA6	EPHA6
EPO	EPO
FAM162B	FAM162B
FER1L6	FER1L6
FKBP6	FKBP6
FST	FST
GATA2	GATA2
GCM2	GCM2
C1orf150	GCSAML
GNG4	GNG4
GPM6A	GPM6A
GRIK4	GRIK4
GTSF1	GTSF1
HDC	HDC
IL18R1	IL18R1
IL18RAP	IL18RAP
ENSCAFG00000023298	IL9R
ISM2	ISM2
KCNC2	KCNC2
KIAA1211	KIAA1211
D6BR72	KRT71
LHX1	LHX1
LHX4	LHX4
LIPG	LIPG
ENSCAFG00000010858	LSAMP
MAK	MAK
MEST	MEST
MMP3	MMP3
MORC1	MORC1
MS4A2	MS4A2
MYB	MYB
NCAM2	NCAM2
ENSCAFG00000009014	NEFL
NEUROD1	NEUROD1
NUP210L	NUP210L
OTOG	OTOG
PCDHB15	PCDHB15
PDE9A	PDE9A
PEBP4	PEBP4
PEG3	PEG3
PEX5L	PEX5L
PIWIL2	PIWIL2
Q6SLL2	PLAU
PPP1R27	PPP1R27
PRAME	PRAME
PRSS50	PRSS50
Q8SPQ9	PTGS2
RBM44	RBM44
RGS7	RGS7
RND2	RND2
RNF182	RNF182
SEMA4C	SEMA4C
SHC2	SHC2
SLC10A4	SLC10A4
SLC18A2	SLC18A2
SLC29A4	SLC29A4
SLC38A11	SLC38A11
SLC7A10	SLC7A10
SLC8A3	SLC8A3
SLITRK3	SLITRK3
Q6VBU5	SNAP91
SOX3	SOX3
SP9	SP9
SPAG6	SPAG6
SPATA16	SPATA16
SPEF2	SPEF2
SPERT	SPERT
ST8SIA1	ST8SIA1
SYCE1	SYCE1
SYCP3	SYCP3
SYT14	SYT14
TANC2	TANC2
TBX18	TBX18
ENSCAFG00000012690	Tcam1
TCF21	TCF21
TEX15	TEX15
TKTL1	TKTL1
TNFRSF8	TNFRSF8
TNFRSF9	TNFRSF9
TNNI3	TNNI3
ENSCAFG00000013047	TRIM50
TRIM72	TRIM72
TTLL7	TTLL7
UCHL1	UCHL1
USH1C	USH1C
USP44	USP44
WDR17	WDR17
WDR49	WDR49
WT1	WT1
ZNF474	ZNF474
ZPBP	ZPBP
ZSWIM5	ZSWIM5

## Sheet: Core signature 127 genes UP
Table S5, related to Figures 5. IPA core signaturesa,b
Ingenuity Canonical Pathways	-log(p value)	zScore	Ratio	Molecules
Glucocorticoid Receptor Signaling	0.83	#NUM!	0.00295	CCL5,
Role of Macrophages, Fibroblasts and Endothelial Cells in Rheumatoid Arthritis	0.864	#NUM!	0.00321	CCL5,
Neuroinflammation Signaling Pathway	0.865	#NUM!	0.00322	CCL5,
Agranulocyte Adhesion and Diapedesis	1.07	#NUM!	0.00524	CCL5,
Hepatic Fibrosis / Hepatic Stellate Cell Activation	1.07	#NUM!	0.00535	CCL5,
Th1 and Th2 Activation Pathway	1.08	#NUM!	0.00541	CD8A,
Granulocyte Adhesion and Diapedesis	1.09	#NUM!	0.00559	CCL5,
eNOS Signaling	1.11	#NUM!	0.00581	AQP2,
Phagosome Maturation	1.17	#NUM!	0.00676	CTSW,
Role of Pattern Recognition Receptors in Recognition of Bacteria and Viruses	1.21	#NUM!	0.0073	CCL5,
Th1 Pathway	1.21	#NUM!	0.00741	CD8A,
Renin-Angiotensin Signaling	1.25	#NUM!	0.0082	CCL5,
T Cell Receptor Signaling	1.3	#NUM!	0.00917	CD8A,
CTLA4 Signaling in Cytotoxic T Lymphocytes	1.34	#NUM!	0.0101	CD8A,
Role of PI3K/AKT Signaling in the Pathogenesis of Influenza	1.44	#NUM!	0.0127	CCL5,
VDR/RXR Activation	1.44	#NUM!	0.0128	CCL5,
Role of MAPK Signaling in the Pathogenesis of Influenza	1.48	#NUM!	0.0139	CCL5,
Chemokine Signaling	1.48	#NUM!	0.0141	CCL5,
CCR5 Signaling in Macrophages	1.5	#NUM!	0.0145	CCL5,
Role of IL-17A in Arthritis	1.5	#NUM!	0.0145	CCL5,
autophagy	1.54	#NUM!	0.0161	CTSW,
Primary Immunodeficiency Signaling	1.65	#NUM!	0.0208	CD8A,
Hematopoiesis from Pluripotent Stem Cells	1.66	#NUM!	0.0213	CD8A,
Role of Hypercytokinemia/hyperchemokinemia in the Pathogenesis of Influenza	1.7	#NUM!	0.0233	CCL5,
IL-17A Signaling in Gastric Cells	1.93	#NUM!	0.04	CCL5,
Differential Regulation of Cytokine Production in Intestinal Epithelial Cells by IL-17A and IL-17F	1.97	#NUM!	0.0435	CCL5,
Differential Regulation of Cytokine Production in Macrophages and T Helper Cells by IL-17A and IL-17F	2.08	#NUM!	0.0556	CCL5,
Pathogenesis of Multiple Sclerosis	2.38	#NUM!	0.111	CCL5,
Communication between Innate and Adaptive Immune Cells	3.07	#NUM!	0.0213	CD8A,CCL5
Upstream Regulators for My Projects->AF->Core overlap 127 genes UP - 2017-11-16 05:21 PM
Analysis	ID	Upstream Regulator	Molecule Type	Predicted Activation State	Activation z-score	Notes	Bias Term	Bias-corrected z-score	p-value of overlap	Target molecules in dataset	Mechanistic Network
Core overlap 127 genes UP - 2017-11-16 05:21 PM		IL15	cytokine						4.55e-05	CCL5,CD160,CD8A,CTSW
Core overlap 127 genes UP - 2017-11-16 05:21 PM		IL2	cytokine						0.000129	CCL5,CD160,CD8A,CTSW
Core overlap 127 genes UP - 2017-11-16 05:21 PM		S-nitrosoglutathione	chemical toxicant						0.000203	CCL5,CD8A
Core overlap 127 genes UP - 2017-11-16 05:21 PM		alefacept	biologic drug						0.000349	CCL5,CD8A
Core overlap 127 genes UP - 2017-11-16 05:21 PM		sodium chloride	chemical - endogenous mammalian						0.000443	AQP2,CCL5
Core overlap 127 genes UP - 2017-11-16 05:21 PM		AQP3	transporter						0.000512	AQP2
Core overlap 127 genes UP - 2017-11-16 05:21 PM		ASPSCR1	other						0.000512	AQP2
Core overlap 127 genes UP - 2017-11-16 05:21 PM		PRPF4	other						0.000512	CCL5
Core overlap 127 genes UP - 2017-11-16 05:21 PM		SHIP	group						0.000512	Klra2
Core overlap 127 genes UP - 2017-11-16 05:21 PM		TONSL	transcription regulator						0.000512	CCL5
Core overlap 127 genes UP - 2017-11-16 05:21 PM		anthraquinone	chemical toxicant						0.000512	CCL5
Core overlap 127 genes UP - 2017-11-16 05:21 PM		Ifnar	group						0.000891	CCL5,CD8A
Core overlap 127 genes UP - 2017-11-16 05:21 PM		GATA2	transcription regulator						0.000926	CCL5,CD96,UBASH3A
Core overlap 127 genes UP - 2017-11-16 05:21 PM		ARL16	other						0.00102	CCL5
Core overlap 127 genes UP - 2017-11-16 05:21 PM		hexaarginine-neomycin B conjugate	chemical reagent						0.00102	CD8A
Core overlap 127 genes UP - 2017-11-16 05:21 PM		poly-L-glutamic acid-peptoid 1 conjugate QM56.	chemical reagent						0.00102	CCL5
Core overlap 127 genes UP - 2017-11-16 05:21 PM		satavaptan	chemical drug						0.00102	AQP2
Core overlap 127 genes UP - 2017-11-16 05:21 PM		GNLY	other						0.00154	CCL5
Core overlap 127 genes UP - 2017-11-16 05:21 PM		HERC5	enzyme						0.00154	CCL5
Core overlap 127 genes UP - 2017-11-16 05:21 PM		TMEM27	other						0.00154	AQP2
Core overlap 127 genes UP - 2017-11-16 05:21 PM		EBF1	transcription regulator						0.00196	CCL5,CD160
Core overlap 127 genes UP - 2017-11-16 05:21 PM		CACTIN	other						0.00205	CCL5
Core overlap 127 genes UP - 2017-11-16 05:21 PM		CD5L	transmembrane receptor						0.00205	CCL5
Core overlap 127 genes UP - 2017-11-16 05:21 PM		IRF3-IRF7	complex						0.00205	CCL5
Core overlap 127 genes UP - 2017-11-16 05:21 PM		MCOLN2	ion channel						0.00205	CCL5
Core overlap 127 genes UP - 2017-11-16 05:21 PM		NPLOC4	other						0.00205	CCL5
Core overlap 127 genes UP - 2017-11-16 05:21 PM		SCTR	g-protein coupled receptor						0.00205	AQP2
Core overlap 127 genes UP - 2017-11-16 05:21 PM		UFD1	peptidase						0.00205	CCL5
Core overlap 127 genes UP - 2017-11-16 05:21 PM		chitinase	group						0.00205	CCL5
Core overlap 127 genes UP - 2017-11-16 05:21 PM		hydrochlorothiazide	chemical drug						0.00205	AQP2
Core overlap 127 genes UP - 2017-11-16 05:21 PM		ADAM8	peptidase						0.00256	CCL5
Core overlap 127 genes UP - 2017-11-16 05:21 PM		CC2D1A	transcription regulator						0.00256	CCL5
Core overlap 127 genes UP - 2017-11-16 05:21 PM		KCNN4	ion channel						0.00256	CCL5
Core overlap 127 genes UP - 2017-11-16 05:21 PM		fluticasone	chemical drug						0.00256	CCL5
Core overlap 127 genes UP - 2017-11-16 05:21 PM		propolis	biologic drug						0.00256	CCL5
Core overlap 127 genes UP - 2017-11-16 05:21 PM		DDX3X	enzyme						0.00307	CCL5
Core overlap 127 genes UP - 2017-11-16 05:21 PM		Fcgr2	group						0.00307	CCL5
Core overlap 127 genes UP - 2017-11-16 05:21 PM		KLRB1	transmembrane receptor						0.00307	CCL5
Core overlap 127 genes UP - 2017-11-16 05:21 PM		PPP4C	phosphatase						0.00307	CCL5
Core overlap 127 genes UP - 2017-11-16 05:21 PM		VAMP8	transporter						0.00307	AQP2
Core overlap 127 genes UP - 2017-11-16 05:21 PM		CD3	complex						0.00357	CCL5,CD8A,CTSW
Core overlap 127 genes UP - 2017-11-16 05:21 PM		CLIC4	ion channel						0.00358	CCL5
Core overlap 127 genes UP - 2017-11-16 05:21 PM		Klrk1	transmembrane receptor						0.00358	CCL5
Core overlap 127 genes UP - 2017-11-16 05:21 PM		LITAF	transcription regulator						0.00358	CCL5
Core overlap 127 genes UP - 2017-11-16 05:21 PM		NCR3	transmembrane receptor						0.00358	CCL5
Core overlap 127 genes UP - 2017-11-16 05:21 PM		RAP1B	enzyme						0.00358	CCL5
Core overlap 127 genes UP - 2017-11-16 05:21 PM		dacarbazine	chemical drug						0.00358	CCL5
Core overlap 127 genes UP - 2017-11-16 05:21 PM		vadimezan	chemical drug						0.00358	CCL5
Core overlap 127 genes UP - 2017-11-16 05:21 PM		ARF6	transporter						0.00409	CCL5
Core overlap 127 genes UP - 2017-11-16 05:21 PM		CD244	transmembrane receptor						0.00409	CCL5
Core overlap 127 genes UP - 2017-11-16 05:21 PM		DEPTOR	other						0.00409	CCL5
Core overlap 127 genes UP - 2017-11-16 05:21 PM		U1 snRNP	complex						0.00409	CCL5
Core overlap 127 genes UP - 2017-11-16 05:21 PM		cyanidin 3-O-glucoside	chemical - endogenous non-mammalian						0.00409	CCL5
Core overlap 127 genes UP - 2017-11-16 05:21 PM		tocilizumab	biologic drug						0.00409	CCL5
Core overlap 127 genes UP - 2017-11-16 05:21 PM		forskolin	chemical toxicant						0.00415	AQP2,CCL5,CD8A
Core overlap 127 genes UP - 2017-11-16 05:21 PM		TREM1	transmembrane receptor						0.0044	CCL5,CRTAM
Core overlap 127 genes UP - 2017-11-16 05:21 PM		AZD8055	chemical drug						0.0046	CCL5
Core overlap 127 genes UP - 2017-11-16 05:21 PM		FBXO42	other						0.0046	CCL5
Core overlap 127 genes UP - 2017-11-16 05:21 PM		Ferritin	complex						0.0046	CCL5
Core overlap 127 genes UP - 2017-11-16 05:21 PM		HA900	chemical reagent						0.0046	CCL5
Core overlap 127 genes UP - 2017-11-16 05:21 PM		IRF3 dimer	complex						0.0046	CCL5
Core overlap 127 genes UP - 2017-11-16 05:21 PM		PD 168393	chemical - kinase inhibitor						0.0046	CCL5
Core overlap 127 genes UP - 2017-11-16 05:21 PM		SARM1	transmembrane receptor						0.0046	CCL5
Core overlap 127 genes UP - 2017-11-16 05:21 PM		salmonella typhimurium lipopolysaccharide	chemical - endogenous non-mammalian						0.0046	CCL5
Core overlap 127 genes UP - 2017-11-16 05:21 PM		CD44	other						0.00462	CCL5,CD8A
Core overlap 127 genes UP - 2017-11-16 05:21 PM		N-acetyl-L-cysteine	chemical drug						0.00467	AQP2,CCL5
Core overlap 127 genes UP - 2017-11-16 05:21 PM		FN1	enzyme						0.00471	CCL5,CD8A
Core overlap 127 genes UP - 2017-11-16 05:21 PM		ANG	enzyme						0.00511	CCL5
Core overlap 127 genes UP - 2017-11-16 05:21 PM		Cux1	transcription regulator						0.00511	CD8A
Core overlap 127 genes UP - 2017-11-16 05:21 PM		HLA-G	other						0.00511	CD8A
Core overlap 127 genes UP - 2017-11-16 05:21 PM		IC87114	chemical - kinase inhibitor						0.00511	CCL5
Core overlap 127 genes UP - 2017-11-16 05:21 PM		NCR1	transmembrane receptor						0.00511	CCL5
Core overlap 127 genes UP - 2017-11-16 05:21 PM		PDE4B	enzyme						0.00511	CCL5
Core overlap 127 genes UP - 2017-11-16 05:21 PM		PELI1	enzyme						0.00511	CCL5
Core overlap 127 genes UP - 2017-11-16 05:21 PM		RNASEH2B	enzyme						0.00511	CCL5
Core overlap 127 genes UP - 2017-11-16 05:21 PM		TEF	transcription regulator						0.00511	AQP2
Core overlap 127 genes UP - 2017-11-16 05:21 PM		WWP2	enzyme						0.00511	CCL5
Core overlap 127 genes UP - 2017-11-16 05:21 PM		farglitazar	chemical drug						0.00511	AQP2
Core overlap 127 genes UP - 2017-11-16 05:21 PM		urea	chemical - endogenous mammalian						0.00511	AQP2
Core overlap 127 genes UP - 2017-11-16 05:21 PM		ETS1	transcription regulator						0.00526	CCL5,CRTAM
Core overlap 127 genes UP - 2017-11-16 05:21 PM		CD40	transmembrane receptor						0.00536	CCL5,CD8A
Core overlap 127 genes UP - 2017-11-16 05:21 PM		HLF	transcription regulator						0.00562	AQP2
Core overlap 127 genes UP - 2017-11-16 05:21 PM		PNPT1	enzyme						0.00562	CCL5
Core overlap 127 genes UP - 2017-11-16 05:21 PM		TNNI3	transporter						0.00562	CCL5
Core overlap 127 genes UP - 2017-11-16 05:21 PM		TRAF4	other						0.00562	CCL5
Core overlap 127 genes UP - 2017-11-16 05:21 PM		Traj18	other						0.00562	CCL5
Core overlap 127 genes UP - 2017-11-16 05:21 PM		albuterol	chemical drug						0.00562	CCL5
Core overlap 127 genes UP - 2017-11-16 05:21 PM		clonidine	chemical drug						0.00562	AQP2
Core overlap 127 genes UP - 2017-11-16 05:21 PM		phospholipid	chemical - endogenous mammalian						0.00562	CCL5
Core overlap 127 genes UP - 2017-11-16 05:21 PM		PTGDR2	g-protein coupled receptor						0.00613	CCL5
Core overlap 127 genes UP - 2017-11-16 05:21 PM		SIRPA	phosphatase						0.00613	CCL5
Core overlap 127 genes UP - 2017-11-16 05:21 PM		STAR	transporter						0.00613	CCL5
Core overlap 127 genes UP - 2017-11-16 05:21 PM		CCL3L3	cytokine						0.00664	CCL5
Core overlap 127 genes UP - 2017-11-16 05:21 PM		PLA2G2E	enzyme						0.00664	CCL5
Core overlap 127 genes UP - 2017-11-16 05:21 PM		YWHAQ	other						0.00664	AQP2
Core overlap 127 genes UP - 2017-11-16 05:21 PM		[D-Ala2,N-Me-Phe4,Gly5-ol]-Enkephalin	chemical reagent						0.00664	CCL5
Core overlap 127 genes UP - 2017-11-16 05:21 PM		ADAM15	peptidase						0.00715	CCL5
Core overlap 127 genes UP - 2017-11-16 05:21 PM		Cdk	group						0.00715	CCL5
Core overlap 127 genes UP - 2017-11-16 05:21 PM		GAB1	kinase						0.00715	CCL5
Core overlap 127 genes UP - 2017-11-16 05:21 PM		N(2)-(gamma-D-glutamyl)-meso-2,2'-diaminopimelic acid	chemical reagent						0.00715	CCL5
Core overlap 127 genes UP - 2017-11-16 05:21 PM		SCAVENGER receptor CLASS A	group						0.00715	CCL5
Core overlap 127 genes UP - 2017-11-16 05:21 PM		SMPD1	enzyme						0.00715	CCL5
Core overlap 127 genes UP - 2017-11-16 05:21 PM		SPHK2	kinase						0.00715	CCL5
Core overlap 127 genes UP - 2017-11-16 05:21 PM		VCP	enzyme						0.00715	CCL5
Core overlap 127 genes UP - 2017-11-16 05:21 PM		AIMP1	cytokine						0.00766	CCL5
Core overlap 127 genes UP - 2017-11-16 05:21 PM		CAPN3	peptidase						0.00766	CCL5
Core overlap 127 genes UP - 2017-11-16 05:21 PM		MB21D1	enzyme						0.00766	CCL5
Core overlap 127 genes UP - 2017-11-16 05:21 PM		Nos	group						0.00766	AQP2
Core overlap 127 genes UP - 2017-11-16 05:21 PM		P2RY2	g-protein coupled receptor						0.00766	AQP2
Core overlap 127 genes UP - 2017-11-16 05:21 PM		BCL10	transcription regulator						0.00817	CCL5
Core overlap 127 genes UP - 2017-11-16 05:21 PM		CXCL2	cytokine						0.00817	CCL5
Core overlap 127 genes UP - 2017-11-16 05:21 PM		ITGB4	transmembrane receptor						0.00817	CCL5
Core overlap 127 genes UP - 2017-11-16 05:21 PM		MMP12	peptidase						0.00817	CCL5
Core overlap 127 genes UP - 2017-11-16 05:21 PM		S1PR2	g-protein coupled receptor						0.00817	CCL5
Core overlap 127 genes UP - 2017-11-16 05:21 PM		TNFRSF12A	transmembrane receptor						0.00817	CCL5
Core overlap 127 genes UP - 2017-11-16 05:21 PM		VIPR1	g-protein coupled receptor						0.00817	CCL5
Core overlap 127 genes UP - 2017-11-16 05:21 PM		chitin	chemical - endogenous non-mammalian						0.00817	CCL5
Core overlap 127 genes UP - 2017-11-16 05:21 PM		phenytoin	chemical drug						0.00817	CCL5
Core overlap 127 genes UP - 2017-11-16 05:21 PM		lipopolysaccharide	chemical drug						0.00848	CCL5,CD160,CD8A,CRTAM
Core overlap 127 genes UP - 2017-11-16 05:21 PM		FZD9	g-protein coupled receptor						0.00867	CCL5
Core overlap 127 genes UP - 2017-11-16 05:21 PM		IGHE	other						0.00867	CCL5
Core overlap 127 genes UP - 2017-11-16 05:21 PM		IL-17f dimer	complex						0.00867	CCL5
Core overlap 127 genes UP - 2017-11-16 05:21 PM		SLC9A3R1	other						0.00867	CCL5
Core overlap 127 genes UP - 2017-11-16 05:21 PM		TGAL copolymer	chemical drug						0.00867	CCL5
Core overlap 127 genes UP - 2017-11-16 05:21 PM		YWHAZ	enzyme						0.00867	AQP2
Core overlap 127 genes UP - 2017-11-16 05:21 PM		2-(4-acetoxyphenyl)-2-chloro-N-methylethylamine	chemical reagent						0.00918	CCL5
Core overlap 127 genes UP - 2017-11-16 05:21 PM		CXCL3	cytokine						0.00918	CCL5
Core overlap 127 genes UP - 2017-11-16 05:21 PM		IL17R	complex						0.00918	CCL5
Core overlap 127 genes UP - 2017-11-16 05:21 PM		NOD1	other						0.00918	CCL5
Core overlap 127 genes UP - 2017-11-16 05:21 PM		PAEP	other						0.00918	CCL5
Core overlap 127 genes UP - 2017-11-16 05:21 PM		S-(2,3-bispalmitoyloxypropyl)-cysteine-GDPKHPKSF	chemical reagent						0.00918	CCL5
Core overlap 127 genes UP - 2017-11-16 05:21 PM		cuprizone	chemical toxicant						0.00918	CCL5
Core overlap 127 genes UP - 2017-11-16 05:21 PM		STAT6	transcription regulator						0.0094	CCL5,CTSW
Core overlap 127 genes UP - 2017-11-16 05:21 PM		ADORA3	g-protein coupled receptor						0.00969	CCL5
Core overlap 127 genes UP - 2017-11-16 05:21 PM		BCL2L11	other						0.00969	CCL5
Core overlap 127 genes UP - 2017-11-16 05:21 PM		CD69	transmembrane receptor						0.00969	CCL5
Core overlap 127 genes UP - 2017-11-16 05:21 PM		CEP-1347	chemical drug						0.00969	CCL5
Core overlap 127 genes UP - 2017-11-16 05:21 PM		DBP	transcription regulator						0.00969	AQP2
Core overlap 127 genes UP - 2017-11-16 05:21 PM		KLF13	transcription regulator						0.00969	CCL5
Core overlap 127 genes UP - 2017-11-16 05:21 PM		MSR1	transmembrane receptor						0.00969	CCL5
Core overlap 127 genes UP - 2017-11-16 05:21 PM		PS-1145	chemical - kinase inhibitor						0.00969	CCL5
Core overlap 127 genes UP - 2017-11-16 05:21 PM		RARRES2	transmembrane receptor						0.00969	CCL5
Core overlap 127 genes UP - 2017-11-16 05:21 PM		TF	transporter						0.00969	CCL5
Core overlap 127 genes UP - 2017-11-16 05:21 PM		poly dA-dT	chemical reagent						0.00969	CCL5
Core overlap 127 genes UP - 2017-11-16 05:21 PM		ERVW-1	other						0.0102	CCL5
Core overlap 127 genes UP - 2017-11-16 05:21 PM		Klra7 (includes others)	transmembrane receptor						0.0102	CCL5
Core overlap 127 genes UP - 2017-11-16 05:21 PM		Lymphotoxin	complex						0.0102	CCL5
Core overlap 127 genes UP - 2017-11-16 05:21 PM		RACK1	enzyme						0.0102	CCL5
Core overlap 127 genes UP - 2017-11-16 05:21 PM		GNAI3	enzyme						0.0107	CCL5
Core overlap 127 genes UP - 2017-11-16 05:21 PM		IKK (complex)	complex						0.0107	CCL5
Core overlap 127 genes UP - 2017-11-16 05:21 PM		RNASE1	enzyme						0.0107	CCL5
Core overlap 127 genes UP - 2017-11-16 05:21 PM		SFPQ	other						0.0107	SVEP1
Core overlap 127 genes UP - 2017-11-16 05:21 PM		TLR6	transmembrane receptor						0.0112	CCL5
Core overlap 127 genes UP - 2017-11-16 05:21 PM		ilomastat	chemical drug						0.0112	CCL5
Core overlap 127 genes UP - 2017-11-16 05:21 PM		IL17a dimer	complex						0.0117	CCL5
Core overlap 127 genes UP - 2017-11-16 05:21 PM		KDM6B	enzyme						0.0117	CCL5
Core overlap 127 genes UP - 2017-11-16 05:21 PM		NfkB-RelA	complex						0.0117	CCL5
Core overlap 127 genes UP - 2017-11-16 05:21 PM		RC3H1	enzyme						0.0117	CCL5
Core overlap 127 genes UP - 2017-11-16 05:21 PM		Ciap	group						0.0122	CCL5
Core overlap 127 genes UP - 2017-11-16 05:21 PM		RIPK1	kinase						0.0122	CCL5
Core overlap 127 genes UP - 2017-11-16 05:21 PM		TICAM2	other						0.0122	CCL5
Core overlap 127 genes UP - 2017-11-16 05:21 PM		TRPV4	ion channel						0.0122	CCL5
Core overlap 127 genes UP - 2017-11-16 05:21 PM		UCN	other						0.0122	CCL5
Core overlap 127 genes UP - 2017-11-16 05:21 PM		IL1	group						0.0123	AQP2,CCL5
Core overlap 127 genes UP - 2017-11-16 05:21 PM		MAPK1	kinase						0.0127	CCL5,CTSW
Core overlap 127 genes UP - 2017-11-16 05:21 PM		CXCL10	cytokine						0.0127	CCL5
Core overlap 127 genes UP - 2017-11-16 05:21 PM		NODAL	growth factor						0.0127	CCL5
Core overlap 127 genes UP - 2017-11-16 05:21 PM		NOS1	enzyme						0.0127	AQP2
Core overlap 127 genes UP - 2017-11-16 05:21 PM		SLPI	other						0.0127	CCL5
Core overlap 127 genes UP - 2017-11-16 05:21 PM		calpain	complex						0.0127	CCL5
Core overlap 127 genes UP - 2017-11-16 05:21 PM		CARD11	kinase						0.0132	CCL5
Core overlap 127 genes UP - 2017-11-16 05:21 PM		LTF	peptidase						0.0132	CCL5
Core overlap 127 genes UP - 2017-11-16 05:21 PM		NfkB1-RelA	complex						0.0132	CCL5
Core overlap 127 genes UP - 2017-11-16 05:21 PM		ASAH1	enzyme						0.0137	CCL5
Core overlap 127 genes UP - 2017-11-16 05:21 PM		CCR1	g-protein coupled receptor						0.0137	CCL5
Core overlap 127 genes UP - 2017-11-16 05:21 PM		SLC9A3	ion channel						0.0137	CCL5
Core overlap 127 genes UP - 2017-11-16 05:21 PM		FCGR2A	transmembrane receptor						0.0142	CCL5
Core overlap 127 genes UP - 2017-11-16 05:21 PM		TAB1	enzyme						0.0142	CCL5
Core overlap 127 genes UP - 2017-11-16 05:21 PM		bryostatin 1	chemical drug						0.0142	CCL5
Core overlap 127 genes UP - 2017-11-16 05:21 PM		B2M	transmembrane receptor						0.0148	CD8A
Core overlap 127 genes UP - 2017-11-16 05:21 PM		BAK1	other						0.0148	CCL5
Core overlap 127 genes UP - 2017-11-16 05:21 PM		FCGR2B	transmembrane receptor						0.0148	CCL5
Core overlap 127 genes UP - 2017-11-16 05:21 PM		PTPRC	phosphatase						0.0148	CCL5
Core overlap 127 genes UP - 2017-11-16 05:21 PM		fucoidin	chemical reagent						0.0148	CCL5
Core overlap 127 genes UP - 2017-11-16 05:21 PM		targinine	chemical drug						0.0148	CD8A
Core overlap 127 genes UP - 2017-11-16 05:21 PM		CARD9	other						0.0153	CCL5
Core overlap 127 genes UP - 2017-11-16 05:21 PM		KRT17	other						0.0153	CCL5
Core overlap 127 genes UP - 2017-11-16 05:21 PM		NFAT5	transcription regulator						0.0153	AQP2
Core overlap 127 genes UP - 2017-11-16 05:21 PM		PTX3	other						0.0153	CCL5
Core overlap 127 genes UP - 2017-11-16 05:21 PM		RPSA	translation regulator						0.0153	CCL5
Core overlap 127 genes UP - 2017-11-16 05:21 PM		TIRAP	other						0.0153	CCL5
Core overlap 127 genes UP - 2017-11-16 05:21 PM		naringenin	chemical - endogenous non-mammalian						0.0153	CCL5
Core overlap 127 genes UP - 2017-11-16 05:21 PM		prostaglandin D2	chemical - endogenous mammalian						0.0153	CCL5
Core overlap 127 genes UP - 2017-11-16 05:21 PM		BECN1	other						0.0158	CCL5
Core overlap 127 genes UP - 2017-11-16 05:21 PM		CYBB	enzyme						0.0158	CCL5
Core overlap 127 genes UP - 2017-11-16 05:21 PM		IFIH1	enzyme						0.0158	CCL5
Core overlap 127 genes UP - 2017-11-16 05:21 PM		NCF1	enzyme						0.0158	CCL5
Core overlap 127 genes UP - 2017-11-16 05:21 PM		TNFSF14	cytokine						0.0158	CCL5
Core overlap 127 genes UP - 2017-11-16 05:21 PM		CD40LG	cytokine						0.0161	CCL5,CD8A
Core overlap 127 genes UP - 2017-11-16 05:21 PM		CORT	other						0.0163	CCL5
Core overlap 127 genes UP - 2017-11-16 05:21 PM		MMP14	peptidase						0.0163	CCL5
Core overlap 127 genes UP - 2017-11-16 05:21 PM		TRB	transmembrane receptor						0.0163	CD8A
Core overlap 127 genes UP - 2017-11-16 05:21 PM		ZBTB7B	transcription regulator						0.0163	CD8A
Core overlap 127 genes UP - 2017-11-16 05:21 PM		parthenolide	chemical drug						0.0163	CCL5
Core overlap 127 genes UP - 2017-11-16 05:21 PM		CREBBP	transcription regulator						0.0163	CCL5,CD160
Core overlap 127 genes UP - 2017-11-16 05:21 PM		8-bromoguanosine 3',5'-cyclic monophosphate	chemical - kinase inhibitor						0.0168	CD8A
Core overlap 127 genes UP - 2017-11-16 05:21 PM		TERC	other						0.0168	CCL5
Core overlap 127 genes UP - 2017-11-16 05:21 PM		TNC	other						0.0168	CD8A
Core overlap 127 genes UP - 2017-11-16 05:21 PM		RARRES3	enzyme						0.0173	CCL5
Core overlap 127 genes UP - 2017-11-16 05:21 PM		methylnitrosourea	chemical toxicant						0.0173	CCL5
Core overlap 127 genes UP - 2017-11-16 05:21 PM		IGFBP3	other						0.0178	CCL5
Core overlap 127 genes UP - 2017-11-16 05:21 PM		ING1	transcription regulator						0.0178	CCL5
Core overlap 127 genes UP - 2017-11-16 05:21 PM		RNASE2	enzyme						0.0183	CCL5
Core overlap 127 genes UP - 2017-11-16 05:21 PM		asoprisnil	chemical drug						0.0183	CTSW
Core overlap 127 genes UP - 2017-11-16 05:21 PM		pentoxifylline	chemical drug						0.0183	CCL5
Core overlap 127 genes UP - 2017-11-16 05:21 PM		sorafenib	chemical drug						0.0183	CCL5
Core overlap 127 genes UP - 2017-11-16 05:21 PM		rosiglitazone	chemical drug						0.0188	AQP2,CCL5
Core overlap 127 genes UP - 2017-11-16 05:21 PM		ACKR2	g-protein coupled receptor						0.0188	CCL5
Core overlap 127 genes UP - 2017-11-16 05:21 PM		IRAK1	kinase						0.0188	CCL5
Core overlap 127 genes UP - 2017-11-16 05:21 PM		MRC1	transmembrane receptor						0.0188	CCL5
Core overlap 127 genes UP - 2017-11-16 05:21 PM		NQO1	enzyme						0.0188	CCL5
Core overlap 127 genes UP - 2017-11-16 05:21 PM		PLAUR	transmembrane receptor						0.0188	CCL5
Core overlap 127 genes UP - 2017-11-16 05:21 PM		TLR5	transmembrane receptor						0.0188	CCL5
Core overlap 127 genes UP - 2017-11-16 05:21 PM		ibuprofen	chemical drug						0.0188	AQP2
Core overlap 127 genes UP - 2017-11-16 05:21 PM		steroid	chemical - endogenous mammalian						0.0188	CCL5
Core overlap 127 genes UP - 2017-11-16 05:21 PM		IGHM	transmembrane receptor						0.0193	CCL5
Core overlap 127 genes UP - 2017-11-16 05:21 PM		KDM2B	enzyme						0.0193	CCL5
Core overlap 127 genes UP - 2017-11-16 05:21 PM		S100A4	other						0.0193	CCL5
Core overlap 127 genes UP - 2017-11-16 05:21 PM		SERPINE2	other						0.0193	CCL5
Core overlap 127 genes UP - 2017-11-16 05:21 PM		temozolomide	chemical drug						0.0193	CCL5
Core overlap 127 genes UP - 2017-11-16 05:21 PM		CGS 21680	chemical reagent						0.0198	CCL5
Core overlap 127 genes UP - 2017-11-16 05:21 PM		FCER1G	transmembrane receptor						0.0198	CCL5
Core overlap 127 genes UP - 2017-11-16 05:21 PM		ILK	kinase						0.0198	AQP2
Core overlap 127 genes UP - 2017-11-16 05:21 PM		JAG2	growth factor						0.0198	CCL5
Core overlap 127 genes UP - 2017-11-16 05:21 PM		SCARB1	transporter						0.0198	CCL5
Core overlap 127 genes UP - 2017-11-16 05:21 PM		TFEB	transcription regulator						0.0198	CCL5
Core overlap 127 genes UP - 2017-11-16 05:21 PM		Interferon alpha	group						0.0199	CCL5,CD8A
Core overlap 127 genes UP - 2017-11-16 05:21 PM		CCR5	g-protein coupled receptor						0.0203	CCL5
Core overlap 127 genes UP - 2017-11-16 05:21 PM		NOS3	enzyme						0.0203	AQP2
Core overlap 127 genes UP - 2017-11-16 05:21 PM		lysophosphatidylcholine	chemical - other						0.0203	CCL5
Core overlap 127 genes UP - 2017-11-16 05:21 PM		cyclosporin A	biologic drug						0.0205	AQP2,CCL5
Core overlap 127 genes UP - 2017-11-16 05:21 PM		AGT	growth factor						0.021	AQP2,CCL5
Core overlap 127 genes UP - 2017-11-16 05:21 PM		BCL3	transcription regulator						0.0213	CCL5
Core overlap 127 genes UP - 2017-11-16 05:21 PM		CD2	transmembrane receptor						0.0213	CD8A
Core overlap 127 genes UP - 2017-11-16 05:21 PM		DMP1	other						0.0213	CTSW
Core overlap 127 genes UP - 2017-11-16 05:21 PM		Irgm1	other						0.0218	CCL5
Core overlap 127 genes UP - 2017-11-16 05:21 PM		Ro31-8220	chemical - kinase inhibitor						0.0218	AQP2
Core overlap 127 genes UP - 2017-11-16 05:21 PM		SPHK1	kinase						0.0218	CCL5
Core overlap 127 genes UP - 2017-11-16 05:21 PM		carrageenan	chemical - endogenous non-mammalian						0.0218	CCL5
Core overlap 127 genes UP - 2017-11-16 05:21 PM		ALB	transporter						0.0223	CCL5
Core overlap 127 genes UP - 2017-11-16 05:21 PM		CRP	other						0.0223	CCL5
Core overlap 127 genes UP - 2017-11-16 05:21 PM		HDL	complex						0.0223	CCL5
Core overlap 127 genes UP - 2017-11-16 05:21 PM		ICAM1	transmembrane receptor						0.0223	CCL5
Core overlap 127 genes UP - 2017-11-16 05:21 PM		IFNLR1	transmembrane receptor						0.0223	CCL5
Core overlap 127 genes UP - 2017-11-16 05:21 PM		TMEM173	other						0.0223	CCL5
Core overlap 127 genes UP - 2017-11-16 05:21 PM		lipid A	chemical toxicant						0.0223	CCL5
Core overlap 127 genes UP - 2017-11-16 05:21 PM		HSPA5	enzyme						0.0228	CCL5
Core overlap 127 genes UP - 2017-11-16 05:21 PM		IFNGR1	transmembrane receptor						0.0228	CCL5
Core overlap 127 genes UP - 2017-11-16 05:21 PM		candesartan	chemical drug						0.0228	AQP2
Core overlap 127 genes UP - 2017-11-16 05:21 PM		TSC22D3	transcription regulator						0.0233	CCL5
Core overlap 127 genes UP - 2017-11-16 05:21 PM		VitaminD3-VDR-RXR	complex						0.0233	CCL5
Core overlap 127 genes UP - 2017-11-16 05:21 PM		AVP	other						0.0238	AQP2
Core overlap 127 genes UP - 2017-11-16 05:21 PM		C3AR1	g-protein coupled receptor						0.0238	CCL5
Core overlap 127 genes UP - 2017-11-16 05:21 PM		IFN type 1	group						0.0243	CCL5
Core overlap 127 genes UP - 2017-11-16 05:21 PM		IL25	cytokine						0.0243	CCL5
Core overlap 127 genes UP - 2017-11-16 05:21 PM		Pam3-Cys	chemical toxicant						0.0243	CCL5
Core overlap 127 genes UP - 2017-11-16 05:21 PM		HOXA3	transcription regulator						0.0248	CD160
Core overlap 127 genes UP - 2017-11-16 05:21 PM		PAF1	other						0.0248	CCL5
Core overlap 127 genes UP - 2017-11-16 05:21 PM		folic acid	chemical - endogenous mammalian						0.0248	CCL5
Core overlap 127 genes UP - 2017-11-16 05:21 PM		cadmium chloride	chemical toxicant						0.0253	CCL5
Core overlap 127 genes UP - 2017-11-16 05:21 PM		STAT2	transcription regulator						0.0258	CCL5
Core overlap 127 genes UP - 2017-11-16 05:21 PM		BAX	transporter						0.0263	CCL5
Core overlap 127 genes UP - 2017-11-16 05:21 PM		Ige	complex						0.0263	CCL5
Core overlap 127 genes UP - 2017-11-16 05:21 PM		chloroquine	chemical drug						0.0263	CCL5
Core overlap 127 genes UP - 2017-11-16 05:21 PM		CDK9	kinase						0.0268	CCL5
Core overlap 127 genes UP - 2017-11-16 05:21 PM		IL12A	cytokine						0.0268	CCL5
Core overlap 127 genes UP - 2017-11-16 05:21 PM		decitabine	chemical drug						0.027	CCL5,CD8A
Core overlap 127 genes UP - 2017-11-16 05:21 PM		NFKBIB	transcription regulator						0.0273	CCL5
Core overlap 127 genes UP - 2017-11-16 05:21 PM		SAFB	other						0.0273	CCL5
Core overlap 127 genes UP - 2017-11-16 05:21 PM		adenosine	chemical - endogenous mammalian						0.0273	CCL5
Core overlap 127 genes UP - 2017-11-16 05:21 PM		Ccl2	cytokine						0.0278	CCL5
Core overlap 127 genes UP - 2017-11-16 05:21 PM		MOG	other						0.0278	CCL5
Core overlap 127 genes UP - 2017-11-16 05:21 PM		CD14	transmembrane receptor						0.0283	CCL5
Core overlap 127 genes UP - 2017-11-16 05:21 PM		GW 4064	chemical toxicant						0.0283	AQP2
Core overlap 127 genes UP - 2017-11-16 05:21 PM		MAP2K7	kinase						0.0283	CCL5
Core overlap 127 genes UP - 2017-11-16 05:21 PM		diphenyleneiodonium	chemical reagent						0.0283	AQP2
Core overlap 127 genes UP - 2017-11-16 05:21 PM		IL12B	cytokine						0.0288	CCL5
Core overlap 127 genes UP - 2017-11-16 05:21 PM		glucagon	biologic drug						0.0288	AQP2
Core overlap 127 genes UP - 2017-11-16 05:21 PM		zymosan	chemical - endogenous non-mammalian						0.0288	CCL5
Core overlap 127 genes UP - 2017-11-16 05:21 PM		DDX58	enzyme						0.0293	CCL5
Core overlap 127 genes UP - 2017-11-16 05:21 PM		MAP2K4	kinase						0.0293	CCL5
Core overlap 127 genes UP - 2017-11-16 05:21 PM		Calmodulin	group						0.0298	AQP2
Core overlap 127 genes UP - 2017-11-16 05:21 PM		FLI1	transcription regulator						0.0298	CCL5
Core overlap 127 genes UP - 2017-11-16 05:21 PM		IL1R1	transmembrane receptor						0.0298	CCL5
Core overlap 127 genes UP - 2017-11-16 05:21 PM		MAVS	other						0.0298	CCL5
Core overlap 127 genes UP - 2017-11-16 05:21 PM		Bay 11-7082	chemical - kinase inhibitor						0.0303	CCL5
Core overlap 127 genes UP - 2017-11-16 05:21 PM		CpG ODN 2006	chemical reagent						0.0308	CCL5
Core overlap 127 genes UP - 2017-11-16 05:21 PM		Fcer1	complex						0.0308	CCL5
Core overlap 127 genes UP - 2017-11-16 05:21 PM		Calcineurin protein(s)	complex						0.0323	CCL5
Core overlap 127 genes UP - 2017-11-16 05:21 PM		Map3k7	kinase						0.0323	CCL5
Core overlap 127 genes UP - 2017-11-16 05:21 PM		sulindac	chemical drug						0.0323	CCL5
Core overlap 127 genes UP - 2017-11-16 05:21 PM		IKBKE	kinase						0.0328	CCL5
Core overlap 127 genes UP - 2017-11-16 05:21 PM		NEUROG1	transcription regulator						0.0328	MFAP4
Core overlap 127 genes UP - 2017-11-16 05:21 PM		CCR2	g-protein coupled receptor						0.0333	CCL5
Core overlap 127 genes UP - 2017-11-16 05:21 PM		Collagen type I	complex						0.0333	CCL5
Core overlap 127 genes UP - 2017-11-16 05:21 PM		E. coli lipopolysaccharide	chemical - endogenous non-mammalian						0.0333	CCL5
Core overlap 127 genes UP - 2017-11-16 05:21 PM		JUND	transcription regulator						0.0333	CCL5
Core overlap 127 genes UP - 2017-11-16 05:21 PM		MAP3K14	kinase						0.0333	CCL5
Core overlap 127 genes UP - 2017-11-16 05:21 PM		cytarabine	chemical drug						0.0333	CCL5
Core overlap 127 genes UP - 2017-11-16 05:21 PM		mir-15	microrna						0.0333	CCL5
Core overlap 127 genes UP - 2017-11-16 05:21 PM		ATP-gamma-S	chemical reagent						0.0338	CD8A
Core overlap 127 genes UP - 2017-11-16 05:21 PM		C3	peptidase						0.0338	CCL5
Core overlap 127 genes UP - 2017-11-16 05:21 PM		PLAU	peptidase						0.0343	CCL5
Core overlap 127 genes UP - 2017-11-16 05:21 PM		YBX1	transcription regulator						0.0348	CCL5
Core overlap 127 genes UP - 2017-11-16 05:21 PM		HRAS	enzyme						0.0348	CCL5,CD96
Core overlap 127 genes UP - 2017-11-16 05:21 PM		IRF5	transcription regulator						0.0353	CCL5
Core overlap 127 genes UP - 2017-11-16 05:21 PM		NFKB2	transcription regulator						0.0353	CCL5
Core overlap 127 genes UP - 2017-11-16 05:21 PM		PRNP	other						0.0353	CCL5
Core overlap 127 genes UP - 2017-11-16 05:21 PM		RIPK2	kinase						0.0353	CCL5
Core overlap 127 genes UP - 2017-11-16 05:21 PM		LCN2	transporter						0.0358	CCL5
Core overlap 127 genes UP - 2017-11-16 05:21 PM		NOD2	other						0.0368	CCL5
Core overlap 127 genes UP - 2017-11-16 05:21 PM		CCL2	cytokine						0.0378	CCL5
Core overlap 127 genes UP - 2017-11-16 05:21 PM		GW3965	chemical reagent						0.0378	CCL5
Core overlap 127 genes UP - 2017-11-16 05:21 PM		IFI16	transcription regulator						0.0378	CCL5
Core overlap 127 genes UP - 2017-11-16 05:21 PM		NCOA2	transcription regulator						0.0378	CCL5
Core overlap 127 genes UP - 2017-11-16 05:21 PM		CBFB	transcription regulator						0.0382	CD160
Core overlap 127 genes UP - 2017-11-16 05:21 PM		IL6R	transmembrane receptor						0.0382	CCL5
Core overlap 127 genes UP - 2017-11-16 05:21 PM		NLRP3	other						0.0382	CCL5
Core overlap 127 genes UP - 2017-11-16 05:21 PM		enterotoxin B	biologic drug						0.0382	CCL5
Core overlap 127 genes UP - 2017-11-16 05:21 PM		MAP3K7	kinase						0.0387	CCL5
Core overlap 127 genes UP - 2017-11-16 05:21 PM		RETNLB	other						0.0387	CCL5
Core overlap 127 genes UP - 2017-11-16 05:21 PM		4-phenylbutyric acid	chemical - endogenous mammalian						0.0392	CCL5
Core overlap 127 genes UP - 2017-11-16 05:21 PM		CpG ODN 1826	chemical reagent						0.0392	CCL5
Core overlap 127 genes UP - 2017-11-16 05:21 PM		SOX11	transcription regulator						0.0392	CCL5
Core overlap 127 genes UP - 2017-11-16 05:21 PM		IFN alpha/beta	group						0.0397	CCL5
Core overlap 127 genes UP - 2017-11-16 05:21 PM		budesonide	chemical drug						0.0397	CCL5
Core overlap 127 genes UP - 2017-11-16 05:21 PM		ciglitazone	chemical drug						0.0402	CCL5
Core overlap 127 genes UP - 2017-11-16 05:21 PM		LYN	kinase						0.0407	CCL5
Core overlap 127 genes UP - 2017-11-16 05:21 PM		TGFA	growth factor						0.0407	CCL5
Core overlap 127 genes UP - 2017-11-16 05:21 PM		homocysteine	chemical - endogenous mammalian						0.0407	CCL5
Core overlap 127 genes UP - 2017-11-16 05:21 PM		ITK	kinase						0.0412	CCL5
Core overlap 127 genes UP - 2017-11-16 05:21 PM		SYK	kinase						0.0412	CCL5
Core overlap 127 genes UP - 2017-11-16 05:21 PM		TRAF2	enzyme						0.0412	CCL5
Core overlap 127 genes UP - 2017-11-16 05:21 PM		histamine	chemical - endogenous mammalian						0.0412	CCL5
Core overlap 127 genes UP - 2017-11-16 05:21 PM		6-hydroxydopamine	chemical toxicant						0.0417	CCL5
Core overlap 127 genes UP - 2017-11-16 05:21 PM		CFTR	ion channel						0.0417	CCL5
Core overlap 127 genes UP - 2017-11-16 05:21 PM		TBK1	kinase						0.0417	CCL5
Core overlap 127 genes UP - 2017-11-16 05:21 PM		chenodeoxycholic acid	chemical - endogenous mammalian						0.0417	AQP2
Core overlap 127 genes UP - 2017-11-16 05:21 PM		AG490	chemical - kinase inhibitor						0.0422	CCL5
Core overlap 127 genes UP - 2017-11-16 05:21 PM		MKL2	transcription regulator						0.0422	CCL5
Core overlap 127 genes UP - 2017-11-16 05:21 PM		sphingosine-1-phosphate	chemical - endogenous mammalian						0.0422	CCL5
Core overlap 127 genes UP - 2017-11-16 05:21 PM		lithium	chemical drug						0.0427	AQP2
Core overlap 127 genes UP - 2017-11-16 05:21 PM		NS-398	chemical reagent						0.0432	CCL5
Core overlap 127 genes UP - 2017-11-16 05:21 PM		TRAF3	enzyme						0.0442	CCL5
Core overlap 127 genes UP - 2017-11-16 05:21 PM		ATF3	transcription regulator						0.0447	CCL5
Core overlap 127 genes UP - 2017-11-16 05:21 PM		CAMP	other						0.0447	CCL5
Core overlap 127 genes UP - 2017-11-16 05:21 PM		NFATC1	transcription regulator						0.0447	AQP2
Core overlap 127 genes UP - 2017-11-16 05:21 PM		cisplatin	chemical drug						0.0451	AQP2,CCL5
Core overlap 127 genes UP - 2017-11-16 05:21 PM		N-cor	group						0.0451	CCL5
Core overlap 127 genes UP - 2017-11-16 05:21 PM		NR1H2	ligand-dependent nuclear receptor						0.0456	CCL5
Core overlap 127 genes UP - 2017-11-16 05:21 PM		NRAS	enzyme						0.0456	CCL5
Core overlap 127 genes UP - 2017-11-16 05:21 PM		lysophosphatidic acid	chemical - other						0.0456	CCL5
Core overlap 127 genes UP - 2017-11-16 05:21 PM		trinitrobenzenesulfonic acid	chemical reagent						0.0461	CCL5
Core overlap 127 genes UP - 2017-11-16 05:21 PM		uric acid	chemical - endogenous mammalian						0.0461	CCL5
Core overlap 127 genes UP - 2017-11-16 05:21 PM		CALCA	other						0.0466	AQP2
Core overlap 127 genes UP - 2017-11-16 05:21 PM		desmopressin	biologic drug						0.0466	AQP2
Core overlap 127 genes UP - 2017-11-16 05:21 PM		PPIF	enzyme						0.0476	CCL5
Core overlap 127 genes UP - 2017-11-16 05:21 PM		bee venom	chemical - endogenous non-mammalian						0.0486	CCL5
Core overlap 127 genes UP - 2017-11-16 05:21 PM		HTT	transcription regulator						0.0487	CCL5,MFAP4
Core overlap 127 genes UP - 2017-11-16 05:21 PM		Ifn gamma	complex						0.0491	CCL5
Core overlap 127 genes UP - 2017-11-16 05:21 PM		PLA2G10	enzyme						0.0496	CD8A
Diseases and Bio Functions
Categories	Functions	Diseases or Functions Annotation	p-Value	Predicted Activation State	Activation z-score	Notes	Bias-corrected z-score	Molecules	# Molecules
Cellular Development, Cellular Growth and Proliferation, Hematological System Development and Function, Lymphoid Tissue Structure and Development	cell proliferation	Cell proliferation of T lymphocytes	1.85e-05					CD8A,CD160,CCL5,CRTAM,UBASH3A	5
Cell Signaling, Molecular Transport, Small Molecule Biochemistry	secretion	Secretion of nitric oxide	2.36e-05					CD8A,CCL5	2
Hematological System Development and Function, Lymphoid Tissue Structure and Development, Tissue Morphology	quantity	Quantity of CD4+ T-lymphocytes	8.07e-05					CD8A,CRTAM,CCL5	3
Endocrine System Disorders, Gastrointestinal Disease, Immunological Disease, Metabolic Disease, Organismal Injury and Abnormalities	insulin-dependent diabetes mellitus	Insulin-dependent diabetes mellitus	0.00011					CTSW,CCL5,UBASH3A,CD96	4
Inflammatory Response	cell-mediated response	Cell-mediated response	0.000161					CD8A,CRTAM,CCL5	3
Developmental Disorder, Hereditary Disorder, Metabolic Disease, Organismal Injury and Abnormalities, Renal and Urological Disease	autosomal dominant nephrogenic diabetes insipidus	Autosomal dominant nephrogenic diabetes insipidus	0.000468					AQP2	1
Developmental Disorder, Hereditary Disorder, Metabolic Disease, Organismal Injury and Abnormalities, Renal and Urological Disease	autosomal recessive nephrogenic diabetes insipidus	Autosomal recessive nephrogenic diabetes insipidus	0.000468					AQP2	1
Cardiovascular Disease, Connective Tissue Disorders, Developmental Disorder, Neurological Disease, Organismal Injury and Abnormalities, Skeletal and Muscular Disorders	C syndrome	C syndrome	0.000468					CD96	1
Cell-To-Cell Signaling and Interaction, Cell-mediated Immune Response, Cellular Movement, Hematological System Development and Function, Immune Cell Trafficking, Inflammatory Response, Lymphoid Tissue Structure and Development	chemoattraction	Chemoattraction of memory T lymphocytes	0.000468					CCL5	1
Cancer, Organismal Injury and Abnormalities	detection	Detection of tumor cells	0.000468					CRTAM	1
Antigen Presentation, Cell-mediated Immune Response	functional avidity	Functional avidity of cytotoxic T cells	0.000468					CD8A	1
Infectious Diseases	quantity	Quantity of Murine herpesvirus 4	0.000468					CD8A	1
Cell-To-Cell Signaling and Interaction, Cell-mediated Immune Response, Cellular Movement, Hematological System Development and Function, Immune Cell Trafficking	recruitment	Recruitment of T lymphocytes	0.000612					CD8A,CCL5	2
Hematological System Development and Function, Lymphoid Tissue Structure and Development, Tissue Morphology	quantity	Quantity of lymphocytes	0.000852					CD8A,CCL5,CRTAM,UBASH3A	4
Cell-To-Cell Signaling and Interaction, Cellular Movement, Immune Cell Trafficking	attraction	Attraction of peripheral blood lymphocytes	0.000936					CCL5	1
Cancer, Cell Cycle, Organismal Injury and Abnormalities	cell cycle progression	Cell cycle progression of chronic lymphocytic leukemia cells	0.000936					CD160	1
Cell-To-Cell Signaling and Interaction, Cellular Movement, Hematological System Development and Function, Hypersensitivity Response, Immune Cell Trafficking, Inflammatory Response	chemoattraction	Chemoattraction of mast cells	0.000936					CCL5	1
Hair and Skin Development and Function	cohesiveness	Cohesiveness of keratinocytes	0.000936					CD8A	1
Hereditary Disorder, Immunological Disease, Organismal Injury and Abnormalities	familial CD8 deficiency	Familial CD8 deficiency	0.000936					CD8A	1
Infectious Diseases	infection	Infection by Hantavirus	0.000936					CCL5	1
Cancer, Organismal Injury and Abnormalities, Respiratory Disease	lung metastasis	Lung metastasis by tumor	0.000936					CD8A	1
Developmental Disorder, Hereditary Disorder, Metabolic Disease, Organismal Injury and Abnormalities, Renal and Urological Disease	nephrogenic diabetes insipidus type I	Nephrogenic diabetes insipidus type I	0.000936					AQP2	1
Cell Cycle	ploidy	Ploidy of fetal liver derived megakaryocytes	0.000936					CCL5	1
Cell Morphology, Hair and Skin Development and Function	polarization	Polarization of epithelial cell lines	0.000936					CCL5	1
Infectious Diseases	quantity	Quantity of human herpesvirus 1	0.000936					CD8A	1
Cellular Movement, Hair and Skin Development and Function	scattering	Scattering of keratinocytes	0.000936					CD8A	1
Nervous System Development and Function	signaling	Signaling by superior cervical ganglion	0.000936					CCL5	1
Cell-To-Cell Signaling and Interaction, Hematological System Development and Function, Immune Cell Trafficking, Inflammatory Response	activation	Activation of T lymphocytes	0.00105					CD8A,CRTAM,CCL5	3
Hematological System Development and Function, Hypersensitivity Response, Immune Cell Trafficking, Inflammatory Response, Tissue Development	accumulation	Accumulation of basophils	0.0014					CCL5	1
Dermatological Diseases and Conditions, Neurological Disease, Organismal Injury and Abnormalities, Skeletal and Muscular Disorders	allodynia	Allodynia of paw	0.0014					CCL5	1
Cellular Function and Maintenance, Hematological System Development and Function	function	Function of monocyte-derived macrophages	0.0014					CCL5	1
Cellular Movement	migration	Migration of epicardial cells	0.0014					CCL5	1
Cellular Assembly and Organization	production	Production of proplatelets	0.0014					CCL5	1
Neurological Disease	demyelination	Demyelination	0.0017					CD8A,CCL5	2
Cell-To-Cell Signaling and Interaction, Cellular Movement, Hematological System Development and Function, Hypersensitivity Response, Immune Cell Trafficking, Inflammatory Response	chemoattraction	Chemoattraction of eosinophils	0.00187					CCL5	1
Cell-To-Cell Signaling and Interaction, Cellular Movement, Hematological System Development and Function, Immune Cell Trafficking, Inflammatory Response, Lymphoid Tissue Structure and Development	chemoattraction	Chemoattraction of natural killer cells	0.00187					CCL5	1
Cellular Movement, Hematological System Development and Function	extravasation	Extravasation of macrophages	0.00187					CCL5	1
Renal and Urological System Development and Function	osmolarity	Osmolarity of urine	0.00187					AQP2	1
Cell Morphology, Embryonic Development	polarization	Polarization of embryonic cell lines	0.00187					CCL5	1
Antimicrobial Response	suppression	Suppression of virus	0.00187					CCL5	1
Cell-To-Cell Signaling and Interaction, Cellular Movement, Hematological System Development and Function, Immune Cell Trafficking	recruitment	Recruitment of antigen presenting cells	0.00188					CD8A,CCL5	2
Cell Death and Survival	apoptosis	Apoptosis of tumor-infiltrating lymphocytes	0.00234					CCL5	1
Connective Tissue Development and Function, Tissue Morphology	density	Density of red blood cells	0.00234					CCL5	1
Organ Morphology, Renal and Urological System Development and Function	dilation	Dilation of collecting tubule	0.00234					AQP2	1
Cellular Movement, Embryonic Development	migration	Migration of extravillous trophoblast cells	0.00234					CCL5	1
Cell Morphology, Renal and Urological System Development and Function	polarization	Polarization of kidney cell lines	0.00234					CCL5	1
Cellular Movement, Hematological System Development and Function, Immune Cell Trafficking	transendothelial migration	Transendothelial migration of leukocyte cell lines	0.00234					CCL5	1
Carbohydrate Metabolism, Molecular Transport, Small Molecule Biochemistry	transport	Transport of glycerol	0.00234					AQP2	1
Hematological System Development and Function, Lymphoid Tissue Structure and Development, Tissue Morphology	quantity	Quantity of CD8+ T lymphocyte	0.00275					CD8A,CRTAM	2
Cellular Function and Maintenance	function	Function of leukocytes	0.00277					CD8A,CRTAM,CCL5	3
Hematological Disease, Immunological Disease, Infectious Diseases	infection	Infection of monocytes	0.00281					CCL5	1
Tissue Development	organization	Organization of lymphoid tissue	0.00281					CCL5	1
Cell-To-Cell Signaling and Interaction, Cell-mediated Immune Response, Cellular Movement, Hematological System Development and Function, Immune Cell Trafficking	recruitment	Recruitment of Th17 cells	0.00281					CCL5	1
Cell-mediated Immune Response, Cellular Movement, Hematological System Development and Function, Immune Cell Trafficking	transmigration	Transmigration of Th1 cells	0.00281					CCL5	1
Organismal Injury and Abnormalities, Respiratory Disease	ventilator-induced lung injury	Ventilator-induced lung injury	0.00281					CCL5	1
Cancer, Organismal Injury and Abnormalities, Respiratory Disease	pulmonary metastasis	Pulmonary metastasis	0.00298					CD8A,CCL5	2
Cell Death and Survival, Cellular Compromise	cytotoxicity	Cytotoxicity of lymphocytes	0.00301					CCL5,CD96	2
Cell-To-Cell Signaling and Interaction, Cellular Movement, Hematological System Development and Function, Immune Cell Trafficking	attraction	Attraction of effector lymphocytes	0.00327					CCL5	1
Cellular Movement	chemotaxis	Chemotaxis of germ cell tumor cell lines	0.00327					CCL5	1
Respiratory System Development and Function	elastance	Elastance of lung	0.00327					MFAP4	1
Antimicrobial Response	elimination	Elimination of virus	0.00327					CD8A	1
Molecular Transport	excretion	Excretion of water	0.00327					AQP2	1
Cellular Function and Maintenance, Molecular Transport, Protein Trafficking	exocytosis	Exocytosis of protein	0.00327					CCL5	1
Infectious Diseases	infection	Infection by measles virus	0.00327					CCL5	1
Infectious Diseases	infection	Infection by rhinovirus	0.00327					CCL5	1
Hematological Disease, Immunological Disease, Infectious Diseases	infection	Infection of CD4+ T-lymphocytes	0.00327					CCL5	1
Cellular Movement, Hematological System Development and Function, Hypersensitivity Response, Immune Cell Trafficking	migration	Migration of basophils	0.00327					CCL5	1
Cell-To-Cell Signaling and Interaction, Cellular Growth and Proliferation	stimulation	Stimulation of hepatoma cell lines	0.00327					CCL5	1
Inflammatory Disease, Inflammatory Response, Organismal Injury and Abnormalities, Renal and Urological Disease	crescentic glomerulonephritis	Acute phase crescentic glomerulonephritis	0.00374					CCL5	1
Cell-mediated Immune Response, Cellular Movement, Hematological System Development and Function, Immune Cell Trafficking, Inflammatory Response, Lymphoid Tissue Structure and Development	chemotaxis	Chemotaxis of Th1 cells	0.00374					CCL5	1
Cellular Development, Cellular Growth and Proliferation, Hematological System Development and Function, Hematopoiesis, Lymphoid Tissue Structure and Development, Tissue Development	development	Development of eosinophils	0.00374					CD8A	1
Infectious Diseases	infection	Infection by rotavirus	0.00374					CCL5	1
Cancer, Organismal Injury and Abnormalities, Respiratory Disease, Tissue Morphology	quantity	Quantity of pulmonary metastasis	0.00374					CCL5	1
Cellular Movement, Hematological System Development and Function, Immune Cell Trafficking, Inflammatory Response	trafficking	Trafficking of macrophages	0.00374					CCL5	1
Cell Death and Survival	apoptosis	Apoptosis of leukocyte cell lines	0.00411					CD8A,CCL5	2
Organ Morphology, Organismal Injury and Abnormalities, Renal and Urological Disease	atrophy	Atrophy of renal medulla	0.00421					AQP2	1
Cell-To-Cell Signaling and Interaction, Cellular Movement, Hematological System Development and Function, Immune Cell Trafficking, Inflammatory Response	chemoattraction	Chemoattraction of macrophages	0.00421					CCL5	1
Cellular Movement, Hematological System Development and Function, Hypersensitivity Response, Immune Cell Trafficking, Inflammatory Response	chemotaxis	Chemotaxis of basophils	0.00421					CCL5	1
Cellular Movement	dissemination	Dissemination of breast cancer cell lines	0.00421					CCL5	1
Cellular Function and Maintenance	homeostasis	Homeostasis of water	0.00421					AQP2	1
Infectious Diseases	infection	Infection by Human cytomegalovirus	0.00421					CCL5	1
Cellular Movement	migration	Migration of chondrosarcoma cells	0.00421					CCL5	1
Inflammatory Disease, Inflammatory Response, Organismal Injury and Abnormalities, Renal and Urological Disease	nephrotoxic nephritis	Nephrotoxic nephritis	0.00421					CD8A	1
Cancer, Cellular Development, Cellular Growth and Proliferation, Hematological Disease, Organismal Injury and Abnormalities, Tumor Morphology	proliferation	Proliferation of chronic lymphocytic leukemia cells	0.00421					CD160	1
Cell-To-Cell Signaling and Interaction, Cellular Growth and Proliferation, Hepatic System Development and Function	stimulation	Stimulation of hepatocytes	0.00421					CCL5	1
Molecular Transport	secretion	Secretion of molecule	0.00434					CD8A,CCL5,CRTAM	3
Cell Signaling, Post-Translational Modification	tyrosine phosphorylation	Tyrosine phosphorylation of protein	0.00442					CD8A,CCL5	2
Cellular Movement, Hematological System Development and Function, Immune Cell Trafficking, Inflammatory Response, Lymphoid Tissue Structure and Development	chemotaxis	Chemotaxis of peripheral blood lymphocytes	0.00467					CCL5	1
Cellular Assembly and Organization	formation	Formation of uropod	0.00467					CCL5	1
Infectious Diseases	infection	Infection by West Nile virus	0.00467					CCL5	1
Cardiovascular Disease, Organismal Injury and Abnormalities, Renal and Urological Disease	ischemic acute renal failure	Ischemic acute renal failure	0.00467					AQP2	1
Cell-mediated Immune Response, Cellular Movement, Hematological System Development and Function, Immune Cell Trafficking	migration	Migration of effector T lymphocytes	0.00467					CCL5	1
Cell-mediated Immune Response, Cellular Movement, Hematological System Development and Function, Immune Cell Trafficking	migration	Migration of peripheral T lymphocyte	0.00467					CCL5	1
Cellular Movement, Hematological System Development and Function, Immune Cell Trafficking, Inflammatory Response	transendothelial migration	Transendothelial migration of dendritic cells	0.00467					CCL5	1
Cell-To-Cell Signaling and Interaction, Cellular Movement, Hematological System Development and Function, Immune Cell Trafficking, Inflammatory Response	recruitment	Recruitment of neutrophils	0.00474					CD8A,CCL5	2
Organismal Injury and Abnormalities, Respiratory Disease	chronic obstructive pulmonary disease	Chronic obstructive pulmonary disease	0.00491					CD8A,CCL5	2
Cell Morphology, Hematological System Development and Function, Hematopoiesis, Immunological Disease, Lymphoid Tissue Structure and Development, Organ Morphology, Organismal Development, Organismal Injury and Abnormalities, Tissue Morphology	abnormal morphology	Abnormal morphology of double-positive thymocyte	0.00514					CD8A	1
Cell-To-Cell Signaling and Interaction, Hematological System Development and Function	binding	Binding of Th1 cells	0.00514					CCL5	1
Tissue Development	formation	Formation of elastic fibers	0.00514					MFAP4	1
Infectious Diseases	human papilloma virus infection	Human papilloma virus infection	0.00514					CCL5	1
Cardiovascular System Development and Function, Cellular Movement	migration	Migration of endothelial progenitor cells	0.00514					CCL5	1
Cellular Movement, Hematological System Development and Function, Immune Cell Trafficking	migration	Migration of lymphoblasts	0.00514					CCL5	1
Cell-To-Cell Signaling and Interaction, Cell-mediated Immune Response, Cellular Movement, Hematological System Development and Function, Immune Cell Trafficking	recruitment	Recruitment of Th1 cells	0.00514					CCL5	1
Cell-To-Cell Signaling and Interaction, Cellular Movement, Hematological System Development and Function, Immune Cell Trafficking, Nervous System Development and Function	recruitment	Recruitment of microglia	0.00514					CCL5	1
Cell Morphology, Hematological System Development and Function, Hypersensitivity Response	shape change	Shape change of basophils	0.00514					CCL5	1
Antimicrobial Response, Inflammatory Response	antiviral response	Antiviral response	0.00525					CD8A,CCL5	2
Cell-To-Cell Signaling and Interaction, Hematological System Development and Function	binding	Binding of memory T lymphocytes	0.00561					CCL5	1
Cell-To-Cell Signaling and Interaction, Cellular Movement, Hematological System Development and Function, Immune Cell Trafficking, Inflammatory Response	chemoattraction	Chemoattraction of dendritic cells	0.00561					CCL5	1
Cellular Movement, Reproductive System Development and Function	chemotaxis	Chemotaxis of gonadal cell lines	0.00561					CCL5	1
Cellular Assembly and Organization, Lipid Metabolism, Small Molecule Biochemistry	formation	Formation of lipid bodies	0.00561					CCL5	1
Cell-To-Cell Signaling and Interaction, Cellular Movement, Hematological System Development and Function, Hypersensitivity Response, Immune Cell Trafficking, Inflammatory Response	recruitment	Recruitment of mast cells	0.00561					CCL5	1
Infectious Diseases	viral entry	Viral entry by HIV-1	0.00561					CCL5	1
Cancer, Gastrointestinal Disease, Organismal Injury and Abnormalities	neoplasia	Gastrointestinal neoplasia	0.006					CTSW,MFAP4,CD8A,CRTAM,CD160,CCL5,AQP2,SVEP1,UBASH3A,CD96	10
Cancer, Organismal Injury and Abnormalities, Reproductive System Disease, Tumor Morphology	progression	Progression of mammary tumor	0.00607					CCL5	1
Cell Death and Survival	apoptosis	Apoptosis of peripheral blood lymphocytes	0.00654					CCL5	1
Infectious Diseases	infection	Infection by respiratory syncytial virus	0.00654					CCL5	1
Cell Morphology, Hematological Disease, Hematological System Development and Function, Immunological Disease, Lymphoid Tissue Structure and Development	lack	Lack of CD8+ T lymphocyte	0.00654					CD8A	1
Cellular Movement, Hematological System Development and Function, Immune Cell Trafficking, Inflammatory Response	migration	Migration of peripheral blood monocytes	0.00654					CCL5	1
Cellular Compromise	permeability transition	Permeability transition of cells	0.00654					CCL5	1
Cell-To-Cell Signaling and Interaction, Cellular Growth and Proliferation, Hematological System Development and Function, Hypersensitivity Response	stimulation	Stimulation of eosinophils	0.00654					CCL5	1
Cell-To-Cell Signaling and Interaction, Cellular Movement, Hematological System Development and Function, Immune Cell Trafficking, Inflammatory Response	chemoattraction	Chemoattraction of monocytes	0.007					CCL5	1
Cellular Movement, Hematological System Development and Function, Immune Cell Trafficking, Inflammatory Response	chemotaxis	Chemotaxis of peritoneal macrophages	0.007					CCL5	1
Cell-To-Cell Signaling and Interaction, Inflammatory Response	cytotoxic T lymphocyte response	Cytotoxic T lymphocyte response of leukocytes	0.007					CD8A	1
Inflammatory Response	cytotoxic T lymphocyte response	Cytotoxic T lymphocyte response of lymphoid cells	0.007					CD8A	1
Cell-To-Cell Signaling and Interaction, Cellular Growth and Proliferation, Hematological System Development and Function	stimulation	Stimulation of leukocyte cell lines	0.007					CD8A	1
Cellular Movement, Hematological System Development and Function, Immune Cell Trafficking, Inflammatory Response	chemotaxis	Chemotaxis of monocyte-derived dendritic cells	0.00747					CCL5	1
Cellular Growth and Proliferation, Hematological System Development and Function, Lymphoid Tissue Structure and Development, Organ Development, Tissue Development	proliferation	Proliferation of lymph node cells	0.00747					CD8A	1
Dermatological Diseases and Conditions, Immunological Disease, Organismal Injury and Abnormalities	vitiligo vulgaris	Vitiligo vulgaris	0.00747					UBASH3A	1
Inflammatory Disease, Respiratory Disease	asthma	Asthma	0.00764					CD8A,CCL5	2
Cell-mediated Immune Response, Cellular Development, Cellular Function and Maintenance, Cellular Growth and Proliferation, Embryonic Development, Hematological System Development and Function, Hematopoiesis, Lymphoid Tissue Structure and Development, Organ Development, Organismal Development, Tissue Development	differentiation	Differentiation of cytotoxic T cells	0.00793					CD8A	1
Cellular Development, Cellular Growth and Proliferation, Organ Development, Respiratory System Development and Function, Skeletal and Muscular System Development and Function, Tissue Development	proliferation	Proliferation of airway smooth muscle cells	0.0084					CCL5	1
Cell Morphology, Hematological System Development and Function, Hematopoiesis, Immunological Disease, Lymphoid Tissue Structure and Development, Organ Morphology, Organismal Development, Organismal Injury and Abnormalities, Tissue Morphology	abnormal morphology	Abnormal morphology of double-negative T lymphocyte	0.00886					CD8A	1
Cellular Movement	chemotaxis	Chemotaxis of carcinoma cell lines	0.00886					CCL5	1
Infectious Diseases	infection	Infection by adenoviridae	0.00886					CCL5	1
Cellular Function and Maintenance, Hematological System Development and Function	function	Function of T lymphocytes	0.00914					CD8A,CRTAM	2
Cell Morphology, Hematological System Development and Function, Immunological Disease, Lymphoid Tissue Structure and Development	abnormal morphology	Abnormal morphology of gamma-delta T lymphocytes	0.00933					CD8A	1
Cellular Movement, Hematological System Development and Function, Immune Cell Trafficking, Inflammatory Response	chemotaxis	Chemotaxis of peripheral blood monocytes	0.00933					CCL5	1
Cell-mediated Immune Response, Cellular Development, Cellular Function and Maintenance, Cellular Growth and Proliferation, Embryonic Development, Hematological System Development and Function, Hematopoiesis, Lymphoid Tissue Structure and Development, Organ Development, Organismal Development, Tissue Development	differentiation	Differentiation of CD8+ T lymphocyte	0.00933					CD8A	1
Cell Death and Survival	apoptosis	Apoptosis of lymphoblasts	0.00979					CCL5	1
Cellular Growth and Proliferation, Tissue Development	proliferation	Proliferation of duct cells	0.00979					AQP2	1
Cell Death and Survival, Nervous System Development and Function	survival	Survival of astrocytes	0.00979					CCL5	1
Molecular Transport	transport	Transport of water	0.00979					AQP2	1
Cellular Movement, Hematological System Development and Function, Immune Cell Trafficking, Inflammatory Response	migration	Migration of peritoneal macrophages	0.0103					CCL5	1
Infectious Diseases	infection	Infection of kidney cell lines	0.0106					CCL5,UBASH3A	2
Protein Trafficking	interaction	Interaction of protein	0.0106					CD8A,CCL5	2
Cell-To-Cell Signaling and Interaction, Cellular Movement, Hematological System Development and Function, Immune Cell Trafficking	attraction	Attraction of neutrophils	0.0107					CCL5	1
Cellular Movement, Connective Tissue Development and Function, Hepatic System Development and Function	migration	Migration of hepatic stellate cells	0.0107					CCL5	1
Lipid Metabolism, Molecular Transport, Small Molecule Biochemistry	release	Release of leukotriene C4	0.0107					CCL5	1
Cell-To-Cell Signaling and Interaction, Hair and Skin Development and Function	adhesion	Adhesion of keratinocytes	0.0112					CD8A	1
Cellular Assembly and Organization, Cellular Compromise	depolymerization	Depolymerization of actin filaments	0.0112					AQP2	1
Cellular Development, Cellular Growth and Proliferation	formation	Formation of multinucleated cells	0.0112					CCL5	1
Cellular Movement, Hematological System Development and Function, Hypersensitivity Response, Immune Cell Trafficking, Inflammatory Response	migration	Migration of mast cells	0.0112					CCL5	1
Hematological Disease	hemorrhagic disease	Hemorrhagic disease	0.0113					CD8A,CCL5	2
Cellular Movement, Hair and Skin Development and Function	chemotaxis	Chemotaxis of epithelial cell lines	0.0116					CCL5	1
Infectious Diseases	infectivity	Infectivity of HIV-1	0.0116					CCL5	1
Cell-To-Cell Signaling and Interaction, Molecular Transport, Small Molecule Biochemistry	quantity	Quantity of histamine	0.0116					CCL5	1
Cell-To-Cell Signaling and Interaction, Inflammatory Response	response	Response of dendritic cells	0.0116					CCL5	1
Respiratory System Development and Function	compliance	Compliance of lung	0.0121					MFAP4	1
Cellular Assembly and Organization, Cellular Compromise	disruption	Disruption of actin cytoskeleton	0.0121					CD8A	1
Infectious Diseases	infection	Infection by human herpesvirus 1	0.0121					CCL5	1
Infectious Diseases	infection	Infection by lymphocytic choriomeningitis virus	0.0121					CCL5	1
Infectious Diseases	infection	Infection of fibroblast cell lines	0.0121					CCL5	1
Cellular Movement, Embryonic Development	migration	Migration of mesenchymal stem cells	0.0121					CCL5	1
Cellular Movement, Hematological System Development and Function, Immune Cell Trafficking, Inflammatory Response	migration	Migration of monocyte-derived dendritic cells	0.0121					CCL5	1
Lymphoid Tissue Structure and Development, Organ Morphology, Tissue Morphology	quantity	Quantity of lymphoid organ	0.0122					CD8A,UBASH3A	2
Cellular Movement, Embryonic Development	chemotaxis	Chemotaxis of embryonic cell lines	0.0126					CCL5	1
Antimicrobial Response	inhibition	Inhibition of HIV	0.0126					CCL5	1
Lipid Metabolism, Small Molecule Biochemistry	synthesis	Synthesis of leukotriene C4	0.0126					CCL5	1
Cell Signaling, Cellular Function and Maintenance, Molecular Transport, Vitamin and Mineral Metabolism	flux	Flux of Ca2+	0.0129					CD8A,CCL5	2
Cell Morphology, Immunological Disease, Inflammatory Response	abnormal morphology	Abnormal morphology of dendritic cells	0.013					CD8A	1
Cell-To-Cell Signaling and Interaction, Cellular Assembly and Organization, Hematological System Development and Function, Immune Cell Trafficking	cell-cell adhesion	Cell-cell adhesion of leukocytes	0.013					CCL5	1
Immunological Disease, Inflammatory Disease, Ophthalmic Disease, Organismal Injury and Abnormalities	experimental autoimmune uveitis	Experimental autoimmune uveitis	0.013					CCL5	1
Cell-To-Cell Signaling and Interaction, Cellular Movement, Hematological System Development and Function, Immune Cell Trafficking, Inflammatory Response	recruitment	Recruitment of dendritic cells	0.013					CCL5	1
Cell-To-Cell Signaling and Interaction, Cellular Growth and Proliferation	stimulation	Stimulation of cells	0.0132					CD8A,CCL5	2
Organismal Injury and Abnormalities, Renal and Urological Disease	urination disorder	Urination disorder	0.0133					CCL5,AQP2	2
Cell-To-Cell Signaling and Interaction, Hematological System Development and Function, Hypersensitivity Response, Immune Cell Trafficking, Inflammatory Response	activation	Activation of eosinophils	0.0135					CCL5	1
Cancer, Hematological Disease, Immunological Disease, Organismal Injury and Abnormalities	Richter syndrome	Richter syndrome	0.014					SVEP1	1
Cell-mediated Immune Response, Cellular Movement, Hematological System Development and Function, Immune Cell Trafficking	trafficking	Trafficking of T lymphocytes	0.014					CCL5	1
Cellular Movement, Renal and Urological System Development and Function	chemotaxis	Chemotaxis of kidney cell lines	0.0144					CCL5	1
Neurological Disease, Organismal Injury and Abnormalities	demyelination	Demyelination of spinal cord	0.0144					CCL5	1
Hematological System Development and Function, Lymphoid Tissue Structure and Development, Tissue Morphology	quantity	Quantity of Th2 cells	0.0144					CCL5	1
Immunological Disease, Inflammatory Disease, Inflammatory Response, Neurological Disease, Organismal Injury and Abnormalities	experimental autoimmune encephalomyelitis	Experimental autoimmune encephalomyelitis	0.0152					CCL5,UBASH3A	2
Cell Death and Survival	cell death	Cell death	0.0154					CD8A,CD160,CCL5,AQP2,UBASH3A,CD96	6
Cell Death and Survival	cell death	Cell death of leukemia cell lines	0.0154					CD160,UBASH3A	2
Cancer, Organismal Injury and Abnormalities	growth	Growth of tumor	0.0157					CD8A,CD160,CCL5	3
Infectious Diseases	infection	Infection of mammalia	0.0162					CD8A,CRTAM	2
Cell Death and Survival	cytolysis	Cytolysis by cytotoxic T cells	0.0163					CD8A	1
Cellular Movement	migration	Migration of lymphoma cell lines	0.0163					CCL5	1
Cell Morphology, Hematological System Development and Function, Inflammatory Response	polarization	Polarization of macrophages	0.0163					CCL5	1
Cell-To-Cell Signaling and Interaction	recognition	Recognition of cells	0.0163					CRTAM	1
Inflammatory Disease, Inflammatory Response, Organismal Injury and Abnormalities, Renal and Urological Disease	nephritis	Nephritis	0.0165					CD8A,CCL5	2
Cell Death and Survival, Hematological System Development and Function	cell viability	Cell viability of thymocytes	0.0167					CD8A	1
Hematological Disease, Infectious Diseases	Ebola hemorrhagic fever	Ebola hemorrhagic fever	0.0167					CCL5	1
Cell Signaling, Molecular Transport, Vitamin and Mineral Metabolism	mobilization	Mobilization of Ca2+	0.017					CD8A,CCL5	2
Molecular Transport	transport	Transport of molecule	0.017					CD8A,CRTAM,CCL5,AQP2	4
Cancer, Cell Death and Survival, Organismal Injury and Abnormalities, Tumor Morphology	apoptosis	Apoptosis of chronic lymphocytic leukemia cells	0.0172					CD160	1
Cellular Movement, Hematological System Development and Function, Hypersensitivity Response, Immune Cell Trafficking	migration	Migration of eosinophils	0.0172					CCL5	1
Infectious Diseases	infection	Viral Infection	0.0172					CTSW,CD8A,CCL5,UBASH3A	4
Cell-To-Cell Signaling and Interaction, Hematological System Development and Function, Hypersensitivity Response, Immune Cell Trafficking	binding	Binding of eosinophils	0.0177					CCL5	1
Cellular Movement	chemotaxis	Chemotaxis of lymphoma cell lines	0.0177					CCL5	1
Cell Death and Survival, Cellular Compromise	cytotoxicity	Cytotoxicity of cytotoxic T cells	0.0177					CCL5	1
Connective Tissue Disorders, Developmental Disorder, Hereditary Disorder, Organismal Injury and Abnormalities, Skeletal and Muscular Disorders	Marfan syndrome	Marfan syndrome	0.0181					MFAP4	1
Cellular Function and Maintenance	homeostasis	Cellular homeostasis	0.0182					CD8A,CD160,CCL5,AQP2	4
Cancer, Gastrointestinal Disease, Organismal Injury and Abnormalities	digestive system cancer	Digestive system cancer	0.0186					CTSW,MFAP4,CD8A,CRTAM,CD160,CCL5,AQP2,SVEP1,UBASH3A,CD96	10
Cell-To-Cell Signaling and Interaction	activation	Activation of leukemia cell lines	0.0186					CD8A	1
Hematological System Development and Function, Lymphoid Tissue Structure and Development, Tissue Morphology	quantity	Quantity of Th1 cells	0.0186					CCL5	1
Carbohydrate Metabolism, Drug Metabolism, Small Molecule Biochemistry	synthesis	Synthesis of hyaluronic acid	0.019					CCL5	1
Infectious Diseases	infection	Infection by Influenza A virus	0.0195					CCL5	1
Infectious Diseases	dengue fever	Dengue fever	0.02					CCL5	1
Cancer, Organismal Injury and Abnormalities	tumor burden	Tumor burden	0.02					CCL5	1
Cellular Function and Maintenance, Hematological System Development and Function	function	Function of Th1 cells	0.0213					CRTAM	1
Cellular Function and Maintenance, Hematological System Development and Function	function	Function of cytotoxic T cells	0.0213					CD8A	1
Cancer, Hematological Disease, Organismal Injury and Abnormalities	myelofibrosis with myeloid metaplasia	Myelofibrosis with myeloid metaplasia	0.0213					CCL5	1
Lymphoid Tissue Structure and Development, Organ Morphology, Tissue Morphology	quantity	Quantity of splenocytes	0.0218					UBASH3A	1
Cell-To-Cell Signaling and Interaction, Hematological System Development and Function, Immune Cell Trafficking, Inflammatory Response	adhesion	Adhesion of monocytes	0.0223					CCL5	1
Neurological Disease	demyelination	Demyelination of nerves	0.0223					CD8A	1
Dermatological Diseases and Conditions, Infectious Diseases, Organismal Injury and Abnormalities	lepromatous leprosy	Lepromatous leprosy	0.0223					CD160	1
Cell-mediated Immune Response, Cellular Development, Cellular Function and Maintenance, Cellular Growth and Proliferation, Embryonic Development, Hematological System Development and Function, Hematopoiesis, Lymphoid Tissue Structure and Development, Organ Development, Organismal Development, Tissue Development	differentiation	Differentiation of T lymphocytes	0.0226					CD8A,CCL5	2
Cell-mediated Immune Response, Cellular Movement, Hematological System Development and Function, Immune Cell Trafficking	migration	NK cell migration	0.0227					CCL5	1
Cell Death and Survival	apoptosis	Apoptosis	0.0228					CD8A,CD160,CCL5,AQP2,UBASH3A	5
Cellular Development, Cellular Growth and Proliferation, Nervous System Development and Function	proliferation	Proliferation of astrocytes	0.0232					CCL5	1
Cell Signaling, Molecular Transport, Vitamin and Mineral Metabolism	quantity	Quantity of Ca2+	0.0239					CD8A,CCL5	2
Cellular Assembly and Organization, Cellular Function and Maintenance	organization	Organization of fibrils	0.0245					MFAP4	1
Cell-To-Cell Signaling and Interaction, Cellular Movement, Hematological System Development and Function, Hypersensitivity Response, Immune Cell Trafficking	recruitment	Recruitment of eosinophils	0.0245					CCL5	1
Carbohydrate Metabolism, Molecular Transport, Small Molecule Biochemistry	accumulation	Accumulation of inositol phosphate	0.025					CCL5	1
Carbohydrate Metabolism, Lipid Metabolism, Small Molecule Biochemistry	hydrolysis	Hydrolysis of phosphoinositide	0.0255					CCL5	1
Cellular Movement, Hematological System Development and Function, Immune Cell Trafficking	chemotaxis	Chemotaxis of leukocyte cell lines	0.0259					CCL5	1
Hematological System Development and Function, Lymphoid Tissue Structure and Development, Tissue Morphology	quantity	Quantity of gamma-delta T lymphocytes	0.0273					CD8A	1
Cancer, Organismal Injury and Abnormalities	liquid tumor	Liquid tumor	0.0275					CTSW,CD160,CCL5,SVEP1	4
Cell Signaling	replication	Replication of viral replicon	0.0277					CCL5	1
Infectious Diseases	infection	Bacterial Infections	0.0279					CD160,CRTAM	2
Cell-To-Cell Signaling and Interaction, Cellular Movement, Hematological System Development and Function, Immune Cell Trafficking, Inflammatory Response	recruitment	Recruitment of monocytes	0.0282					CCL5	1
Inflammatory Response	antibody-dependent cell-mediated cytotoxicity	Antibody-dependent cell-mediated cytotoxicity	0.0291					CRTAM	1
Cellular Movement, Hematological System Development and Function, Hypersensitivity Response, Immune Cell Trafficking	cellular infiltration	Cellular infiltration by eosinophils	0.0291					CCL5	1
Cell Signaling, Vitamin and Mineral Metabolism	signaling	Signaling of Ca2+	0.0291					CD8A	1
Cancer, Hematological Disease, Immunological Disease, Organismal Injury and Abnormalities	chronic lymphocytic leukemia	Chronic lymphocytic leukemia	0.0291					CD160,SVEP1	2
Molecular Transport, Protein Trafficking	secretion	Secretion of cytokine	0.0296					CRTAM	1
Hematological System Development and Function, Tissue Morphology	abnormal number	Abnormal number of leukocytes	0.03					CD8A	1
Cellular Function and Maintenance, Hematological System Development and Function	function	Function of CD4+ T-lymphocytes	0.03					CRTAM	1
Respiratory System Development and Function	function	Function of respiratory system	0.03					MFAP4	1
Inflammatory Response, Organismal Injury and Abnormalities, Respiratory Disease	inflammation	Inflammation of airway	0.03					CCL5	1
Hereditary Disorder, Organismal Injury and Abnormalities, Renal and Urological Disease	nonsyndromic hereditary kidney disease	Nonsyndromic hereditary kidney disease	0.03					AQP2	1
Organismal Injury and Abnormalities, Renal and Urological Disease	polyuria	Polyuria	0.0314					AQP2	1
Cell Signaling, Nucleic Acid Metabolism, Small Molecule Biochemistry	binding	Binding of GTP	0.0319					CCL5	1
Cell Signaling, Nucleic Acid Metabolism, Small Molecule Biochemistry	binding	Binding of guanosine 5'-O-(3-thiotriphosphate)	0.0332					CCL5	1
Inflammatory Response	TH1 immune response	TH1 immune response	0.0332					CCL5	1
Digestive System Development and Function, Gastrointestinal Disease, Hepatic System Development and Function, Hepatic System Disease, Infectious Diseases, Inflammatory Disease, Inflammatory Response, Organ Development, Organismal Injury and Abnormalities	chronic hepatitis C	Chronic hepatitis C	0.0337					CCL5	1
Cell-To-Cell Signaling and Interaction, Hematological System Development and Function, Hypersensitivity Response, Immune Cell Trafficking, Inflammatory Response	activation	Activation of mast cells	0.0341					CCL5	1
Cellular Movement	chemotaxis	Chemotaxis of leukemia cell lines	0.0341					CCL5	1
Cellular Development, Cellular Growth and Proliferation, Endocrine System Development and Function, Organ Development	proliferation	Proliferation of beta islet cells	0.0341					CCL5	1
Hematological System Development and Function, Lymphoid Tissue Structure and Development, Tissue Morphology	abnormal quantity	Abnormal quantity of lymphocytes	0.0346					CD8A	1
Cell-mediated Immune Response, Cellular Development, Cellular Function and Maintenance, Cellular Growth and Proliferation, Embryonic Development, Hematological System Development and Function, Hematopoiesis, Lymphoid Tissue Structure and Development, Organ Development, Organismal Development, Tissue Development	differentiation	Differentiation of CD4+ T-lymphocytes	0.0346					CD8A	1
Cell Morphology, Tissue Morphology	volume	Volume of cells	0.035					AQP2	1
Cell-To-Cell Signaling and Interaction, Hematological System Development and Function, Inflammatory Response	cell-mediated response	Cell-mediated response of T lymphocytes	0.0355					CD8A	1
Cellular Assembly and Organization	binding	Binding of cellular membrane	0.0359					CCL5	1
Infectious Diseases	replication	Replication of RNA virus	0.0366					CTSW,CCL5	2
Cell Death and Survival	cell death	Cell death of gonadal cell lines	0.0368					CCL5	1
Cancer, Gastrointestinal Disease, Organismal Injury and Abnormalities	gastrointestinal tract cancer	Gastrointestinal tract cancer	0.0374					CTSW,CD8A,CRTAM,CD160,CCL5,AQP2,SVEP1,UBASH3A,CD96	9
Hematological System Development and Function, Immune Cell Trafficking, Inflammatory Response, Tissue Development	accumulation	Accumulation of macrophages	0.0382					CCL5	1
Cell-To-Cell Signaling and Interaction, Hematological System Development and Function, Immune Cell Trafficking, Inflammatory Response	activation	Activation of monocytes	0.0387					CCL5	1
Cellular Growth and Proliferation, Tissue Development	proliferation	Proliferation of epithelial cells	0.0388					CCL5,AQP2	2
Inflammatory Response	inflammation	Inflammation of absolute anatomical region	0.0388					CD8A,CCL5,UBASH3A	3
Nutritional Disease	obesity	Severe obesity	0.0396					CCL5	1
Cell Signaling, Molecular Transport, Small Molecule Biochemistry	release	Release of nitric oxide	0.0405					CCL5	1
Nervous System Development and Function	analgesia	Analgesia	0.0409					CCL5	1
Inflammatory Disease, Organismal Injury and Abnormalities, Respiratory Disease	pulmonary emphysema	Pulmonary emphysema	0.0409					CD8A	1
Cellular Function and Maintenance	endocytosis	Endocytosis by tumor cell lines	0.0414					CCL5	1
Cell-mediated Immune Response, Cellular Development, Cellular Function and Maintenance, Cellular Growth and Proliferation, Embryonic Development, Hematological System Development and Function, Hematopoiesis, Lymphoid Tissue Structure and Development, Organ Development, Organismal Development, Tissue Development	differentiation	Differentiation of Th2 cells	0.0423					CCL5	1
Cell-To-Cell Signaling and Interaction, Hematological System Development and Function, Immune Cell Trafficking, Inflammatory Response	activation	Activation of neutrophils	0.0432					CCL5	1
Organismal Injury and Abnormalities, Renal and Urological Disease	hydronephrosis	Hydronephrosis	0.0432					AQP2	1
Cardiovascular System Development and Function, Cellular Development, Cellular Growth and Proliferation, Embryonic Development, Organ Development, Organismal Development, Skeletal and Muscular System Development and Function, Tissue Development	proliferation	Proliferation of cardiomyocytes	0.0432					CCL5	1
Cancer, Organismal Injury and Abnormalities	abdominal cancer	Abdominal cancer	0.0437					CTSW,MFAP4,CD8A,CRTAM,CD160,CCL5,AQP2,SVEP1,UBASH3A,CD96	10
Cardiovascular Disease, Neurological Disease, Organismal Injury and Abnormalities	ischemic stroke	Ischemic stroke	0.045					CCL5	1
Cellular Movement	migration	Migration of leukemia cell lines	0.0459					CCL5	1
Cell-To-Cell Signaling and Interaction, Cellular Assembly and Organization, Tissue Development	adhesion	Adhesion of cell-associated matrix	0.0468					CD96	1
Inflammatory Disease, Organismal Injury and Abnormalities	sarcoidosis	Sarcoidosis	0.0477					CCL5	1
Cancer, Hematological Disease, Immunological Disease, Organismal Injury and Abnormalities	chronic B-cell leukemia	Chronic B-cell leukemia	0.0481					CD160	1
Cellular Movement, Hair and Skin Development and Function	migration	Migration of epithelial cell lines	0.0481					CCL5	1
Connective Tissue Disorders, Immunological Disease, Inflammatory Disease, Inflammatory Response, Organismal Injury and Abnormalities, Skeletal and Muscular Disorders	polyarticular juvenile rheumatoid arthritis	Polyarticular juvenile rheumatoid arthritis	0.0481					CCL5	1
Hereditary Disorder, Neurological Disease, Organismal Injury and Abnormalities, Psychological Disorders, Skeletal and Muscular Disorders	Huntington disease	Huntington's Disease	0.0489					CD160,CCL5	2
Cardiovascular Disease, Connective Tissue Disorders, Hematological Disease, Immunological Disease, Organismal Injury and Abnormalities	immune thrombocytopenia	Immune thrombocytopenia	0.0494					CD8A	1
Tox Functions for My Projects->AF->Core overlap 127 genes UP - 2017-11-16 05:21 PM
Categories	Functions	Diseases or Functions Annotation	p-Value	Predicted Activation State	Activation z-score	Notes	Bias-corrected z-score	Molecules	# Molecules
Renal Dilation	dilation	Dilation of collecting tubule	0.00234					AQP2	1
Renal Inflammation, Renal Nephritis	crescentic glomerulonephritis	Acute phase crescentic glomerulonephritis	0.00374					CCL5	1
Renal Atrophy	atrophy	Atrophy of renal medulla	0.00421					AQP2	1
Renal Inflammation, Renal Nephritis	nephrotoxic nephritis	Nephrotoxic nephritis	0.00421					CD8A	1
Kidney Failure	ischemic acute renal failure	Ischemic acute renal failure	0.00467					AQP2	1
Liver Fibrosis	migration	Migration of hepatic stellate cells	0.0107					CCL5	1
Renal Inflammation, Renal Nephritis	nephritis	Nephritis	0.0165					CD8A,CCL5	2
Liver Damage, Liver Inflammation/Hepatitis	chronic hepatitis C	Chronic hepatitis C	0.0337					CCL5	1
Renal Hydronephrosis	hydronephrosis	Hydronephrosis	0.0432					AQP2	1
Cardiac Proliferation	proliferation	Proliferation of cardiomyocytes	0.0432					CCL5	1
Cardiac Congestive Cardiac Failure, Heart Failure	congestive heart failure	Congestive heart failure	0.0703					AQP2	1
Hepatocellular Carcinoma, Liver Hyperplasia/Hyperproliferation	hepatocellular carcinoma	Hepatocellular carcinoma	0.0864					MFAP4,SVEP1	2
Liver Hyperplasia/Hyperproliferation	liver carcinoma	Liver carcinoma	0.137					MFAP4,CRTAM,SVEP1,UBASH3A,CD96	5
Liver Cirrhosis	cirrhosis	Cirrhosis	0.144					CCL5	1
Regulator Effects for My Projects->AF->Core overlap 127 genes UP - 2017-11-16 05:21 PM
Networks for My Projects->AF->Core overlap 127 genes UP - 2017-11-16 05:21 PM
ID	Analysis	Molecules in Network	Score	Focus Molecules	Top Diseases and Functions
1	Core overlap 127 genes UP - 2017-11-16 05:21 PM	AMER2,Antigenic lipid-CD1B-β2M,Antigenic lipid-CD1C-β2M,Antigenic lipid-CD1D-β2M,CCL5,CCND1,CD160,CD3,CD8A,CD96,CRTAM,CTSW,GPR19,H2-T22,HMCN1,HRAS,IFNG,IL17A,Karyopherin beta,Klra2,MFAP4,NPIPA7 (includes others),ORAI3,PGLYRP4,POMZP3,PSD2,Penk-rs,SMAD3,SVEP1,Smad3-Smad4,TCR,TGFB1,TRGV9,TSPAN9,UBASH3A	29	10	Inflammatory Response, Cellular Development, Cellular Growth and Proliferation
2	Core overlap 127 genes UP - 2017-11-16 05:21 PM	14-3-3,AKAP13,AQP2,AQP3,AQP4,AQP5,AQUAPORIN,ASPSCR1,Adaptor protein 2,Atrial Natriuretic Peptide,CALCA,CASR,DBP,HLF,L-arginine,MAL,NFAT5,Nos,P2RY2,PICK1,Pkg,SCT,SCTR,TEF,TMEM27,TRPV4,VAMP2,VAMP3,VAMP8,arginine,chenodeoxycholic acid,mannitol,methylamine,sodium chloride,urea	2	1	Renal and Urological System Development and Function, Organismal Injury and Abnormalities, Renal and Urological Disease
My Lists for My Projects->AF->Core overlap 127 genes UP - 2017-11-16 05:21 PM
My Lists	-log(p-value)	Ratio	Molecules
Tox Lists for My Projects->AF->Core overlap 127 genes UP - 2017-11-16 05:21 PM
Ingenuity Toxicity Lists	-log(p-value)	Ratio	Molecules
Vasopressin-induced Genes in Inner Medullary Renal Collecting Duct Cells (Rat)	2.43	0.125	AQP2
Reversible Glomerulonephritis Biomarker Panel (Rat)	1.9	0.037	AQP2
Hepatic Stellate Cell Activation	1.79	0.0286	CCL5
Oxidative Stress	1.58	0.0175	CCL5
VDR/RXR Activation	1.44	0.0128	CCL5
Hepatic Fibrosis	1.32	0.00962	CCL5
Increases Liver Damage	1.21	0.00741	CCL5
My Pathways for My Projects->AF->Core overlap 127 genes UP - 2017-11-16 05:21 PM
My Pathways	-log(p-value)	Ratio	Molecules
Analysis Ready Molecules for My Projects->AF->Core overlap 127 genes UP - 2017-11-16 05:21 PM
ID	Symbol
AQP2	AQP2
CCL5	CCL5
CD160	CD160
CD8A	CD8A
CD96	CD96
CRTAM	CRTAM
CTSW	CTSW
Q863K3	Klra2
MFAP4	MFAP4
SVEP1	SVEP1
UBASH3A	UBASH3A

## Sheet: Core signature 127 genes DOWN
Table S5, related to Figures 5. IPA core signaturesa,b
Ingenuity Canonical Pathways	-log(p value)	zScore	Ratio	Molecules
Huntington's Disease Signaling	0	#NUM!	0.004	GNG4,
Neuroinflammation Signaling Pathway	0	#NUM!	0.00322	MMP3,
Role of Macrophages, Fibroblasts and Endothelial Cells in Rheumatoid Arthritis	0	#NUM!	0.00321	MMP3,
Role of Osteoblasts, Osteoclasts and Chondrocytes in Rheumatoid Arthritis	0	#NUM!	0.00429	MMP3,
Sirtuin Signaling Pathway	0	#NUM!	0.00344	EPO,
Integrin Signaling	0.201	#NUM!	0.00457	RND2,
Leukocyte Extravasation Signaling	0.211	#NUM!	0.00474	MMP3,
Osteoarthritis Pathway	0.211	#NUM!	0.00474	MMP3,
Breast Cancer Regulation by Stathmin1	0.218	#NUM!	0.00488	GNG4,
mTOR Signaling	0.224	#NUM!	0.00498	RND2,
ILK Signaling	0.229	#NUM!	0.00508	RND2,
Production of Nitric Oxide and Reactive Oxygen Species in Macrophages	0.233	#NUM!	0.00515	RND2,
CREB Signaling in Neurons	0.245	#NUM!	0.00538	GNG4,
Th1 and Th2 Activation Pathway	0.246	#NUM!	0.00541	CCR8,
Germ Cell-Sertoli Cell Junction Signaling	0.265	#NUM!	0.00578	RND2,
Protein Kinase A Signaling	0.268	#NUM!	0.005	GNG4,PDE9A
Molecular Mechanisms of Cancer	0.275	#NUM!	0.00508	CDK3,RND2
Glioblastoma Multiforme Signaling	0.285	#NUM!	0.00617	RND2,
Th2 Pathway	0.308	#NUM!	0.00667	CCR8,
Aryl Hydrocarbon Receptor Signaling	0.327	#NUM!	0.00709	CCNA1,
P2Y Purigenic Receptor Signaling Pathway	0.343	#NUM!	0.00746	GNG4,
HMGB1 Signaling	0.345	#NUM!	0.00752	RND2,
CCR3 Signaling in Eosinophils	0.352	#NUM!	0.00769	GNG4,
Phagosome Formation	0.352	#NUM!	0.00769	RND2,
Gustation Pathway	0.36	#NUM!	0.00787	PDE9A,
Sphingosine-1-phosphate Signaling	0.365	#NUM!	0.008	RND2,
fMLP Signaling in Neutrophils	0.37	#NUM!	0.00813	GNG4,
Fc Epsilon RI Signaling	0.381	#NUM!	0.0084	MS4A2,
Neuroprotective Role of THOP1 in Alzheimer's Disease	0.381	#NUM!	0.0084	CMA1,
Androgen Signaling	0.404	#NUM!	0.00901	GNG4,
p53 Signaling	0.404	#NUM!	0.00901	WT1,
Gαs Signaling	0.407	#NUM!	0.00909	GNG4,
Cholecystokinin/Gastrin-mediated Signaling	0.436	#NUM!	0.0099	RND2,
Acute Myeloid Leukemia Signaling	0.465	#NUM!	0.0108	CCNA1,
IL-1 Signaling	0.469	#NUM!	0.0109	GNG4,
Protein Ubiquitination Pathway	0.475	#NUM!	0.00755	UCHL1,USP44
Altered T Cell and B Cell Signaling in Rheumatoid Arthritis	0.476	#NUM!	0.0111	CXCL13,
Regulation of Actin-based Motility by Rho	0.476	#NUM!	0.0111	RND2,
Axonal Guidance Signaling	0.479	#NUM!	0.00664	EPHA6,MMP3,GNG4
Bladder Cancer Signaling	0.484	#NUM!	0.0114	MMP3,
G Beta Gamma Signaling	0.484	#NUM!	0.0114	GNG4,
GPCR-Mediated Nutrient Sensing in Enteroendocrine Cells	0.492	#NUM!	0.0116	GNG4,
IL-17 Signaling	0.497	#NUM!	0.0118	MMP3,
Erythropoietin Signaling	0.514	#NUM!	0.0123	EPO,
Cyclins and Cell Cycle Regulation	0.518	#NUM!	0.0125	CCNA1,
VDR/RXR Activation	0.528	#NUM!	0.0128	WT1,
Phospholipase C Signaling	0.53	#NUM!	0.0083	GNG4,RND2
Dopamine Receptor Signaling	0.532	#NUM!	0.013	SLC18A2,
Antiproliferative Role of Somatostatin Receptor 2	0.537	#NUM!	0.0132	GNG4,
BMP signaling pathway	0.537	#NUM!	0.0132	FST,
Hypoxia Signaling in the Cardiovascular System	0.542	#NUM!	0.0133	EPO,
Cardiac Hypertrophy Signaling	0.542	#NUM!	0.00847	GNG4,RND2
Ephrin B Signaling	0.552	#NUM!	0.0137	GNG4,
Role of JAK1 and JAK3 in γc Cytokine Signaling	0.562	#NUM!	0.0141	IL9R,
Glioma Invasiveness Signaling	0.567	#NUM!	0.0143	RND2,
CCR5 Signaling in Macrophages	0.573	#NUM!	0.0145	GNG4,
LPS/IL-1 Mediated Inhibition of RXR Function	0.579	#NUM!	0.00901	ABCG5,ABCG8
Pyridoxal 5'-phosphate Salvage Pathway	0.595	#NUM!	0.0154	MAK,
Ephrin A Signaling	0.625	#NUM!	0.0167	EPHA6,
Thrombin Signaling	0.632	#NUM!	0.0098	GNG4,RND2
Regulation of Cellular Mechanics by Calpain Protease	0.644	#NUM!	0.0175	CCNA1,
Actin Nucleation by ARP-WASP Complex	0.651	#NUM!	0.0179	RND2,
Cell Cycle Control of Chromosomal Replication	0.651	#NUM!	0.0179	CDK3,
IL-8 Signaling	0.654	#NUM!	0.0102	GNG4,RND2
Role of NFAT in Cardiac Hypertrophy	0.667	#NUM!	0.0104	SLC8A3,GNG4
Semaphorin Signaling in Neurons	0.672	#NUM!	0.0189	RND2,
Agranulocyte Adhesion and Diapedesis	0.674	#NUM!	0.0105	MMP3,CXCL13
Role of NFAT in Regulation of the Immune Response	0.691	#NUM!	0.0108	GNG4,MS4A2
Granulocyte Adhesion and Diapedesis	0.716	#NUM!	0.0112	MMP3,CXCL13
Hematopoiesis from Pluripotent Stem Cells	0.719	#NUM!	0.0213	EPO,
Pyrimidine Ribonucleotides De Novo Biosynthesis	0.719	#NUM!	0.0213	AK9,
Triacylglycerol Biosynthesis	0.727	#NUM!	0.0217	ELOVL2,
Ephrin Receptor Signaling	0.731	#NUM!	0.0114	EPHA6,GNG4
IL-9 Signaling	0.736	#NUM!	0.0222	IL9R,
Pyrimidine Ribonucleotides Interconversion	0.736	#NUM!	0.0222	AK9,
Serotonin Receptor Signaling	0.754	#NUM!	0.0233	SLC18A2,
Stearate Biosynthesis I (Animals)	0.754	#NUM!	0.0233	ELOVL2,
CXCR4 Signaling	0.77	#NUM!	0.0121	GNG4,RND2
tRNA Splicing	0.773	#NUM!	0.0244	PDE9A,
Hepatic Cholestasis	0.791	#NUM!	0.0125	ABCG5,ABCG8
Inhibition of Matrix Metalloproteases	0.792	#NUM!	0.0256	MMP3,
Relaxin Signaling	0.804	#NUM!	0.0127	GNG4,PDE9A
Oncostatin M Signaling	0.847	#NUM!	0.0294	MMP3,
Role of JAK2 in Hormone-like Cytokine Signaling	0.847	#NUM!	0.0294	EPO,
4-1BB Signaling in T Lymphocytes	0.872	#NUM!	0.0312	TNFRSF9,
G Protein Signaling Mediated by Tubby	0.872	#NUM!	0.0312	GNG4,
G-Protein Coupled Receptor Signaling	0.893	#NUM!	0.0109	RGS7,CHRM4,PDE9A
Gα12/13 Signaling	0.909	#NUM!	0.0148	CDH20,CDH22
Atherosclerosis Signaling	0.952	#NUM!	0.0157	MMP3,CMA1
Antiproliferative Role of TOB in T Cell Signaling	0.956	#NUM!	0.0385	CCNA1,
Estrogen-mediated S-phase Entry	0.956	#NUM!	0.0385	CCNA1,
FXR/RXR Activation	0.958	#NUM!	0.0159	ABCG5,ABCG8
LXR/RXR Activation	0.987	#NUM!	0.0165	ABCG5,ABCG8
Colorectal Cancer Metastasis Signaling	0.995	#NUM!	0.0121	MMP3,GNG4,RND2
HIF1α Signaling	1.01	#NUM!	0.0169	EPO,MMP3
Pyrimidine Deoxyribonucleotides De Novo Biosynthesis I	1.01	#NUM!	0.0435	AK9,
cAMP-mediated signaling	1.08	#NUM!	0.0132	RGS7,CHRM4,PDE9A
Parkinson's Signaling	1.16	#NUM!	0.0625	UCHL1,
Sumoylation Pathway	1.16	#NUM!	0.0208	MYB,RND2
Salvage Pathways of Pyrimidine Ribonucleotides	1.17	#NUM!	0.0211	AK9,MAK
α-Adrenergic Signaling	1.23	#NUM!	0.023	SLC8A3,GNG4
Hematopoiesis from Multipotent Stem Cells	1.28	#NUM!	0.0833	EPO,
Pentose Phosphate Pathway	1.32	#NUM!	0.0909	TKTL1,
Calcium Signaling	1.32	#NUM!	0.0167	CHRNA5,SLC8A3,CHRNA7
Tec Kinase Signaling	1.38	#NUM!	0.0176	GNG4,MS4A2,RND2
Gαq Signaling	1.44	#NUM!	0.0186	RGS7,GNG4,RND2
Pentose Phosphate Pathway (Non-oxidative Branch)	1.51	#NUM!	0.143	TKTL1,
Signaling by Rho Family GTPases	1.57	#NUM!	0.0159	CDH20,CDH22,GNG4,RND2
Cardiac β-adrenergic Signaling	1.6	#NUM!	0.0214	SLC8A3,GNG4,PDE9A
Gαi Signaling	1.77	#NUM!	0.025	RGS7,GNG4,CHRM4
AMPK Signaling	1.78	#NUM!	0.0185	CHRNA5,AK9,CHRNA7,CHRM4
RhoGDI Signaling	2.08	#NUM!	0.0226	CDH20,CDH22,GNG4,RND2
eNOS Signaling	2.12	#NUM!	0.0233	CHRNA5,CCNA1,CHRNA7,CHRM4
Histamine Biosynthesis	2.35	#NUM!	1	HDC,
Upstream Regulators for My Projects->AF->Core overlap 127 genes DOWN - 2017-11-16 05:27 PM
Analysis	ID	Upstream Regulator	Molecule Type	Predicted Activation State	Activation z-score	Notes	Bias Term	Bias-corrected z-score	p-value of overlap	Target molecules in dataset	Mechanistic Network
Core overlap 127 genes DOWN - 2017-11-16 05:27 PM		CYP8B1	enzyme						0.000115	ABCG5,ABCG8
Core overlap 127 genes DOWN - 2017-11-16 05:27 PM		Pro-inflammatory Cytokine	group						0.000198	CTNND2,CXCL13,EPO,MMP3
Core overlap 127 genes DOWN - 2017-11-16 05:27 PM		GATA2	transcription regulator						0.00038	CCR8,CMA1,EPO,HDC,MS4A2,MYB,PDE9A,SLC18A2
Core overlap 127 genes DOWN - 2017-11-16 05:27 PM		decitabine	chemical drug						0.000437	CCNA1,EGFL6,EPO,MMP3,PDE9A,PRAME,TNFRSF9,UCHL1,WT1
Core overlap 127 genes DOWN - 2017-11-16 05:27 PM		SNCA	enzyme						0.00053	DPP10,GNG4,MMP3,SLC10A4,SLC18A2,UCHL1
Core overlap 127 genes DOWN - 2017-11-16 05:27 PM		CDKN3	phosphatase						0.000683	MEST,PEG3
Core overlap 127 genes DOWN - 2017-11-16 05:27 PM		EYA1	phosphatase						0.000683	GCM2,WT1
Core overlap 127 genes DOWN - 2017-11-16 05:27 PM		TPSAB1/TPSB2	peptidase						0.000683	CMA1,MMP3
Core overlap 127 genes DOWN - 2017-11-16 05:27 PM		LXR ligand-LXR-Retinoic acid-RXRα	complex						0.00104	ABCG5,ABCG8
Core overlap 127 genes DOWN - 2017-11-16 05:27 PM		MZF1	transcription regulator						0.00104	MS4A2,MYB
Core overlap 127 genes DOWN - 2017-11-16 05:27 PM		FABP2	transporter						0.00146	ABCG5,ABCG8
Core overlap 127 genes DOWN - 2017-11-16 05:27 PM		Ngf	group						0.00158	MMP3,MYB,TTLL7
Core overlap 127 genes DOWN - 2017-11-16 05:27 PM		pentobarbital	chemical drug						0.0017	EPO,FST
Core overlap 127 genes DOWN - 2017-11-16 05:27 PM		FABP1	transporter						0.00196	ABCG5,ABCG8
Core overlap 127 genes DOWN - 2017-11-16 05:27 PM		CDKN2A	transcription regulator						0.00196	CCNA1,CCR8,CXCL13,FST,MMP3,PEG3
Core overlap 127 genes DOWN - 2017-11-16 05:27 PM		INHBB	growth factor						0.00223	FST,MMP3
Core overlap 127 genes DOWN - 2017-11-16 05:27 PM		tauroursodeoxycholic acid	chemical - endogenous mammalian						0.00223	ABCG5,ABCG8
Core overlap 127 genes DOWN - 2017-11-16 05:27 PM		FDFT1	enzyme						0.00283	ABCG5,ABCG8
Core overlap 127 genes DOWN - 2017-11-16 05:27 PM		FMO3	enzyme						0.00283	ABCG5,ABCG8
Core overlap 127 genes DOWN - 2017-11-16 05:27 PM		TAL1	transcription regulator						0.00302	CHRNA5,CMA1,MEST,MS4A2,MYB
Core overlap 127 genes DOWN - 2017-11-16 05:27 PM		REST	transcription regulator						0.00306	CHRM4,NCAM2,RGS7,UCHL1
Core overlap 127 genes DOWN - 2017-11-16 05:27 PM		halofuginone	chemical drug						0.00314	ABCG5,ABCG8,MMP3,MS4A2
Core overlap 127 genes DOWN - 2017-11-16 05:27 PM		Lymphotoxin	complex						0.00349	CXCL13,MMP3
Core overlap 127 genes DOWN - 2017-11-16 05:27 PM		SIM2	transcription regulator						0.00349	EPO,MMP3
Core overlap 127 genes DOWN - 2017-11-16 05:27 PM		NRG (family)	group						0.00422	CHRNA5,CHRNA7
Core overlap 127 genes DOWN - 2017-11-16 05:27 PM		CFAP45	other						0.00442	CCNA1
Core overlap 127 genes DOWN - 2017-11-16 05:27 PM		CPA3	peptidase						0.00442	CMA1
Core overlap 127 genes DOWN - 2017-11-16 05:27 PM		DPF2	other						0.00442	CXCL13
Core overlap 127 genes DOWN - 2017-11-16 05:27 PM		TARID	other						0.00442	TCF21
Core overlap 127 genes DOWN - 2017-11-16 05:27 PM		cholic acid	chemical - endogenous mammalian						0.0045	ABCG5,ABCG8,MYB
Core overlap 127 genes DOWN - 2017-11-16 05:27 PM		enterotoxin B	biologic drug						0.00467	CXCL13,UCHL1,WT1
Core overlap 127 genes DOWN - 2017-11-16 05:27 PM		SSTR2	g-protein coupled receptor						0.00501	HDC,SLC18A2
Core overlap 127 genes DOWN - 2017-11-16 05:27 PM		diosgenin	chemical - endogenous non-mammalian						0.00501	ABCG5,ABCG8
Core overlap 127 genes DOWN - 2017-11-16 05:27 PM		BMP	group						0.00543	TCF21,WT1
Core overlap 127 genes DOWN - 2017-11-16 05:27 PM		CYP7A1	enzyme						0.00543	ABCG5,ABCG8
Core overlap 127 genes DOWN - 2017-11-16 05:27 PM		E2F5	transcription regulator						0.00543	CCNA1,MYB
Core overlap 127 genes DOWN - 2017-11-16 05:27 PM		FXR ligand-FXR-Retinoic acid-RXRα	complex						0.00543	ABCG5,ABCG8
Core overlap 127 genes DOWN - 2017-11-16 05:27 PM		NCOR-LXR-Oxysterol-RXR-9 cis RA	complex						0.00543	ABCG5,ABCG8
Core overlap 127 genes DOWN - 2017-11-16 05:27 PM		ADAMTS12	peptidase						0.00587	HDC,MMP3
Core overlap 127 genes DOWN - 2017-11-16 05:27 PM		TAF4B	transcription regulator						0.00587	FST,MMP3
Core overlap 127 genes DOWN - 2017-11-16 05:27 PM		S100A9	other						0.00635	MMP3,TKTL1,TNFRSF9,WT1
Core overlap 127 genes DOWN - 2017-11-16 05:27 PM		ELOVL5	enzyme						0.00679	ABCG8,ELOVL2
Core overlap 127 genes DOWN - 2017-11-16 05:27 PM		NR4A1	ligand-dependent nuclear receptor						0.00748	ABCG5,ABCG8,HDC,TNFRSF9
Core overlap 127 genes DOWN - 2017-11-16 05:27 PM		NR1H2	ligand-dependent nuclear receptor						0.00769	ABCG5,ABCG8,TNFRSF9
Core overlap 127 genes DOWN - 2017-11-16 05:27 PM		DUSP2	phosphatase						0.00883	HDC
Core overlap 127 genes DOWN - 2017-11-16 05:27 PM		HIST2H4A	other						0.00883	CHRNA5
Core overlap 127 genes DOWN - 2017-11-16 05:27 PM		L3MBTL1	other						0.00883	MMP3
Core overlap 127 genes DOWN - 2017-11-16 05:27 PM		LEFTY2	growth factor						0.00883	MMP3
Core overlap 127 genes DOWN - 2017-11-16 05:27 PM		PRSS2	peptidase						0.00883	MMP3
Core overlap 127 genes DOWN - 2017-11-16 05:27 PM		SRPK2	kinase						0.00883	CCNA1
Core overlap 127 genes DOWN - 2017-11-16 05:27 PM		Sry	transcription regulator						0.00883	TCF21
Core overlap 127 genes DOWN - 2017-11-16 05:27 PM		ZHX2	transcription regulator						0.00883	HDC
Core overlap 127 genes DOWN - 2017-11-16 05:27 PM		butyrine	chemical - endogenous mammalian						0.00883	MYB
Core overlap 127 genes DOWN - 2017-11-16 05:27 PM		phenoxyacetic acid	chemical reagent						0.00883	MYB
Core overlap 127 genes DOWN - 2017-11-16 05:27 PM		mifepristone	chemical drug						0.00897	FST,HDC,IL9R,MMP3,MYB
Core overlap 127 genes DOWN - 2017-11-16 05:27 PM		MTTP	transporter						0.0099	ABCG5,ABCG8
Core overlap 127 genes DOWN - 2017-11-16 05:27 PM		TFDP1	transcription regulator						0.0105	CCNA1,MYB
Core overlap 127 genes DOWN - 2017-11-16 05:27 PM		RORA	ligand-dependent nuclear receptor						0.0107	ABCD2,ABCG5,EPO,SLC29A4
Core overlap 127 genes DOWN - 2017-11-16 05:27 PM		NR1H3	ligand-dependent nuclear receptor						0.0116	ABCG5,ABCG8,TNFRSF9
Core overlap 127 genes DOWN - 2017-11-16 05:27 PM		peptidoglycan	chemical - endogenous non-mammalian						0.0129	CCR8,MMP3,PRAME
Core overlap 127 genes DOWN - 2017-11-16 05:27 PM		2,2-dimethylbutyric acid	chemical drug						0.0132	MYB
Core overlap 127 genes DOWN - 2017-11-16 05:27 PM		Defb2	other						0.0132	TNFRSF9
Core overlap 127 genes DOWN - 2017-11-16 05:27 PM		Hdac1l	enzyme						0.0132	ABCD2
Core overlap 127 genes DOWN - 2017-11-16 05:27 PM		KCND3	ion channel						0.0132	DPP10
Core overlap 127 genes DOWN - 2017-11-16 05:27 PM		KLF8	transcription regulator						0.0132	USP44
Core overlap 127 genes DOWN - 2017-11-16 05:27 PM		NKAP	transcription regulator						0.0132	ST8SIA1
Core overlap 127 genes DOWN - 2017-11-16 05:27 PM		PIH1D3	other						0.0132	DNAH9
Core overlap 127 genes DOWN - 2017-11-16 05:27 PM		RPL13A	other						0.0132	CXCL13
Core overlap 127 genes DOWN - 2017-11-16 05:27 PM		SOD3	enzyme						0.0132	EPO
Core overlap 127 genes DOWN - 2017-11-16 05:27 PM		TCF20	transcription regulator						0.0132	MMP3
Core overlap 127 genes DOWN - 2017-11-16 05:27 PM		basic calcium phosphate crystal	chemical - endogenous mammalian						0.0132	MMP3
Core overlap 127 genes DOWN - 2017-11-16 05:27 PM		latanoprost	chemical drug						0.0132	MMP3
Core overlap 127 genes DOWN - 2017-11-16 05:27 PM		lobeline	chemical drug						0.0132	SLC18A2
Core overlap 127 genes DOWN - 2017-11-16 05:27 PM		mercaptopropionylglycine	chemical drug						0.0132	EPO
Core overlap 127 genes DOWN - 2017-11-16 05:27 PM		LG100268	chemical reagent						0.0135	ABCG5,ABCG8
Core overlap 127 genes DOWN - 2017-11-16 05:27 PM		H-7	chemical - kinase inhibitor						0.0142	HDC,MMP3
Core overlap 127 genes DOWN - 2017-11-16 05:27 PM		MIF	cytokine						0.0148	CCR8,IL9R,MMP3
Core overlap 127 genes DOWN - 2017-11-16 05:27 PM		GATA3	transcription regulator						0.0148	CCR8,EPO,IL9R,TNFRSF9
Core overlap 127 genes DOWN - 2017-11-16 05:27 PM		HDAC4	transcription regulator						0.0159	FST,GPM6A,RGS7
Core overlap 127 genes DOWN - 2017-11-16 05:27 PM		KLF11	transcription regulator						0.0162	CHRM4,CHRNA5
Core overlap 127 genes DOWN - 2017-11-16 05:27 PM		LTA	cytokine						0.0169	CXCL13,HDC
Core overlap 127 genes DOWN - 2017-11-16 05:27 PM		SRF	transcription regulator						0.017	CMA1,FST,GPM6A,MYB,WT1
Core overlap 127 genes DOWN - 2017-11-16 05:27 PM		ABL2	kinase						0.0176	MMP3
Core overlap 127 genes DOWN - 2017-11-16 05:27 PM		BRPF1	transporter						0.0176	SYCP3
Core overlap 127 genes DOWN - 2017-11-16 05:27 PM		Co2+	chemical - endogenous mammalian						0.0176	EPO
Core overlap 127 genes DOWN - 2017-11-16 05:27 PM		DPPA2	other						0.0176	SYCE1
Core overlap 127 genes DOWN - 2017-11-16 05:27 PM		FRZB	other						0.0176	MMP3
Core overlap 127 genes DOWN - 2017-11-16 05:27 PM		GNB5	enzyme						0.0176	RGS7
Core overlap 127 genes DOWN - 2017-11-16 05:27 PM		GPR65	g-protein coupled receptor						0.0176	MMP3
Core overlap 127 genes DOWN - 2017-11-16 05:27 PM		KCNIP1	ion channel						0.0176	DPP10
Core overlap 127 genes DOWN - 2017-11-16 05:27 PM		LPCAT3	enzyme						0.0176	ABCG8
Core overlap 127 genes DOWN - 2017-11-16 05:27 PM		NDST2	enzyme						0.0176	CMA1
Core overlap 127 genes DOWN - 2017-11-16 05:27 PM		P2RX4	ion channel						0.0176	MMP3
Core overlap 127 genes DOWN - 2017-11-16 05:27 PM		PAK4	kinase						0.0176	CCNA1
Core overlap 127 genes DOWN - 2017-11-16 05:27 PM		PTPRA	phosphatase						0.0176	MMP3
Core overlap 127 genes DOWN - 2017-11-16 05:27 PM		galanthamine	chemical drug						0.0176	CHRNA7
Core overlap 127 genes DOWN - 2017-11-16 05:27 PM		selenomethionine	chemical - endogenous mammalian						0.0176	MMP3
Core overlap 127 genes DOWN - 2017-11-16 05:27 PM		valspodar	biologic drug						0.0176	SLC8A3
Core overlap 127 genes DOWN - 2017-11-16 05:27 PM		MYB	transcription regulator						0.0188	CCNA1,MMP3,MYB
Core overlap 127 genes DOWN - 2017-11-16 05:27 PM		GATA1	transcription regulator						0.0191	CMA1,EPO,MS4A2,MYB
Core overlap 127 genes DOWN - 2017-11-16 05:27 PM		KITLG	growth factor						0.0191	CMA1,EPO,MS4A2,MYB
Core overlap 127 genes DOWN - 2017-11-16 05:27 PM		omeprazole	chemical drug						0.0191	FST,HDC
Core overlap 127 genes DOWN - 2017-11-16 05:27 PM		brefeldin A	chemical - endogenous non-mammalian						0.0199	CHRNA7,MMP3
Core overlap 127 genes DOWN - 2017-11-16 05:27 PM		ADCYAP1	other						0.0205	DNAH9,FST,MEST,SLC18A2
Core overlap 127 genes DOWN - 2017-11-16 05:27 PM		NOG	growth factor						0.0214	FST,MMP3
Core overlap 127 genes DOWN - 2017-11-16 05:27 PM		deoxycholate	chemical - endogenous mammalian						0.0214	ABCG5,ABCG8
Core overlap 127 genes DOWN - 2017-11-16 05:27 PM		DNMT3L	transcription regulator						0.0219	MEST
Core overlap 127 genes DOWN - 2017-11-16 05:27 PM		FGF13	growth factor						0.0219	MMP3
Core overlap 127 genes DOWN - 2017-11-16 05:27 PM		GDF11	growth factor						0.0219	FST
Core overlap 127 genes DOWN - 2017-11-16 05:27 PM		HSPA2	other						0.0219	CCNA1
Core overlap 127 genes DOWN - 2017-11-16 05:27 PM		LGI1	other						0.0219	MMP3
Core overlap 127 genes DOWN - 2017-11-16 05:27 PM		MYBBP1A	transcription regulator						0.0219	MMP3
Core overlap 127 genes DOWN - 2017-11-16 05:27 PM		NAA10	enzyme						0.0219	EPO
Core overlap 127 genes DOWN - 2017-11-16 05:27 PM		NADPH	chemical - endogenous mammalian						0.0219	EPO
Core overlap 127 genes DOWN - 2017-11-16 05:27 PM		NR2C1	transcription regulator						0.0219	EPO
Core overlap 127 genes DOWN - 2017-11-16 05:27 PM		P4HTM	enzyme						0.0219	EPO
Core overlap 127 genes DOWN - 2017-11-16 05:27 PM		Pik3r	group						0.0219	EPO
Core overlap 127 genes DOWN - 2017-11-16 05:27 PM		SLC39A8	transporter						0.0219	MMP3
Core overlap 127 genes DOWN - 2017-11-16 05:27 PM		TRIM71	enzyme						0.0219	TBX18
Core overlap 127 genes DOWN - 2017-11-16 05:27 PM		chondroitin sulfate	chemical - endogenous mammalian						0.0219	MMP3
Core overlap 127 genes DOWN - 2017-11-16 05:27 PM		zinc chloride	chemical reagent						0.0219	EPO
Core overlap 127 genes DOWN - 2017-11-16 05:27 PM		Pka	complex						0.0234	CCR8,MEST,MMP3
Core overlap 127 genes DOWN - 2017-11-16 05:27 PM		MAP3K1	kinase						0.0239	MMP3,RGS7
Core overlap 127 genes DOWN - 2017-11-16 05:27 PM		sodium arsenite	chemical drug						0.0239	RND2,SLC18A2
Core overlap 127 genes DOWN - 2017-11-16 05:27 PM		17-alpha-ethinylestradiol	chemical drug						0.0252	ABCG5,ABCG8,CCR8
Core overlap 127 genes DOWN - 2017-11-16 05:27 PM		HNRNPA2B1	other						0.0261	ELOVL2,MEST,USH1C
Core overlap 127 genes DOWN - 2017-11-16 05:27 PM		CREG1	transcription regulator						0.0262	CCNA1
Core overlap 127 genes DOWN - 2017-11-16 05:27 PM		Casp12	peptidase						0.0262	MMP3
Core overlap 127 genes DOWN - 2017-11-16 05:27 PM		ETV3	transcription regulator						0.0262	MYB
Core overlap 127 genes DOWN - 2017-11-16 05:27 PM		FSTL3	other						0.0262	FST
Core overlap 127 genes DOWN - 2017-11-16 05:27 PM		HTRA1	peptidase						0.0262	MMP3
Core overlap 127 genes DOWN - 2017-11-16 05:27 PM		MOV10L1	enzyme						0.0262	PIWIL2
Core overlap 127 genes DOWN - 2017-11-16 05:27 PM		RIC3	other						0.0262	CHRNA7
Core overlap 127 genes DOWN - 2017-11-16 05:27 PM		TWIST	group						0.0262	ST8SIA1
Core overlap 127 genes DOWN - 2017-11-16 05:27 PM		glycitein	chemical drug						0.0262	MMP3
Core overlap 127 genes DOWN - 2017-11-16 05:27 PM		kynurenine	chemical - endogenous mammalian						0.0262	MMP3
Core overlap 127 genes DOWN - 2017-11-16 05:27 PM		EGLN1	enzyme						0.029	EPO,MMP3
Core overlap 127 genes DOWN - 2017-11-16 05:27 PM		cardiotoxin	chemical - other						0.0295	MEST,MMP3,PEG3
Core overlap 127 genes DOWN - 2017-11-16 05:27 PM		Nr1h	group						0.03	ABCD2,ABCG5,ABCG8
Core overlap 127 genes DOWN - 2017-11-16 05:27 PM		ABCD1	transporter						0.0306	ABCD2
Core overlap 127 genes DOWN - 2017-11-16 05:27 PM		ACIN1	enzyme						0.0306	CCNA1
Core overlap 127 genes DOWN - 2017-11-16 05:27 PM		Arnt-Hif1a	complex						0.0306	EPO
Core overlap 127 genes DOWN - 2017-11-16 05:27 PM		GNE	kinase						0.0306	ST8SIA1
Core overlap 127 genes DOWN - 2017-11-16 05:27 PM		HESX1	transcription regulator						0.0306	MYB
Core overlap 127 genes DOWN - 2017-11-16 05:27 PM		Mcpt4	peptidase						0.0306	CMA1
Core overlap 127 genes DOWN - 2017-11-16 05:27 PM		PGK1	kinase						0.0306	MMP3
Core overlap 127 genes DOWN - 2017-11-16 05:27 PM		ST14	peptidase						0.0306	MMP3
Core overlap 127 genes DOWN - 2017-11-16 05:27 PM		Srgn	other						0.0306	CMA1
Core overlap 127 genes DOWN - 2017-11-16 05:27 PM		TNFRSF10B	transmembrane receptor						0.0306	MMP3
Core overlap 127 genes DOWN - 2017-11-16 05:27 PM		ganetespib	chemical drug						0.0306	WT1
Core overlap 127 genes DOWN - 2017-11-16 05:27 PM		PDGFB	growth factor						0.0308	EPO,MMP3
Core overlap 127 genes DOWN - 2017-11-16 05:27 PM		SMARCA2	transcription regulator						0.0308	CXCL13,EPO
Core overlap 127 genes DOWN - 2017-11-16 05:27 PM		ursodeoxycholic acid	chemical - endogenous mammalian						0.0308	ABCG5,ABCG8
Core overlap 127 genes DOWN - 2017-11-16 05:27 PM		ATF4	transcription regulator						0.031	ABCG5,ABCG8,PEG3
Core overlap 127 genes DOWN - 2017-11-16 05:27 PM		RORC	ligand-dependent nuclear receptor						0.0315	ABCD2,ABCG5,SLC29A4
Core overlap 127 genes DOWN - 2017-11-16 05:27 PM		NR1H4	ligand-dependent nuclear receptor						0.0331	ABCG5,ABCG8,MMP3
Core overlap 127 genes DOWN - 2017-11-16 05:27 PM		FBLN5	other						0.0348	CCNA1
Core overlap 127 genes DOWN - 2017-11-16 05:27 PM		MAOA	enzyme						0.0348	SLC18A2
Core overlap 127 genes DOWN - 2017-11-16 05:27 PM		OCLN	other						0.0348	MMP3
Core overlap 127 genes DOWN - 2017-11-16 05:27 PM		Rap1	group						0.0348	MMP3
Core overlap 127 genes DOWN - 2017-11-16 05:27 PM		ULBP1	transmembrane receptor						0.0348	TNFRSF9
Core overlap 127 genes DOWN - 2017-11-16 05:27 PM		ZNF384	transcription regulator						0.0348	MMP3
Core overlap 127 genes DOWN - 2017-11-16 05:27 PM		filgotinib	chemical drug						0.0348	MMP3
Core overlap 127 genes DOWN - 2017-11-16 05:27 PM		levofloxacin	chemical drug						0.0348	MMP3
Core overlap 127 genes DOWN - 2017-11-16 05:27 PM		mir-290	microrna						0.0348	CCNA1
Core overlap 127 genes DOWN - 2017-11-16 05:27 PM		pyrogallol	chemical toxicant						0.0348	EPO
Core overlap 127 genes DOWN - 2017-11-16 05:27 PM		RELB	transcription regulator						0.0355	CXCL13,MYB
Core overlap 127 genes DOWN - 2017-11-16 05:27 PM		doxycycline	chemical drug						0.0355	EPO,WT1
Core overlap 127 genes DOWN - 2017-11-16 05:27 PM		GATA4	transcription regulator						0.0369	ABCG5,ABCG8,EPO
Core overlap 127 genes DOWN - 2017-11-16 05:27 PM		ANXA7	ion channel						0.0375	FST,WT1
Core overlap 127 genes DOWN - 2017-11-16 05:27 PM		MAP2K3	kinase						0.0385	MMP3,RGS7
Core overlap 127 genes DOWN - 2017-11-16 05:27 PM		NFKB2	transcription regulator						0.0385	CXCL13,MYB
Core overlap 127 genes DOWN - 2017-11-16 05:27 PM		lipopolysaccharide	chemical drug						0.0388	ABCG5,ABCG8,CCR8,CXCL13,FST,HDC,MMP3,PRAME,RGS7,TCF21,TNFRSF9,UCHL1,WT1
Core overlap 127 genes DOWN - 2017-11-16 05:27 PM		ACHE	enzyme						0.0391	CHRM4
Core overlap 127 genes DOWN - 2017-11-16 05:27 PM		EGLN2	enzyme						0.0391	EPO
Core overlap 127 genes DOWN - 2017-11-16 05:27 PM		FAT1	other						0.0391	MMP3
Core overlap 127 genes DOWN - 2017-11-16 05:27 PM		miR-150-5p (and other miRNAs w/seed CUCCCAA)	mature microrna						0.0391	MYB
Core overlap 127 genes DOWN - 2017-11-16 05:27 PM		ID2	transcription regulator						0.0403	CCR8,IL9R,MYB
Core overlap 127 genes DOWN - 2017-11-16 05:27 PM		LEPR	transmembrane receptor						0.0403	ABCG5,ABCG8,MMP3
Core overlap 127 genes DOWN - 2017-11-16 05:27 PM		Il3	cytokine						0.0405	MMP3,MYB
Core overlap 127 genes DOWN - 2017-11-16 05:27 PM		PAX7	transcription regulator						0.0405	MEST,PEG3
Core overlap 127 genes DOWN - 2017-11-16 05:27 PM		CTNNB1	transcription regulator						0.041	ABCD2,CCNA1,CTNND2,FST,MMP3,PEG3,WT1
Core overlap 127 genes DOWN - 2017-11-16 05:27 PM		STK11	kinase						0.0415	ELOVL2,NCAM2,RND2
Core overlap 127 genes DOWN - 2017-11-16 05:27 PM		MAP2K6	kinase						0.0415	MMP3,RGS7
Core overlap 127 genes DOWN - 2017-11-16 05:27 PM		Rb	group						0.0426	EPO,MMP3
Core overlap 127 genes DOWN - 2017-11-16 05:27 PM		S100A8	other						0.0427	MMP3,TKTL1,WT1
Core overlap 127 genes DOWN - 2017-11-16 05:27 PM		ANKRD17	other						0.0434	HDC
Core overlap 127 genes DOWN - 2017-11-16 05:27 PM		BCO2	enzyme						0.0434	ELOVL2
Core overlap 127 genes DOWN - 2017-11-16 05:27 PM		CCL1	cytokine						0.0434	CCR8
Core overlap 127 genes DOWN - 2017-11-16 05:27 PM		ETV6	transcription regulator						0.0434	MMP3
Core overlap 127 genes DOWN - 2017-11-16 05:27 PM		FOXJ1	transcription regulator						0.0434	SPAG6
Core overlap 127 genes DOWN - 2017-11-16 05:27 PM		HES5	transcription regulator						0.0434	MYB
Core overlap 127 genes DOWN - 2017-11-16 05:27 PM		KDM8	enzyme						0.0434	CCNA1
Core overlap 127 genes DOWN - 2017-11-16 05:27 PM		LAMTOR5	other						0.0434	CCNA1
Core overlap 127 genes DOWN - 2017-11-16 05:27 PM		LGALS3BP	transmembrane receptor						0.0434	MMP3
Core overlap 127 genes DOWN - 2017-11-16 05:27 PM		MTF1	transcription regulator						0.0434	MMP3
Core overlap 127 genes DOWN - 2017-11-16 05:27 PM		NCOA6	transcription regulator						0.0434	ABCG5
Core overlap 127 genes DOWN - 2017-11-16 05:27 PM		NMU	other						0.0434	MYB
Core overlap 127 genes DOWN - 2017-11-16 05:27 PM		SART1	other						0.0434	EPO
Core overlap 127 genes DOWN - 2017-11-16 05:27 PM		ZFP57	transcription regulator						0.0434	PEG3
Core overlap 127 genes DOWN - 2017-11-16 05:27 PM		elastase	group						0.0434	MMP3
Core overlap 127 genes DOWN - 2017-11-16 05:27 PM		montelukast	chemical drug						0.0434	MMP3
Core overlap 127 genes DOWN - 2017-11-16 05:27 PM		GW3965	chemical reagent						0.0436	ABCG5,ABCG8
Core overlap 127 genes DOWN - 2017-11-16 05:27 PM		NCOA2	transcription regulator						0.0436	FST,MYB
Core overlap 127 genes DOWN - 2017-11-16 05:27 PM		cobalt chloride	chemical reagent						0.0436	EPO,WT1
Core overlap 127 genes DOWN - 2017-11-16 05:27 PM		E2F3	transcription regulator						0.0439	CCNA1,FST,MYB
Core overlap 127 genes DOWN - 2017-11-16 05:27 PM		IL6R	transmembrane receptor						0.0447	EPO,MMP3
Core overlap 127 genes DOWN - 2017-11-16 05:27 PM		ID3	transcription regulator						0.0451	CCR8,IL9R,MYB
Core overlap 127 genes DOWN - 2017-11-16 05:27 PM		prostaglandin E2	chemical - endogenous mammalian						0.0456	CCR8,FST,HDC,MMP3
Core overlap 127 genes DOWN - 2017-11-16 05:27 PM		NKX2-1	transcription regulator						0.0458	CHRNA5,CHRNA7,MYB
Core overlap 127 genes DOWN - 2017-11-16 05:27 PM		POR	enzyme						0.0458	CHRNA5,ELOVL2,EPO
Core overlap 127 genes DOWN - 2017-11-16 05:27 PM		15-deoxy-delta-12,14 -PGJ 2	chemical - endogenous non-mammalian						0.0464	CXCL13,MMP3,MYB
Core overlap 127 genes DOWN - 2017-11-16 05:27 PM		(E)-4-hydroxy-3-methyl-but-2-enyl pyrophosphate	chemical - endogenous non-mammalian						0.0476	CXCL13
Core overlap 127 genes DOWN - 2017-11-16 05:27 PM		2-[[9-isopropyl-6-[[4-(2-pyridyl)phenyl]methylamino]purin-2-yl]amino]butan-1-ol	chemical reagent						0.0476	CCNA1
Core overlap 127 genes DOWN - 2017-11-16 05:27 PM		ACVR1B	kinase						0.0476	FST
Core overlap 127 genes DOWN - 2017-11-16 05:27 PM		CDKN2C	transcription regulator						0.0476	MMP3
Core overlap 127 genes DOWN - 2017-11-16 05:27 PM		ELK3	transcription regulator						0.0476	MMP3
Core overlap 127 genes DOWN - 2017-11-16 05:27 PM		MMP7	peptidase						0.0476	MMP3
Core overlap 127 genes DOWN - 2017-11-16 05:27 PM		PNPT1	enzyme						0.0476	MMP3
Core overlap 127 genes DOWN - 2017-11-16 05:27 PM		RASGRF1	other						0.0476	MMP3
Core overlap 127 genes DOWN - 2017-11-16 05:27 PM		RCOR1	transcription regulator						0.0476	CHRM4
Core overlap 127 genes DOWN - 2017-11-16 05:27 PM		baclofen	chemical drug						0.0476	MMP3
Core overlap 127 genes DOWN - 2017-11-16 05:27 PM		hesperetin	chemical drug						0.0476	MMP3
Core overlap 127 genes DOWN - 2017-11-16 05:27 PM		sorbitol	chemical - endogenous mammalian						0.0476	RGS7
Core overlap 127 genes DOWN - 2017-11-16 05:27 PM		zeaxanthin	chemical drug						0.0476	ELOVL2
Core overlap 127 genes DOWN - 2017-11-16 05:27 PM		topotecan	chemical drug						0.0477	DPP10,EPHA6,MYB
Core overlap 127 genes DOWN - 2017-11-16 05:27 PM		GAST	other						0.0479	HDC,SLC18A2
Core overlap 127 genes DOWN - 2017-11-16 05:27 PM		thyroid hormone	chemical - endogenous mammalian						0.0489	CCNA1,CDH22,CTNND2
Core overlap 127 genes DOWN - 2017-11-16 05:27 PM		NR4A2	ligand-dependent nuclear receptor						0.049	MMP3,SLC18A2
Core overlap 127 genes DOWN - 2017-11-16 05:27 PM		progesterone	chemical - endogenous mammalian						0.0491	ELOVL2,FST,HDC,MMP3,MYB,PEG3
Causal Networks for My Projects->AF->Core overlap 127 genes DOWN - 2017-11-16 05:27 PM
Diseases and Bio Functions for My Projects->AF->Core overlap 127 genes DOWN - 2017-11-16 05:27 PM
Categories	Functions	Diseases or Functions Annotation	p-Value	Predicted Activation State	Activation z-score	Notes	Bias-corrected z-score	Molecules	# Molecules
Cancer, Dermatological Diseases and Conditions, Organismal Injury and Abnormalities	skin cancer	Skin cancer	2.78e-12					ST8SIA1,USP44,OTOG,TNFRSF9,NCAM2,DPPA5,WDR49,IL9R,CCDC63,HDC,WDR17,MORC1,SLITRK3,CHRNA5,CCNA1,SYCE1,CDH22,RGS7,DNAH9,GTSF1,CCR8,MYB,APBA2,EPO,C10orf35,MMP3,GCM2,EFCAB6,ABCD2,SLC18A2,FKBP6,TANC2,CHRM4,PIWIL2,DPP10,NUP210L,GPM6A,WT1,ZPBP,SLC38A11,MS4A2,DMRTA1,ISM2,PRAME,EPHA6,USH1C,EGFL6,CEACAM20,MAK,PEG3,CDH20,TBX18,ZNF474,PEBP4,FER1L6,UCHL1,ELOVL2,LHX4,SYT14,ABCG8,SPEF2,CDK3,ENTHD1,DLGAP1,SLC8A3,…	76
Cancer, Dermatological Diseases and Conditions, Organismal Injury and Abnormalities	cutaneous melanoma	Cutaneous melanoma	4.03e-11					ST8SIA1,USP44,OTOG,TNFRSF9,NCAM2,DPPA5,WDR49,IL9R,CCDC63,HDC,WDR17,MORC1,SLITRK3,CHRNA5,CCNA1,SYCE1,CDH22,RGS7,DNAH9,GTSF1,CCR8,MYB,APBA2,EPO,C10orf35,MMP3,GCM2,EFCAB6,ABCD2,SLC18A2,FKBP6,TANC2,CHRM4,PIWIL2,DPP10,NUP210L,WT1,ZPBP,SLC38A11,MS4A2,DMRTA1,ISM2,PRAME,EPHA6,USH1C,EGFL6,CEACAM20,MAK,PEG3,CDH20,TBX18,ZNF474,PEBP4,FER1L6,UCHL1,ELOVL2,LHX4,ABCG8,SPEF2,CDK3,ENTHD1,DLGAP1,SLC8A3,PEX5L,SLC10A…	72
Cancer, Organismal Injury and Abnormalities	malignant solid tumor	Malignant solid tumor	3.21e-08					ST8SIA1,USP44,OTOG,NCAM2,TNFRSF9,DPPA5,TCF21,WDR49,IL9R,CCDC63,HDC,WDR17,GNG4,MORC1,SLITRK3,TTLL7,LSAMP,CHRNA5,CCNA1,SYCE1,CDH22,RGS7,ABCG5,CHRNA7,DNAH9,GTSF1,CCR8,MYB,EFCAB12,CPEB1,APBA2,C10orf35,EPO,MMP3,GCM2,EFCAB6,ABCD2,SLC18A2,FKBP6,FST,TANC2,CHRM4,TKTL1,PIWIL2,DPP10,NUP210L,GPM6A,WT1,ZPBP,SLC38A11,MS4A2,TRIM50,DMRTA1,ISM2,PRAME,EPHA6,USH1C,EGFL6,C2orf88,CEACAM20,MAK,SPAG6,PEG3,CFAP65,CDH20,…	95
Embryonic Development, Organ Development, Organismal Development, Reproductive System Development and Function, Tissue Development	gonadogenesis	Gonadogenesis	1.22e-07					CCNB1IP1,CCNA1,CPEB1,WT1,TCF21,ZPBP,SPEF2,DMRTA1,CCDC63,FKBP6,MORC1,FST,PIWIL2,SPAG6,SYCP3,NUP210L	16
[truncated: 715 more rows]

## Sheet: comparative canonical UP
Table S5, related to Figures 5. IPA core signaturesa,b
Canonical Pathway	7xx CTVTs 189 genes UP 189 genes UP	Core signature 127 genes UP	CTVT-5 IPA UP	765 UP	766 UP	772 UP IPA
[truncated: 123 more rows]

## Sheet: comparative diseases UP
Table S5, related to Figures 5. IPA core signaturesa,b
[truncated: 1,020 more rows]
