# Supplementary material for: Molecular Signatures of Regression of the Canine Transmissible Venereal Tumor
Source: Cancer Cell. 2018 Apr 9;33(4):620–633.e6. doi: 10.1016/j.ccell.2018.03.003 (PMC5896242; doi:10.1016/j.ccell.2018.03.003)
Supplement: Table S6. SNP Analysis, Related to Figure 5 — aBased on detection of >2 SNPs that match either the host (Canis familiaris) or CTVT for the indicated upregulated genes (FC > 10 adj-p < 0.01). [file mmc7.xlsx]

## Sheet: Sheet1
Table S6, related to Figure 5. SNP analysisa
EnsemblGeneID	Gene_Symbol	SNPs mapped to host	SNPs mapped to CTVT
ENSCAFG00000023647	A7XZY9_CANFA	yes	No
ENSCAFG00000013898	ANKK1	yes	No
ENSCAFG00000008380	AQP2_CANFA	yes	No
ENSCAFG00000010222	BARX2	yes	No
ENSCAFG00000015896	C10orf99	yes	No
ENSCAFG00000024733	CALML3	yes	No
ENSCAFG00000019841	CELSR2	yes	No
ENSCAFG00000006248	CHL1	yes	No
ENSCAFG00000012523	CLDN4	yes	No
ENSCAFG00000016124	CLDN7	yes	No
ENSCAFG00000005283	CLIP4	yes	No
ENSCAFG00000011705	CRTAM	yes	No
ENSCAFG00000018058	DSG3_CANFA	yes	No
ENSCAFG00000006935	ELF5	yes	No
ENSCAFG00000002787	ENSCAFG00000002787	yes	No
ENSCAFG00000003638	ENSCAFG00000003638	yes	No
ENSCAFG00000004742	ENSCAFG00000004742	yes	No
ENSCAFG00000013653	ENSCAFG00000013653	yes	No
ENSCAFG00000023350	ENSCAFG00000023350	yes	No
ENSCAFG00000000430	ESR1	No	Yes
ENSCAFG00000014332	EXPH5	yes	No
ENSCAFG00000005258	FAM179A	yes	No
ENSCAFG00000007216	FAM3D	yes	No
ENSCAFG00000004443	FOSB_CANFA	yes	No
ENSCAFG00000015282	GGT6	yes	No
ENSCAFG00000011971	IRF6	yes	No
ENSCAFG00000004905	ITGB4	yes	No
ENSCAFG00000023449	KRT13	Yes	No
ENSCAFG00000023529	KRT15	yes	No
ENSCAFG00000007208	KRT4	yes	No
ENSCAFG00000007223	KRT5	yes	No
ENSCAFG00000019477	MEGF6	yes	No
ENSCAFG00000012806	MPZL2	yes	No
ENSCAFG00000023230	MSLN	yes	No
ENSCAFG00000012865	MUC4	yes	No
ENSCAFG00000018085	O77704_CANFA	yes	No
ENSCAFG00000023194	PADI1	yes	No
ENSCAFG00000000270	PERP	yes	No
ENSCAFG00000011496	PIGR	yes	No
ENSCAFG00000010814	PKP1	yes	No
ENSCAFG00000019405	PLCH2	yes	No
ENSCAFG00000006959	PROM2	yes	No
ENSCAFG00000006674	Q4VYB4_CANFA	yes	No
ENSCAFG00000007319	Q8SPL9_CANFA	yes	No
ENSCAFG00000020305	Q95LE0_CANFA	yes	No
ENSCAFG00000009333	Q95N05_CANFA	yes	No
ENSCAFG00000016446	RDH12	yes	No
ENSCAFG00000020395	RRAD	yes	No
ENSCAFG00000008672	RXFP1	yes	No
ENSCAFG00000023582	SERPINB10	yes	No
ENSCAFG00000000059	SERPINB2	yes	No
ENSCAFG00000012290	SFN	yes	No
ENSCAFG00000023568	SH2D2A	yes	No
ENSCAFG00000012306	SPTBN2	yes	No
ENSCAFG00000009993	ST14	yes	No
ENSCAFG00000010058	SYT8	yes	No
ENSCAFG00000023716	TACSTD2	yes	No
ENSCAFG00000014353	TNN	yes	No
ENSCAFG00000010068	TNNI2	yes	No
ENSCAFG00000016044	TNS4	yes	No
ENSCAFG00000011098	TRDC	yes	No
ENSCAFG00000012000	TRIM29	yes	No
ENSCAFG00000004321	TSPAN1	yes	No
