# Supplementary material for: Molecular Signatures of Regression of the Canine Transmissible Venereal Tumor
Source: Cancer Cell. 2018 Apr 9;33(4):620–633.e6. doi: 10.1016/j.ccell.2018.03.003 (PMC5896242; doi:10.1016/j.ccell.2018.03.003)
Supplement: Table S7. Cell-Cycle Genes, Related to Figure 6 [file mmc8.xls]

## Sheet: Cell cycle genes
Table S7, related to Figure 6. Cell cycle genes
		RNAseq reads
EnsemblGeneID	Gene_Symbol	CTVT-5 B1	CTVT-5 B2	CTVT-5 B3	CTVT-6 B1	CTVT-6 B2	CTVT-6 B3	Annotation (IPA and Genecards)
ENSCAFG00000016600	CCNB2	398	112	21	467	480	350	Cell cycle
ENSCAFG00000013954	KIF18B	293	85	14	347	612	430	kinesin family member 18B			mitotic spindle positioning
ENSCAFG00000016677	NCAPG	1138	241	64	894	986	842	NCAPG non-SMC condensin I complex, subunit G				chromosome condensation
ENSCAFG00000010889	CEP72	323	51	16	354	363	343	centrosomal protein 72 kDa
ENSCAFG00000014571	CDC45	340	53	15	310	370	318	cell division cycle 45-like 2		an essential protein required to the initiation of DNA replication. Cdc45 is a member of the highly conserved multiprotein complex including Cdc6/Cdc18, the minichromosome maintenance proteins (MCMs) and DNA polymerase, which is important for early steps of DNA replication in eukaryotes
ENSCAFG00000007497	KIF11	1463	265	71	1002	1226	1013	kinesin family member 11			Motor protein required for establishing a bipolar spindle. Blocking of KIF11 prevents centrosome migration and arrest cells in mitosis with monoastral microtubule arrays
ENSCAFG00000004754	MCM10	741	159	30	864	881	756	minichromosome maintenance complex component 10					maintenance of minichromosomes, initiation of DNA replication
ENSCAFG00000014062	FANCM	285	38	12	163	236	163	Part of the Fanconi anemia protein complex for DNA repair, interacts with FANCD2
ENSCAFG00000011620	FANCI	696	97	47	625	631	519	a monoubiquitinated paralog of FANCD2, belongs to the Fanconi anemia (FA) DNA interstrand cross-link repair pathway and is required for resistance to mitomycin C
ENSCAFG00000003744	ORC1	772	112	36	722	815	673	Replication control protein 1			Origin of replication complex component for DNA replication
ENSCAFG00000018724	SPAG5	729	221	36	839	946	787	Mitotic spindle-associated protein p126 Necessary for normal spindle formation during mitosis
ENSCAFG00000020346	CENPT	238	34	14	229	314	249	Interphase centromere complex protein 22				Component of the CENPA-NAC (nucleosome-associated) complex, a complex that plays a
ENSCAFG00000012136	NEK2	494	101	20	522	506	444	NIMA (never in mitosis) gene-related kinase 2
ENSCAFG00000004052	MCM2	2601	315	105	2942	3820	3110	MCM2 minichromosome maintenance deficient 2, mitotin
ENSCAFG00000016958	KIF22	750	207	33	831	1090	952	Kinesin family member 22 (similar to) chromosome allignement and maintenance in metaphase
ENSCAFG00000001220	CDC25C	145	24	8	134	119	116	cell division cycle 25 homologue C stimulator of cell division
ENSCAFG00000012260	DTL	557	63	22	552	540	453	RA regulated nuclear matrix associated protein cell cycle control in response to DNA damage
ENSCAFG00000012904	CDK1	1036	143	45	700	838	653	cyclin dependent kinase 1			cell cycle
ENSCAFG00000011859	SPC25	461	68	19	236	321	281	kinetochore protein Spc25 spindle checkpoint activity, kinetochore integrity
ENSCAFG00000014529	CENPL	336	37	10	263	223	214	centromere protein L cytokinesis, cell division, chromosome segregation
ENSCAFG00000008392	NEIL3	208	17	4	157	164	141	DNA glycosylase DNA base repair (but controversial)
ENSCAFG00000007062	BUB1	764	156	21	653	797	581	mitotic spindle checkpoint kinase			mitotic spindle integrity
ENSCAFG00000002842	TTK	274	34	8	182	235	173	TTK protein kinase		chromosomal stability?
ENSCAFG00000007735	MLF1IP	342	41	15	230	293	200	MLF1 interacting protein		centrosomal protein, testis and lymphatic cells
ENSCAFG00000016106	CDC6	635	95	16	540	582	512	CDC6 cell division cycle 6 homolog			initiation of DNA replication
ENSCAFG00000008268	MND1	77	11	2	39	50	43	Meiotic nuclear division protein 1			cytokinesis during meiosis
ENSCAFG00000015026	DLGAP5	1078	161	29	896	1015	728	Disks large-associated protein DLG7			cell cycle regulation
ENSCAFG00000017535	KIF23	1546	245	36	1521	1791	1394	Kinesin family member 23		cytokinesis, cell division
ENSCAFG00000007075	TPX2	1535	270	38	1301	1599	1131	TPX2, microtubule-associated, homolog				cell cycle progression
ENSCAFG00000011140	KIF14	894	127	20	768	775	596	Kinesin family member 14			cytokinesis
ENSCAFG00000001204	KIF20A	1117	203	28	1459	1557	1143	Kinesin family member 20A			cytokinesis
ENSCAFG00000008378	ESCO2	359	68	8	260	284	237	Establishment of cohesion 1 homolog 2			establishment of sister chromatids
ENSCAFG00000017538	SPC24	337	58	10	367	475	390	NDC80 kinetochore complex component, homolog
ENSCAFG00000011899	HJURP	976	179	20	1105	1386	1173	14-3-3-associated AKT substrate			Centromeric protein that plays a central role in the incorporation and maintenance of
ENSCAFG00000003539	CLSPN	1064	169	19	1039	967	855	Claspin homolog		cell cycle control
ENSCAFG00000007881	CEP55	360	63	5	308	353	291	Centrosomal protein 55kDa
ENSCAFG00000020429	DEPDC1	683	67	12	414	632	452	cell cycle control protein SDP35
ENSCAFG00000006189	CCNA1	216	14	0	215	219	192	cyclin A1 control of cell cycle
ENSCAFG00000011726	EGFL6	344	34	0	343	324	350	EGF-like-domain, multiple 6, involved in cell cycle regulation and proliferation
ENSCAFG00000009745	UBE2C	516	159	31	638	714	579	The encoded protein is required for the destruction of mitotic cyclins and for cell cycle progression, and may be involved in cancer progression
ENSCAFG00000006560	NCAPH	1221	197	73	1212	1328	1037	required for the conversion of interphase chromatin into condensed chromosome --s cell division
ENSCAFG00000012593	CENPF	2141	678	145	2460	2458	1606	protein that associates with the centromere-kinetochore complex may play a role in chromosome segregation during mitotis -- Cell division
ENSCAFG00000005302	BIRC5_CANFA	343	67	18	360	415	331	Survivin promotes cell proliferation and preventing apoptosis plays a role in mitotic spindle formation -- cell cycle
ENSCAFG00000005728	GINS4	433	105	23	406	446	373	The GINS complex plays an essential role in the initiation of DNA replication, and progression of DNA replication forks -- cell division
ENSCAFG00000014600	BRCA1_CANFA	1318	149	79	1105	1258	957	nuclear phosphoprotein that plays a role in maintaining genomic stability, and it also acts as a tumour suppressor Required for normal cell cycle progression from G2 to mitosis
ENSCAFG00000004457	CENPA	371	100	19	352	365	320	Histone H3-like variant which exclusively replaces conventional H3 in the nucleosome core of centromeric chromatin at the inner plate of the kinetochore -- cell division
ENSCAFG00000007837	KNTC1	721	108	40	579	674	509	Essential component of the mitotic checkpoint, which prevents cells from prematurely exiting mitosis -- cell division
ENSCAFG00000016467	MAD2L1	587	94	31	444	482	379	Component of the spindle-assembly checkpoint that prevents the onset of anaphase until all chromosomes are alligned -- cell division
ENSCAFG00000000987	KIFC1	1109	383	85	1374	1914	1575	Minus end-directed microtubule-dependent motor required for bipolar spindle formation
ENSCAFG00000005259	CDC20	876	272	65	1069	1383	1228	Required for full ubiquitin ligase activity of the anaphase promoting complex/cyclosome (APC/C) -- cell division
ENSCAFG00000010551	CHEK1	441	69	23	323	343	292	required for checkpoint-mediated cell cycle arrest -- cell division
ENSCAFG00000004133	CCNA2	371	150	29	417	538	322	Essential for the control of the cell cycle at the G1/S (start) and the G2/M (mitosis) transitions -- cell division
ENSCAFG00000004031	STIL	376	68	24	367	358	290	protein implicated in regulation of the mitotic spindle checkpoint -- cell division
ENSCAFG00000009431	E2F8	157	69	12	156	230	181	regulates progression from G1 to S phase -- cell cycle
ENSCAFG00000011757	RCC1	1557	260	105	2042	2095	1865	regulation of onset of chromosome condensation in the S phase -- cell division
ENSCAFG00000003278	CDCA8	158	39	7	198	278	238	Component of the chromosomal passenger complex (CPC), a complex that acts as a key regulator of mitosis
ENSCAFG00000015642	FOXM1	256	61	15	321	461	375	Transcriptional factor regulating the expression of cell cycle genes essential for DNA replication and mitosis -- cell division
ENSCAFG00000007435	E2F1	211	50	17	263	323	304	crucial role in the control of cell cycle and action of tumor suppressor proteins -- cell division
ENSCAFG00000023671	GMNC	51	8	0	103	95	83	Regulator of DNA replication -- cell division
ENSCAFG00000009531	OIP5	120	23	6	117	110	146	Required for recruitment of CENPA to centromeres and normal chromosome segregation during mitosis -- cell division
ENSCAFG00000007837	KNTC1	721	108	40	579	674	509	Essential component of the mitotic checkpoint, which prevents cells from prematurely exiting mitosis -- cell division
