# Supplementary material for: Molecular Signatures of Regression of the Canine Transmissible Venereal Tumor
Source: Cancer Cell. 2018 Apr 9;33(4):620–633.e6. doi: 10.1016/j.ccell.2018.03.003 (PMC5896242; doi:10.1016/j.ccell.2018.03.003)
Supplement: Table S8. IPA Core Signature Down, Related to Figure 6 — aCore pathways are grouped based on statistical significance ranking (–log10 p value, Fisher's exact test) and similarity (IPA algorithm). [file mmc9.xlsx]

## Sheet: comparative canonical DOWN
Table S8, related to Figure 6. IPA core signature downa
Canonical Pathway	7xx CTVTs 189 genes DOWN	Core signature 127 genes DOWN	765 DOWN	766 DOWN IPA	772 DOWN IPA	CTVT-5 late down genes IPA
AMPK Signaling	2.48555	1.78494	3.49286	2.7503	4.24587	0.536204
eNOS Signaling	2.98406	2.11926	2.29122	2.88901	3.13307	1.26528
Histamine Biosynthesis	2.17723	2.34725	1.91622	1.81897	1.85385	2.30421
Calcium Signaling	2.88262	1.32222	1.64262	2.1976	2.99318	0.648128
Cardiac β-adrenergic Signaling	1.84401	1.59666	3.49981	1.69613	1.85021	0.298546
Granulocyte Adhesion and Diapedesis	1.49806	0.715766	1.65307	2.21175	1.87687	1.91275
LXR/RXR Activation	2.05864	0.986896	1.22214	1.98134	1.04395	1.64901
Oncostatin M Signaling	1.66893	0.847319	2.0972	1.83485	1.0873	0.807565
Pentose Phosphate Pathway (Non-oxidative Branch)	1.34073	1.50794	1.08683	0.993534	1.02689	1.46552
Dopamine Receptor Signaling	1.83221	0.532287	1.8436	0.950757	1.63918	0.496551
Gαi Signaling	1.33667	1.77135	1.23277	0.95856	0.625838	0.921732
Inhibition of Matrix Metalloproteases	0.639653	0.792448	1.0914	1.67495	1.76639	0.753176
Bladder Cancer Signaling	0.351912	0.484316	1.6517	1.96026	1.45398	0.449563
Pentose Phosphate Pathway	1.15013	1.3155	0.900905	0.810177	0.842547	1.27347
Hepatic Cholestasis	1.04042	0.790709	0.884557	1.01305	0.728314	1.34188
Serotonin Receptor Signaling	1.47901	0.753803	1.01898	0.858902	0.915436	0.714914
FXR/RXR Activation	0.689364	0.957694	1.17073	1.36437	0.586474	0.887254
LPS/IL-1 Mediated Inhibition of RXR Function	0.735064	0.579277	0.54755	0.910727	0.696157	1.60547
Stearate Biosynthesis I (Animals)	0.60275	0.753803	0.388741	0.316841	0.342031	1.71431
Tec Kinase Signaling	0.981097	1.38339	0.468298	0.587743	0.370409	0.242398
Gαq Signaling	1.03427	1.44232	0.508159	0.353913	0.406184	0.257649
Pyridoxal 5'-phosphate Salvage Pathway	0.453115	0.594836	0.261131	0.586567	0.221393	1.38239
Th2 Pathway	0.198135	0.30763	0.562203	0.399776	0.455104	1.4113
Role of JAK1 and JAK3 in γc Cytokine Signaling	0.42277	0.562017	0.236489	0	0.198511	1.31339
Hematopoiesis from Multipotent Stem Cells	2.55695	1.27867	0.865695	1.86336	0.807729	0
RhoGDI Signaling	1.51341	2.0764	1.18787	1.27246	0.984391	0
Parkinson's Signaling	0.994491	1.15756	0.751018	1.62102	1.68617	0
tRNA Splicing	0.620687	0.77261	1.87334	1.61766	0.949597	0
Hematopoiesis from Pluripotent Stem Cells	1.40831	0.718922	0.954231	1.46413	0.314343	0
Gustation Pathway	0.24223	0.359853	1.71167	1.35211	0.986057	0
Signaling by Rho Family GTPases	1.05669	1.56789	0.716028	0.731713	0.554866	0
Relaxin Signaling	0.552073	0.803584	1.36912	1.03937	0.423272	0
Maturity Onset Diabetes of Young (MODY) Signaling	2.07127	0	1.57776	1.39948	1.46298	0
Amyotrophic Lateral Sclerosis Signaling	1.42068	0	1.33422	1.56629	1.69814	0
Catecholamine Biosynthesis	1.57948	0	1.32204	1.22678	1.26089	0
Serotonin and Melatonin Biosynthesis	1.40625	0	1.15117	1.05723	1.09083	0
Airway Pathology in Chronic Obstructive Pulmonary Disease	0	0	1.03144	0.938789	0.971896	1.40859
1,25-dihydroxyvitamin D3 Biosynthesis	1.70298	0	1.44436	1.34844	0	0
Lactose Degradation III	0	0	0	1.05723	1.09083	1.5314

## Sheet: comparative diseases DOWN
Table S8, related to Figure 6. IPA core signature downa
Diseases and Bio Functions	7xx CTVTs 189 genes DOWN	Core signature 127 genes DOWN	765 DOWN	766 DOWN IPA	772 DOWN IPA	CTVT-5 late down genes IPA
Skin cancer	12.1921	11.5566	17.7046	20.9161	18.6782	9.62304
Cutaneous melanoma	11.8514	10.395	17.337	21.3192	18.7952	8.28644
Adenocarcinoma	8.87342	5.5145	9.25932	14.352	10.3749	6.73714
Malignant solid tumor	8.36471	7.49399	9.9186	12.5908	10.2737	6.32987
Tumorigenesis of tissue	7.46993	5.71104	9.86008	13.8088	10.1541	6.69606
Nonhematologic malignant neoplasm	7.90897	6.69843	9.32207	12.1151	9.82278	5.80057
Gastrointestinal carcinoma	8.77343	5.46684	9.35612	12.9838	9.40016	5.60468
Carcinoma	6.84654	4.86246	9.31136	12.3684	9.35244	6.46845
Large intestine adenocarcinoma	7.45842	4.5535	9.32923	12.5323	8.82171	5.6768
Abdominal cancer	6.91569	4.73035	7.63756	11.7246	7.96331	5.70637
Skin squamous cell carcinoma	5.49969	5.17886	8.34321	12.1601	10.1331	3.00193
Behavior	6.30675	3.98466	8.86644	10.0629	8.59419	2.55745
Gastrointestinal neoplasia	6.755	4.30652	7.5402	9.79223	6.60288	4.7286
Large intestine neoplasm	6.22932	4.01389	7.54145	9.86114	6.49021	5.38844
Gonadogenesis	7.20324	6.91328	7.23166	7.2377	5.94473	3.63266
Development of reproductive system	7.57625	6.05066	6.72772	7.99559	6.15245	2.67659
Abdominal adenocarcinoma	5.27756	4.03881	6.59051	8.99148	7.67287	4.40379
Digestive organ tumor	5.93804	3.98368	7.23912	8.9051	5.60717	4.54683
Morphology of nervous system	3.71806	3.56296	6.56214	9.52789	7.91374	4.56831
Digestive system cancer	5.68077	3.97162	6.79272	9.04808	5.68665	4.57457
Spermatogenesis	6.64629	6.43728	5.47866	5.05892	5.61932	3.72051
Gastrointestinal adenocarcinoma	4.50463	4.02854	7.24345	7.5508	6.80195	2.45397
Early acute respiratory distress syndrome	6.64555	3.95706	5.35832	6.28282	8.01487	2.31705
Intracranial hypertension	6.64555	3.95706	5.35832	6.28282	8.01487	2.31705
Infertility	5.8203	5.32915	5.68436	5.92183	4.78713	4.15904
Pelvic cancer	4.13271	3.4821	4.03887	8.52419	6.38537	3.80176
Abnormal morphology of nervous system	2.70272	2.52844	5.6451	8.77868	7.85275	2.6194
Skin carcinoma	3.78982	2.92948	6.20698	8.07378	6.19977	2.43447
Tumorigenesis of epithelial neoplasm	3.84621	3.92299	5.13724	6.6589	6.11212	3.34555
Female genital tract adenocarcinoma	4.0787	4.05951	3.50701	6.68168	5.3849	4.77403
Endometrial cancer	4.44233	4.30618	3.50685	6.13649	4.98926	4.87497
Morphology of neurons	3.26721	2.66611	5.19911	7.2112	6.47165	2.86562
Development of genitourinary system	5.65735	4.79959	4.65206	6.02222	4.01319	1.97448
Morphology of gonad	5.32499	3.91098	6.08131	4.42606	4.52092	2.38241
Tumorigenesis of carcinoma	3.33733	3.17548	4.67993	6.31504	5.72099	3.30285
Genital tract cancer	3.33905	3.30689	3.80905	7.10823	5.28253	3.67446
Tumorigenesis of digestive organ tumor	3.66736	3.3883	5.63816	5.6029	5.60186	2.23392
Tumorigenesis of genital organ	3.28363	3.36426	3.56093	6.65025	4.9269	3.39101
Genital tumor	3.27831	3.35982	3.55341	6.63834	4.9172	3.38633
Abnormal morphology of neurons	2.94114	2.47392	3.84352	7.00815	6.56112	2.21337
Biliary excretion of phytosterol derivative	4.35751	4.69902	3.8341	3.63927	3.70913	4.61252
Gallbladder disease type 4	4.35751	4.69902	3.8341	3.63927	3.70913	4.61252
Transport of phytosterol derivative	4.35751	4.69902	3.8341	3.63927	3.70913	4.61252
Colon adenocarcinoma	4.09736	3.6485	5.21178	4.7048	4.57255	2.56103
Morphology of male germ cells	3.97031	4.03781	4.52622	3.72055	4.73217	3.79999
Tumorigenesis of genital tumor	3.17785	3.22921	3.01427	6.18404	4.87722	4.29578
Urogenital cancer	3.16306	2.94938	3.29994	6.42131	5.08607	3.84116
Neoplasia of cells	3.78056	3.43833	4.67323	5.65038	4.84389	1.95576
Arrest in meiosis	3.84217	4.65291	4.45615	3.84689	4.06315	3.27441
Colorectal carcinoma	3.81123	3.30779	5.12028	4.78663	4.32532	2.50879
Morphology of cells	3.94034	2.73605	4.99872	5.34654	4.23096	2.40816
Abnormal morphology of cells	3.77261	2.64271	5.13559	5.06342	4.77719	1.83863
Morphology of testis	4.03733	3.49899	4.58624	4.2918	4.2744	1.99382
Nausea	4.02506	1.87181	3.40708	6.03255	5.46852	1.75739
Tumorigenesis of reproductive tract	3.81535	3.79036	2.88645	5.2963	3.75561	2.99302
Cancer of cells	3.545	3.04944	4.21832	5.32557	4.48262	1.69408
Endometrioid endometrial adenocarcinoma	2.96121	2.93282	3.00304	4.91177	4.43077	3.93304
Concentration of phytosterol derivative	3.88229	4.22318	3.36048	3.16654	3.23606	4.13682
Elongation of very long chain fatty acid	3.88229	4.22318	3.36048	3.16654	3.23606	4.13682
Schizophrenia	5.28165	2.10591	3.101	4.37188	4.46787	2.36016
Transport of dopamine	3.45518	3.95706	2.70006	3.5955	3.72873	3.8294
Squamous-cell carcinoma	3.0317	3.00637	4.09267	4.69468	4.6276	1.6979
Synthesis of sterol	4.59829	4.34077	3.17554	2.67798	2.12176	4.13505
Endometrioid carcinoma	2.55157	2.84878	2.94746	4.91134	4.04622	3.60196
Abnormal morphology of male germ cells	3.24932	3.19398	3.96706	3.24995	4.21216	2.99923
Flux of cation	3.39433	4.03988	3.31807	3.75382	3.1767	3.01589
Ion homeostasis of cells	4.02649	3.58101	3.45085	3.95905	2.98231	2.65598
Liver carcinoma	2.24297	2.47898	3.99382	5.49537	3.85191	2.33924
Abnormal morphology of spermatocytes	2.68875	3.17882	4.03932	3.58609	3.74759	3.05373
Biliary excretion of cholesterol	3.58316	3.92343	3.06294	2.86989	2.93907	3.8372
Loss of fat pad	3.58316	3.92343	3.06294	2.86989	2.93907	3.8372
Sitosterolemia	3.58316	3.92343	3.06294	2.86989	2.93907	3.8372
Indolent systemic mastocytosis	3.36322	3.70285	2.84459	2.65242	2.72126	3.61676
Flux of Ca2+	3.00014	3.50677	3.10767	3.617	3.01013	2.54621
Meiosis of germ cells	3.64564	2.56075	3.7423	3.09609	2.6388	2.40605
Colorectal cancer	2.89363	2.87792	3.59062	3.13111	2.73631	2.83016
Colorectal neoplasia	2.92935	3.00241	3.47929	2.97589	2.61105	2.93085
Breast or colorectal cancer	2.78319	2.85714	3.4816	2.99004	2.34265	3.23434
Spermiogenesis	2.62203	3.38385	2.80632	2.88606	3.10956	2.29121
Hyperactive behavior	2.94537	2.09337	2.2509	3.45092	3.07962	1.94585
Melanoma	8.46689	0	12.8638	16.8162	15.225	6.77924
Non-melanoma solid tumor	7.08574	5.43941	9.24644	12.4552	9.48012	0
Large intestine carcinoma	7.62731	4.78859	9.27345	12.3681	8.70953	0
Synaptic transmission	5.21961	2.49055	4.67339	7.96111	7.99707	0
Gametogenesis	6.45359	6.47588	5.01166	4.97031	5.05304	0
Cerebrovascular dysfunction	5.37055	2.289	4.54611	7.60599	6.85992	0
Subarachnoid hemorrhage	5.10774	2.39435	3.65285	8.02586	7.26669	0
Development of endocrine gland	6.97383	2.24751	5.42303	5.25683	4.09488	0
Malignant hypertension	5.07799	2.44318	4.05609	4.99913	6.62817	0
Pulmonary sarcoidosis	4.98846	2.40098	3.96847	4.88644	6.48717	0
Cancer of secretory structure	3.14923	0	4.90706	6.62389	5.3923	2.00828
Development of internal genitalia	4.27424	3.24187	4.44755	5.72447	3.783	0
Female genital tract cancer	4.028	3.85305	3.28442	5.99292	4.28845	0
Hypoxemia	4.67241	2.25115	3.66	4.49128	5.99394	0
Traumatic brain injury	5.51407	2.06799	3.47421	6.22021	3.66903	0
Colorectal adenocarcinoma	3.87056	0	5.16543	4.94194	4.43167	2.48021
Uterine cancer	3.81648	0	3.06576	5.23	4.27967	4.38139
Damage of brain	5.15879	2.26433	3.00045	6.51676	3.64782	0
Genitourinary tumor	3.08418	2.98369	3.03655	5.93324	4.69083	0
Female genital neoplasm	3.80435	3.78129	2.87392	5.27644	3.73992	0
Hemodynamic instability	4.74548	2.21958	3.31271	5.37409	3.81706	0
Morphology of reproductive system	3.89013	3.08202	4.25826	4.15784	4.00563	0
Abdominal pain	5.29354	2.4839	2.90846	4.20267	4.42289	0
Neuritogenesis	4.80008	1.82504	2.38695	6.00236	4.10375	0
Pelvic pain	4.29012	2.06841	3.28906	4.0188	5.40581	0
Vomiting	3.73897	0	3.09528	5.51587	5.00172	1.62144
Oligosynaptic infertility	3.98155	3.21312	4.0963	3.64198	3.8039	0
Stimulation of cells	4.27095	2.11015	3.57095	5.71658	2.95595	0
Uterine endometrioid carcinoma	3.10099	3.15487	3.0218	4.86595	4.40961	0
Pancreatic ductal adenocarcinoma	3.32083	1.91844	4.08138	4.45568	4.30916	0
Psychomotor agitation	3.6843	1.77637	2.70767	4.29613	5.61673	0
Morphology of brain	0	2.26507	2.83077	5.16599	4.00843	3.58331
Uterine tumor	3.5716	3.44851	2.63788	4.50865	3.68206	0
Abnormal morphology of gonad	4.00348	2.20282	4.53906	3.32049	3.74115	0
Lung cancer susceptibility 2	4.35751	2.04719	3.8341	3.63927	3.70913	0
Alcoholism	4.31184	2.40043	2.73586	4.16939	3.72139	0
Uterine carcinoma	2.65643	0	2.69934	4.42508	3.84994	3.41161
Postoperative pain	4.23173	1.97156	2.10909	4.63059	4.05528	0
Enlargement of adipocytes	3.58847	4.09176	2.82981	3.77378	2.65179	0
Ductal carcinoma	3.26177	1.7967	3.59538	3.7751	3.70179	0
Morphology of head	0	1.89765	2.82986	5.08396	3.85805	2.28675
Abnormal morphology of reproductive system	3.04407	1.84086	3.36943	3.65196	3.76143	0
Apoptosis of germ cells	2.36031	2.22839	3.81939	3.76454	3.35975	0
Liver lesion	0	2.08792	3.49951	4.66012	3.14408	1.68367
Formation of spleen	3.32072	3.01543	2.92758	3.15892	2.61274	0
Cognition	2.94064	2.09808	2.2999	4.35039	3.15473	0
Locomotion	3.08755	1.81325	3.41419	2.859	3.22615	0
Mass of testis	2.80134	2.23566	3.53825	2.74157	3.01936	0
Development of ovary	3.01031	2.13682	3.62191	3.55142	1.99092	0
Development of granule cell layer	3.58316	0	3.06294	2.86989	2.93907	1.70536
Chronic idiopathic urticaria	2.92175	3.25952	2.40788	0	2.28618	3.17383
Translocation of cholesterol	2.92175	3.25952	2.40788	0	2.28618	3.17383
Transport of 5-hydroxytryptamine	2.92175	3.25952	2.40788	0	2.28618	3.17383
Cell movement of sperm	2.88668	2.6615	0	3.2798	3.51118	1.64901
Efflux of dopamine	2.42123	2.75527	0	2.95376	3.05451	2.6704
Cytosis	2.44979	0	2.39517	5.12482	2.27267	1.57767
Sensation	2.77906	1.98819	2.36269	3.74124	2.28462	0
Sperm disorder	3.32746	2.94574	2.33446	0	2.49144	1.61052
Obesity	3.03291	1.83416	2.56707	3.63397	0	1.60087
Abdominal neoplasm	7.08766	0	7.46394	11.3918	7.70553	0
Gastrointestinal tract cancer	0	0	7.76392	10.6929	7.27949	4.91775
Malignant neoplasm of large intestine	0	0	7.44271	9.81545	6.43959	5.07911
Development of genital organ	7.42076	0	7.1876	7.60713	6.36385	0
Neurotransmission	4.83304	0	6.12009	8.38723	9.19278	0
Transmembrane potential of cellular membrane	3.03681	0	5.03859	6.85949	7.2383	0
Seizures	4.08029	0	3.82405	7.54868	4.9245	0
Peripheral vascular disease	4.32217	0	3.85221	5.75787	4.86484	0
Cigarette habituation susceptibility syndrome	5.24621	0	4.46438	4.17463	4.27843	0
Transport of molecule	2.89168	0	4.7322	6.81658	3.63689	0
Drug dependence	4.9227	0	3.11448	5.2006	4.78272	0
Intracranial hemorrhage	3.87201	0	2.9771	6.52668	4.58507	0
Schizoaffective disorder	4.66481	0	3.05429	5.44786	4.1418	0
Myoclonus	4.80251	0	3.17977	4.8254	4.30731	0
Stroke	4.37614	0	3.04019	5.21403	4.31004	0
Colon carcinoma	0	0	5.14174	4.57982	4.47114	2.69178
Morphology of germ cells	3.78131	0	5.25526	3.05661	4.59203	0
Tobacco-related disorder	4.30721	0	3.09677	4.47354	4.6964	0
Pancreatic adenocarcinoma	3.4712	0	4.09504	4.67124	4.28558	0
Microtubule dynamics	2.52928	0	2.08695	6.67316	4.54378	0
Sex determination	2.45042	0	2.63594	5.25295	5.482	0
Pancreatic cancer	3.51955	0	4.02624	4.40226	3.85115	0
Transport of Ca2+	3.38888	0	4.97084	4.88988	2.37337	0
Abnormal morphology of brain	0	0	2.96308	5.25852	4.38584	2.52611
Transport of biogenic amine	4.12838	0	3.13297	3.82076	3.98394	0
Brain wave	3.80485	0	3.87813	3.42816	3.58841	0
Abnormal morphology of germ cells	3.13993	0	4.73772	2.66315	4.13159	0
Liver cancer	0	2.43301	3.75183	5.05393	3.34848	0
Acute encephalopathy	3.91836	1.82033	0	4.98875	3.66205	0
Pancreatic tumor	3.40609	0	3.85238	3.81324	3.0281	0
Nicotine dependence	3.43491	0	2.47135	3.92805	4.11936	0
Stimulation of hematopoietic cells	3.27916	2.2861	3.73159	4.58279	0	0
Development of female reproductive tract	3.33249	0	3.65755	4.11078	2.59063	0
Development of abdomen	3.05012	0	3.11339	5.29243	2.04557	0
Motor dysfunction or movement disorder	2.63428	0	3.53949	4.25785	2.94028	0
Survival of retinal rods	0	0	3.8341	3.63927	3.70913	2.00425
Mood Disorders	2.7938	0	2.7401	3.27955	4.18661	0
Abnormal morphology of head	0	0	2.68067	4.84896	3.85559	1.58196
Abnormal morphology of internal genitalia	2.97183	0	3.25539	3.57129	3.06368	0
Quantity of cells	3.62748	0	3.55638	3.51259	2.15141	0
Insomnia	3.95535	2.39435	0	3.99835	2.49649	0
Development of head	0	0	2.48393	5.34326	3.4666	1.54266
Major affective disorder	2.75594	0	2.52562	3.22737	4.12103	0
Differentiation of leukemia cell lines	4.41839	2.79473	2.08638	3.20651	0	0
Depressive disorder	2.44288	0	2.20771	3.6817	4.08233	0
Arrest in gametogenesis	0	2.34387	3.55423	3.04233	3.2238	0
Ataxia	0	0	3.13865	3.78234	3.61718	1.61698
Neuronal cell death	2.68495	0	3.10258	4.08562	2.282	0
Sleep Disorders	3.43767	0	2.77077	3.5097	2.42347	0
Development of body axis	0	0	2.31013	4.90601	3.18174	1.64102
Trafficking of B lymphocytes	3.18902	3.52804	2.67198	0	2.5492	0
Movement Disorders	2.3687	0	3.05282	3.80318	2.533	0
Discomfort	2.23148	0	2.83776	4.27028	2.30212	0
Prostate cancer	0	0	2.30045	4.43359	2.82713	1.62752
Apoptosis of male germ cells	0	0	3.0341	3.14062	3.36937	1.59464
Pustulosis palmaris et plantaris	3.58316	0	0	2.86989	2.93907	1.70536
Aspermatogenesis	3.45518	2.40098	2.70006	0	2.52323	0
Formation of synaptonemal complexes	3.45518	2.40098	2.70006	0	2.52323	0
Sex reversal	0	2.1855	2.38104	3.15942	3.29023	0
Chronic obstructive pulmonary disease	2.35268	0	2.68725	3.66135	2.27692	0
Integrity of vasculature	2.92175	3.25952	2.40788	0	2.28618	0
Psychosis	0	1.8509	0	4.27364	2.99244	1.73678
Lack of spleen	2.81451	3.15165	2.30222	0	2.18105	0
Localization of B lymphocytes	2.81451	3.15165	2.30222	0	2.18105	0
Abnormal morphology of gastrocnemius	0	1.87206	3.36048	3.16654	0	1.82923
Differentiation of metanephric mesenchymal cells	0	1.87206	0	3.16654	3.23606	1.82923
Neurodegeneration of striatonigral neurons	0	1.87206	0	3.16654	3.23606	1.82923
Cleavage of collagen fiber	0	0	2.84459	2.65242	2.72126	1.60951
Liquid tumor	2.29932	0	2.26734	2.73097	2.47251	0
Quantity of mast cells	2.29988	0	2.44068	0	2.22075	2.65732
Efflux of cation	0	1.91997	2.99179	2.63554	0	1.83817
Globozoospermia	0	2.2861	2.52934	0	2.35431	2.20257
Meiosis I of male germ cells	0	2.2861	2.52934	0	2.35431	2.20257
Skin lesion	12.3227	0	17.4942	20.5361	0	0
Cancer	0	0	10.3816	13.5421	10.5467	0
Solid tumor	0	0	9.8035	12.2945	10.033	0
Intestinal adenocarcinoma	0	0	9.60053	12.794	9.0511	0
Neoplasia of epithelial tissue	0	0	9.47108	12.4584	9.442	0
Intestinal carcinoma	0	0	9.46296	12.5227	8.85272	0
Intestinal tumor	0	0	7.71888	10.0068	6.61822	0
Intestinal cancer	0	0	7.64348	9.99284	6.59193	0
Development of neurons	0	0	4.1073	9.11701	7.80038	0
Transport of ion	0	0	6.24192	7.08662	5.65229	0
Formation of gonadal cells	0	0	5.47713	5.38561	5.48811	0
Transmembrane transport of ion	0	0	5.05136	5.90498	4.75019	0
Morphology of central nervous system	0	0	3.49505	6.18907	5.05307	0
Morphology of genital organ	0	0	5.83987	4.59594	4.291	0
Quantity of neurons	0	0	4.71117	5.22267	4.79241	0
Abnormal morphology of central nervous system	0	0	3.32583	5.96691	5.14154	0
Abnormality of endometrium	4.64788	0	3.5767	6.16267	0	0
Quantity of alpha islet cells	0	0	5.05136	4.58279	4.75019	0
Morphology of gonadal cells	0	0	5.89155	3.54696	4.49193	0
Apoptosis of gonadal cells	0	0	5.08524	4.79328	3.80536	0
Transport of cation	0	0	5.11544	4.76365	3.76315	0
Motor dysfunction	3.77752	0	0	4.76238	5.0644	0
Development of gap junctions	0	0	3.07046	4.411	6.12173	0
Seizure disorder	0	0	3.17732	6.22182	4.02755	0
Morphogenesis of neurons	0	0	2.665	6.33989	4.41597	0
Transmembrane potential	0	0	2.91804	5.14261	5.01939	0
Transport of metal ion	0	0	4.61158	5.04348	3.36781	0
Stimulation of neurons	0	0	2.97463	5.74059	4.24467	0
Tumorsphere formation	0	0	4.46438	4.17463	4.27843	0
Substance-Related Disorders	0	0	3.44539	5.15806	4.18822	0
Developmental process of synapse	0	0	2.73951	4.13273	5.81568	0
Differentiation of nervous system	0	0	3.50383	5.58156	3.50022	0
Severe obesity	3.56267	0	0	5.20146	3.68746	0
Liver tumor	0	0	3.70737	5.10522	3.43759	0
Gastroesophageal adenocarcinoma	0	0	3.275	5.08681	3.73946	0
Plasticity of synapse	0	0	2.71863	5.67693	3.69863	0
Delirium	3.63474	0	0	4.42234	3.78396	0
Deficiency of hematopoietic progenitor cells	4.35751	0	3.8341	3.63927	0	0
Excitation of cerebral cortex cells	0	2.2861	0	4.58279	4.75019	0
Differentiation of neuroglia	0	0	2.26639	5.15806	4.18822	0
Fibrosis of myocardium	5.07799	0	2.76312	3.68207	0	0
Major depression	0	0	2.60272	3.9334	4.92298	0
Organization of cytoskeleton	2.28441	0	0	5.43455	3.70401	0
Abnormal morphology of genital organ	0	0	4.34882	3.52487	3.53413	0
Morphogenesis of inner ear	0	0	3.02289	4.06726	4.31103	0
Shape change of neurons	0	0	2.72622	4.62437	4.03404	0
Formation of muscle	0	0	5.21216	3.83286	2.16396	0
Self-renewal of stem cells	0	0	3.03164	5.36953	2.75589	0
Gastric adenocarcinoma	0	0	2.6484	4.28243	3.93541	0
Transport of metal	0	0	3.73276	4.3932	2.60855	0
Lower respiratory tract disorder	3.20119	0	3.57089	3.94145	0	0
Secretion of neurotransmitter	0	0	2.22453	4.75582	3.68884	0
Infarction of cerebrum	0	0	2.66089	4.7456	3.19265	0
Hepatobiliary system cancer	0	0	0	4.81206	3.18123	2.34749
Recycling of synaptic vesicles	0	0	3.59159	3.22387	3.35509	0
Genitourinary carcinoma	0	0	0	3.9051	3.37395	2.86654
Synaptic transmission of nervous tissue	2.80877	0	0	3.16323	4.1418	0
Scar tissue	4.53471	0	2.38104	3.15942	0	0
Synthesis of cholesterol	2.95973	3.60117	0	0	0	3.43677
Pancreatobiliary tumor	0	0	3.51717	3.60571	2.69469	0
Development of inner ear	0	0	2.34647	3.59272	3.87384	0
Specification of neuroendocrine cells	0	0	3.36048	3.16654	3.23606	0
Gastroesophageal cancer	0	0	2.968	4.24554	2.51434	0
Proliferation of embryonic stem cell lines	0	0	2.58345	4.67883	2.40783	0
Gastric cancer	0	0	2.68448	3.99209	2.96102	0
Inflammation of urinary bladder	4.34037	0	0	3.28271	2.00501	0
Initiation of differentiation of leukemia cell lines	0	2.04719	3.8341	3.63927	0	0
Hypertrophy of tissue	2.86091	0	3.24426	3.38672	0	0
Development of renal calyx	0	2.04719	0	3.63927	3.70913	0
Size of renal medulla	0	2.04719	0	3.63927	3.70913	0
Quantity of endocrine cells	0	0	3.45826	3.48698	2.40661	0
Development of erythroid precursor cells	3.57244	0	2.60141	3.14929	0	0
Quantity of neuroendocrine cells	0	0	3.40708	3.55918	2.34204	0
Differentiation of tumor cell lines	2.72394	0	2.48667	4.07317	0	0
Self-renewal of neural stem cells	0	0	2.47769	4.49128	2.30327	0
Cell-cell contact	0	0	2.55385	3.04429	3.55646	0
Development of retina	0	0	2.5703	4.21336	2.26685	0
Failure of kidney	3.77703	0	0	3.19932	2.03709	0
Upper gastrointestinal tract cancer	0	0	2.75848	3.86542	2.38651	0
Development of pituitary gland	3.72346	0	2.74495	0	2.51933	0
Synthesis of steroid	2.26968	0	3.28039	3.42761	0	0
Proliferation of progenitor cells	2.21606	0	0	4.36659	2.36139	0
Synaptic transmission of synapse	3.24945	0	0	2.76672	2.92032	0
Mitogenesis of B-lymphocyte derived cell lines	0	0	2.52934	3.9365	2.40709	0
Coronary disease	2.7303	0	2.49441	3.62433	0	0
Arrest in growth of hematopoietic progenitor cells	3.04479	3.38318	0	0	2.40709	0
Urological disorder of renal glomerulus	3.04479	3.38318	0	0	2.40709	0
Pressure of heart ventricle	3.13743	0	2.19242	3.49418	0	0
Density of synapse	2.65609	3.14547	0	0	0	3.02053
Anxiety	0	0	2.96136	3.28679	2.50475	0
Commitment of cells	0	0	2.40349	3.67727	2.65087	0
Spatial learning	0	0	2.31369	3.33026	3.02525	0
Development of erythroid cells	3.52001	2.44318	0	0	2.58569	0
Abnormal function of muscle	0	0	3.03164	2.60435	2.75589	0
Neovascularization of tumor	2.36098	0	3.14256	2.86174	0	0
Learning	2.26146	0	0	3.63829	2.45363	0
Induction of cells	2.62203	0	2.80632	2.88606	0	0
Proliferation of myoblasts	0	1.87615	2.90472	3.53188	0	0
Homologous pairing of chromosomes	2.55695	2.89223	0	0	0	2.80708
Nutritionally induced type 2 diabetes	2.55695	2.89223	0	0	0	2.80708
Abnormal morphology of testis	0	0	2.54392	2.69145	3.00221	0
Arrest in meiosis of male germ cells	0	0	2.84459	2.65242	2.72126	0
Excitation of cortical neurons	0	0	2.84459	2.65242	2.72126	0
Formation of neural retina	0	0	2.84459	2.65242	2.72126	0
Congenital malformation of kidney	2.80138	0	0	3.01161	2.39368	0
Hearing	0	0	2.2509	2.83688	3.07962	0
Differentiation of cord blood cells	2.81451	3.15165	0	0	2.18105	0
Proliferation of colony-forming erythroid cells	2.81451	3.15165	0	0	2.18105	0
Upper gastrointestinal tract tumor	0	0	2.70002	3.41232	2.01799	0
Muscular hypertrophy	2.19614	0	3.02687	2.82352	0	0
Hypertrophy of cells	2.49242	0	2.73457	2.81223	0	0
Axonogenesis	0	0	2.06423	3.32481	2.59986	0
Exit from cell cycle progression of multilineage progenitor cells	3.04479	0	2.52934	0	2.40709	0
Lack of ovary	3.04479	0	2.52934	0	2.40709	0
Urticaria	0	0	2.33569	0	2.16306	3.44888
Expansion of cells	2.89071	0	2.05419	2.9772	0	0
Benign salivary gland disease	2.42123	2.75527	0	0	0	2.6704
Cellular homeostasis	2.76916	0	2.13498	2.84482	0	0
Hyperphosphatemia	2.20314	0	2.90056	2.62269	0	0
Cystitis	0	2.48767	2.82981	0	0	2.40347
Trafficking of lymphocytes	2.68875	3.17882	0	0	0	1.81608
Lewy body disease	0	1.99069	0	2.77361	2.90161	0
Localization of cells	0	2.6438	2.27009	2.73291	0	0
Formation of Sertoli cells	0	2.40098	2.70006	0	2.52323	0
Differentiation of brain cells	0	0	2.27814	3.29724	2.02198	0
Quantity of glucagon in blood	0	0	2.33569	3.09765	2.16306	0
Motion sickness	0	0	2.30222	0	2.18105	3.0661
Hypertrophy of adipocytes	2.25241	2.58459	0	2.697	0	0
Organization of synapse	0	0	0	2.90941	3.06466	1.54463
Endometriosis	2.55856	2.01874	0	2.91728	0	0
Quantity of glucagon	0	0	2.29213	3.03837	2.12009	0
Hypoplasia of lung	0	1.94284	0	2.68007	2.80727	0
Regeneration of bone	0	0	2.1251	3.28271	2.00501	0
Malignant neoplasm of aerodigestive tract	0	1.87884	2.49397	3.02596	0	0
Arrest in spermatogenesis	0	0	2.71274	0	2.44423	2.24059
Degradation of extracellular matrix	2.62433	1.85513	2.86307	0	0	0
Metabolism of very long chain fatty acid	2.25241	2.58459	0	0	0	2.50012
Decarboxylation of amino acids	2.81451	0	2.30222	0	2.18105	0
Neurodegeneration	0	1.94011	0	3.15292	2.19919	0
Interphase of lung cell lines	0	2.40098	0	0	2.52323	2.31705
Meiosis of male germ cells	2.60193	0	2.42441	0	2.16372	0
Pharmacologically induced seizure	0	0	0	2.65242	2.72126	1.60951
Apoptosis of splenic primordium	2.17723	2.34725	0	0	0	2.30421
Area of scar tissue	2.17723	2.34725	0	0	0	2.30421
Arrest in early pachytene stage of male germ cells	2.17723	2.34725	0	0	0	2.30421
Arrest in zygotene of male germ cells	2.17723	2.34725	0	0	0	2.30421
Autosomal recessive deafness type 18B	2.17723	2.34725	0	0	0	2.30421
Autosomal recessive spinocerebellar ataxia type 11	2.17723	2.34725	0	0	0	2.30421
Chemotaxis of B-1 lymphocytes	2.17723	2.34725	0	0	0	2.30421
Combined pituitary hormone deficiency-4	2.17723	2.34725	0	0	0	2.30421
Decarboxylation of L-histidine	2.17723	2.34725	0	0	0	2.30421
Delay in initiation of turnover of epidermal cells	2.17723	2.34725	0	0	0	2.30421
Desmoplastic small round cell tumor	2.17723	2.34725	0	0	0	2.30421
Development of milky spot	2.17723	2.34725	0	0	0	2.30421
Disorganization of flagella	2.17723	2.34725	0	0	0	2.30421
Disorganization of outer dense fibers	2.17723	2.34725	0	0	0	2.30421
Efflux of acetylcholine	2.17723	2.34725	0	0	0	2.30421
Emigration of monocyte-derived dendritic cells	2.17723	2.34725	0	0	0	2.30421
Entry into S phase of mesothelioma cell lines	2.17723	2.34725	0	0	0	2.30421
Formation of histamine	2.17723	2.34725	0	0	0	2.30421
Hyperplasia of anterior tibial muscle	2.17723	2.34725	0	0	0	2.30421
Hyperplasia of extensor digitorum longus muscle	2.17723	2.34725	0	0	0	2.30421
Hyperplasia of quadriceps femoris	2.17723	2.34725	0	0	0	2.30421
Hypertrophy of extensor digitorum longus muscle	2.17723	2.34725	0	0	0	2.30421
Hypertrophy of quadriceps femoris	2.17723	2.34725	0	0	0	2.30421
Homeostasis of phosphate	0	2.21766	2.42832	0	0	2.13439
Detachment of flagella	2.63424	0	2.1251	0	2.00501	0
Megakaryopoiesis	2.63424	0	2.1251	0	2.00501	0
Abnormal morphology of astrocytes	0	0	2.06213	2.72606	0	1.88434
Pemphigus	2.79266	1.9664	0	0	0	1.88434
Serous adenocarcinoma	0	1.80418	0	0	2.27874	2.42537
Quantity of monoamines	2.37103	0	2.16421	0	0	1.5685
Steroid metabolism	2.32924	1.89018	0	0	0	1.72071
Lithiasis	2.20218	1.87181	0	0	0	1.75739
Morphology of nervous tissue	0	0	0	7.45723	6.73698	0
Endometrial carcinoma	0	0	0	5.17555	4.47375	0
Formation of intercellular junctions	0	0	0	3.96791	5.55829	0
Formation of cellular protrusions	0	0	0	5.59289	3.56716	0
Excitation of hippocampal neurons	0	0	0	4.47074	4.57493	0
Differentiation of corticotroph cells	0	0	4.46438	4.17463	0	0
Acute respiratory distress syndrome	4.33035	0	0	3.93798	0	0
Endometrial adenocarcinoma	0	0	3.1911	5.04112	0	0
Differentiation of central nervous system cells	0	0	0	4.51274	3.39968	0
Development of bone marrow cells	4.18298	3.50563	0	0	0	0
Stimulation of colony-forming units granulocytes	0	0	3.8341	3.63927	0	0
Stimulation of myoblasts	0	0	3.8341	3.63927	0	0
Abnormal morphology of mesonephric mesenchyme	0	0	0	3.63927	3.70913	0
Cytotoxicity of dopaminergic neurons	0	0	0	3.63927	3.70913	0
Lack of cochlear nerve	0	0	0	3.63927	3.70913	0
Onset of cell death of motor neurons	0	0	0	3.63927	3.70913	0
Expansion of embryonic tissue	0	0	2.8226	4.47542	0	0
Neurotransmission of synapse	0	0	0	3.53364	3.72108	0
Differentiation of neuronal progenitor cells	0	0	0	4.02688	3.22241	0
Formation of muscle cells	0	0	4.32149	2.88761	0	0
Morphology of muscle cells	0	0	4.12283	2.99305	0	0
Differentiation of progenitor cells	0	0	2.51476	4.49955	0	0
Sporadic motor neuron disease	0	0	0	3.43576	3.56818	0
Quantity of stem cells	0	0	2.95096	3.96968	0	0
Proliferation of muscle precursor cells	0	0	0	4.35427	2.51933	0
Differentiation of brain	0	0	2.92758	3.93798	0	0
Survival of photoreceptors	0	0	3.56748	3.28271	0	0
Differentiation of endocrine cells	0	0	3.59273	3.14929	0	0
Conversion of cells	0	0	3.61944	3.10533	0	0
Abnormality of medulla oblongata	0	0	0	3.28271	3.3846	0
Formation of scar tissue	3.82026	0	0	2.77644	0	0
Escobar syndrome	0	0	3.36048	0	3.23606	0
Lethal multiple pterygium syndrome	0	0	3.36048	0	3.23606	0
Fibrosis of muscle	0	0	2.9476	3.58609	0	0
Generation of embryoid body cells	0	0	3.36048	3.16654	0	0
Mitosis of chondrocytes	0	0	3.36048	3.16654	0	0
Proliferation of leukemia cells	3.08443	0	0	3.41751	0	0
Differentiation of astrocytes	0	0	0	3.99835	2.49649	0
Stimulation of hematopoietic progenitor cells	0	0	2.76312	3.68207	0	0
Retrograde axonal transport	0	0	0	3.16266	3.26417	0
Spike-wave discharge	0	0	0	3.16266	3.26417	0
Differentiation of embryonic tissue	0	0	0	4.01082	2.39449	0
Abnormal morphology of macula of saccule	0	0	0	3.16654	3.23606	0
Lack of spiral ganglion	0	0	0	3.16654	3.23606	0
Projection of central nervous system cells	0	0	0	3.16654	3.23606	0
Proliferation of multilineage progenitor cells	0	0	2.27814	4.10064	0	0
Differentiation of neurons	0	0	2.46816	3.88818	0	0
Stimulation of connective tissue cells	0	0	3.38513	2.94709	0	0
Development of central nervous system	0	0	0	3.73618	2.55516	0
Miniature end-plate potential	0	0	3.23557	0	3.05451	0
Organization of nervous tissue	0	0	0	3.04233	3.2238	0
Chronic stable angina	0	0	3.34637	2.90941	0	0
Proliferation of neuronal progenitor cells	0	0	0	3.84689	2.39368	0
Primary hypertension	0	0	3.05429	3.16323	0	0
Shape change of central nervous system cells	0	0	0	3.03837	3.16838	0
Quantity of brain cells	0	0	2.73586	3.46446	0	0
Disorder of blood pressure	0	0	2.4337	3.73749	0	0
Branching of neurites	0	0	0	3.37042	2.79965	0
Cleavage of cells	0	0	0	4.09068	2.0478	0
Prostatic adenocarcinoma	0	0	0	3.85753	2.26931	0
Formation of brain	0	0	0	3.56283	2.54075	0
Adrenoleukodystrophy	3.36322	0	0	2.65242	0	0
Pulmonary vascular disease	0	0	2.72617	3.27925	0	0
Degeneration of neurons	0	0	0	3.59694	2.3995	0
Urinary incontinence	3.45518	0	0	0	2.52323	0
Angiogenesis of granuloma	0	0	3.06294	2.86989	0	0
Action potential of cells	0	0	2.84791	0	3.06207	0
Formation of endocrine gland	3.43491	0	2.47135	0	0	0
Synthesis of calcitriol	3.18902	0	2.67198	0	0	0
Folliculogenesis	0	0	2.87941	2.96764	0	0
Dendritic growth/branching	0	0	0	3.00202	2.81304	0
Development of fallopian tube	0	0	0	2.86989	2.93907	0
Formation of intermediate filament inclusions	0	0	0	2.86989	2.93907	0
Lack of saccule	0	0	0	2.86989	2.93907	0
Development of sensory organ	0	0	0	3.36828	2.43154	0
Development of capillary vessel	0	0	2.47769	3.29124	0	0
Development of ear	0	0	2.36224	3.399	0	0
Specification of cells	0	0	0	3.20392	2.55057	0
Abnormality of peripheral nervous system	0	0	0	3.25647	2.48045	0
Cell movement of germ cells	0	0	2.1512	3.55576	0	0
Quantity of progenitor cells	0	0	3.06389	2.63554	0	0
Advanced malignant tumor	2.91746	0	0	0	0	2.75863
Prostatic carcinoma	0	0	0	3.57131	2.10306	0
Differentiation of granule cells	0	0	0	2.77644	2.87643	0
Neonatal death	0	0	0	3.20471	2.43867	0
Expansion of neural stem cells	0	0	2.20878	3.41611	0	0
Damage of connective tissue	0	0	2.7089	2.9072	0	0
Pulmonary Hypertension	0	0	2.4774	3.12983	0	0
Vascularization of absolute anatomical region	0	0	2.4774	3.12983	0	0
Proliferation of granule neuron progenitor cells	0	0	0	3.29124	2.30327	0
Formation of clathrin-coated vesicles	3.04479	0	2.52934	0	0	0
Induction of hematopoietic cells	3.04479	0	2.52934	0	0	0
Mobilization of dendritic cells	3.04479	0	2.52934	0	0	0
Self-renewal of myeloid progenitor cells	3.04479	0	2.52934	0	0	0
Uterine serous papillary cancer	0	2.13947	0	0	0	3.41589
Growth of muscle tissue	0	0	2.43318	3.10736	0	0
Quantity of embryo	0	0	2.18572	3.35414	0	0
Homing of tumor cell lines	0	0	2.78615	2.75264	0	0
Cell viability of cortical neurons	0	0	2.50272	3.0251	0	0
Perinatal death	0	0	0	2.87662	2.64855	0
Proliferation of synovial fibroblasts	0	0	2.90056	2.62269	0	0
Stimulation of stem cells	0	0	2.90056	2.62269	0	0
Sinusitis	0	0	0	3.07357	2.44423	0
Formation of ectoderm	0	0	2.84459	2.65242	0	0
Mitogenesis of hepatic stellate cells	0	0	2.84459	2.65242	0	0
Osteomalacia	0	0	2.84459	2.65242	0	0
Surface area of osteoblasts	0	0	2.84459	2.65242	0	0
Surface area of osteoclasts	0	0	2.84459	2.65242	0	0
Hypoplasia	0	0	0	3.81784	0	1.6658
Formation of rhombencephalon	0	0	2.16033	3.31642	0	0
Female genital tract serous carcinoma	0	1.98092	0	0	0	3.47941
Development of diaphragm	2.55695	2.89223	0	0	0	0
Anxiety-like behavior	0	0	2.85012	0	2.57833	0
Degeneration of cells	0	0	0	3.15616	2.25643	0
Wound	3.29611	2.10012	0	0	0	0
Regeneration of liver	2.62065	0	0	2.75582	0	0
Morphology of nerves	0	0	0	3.18913	2.1861	0
Neuroprotection of hippocampus	2.42123	0	0	2.95376	0	0
Abnormal morphology of common crus	0	0	0	2.65242	2.72126	0
Development of mesonephric tubule	0	0	0	2.65242	2.72126	0
Development of mullerian duct	0	0	0	2.65242	2.72126	0
Entry into S phase of neurons	0	0	0	2.65242	2.72126	0
Modulation of Ca2+	0	0	0	2.65242	2.72126	0
S phase of lung cell lines	0	0	0	2.65242	2.72126	0
Sporadic Parkinson disease	0	0	0	2.65242	2.72126	0
Growth of skeletal muscle	0	0	2.76312	0	2.58569	0
Arrest in G1 phase of bone marrow cell lines	2.92175	0	2.40788	0	0	0
Contact dermatitis of ear	2.92175	0	2.40788	0	0	0
Homeostasis of Ca2+	2.30406	0	0	3.01554	0	0
Growth of malignant tumor	0	0	2.21447	3.10453	0	0
Abnormal morphology of cranial nerve	0	0	0	2.9072	2.40078	0
Morphology of synapse	0	0	2.40263	0	2.87994	0
Growth of mammary tumor	2.73438	2.53667	0	0	0	0
Degeneration of nervous system	0	0	0	3.13576	2.12714	0
Abnormal morphology of facial nerve	0	0	0	3.09765	2.16306	0
Enlargement of connective tissue cells	0	0	2.38136	2.87256	0	0
Basal cell carcinoma	0	0	2.54792	2.70135	0	0
Proliferation of pancreatic cells	0	0	0	3.24082	1.98398	0
Abnormal morphology of synaptic vesicles	2.36098	0	0	2.86174	0	0
Contraction of aortic ring tissue	2.36098	0	0	2.86174	0	0
Depletion of germ cells	0	0	2.67198	0	2.5492	0
Expansion of adipose tissue	0	0	2.67198	0	2.5492	0
Maintenance of muscle	0	0	2.67198	0	2.5492	0
Quantity of gamma cells	0	0	2.67198	0	2.5492	0
Eyelids fail to open	2.92175	0	0	0	2.28618	0
Lymphohematopoietic neoplasia	0	0	0	2.93829	2.26664	0
Formation of testis	0	2.38967	0	2.7883	0	0
Quantity of burst-forming erythroid cells	2.42123	2.75527	0	0	0	0
Sequestration of leukocytes	2.42123	2.75527	0	0	0	0
Upper aerodigestive tract carcinoma	0	0	2.28388	2.8922	0	0
Morphology of bipolar cells	0	0	0	3.03837	2.12009	0
Esophageal cancer	0	0	2.12771	3.02423	0	0
Quantity of myeloid progenitor cells	2.47761	0	2.67135	0	0	0
Vascularization of heart	2.81451	0	2.30222	0	0	0
Hydrocephalus	2.62203	0	0	0	2.45765	0
Reflex	0	0	0	3.07415	1.99726	0
Atrial flutter	0	0	2.63594	0	2.41222	0
Accumulation of myeloid cells	3.22203	1.79159	0	0	0	0
Differentiation of gonadal cells	0	0	2.27009	2.73291	0	0
Morphogenesis of head	0	0	2.25651	0	2.74366	0
Pupillary light reflex	2.81451	0	0	0	2.18105	0
Astrocytoma	2.64707	2.30255	0	0	0	0
Maturation of leukemia cell lines	2.25241	0	0	2.697	0	0
Tumorigenesis of intestinal polyp	2.25241	0	0	2.697	0	0
Expansion of myeloid progenitor cells	2.30487	2.63767	0	0	0	0
Quantity of bone cancer cell lines	2.30487	2.63767	0	0	0	0
Quantity of sarcoma cell lines	2.30487	2.63767	0	0	0	0
Conversion of induced neural precursor cells	0	0	2.52934	0	2.40709	0
Stimulation of synovial fibroblasts	0	0	2.52934	0	2.40709	0
Abnormal morphology of parathyroid gland	2.71949	0	2.20878	0	0	0
Paired-pulse facilitation of synapse	2.3726	0	2.53484	0	0	0
Chemotaxis of B-lymphocyte derived cell lines	0	2.48767	0	0	0	2.40347
Recruitment of lymphoid cells	3.03681	1.8509	0	0	0	0
Enlargement of cells	2.46853	0	2.41906	0	0	0
Release of dopamine	0	2.37726	0	0	2.47014	0
Emotional behavior	0	0	2.42902	0	2.40432	0
Stimulation of bone marrow cells	2.20314	0	0	2.62269	0	0
Morphology of endocrine gland	2.62456	0	2.19981	0	0	0
Hematological neoplasia	0	0	0	2.64542	2.16385	0
Lymphoid cancer	0	0	0	2.66021	2.14674	0
Density of neurons	2.47946	2.32687	0	0	0	0
Proliferation of muscle cells	0	0	2.06485	2.73701	0	0
Differentiation of testis	0	0	2.47769	0	2.30327	0
Export of molecule	2.52858	2.23095	0	0	0	0
Morphology of cytotoxic T cells	2.63424	0	2.1251	0	0	0
Colony formation of phagocytes	2.79266	1.9664	0	0	0	0
Action potential of neurons	0	0	2.53876	0	2.20095	0
Mass of genitourinary system	2.28214	0	2.44801	0	0	0
Abnormal quantity of 5-hydroxytryptamine	0	2.40098	0	0	0	2.31705
Quantity of tumor cell lines	2.74023	1.95594	0	0	0	0
Catabolism of cyclic GMP	0	0	2.40788	0	2.28618	0
Number of lumbar vertebra	0	0	2.40788	0	2.28618	0
Projection of neurons	0	0	2.40788	0	2.28618	0
Tolerization	0	0	2.40788	0	2.28618	0
X-linked neurodegenerative disorder	0	0	2.40788	0	2.28618	0
Guidance of motor axons	0	0	2.42832	0	2.2545	0
Isometric tetanic force of extensor digitorum longus muscle	0	2.34725	0	0	0	2.30421
Isometric tetanic force of soleus muscle	0	2.34725	0	0	0	2.30421
Lesioning of renal glomerulus	0	2.34725	0	0	0	2.30421
Loss of abdominal fat pad	0	2.34725	0	0	0	2.30421
Loss of astral microtubules	0	2.34725	0	0	0	2.30421
Loss of epigonadal fat pad	0	2.34725	0	0	0	2.30421
Lyme neuroborreliosis	0	2.34725	0	0	0	2.30421
Lymphatic metastasis by breast cancer cell lines	0	2.34725	0	0	0	2.30421
Lymphatic metastasis by melanoma cell lines	0	2.34725	0	0	0	2.30421
Mean curvilinear velocity of sperm	0	2.34725	0	0	0	2.30421
Migration of B-1 lymphocytes	0	2.34725	0	0	0	2.30421
Nonsyndromic recessive deafness (DFNB18)	0	2.34725	0	0	0	2.30421
Onset of lymphopoiesis of long-term bone marrow culture cells	0	2.34725	0	0	0	2.30421
Production of fructose-6-phosphate	0	2.34725	0	0	0	2.30421
Regeneration of hypoglossal nerve	0	2.34725	0	0	0	2.30421
Remodeling of gastrocnemius	0	2.34725	0	0	0	2.30421
Retinitis pigmentosa type 62	0	2.34725	0	0	0	2.30421
Sensitization of amphetamine	0	2.34725	0	0	0	2.30421
Sensitization of apomorphine	0	2.34725	0	0	0	2.30421
Sensitization of ethanol	0	2.34725	0	0	0	2.30421
Sex reversal of ovarian cells	0	2.34725	0	0	0	2.30421
Sialylation of ganglioside GM3	0	2.34725	0	0	0	2.30421
Size of gastrocnemius	0	2.34725	0	0	0	2.30421
Spermatogenic failure 6	0	2.34725	0	0	0	2.30421
Strength of wound	0	2.34725	0	0	0	2.30421
Thickness of uterus	0	2.34725	0	0	0	2.30421
Trafficking of monocyte-derived dendritic cells	0	2.34725	0	0	0	2.30421
Usher syndrome type 1C	0	2.34725	0	0	0	2.30421
Differentiation of mesenchyme	0	1.84061	0	2.77002	0	0
Survival of bone marrow cell lines	2.68875	1.89775	0	0	0	0
Secretion of cholesterol	0	2.32262	0	0	0	2.23895
Acute eosinophilic leukemia	2.17723	2.34725	0	0	0	0
Anemia of liver	2.17723	2.34725	0	0	0	0
Anoikis of hepatoma cell lines	2.17723	2.34725	0	0	0	0
Apoptosis of endothelioma cell lines	2.17723	2.34725	0	0	0	0
Apoptosis of metanephric blastema	2.17723	2.34725	0	0	0	0
Arrest in growth of erythroblasts	2.17723	2.34725	0	0	0	0
Arrest in oogenesis	2.17723	2.34725	0	0	0	0
Bilateral multicystic kidney dysplasia	2.17723	2.34725	0	0	0	0
Binding of erythrocyte membrane	2.17723	2.34725	0	0	0	0
Cell division of erythroid precursor cells	2.17723	2.34725	0	0	0	0
Childhood-onset neurodegeneration with optic atrophy	2.17723	2.34725	0	0	0	0
Co-stimulation of colony forming unit-megakaryocytes	2.17723	2.34725	0	0	0	0
Co-stimulation of erythroid cell lines	2.17723	2.34725	0	0	0	0
Congenital anomalies of kidney and urinary tract 2	2.17723	2.34725	0	0	0	0
Conversion of mammary epithelial cells	2.17723	2.34725	0	0	0	0
Degradation of cell-associated matrix	2.17723	2.34725	0	0	0	0
Degranulation of CD8+ T lymphocyte	2.17723	2.34725	0	0	0	0
Differentiation of colon cell lines	2.17723	2.34725	0	0	0	0
Differentiation of gubernaculum	2.17723	2.34725	0	0	0	0
Differentiation of ligament	2.17723	2.34725	0	0	0	0
Differentiation of lymphoblasts	2.17723	2.34725	0	0	0	0
Edema of cardiomyocytes	2.17723	2.34725	0	0	0	0
Elongation of red blood cells	2.17723	2.34725	0	0	0	0
Endomitosis of monocytes	2.17723	2.34725	0	0	0	0
Entry into mitosis of ova	2.17723	2.34725	0	0	0	0
Exit from M phase of leukemia cell lines	2.17723	2.34725	0	0	0	0
Expansion of blood platelets	2.17723	2.34725	0	0	0	0
Expansion of megakaryoblasts	2.17723	2.34725	0	0	0	0
Formation of chromosomal axial elements	2.17723	2.34725	0	0	0	0
Formation of lateral elements of synaptonemal complex	2.17723	2.34725	0	0	0	0
Frasier syndrome	2.17723	2.34725	0	0	0	0
Glomerulosclerosis of mesangium	2.17723	2.34725	0	0	0	0
Gracile axonal distrophy	2.17723	2.34725	0	0	0	0
Hemoglobinization of erythroleukemia cells	2.17723	2.34725	0	0	0	0
Influx of inflammatory leukocytes	2.17723	2.34725	0	0	0	0
Invasion of yeast	2.17723	2.34725	0	0	0	0
Maturation of oocytes	2.18846	0	2.29704	0	0	0
Differentiation of Sertoli cells	0	0	2.30222	0	2.18105	0
Elimination of synapse	0	0	2.30222	0	2.18105	0
Quantity of delta islet cells	0	0	2.30222	0	2.18105	0
Differentiation of leukocyte cell lines	2.62433	1.85513	0	0	0	0
Interphase of leukemia cell lines	2.62433	1.85513	0	0	0	0
Healing of wound	2.5664	1.83927	0	0	0	0
Abnormal morphology of disorganized islets of Langerhans	0	0	2.20878	0	2.08816	0
Contraction of skeletal muscle	0	0	2.20989	0	2.03904	0
Size of atherosclerotic lesion	0	2.17639	0	0	0	2.05831
Synapsis	2.47761	0	0	0	0	1.67714
Number of thoracic vertebra	0	0	2.1251	0	2.00501	0
Regulation of neurons	0	0	2.1251	0	2.00501	0
Angioedema	0	2.09611	0	0	0	2.01338
Abnormal morphology of dopaminergic neurons	0	0	0	0	2.5492	1.5314
Uptake of neurotransmitter	2.42387	0	0	0	0	1.64173
Stereotypy	0	2.06841	0	0	0	1.98582
Abnormal morphology of abducens nerve	0	2.04719	0	0	0	2.00425
Abnormal morphology of cochlear hair cell inter-stereocilial links	0	2.04719	0	0	0	2.00425
Abnormal morphology of extensor digitorum longus muscle	0	2.04719	0	0	0	2.00425
Arrest in folliculogenesis	0	2.04719	0	0	0	2.00425
Assembly of parallel actin bundles	0	2.04719	0	0	0	2.00425
Atrophy of dermis	0	2.04719	0	0	0	2.00425
Biliary excretion of phospholipid	0	2.04719	0	0	0	2.00425
Binding of gastrin response element	0	2.04719	0	0	0	2.00425
Binding of marginal-zone B lymphocytes	0	2.04719	0	0	0	2.00425
Cervical rib	0	2.04719	0	0	0	2.00425
Chemotaxis of lymphoma cells	0	2.04719	0	0	0	2.00425
Chemotaxis of myeloma cell lines	0	2.04719	0	0	0	2.00425
Degeneration of dorsal root ganglion cells	0	2.04719	0	0	0	2.00425
Degeneration of peripheral nerve	0	2.04719	0	0	0	2.00425
Delay in specification of corticotroph cells	0	2.04719	0	0	0	2.00425
Drug toxicity of neurons	0	2.04719	0	0	0	2.00425
Entry into S phase of cortical neurons	0	2.04719	0	0	0	2.00425
Entry into S phase of endothelial cell lines	0	2.04719	0	0	0	2.00425
Expansion of mast cells	0	2.04719	0	0	0	2.00425
Head tossing	0	2.04719	0	0	0	2.00425
Hyperexcitation of hippocampal neurons	0	2.04719	0	0	0	2.00425
Integrity of blood-brain barrier	0	2.04719	0	0	0	2.00425
Lack of hard palate	0	2.04719	0	0	0	2.00425
Mobilization of monocyte-derived dendritic cells	0	2.04719	0	0	0	2.00425
Muscarinic acetylcholine receptor, adenylate cyclase inhibiting pathway	0	2.04719	0	0	0	2.00425
Nicotine-mediated receptor current	0	2.04719	0	0	0	2.00425
Nonatopic asthma	0	2.04719	0	0	0	2.00425
Pavlovian-instrumental transfer	0	2.04719	0	0	0	2.00425
Production of glyceraldehyde-3-phosphate	0	2.04719	0	0	0	2.00425
Proliferation of axons	0	2.04719	0	0	0	2.00425
Quantity of mesenteric lymph node	0	2.04719	0	0	0	2.00425
Retention of dopamine	0	2.04719	0	0	0	2.00425
Scratching of wound	0	2.04719	0	0	0	2.00425
Sensitization of cocaine	0	2.04719	0	0	0	2.00425
Short-term potentiation of hippocampus	0	2.04719	0	0	0	2.00425
Synapsis of mouse X chromosome	0	2.04719	0	0	0	2.00425
Synthesis of CMP-sialic acid	0	2.04719	0	0	0	2.00425
Translocation of 5-hydroxytryptamine	0	2.04719	0	0	0	2.00425
Translocation of dopamine	0	2.04719	0	0	0	2.00425
Translocation of secretory granules	0	2.04719	0	0	0	2.00425
X-linked adrenoleukodystrophy	0	2.04719	0	0	0	2.00425
Hyperplasia of genital organ	2.23009	0	0	0	0	1.77845
Benign prostatic hyperplasia	0	0	2.0972	0	0	1.90849
Function of central nervous system	0	0	2.12693	0	0	1.86738
Hypertrophy of left ventricle	0	0	2.09147	0	0	1.8444
Head and neck neoplasia	0	0	0	0	2.11323	1.8197
Dermatitis	2.29767	0	0	0	0	1.61772
Area of atherosclerotic lesion	0	1.9664	0	0	0	1.88434
Hypoplasia of endocrine gland	0	1.91997	0	0	0	1.83817
Autosomal recessive nonsyndromic hearing impairment	0	1.89775	0	0	0	1.81608
Antibody-dependent cell-mediated cytotoxicity of lymphoma cell lines	0	1.87206	0	0	0	1.82923
Autosomal dominant hypoparathyroidism	0	1.87206	0	0	0	1.82923
Beta-oxidation of 22:6(n-3) fatty acids	0	1.87206	0	0	0	1.82923
Branching of lacrimal gland	0	1.87206	0	0	0	1.82923
Chemoattraction of B lymphocytes	0	1.87206	0	0	0	1.82923
Delay in morphogenesis of hair follicle	0	1.87206	0	0	0	1.82923
Differentiation of thyrotropes	0	1.87206	0	0	0	1.82923
Entry into S phase of lung cell lines	0	1.87206	0	0	0	1.82923
Invasion of cytotrophoblastic cells	0	1.87206	0	0	0	1.82923
Lack of acrosome	0	1.87206	0	0	0	1.82923
Lymphoepithelial sialadenitis of Sjogrens syndrome	0	1.87206	0	0	0	1.82923
Migration of naive B cells	0	1.87206	0	0	0	1.82923
Multilayering of kidney cell lines	0	1.87206	0	0	0	1.82923
Organogenesis of pituitary gland	0	1.87206	0	0	0	1.82923
Paradoxical sleep	0	1.87206	0	0	0	1.82923
Quantity of fast twitch oxidative muscle fibers	0	1.87206	0	0	0	1.82923
Quantity of ganglioside GD1b	0	1.87206	0	0	0	1.82923
Quantity of ganglioside GT1	0	1.87206	0	0	0	1.82923
Regulation of hypothalamic pituitary thyroid axis	0	1.87206	0	0	0	1.82923
Relocalization of B lymphocytes	0	1.87206	0	0	0	1.82923
Resorption of dentin	0	1.87206	0	0	0	1.82923
Sequestration of T lymphocytes	0	1.87206	0	0	0	1.82923
Severe persistent asthma	0	1.87206	0	0	0	1.82923
Trafficking of Th2 cells	0	1.87206	0	0	0	1.82923
Absorption of cholesterol	0	1.87615	0	0	0	1.79461
Maintenance of photoreceptors	0	1.85513	0	0	0	1.77373
Concentration of dopamine	0	1.84061	0	0	0	1.72663
Passive avoidance learning	0	1.81474	0	0	0	1.7336
Sleep	0	1.81474	0	0	0	1.7336
Tardive dyskinesia	0	1.81474	0	0	0	1.7336
Asthenozoospermia	0	1.83042	0	0	0	1.71658
Non-melanoma skin cancer	0	0	0	12.4217	0	0
Segregation of chromosomes	0	0	0	0	0	6.14846
Tumorigenesis of malignant tumor	0	0	0	6.10599	0	0
Morphology of mitotic spindle	0	0	0	0	0	5.91832
Alignment of chromosomes	0	0	0	0	0	4.78859
Mitosis of cervical cancer cell lines	0	0	0	0	0	4.6282
Cytokinesis of tumor cell lines	0	0	0	0	0	4.62125
Proliferation of stem cells	0	0	0	4.36281	0	0
Stimulation of central nervous system cells	0	0	0	4.35427	0	0
Gastro-esophageal carcinoma	0	0	0	4.15598	0	0
Self-renewal of cells	0	0	0	3.97162	0	0
Multinucleation of cervical cancer cell lines	0	0	0	0	0	3.96379
Regeneration of muscle	0	0	3.88719	0	0	0
Hypoplasia of organ	0	0	0	3.83279	0	0
Cytokinesis of cervical cancer cell lines	0	0	0	0	0	3.76278
Proliferation of sarcoma cells	0	0	0	3.70482	0	0
Arrest in mitosis of cervical cancer cell lines	0	0	0	0	0	3.59119
Differentiation of CD34+ cells	3.58847	0	0	0	0	0
Cholangiocarcinoma	0	0	0	3.53236	0	0
Systemic mastocytosis	0	0	0	0	0	3.40302
Hypertension	0	0	0	3.35131	0	0
Hyperparathyroidism	3.33504	0	0	0	0	0
Length of mitotic spindle	0	0	0	0	0	3.29736
Migration of lymphatic system cells	3.28604	0	0	0	0	0
Proliferation of acute myeloblastic leukemia cells	3.27916	0	0	0	0	0
Migration of stem cells	0	0	0	3.23793	0	0
Expansion of stem cells	0	0	0	3.23738	0	0
Force generation of muscle cells	3.18902	0	0	0	0	0
Healing of tibia	0	0	0	3.16654	0	0
Quantity of intestinal polyp	0	0	0	3.16654	0	0
Non-rheumatic aortic stenosis	0	0	0	3.16266	0	0
Differentiation of stem cells	0	0	0	3.14017	0	0
Ischemic stroke	0	0	0	3.13231	0	0
M phase	0	0	0	0	0	3.12531
Proliferation of embryonic cells	0	0	0	3.09232	0	0
Meiosis I of germ cells	0	0	0	0	0	3.08788
Colon cancer	0	0	0	0	0	3.08452
Environmentally induced seizure	0	0	0	0	3.05451	0
Proliferation of mesenchymal cells	0	0	0	3.05449	0	0
Cytotoxicity of neurons	0	0	0	3.05361	0	0
Mobilization of progenitor cells	3.04479	0	0	0	0	0
Revascularization	3.04479	0	0	0	0	0
Synthesis of testosterone	0	0	0	3.0251	0	0
Cytokinesis	0	0	0	0	0	3.02166
Hypoplasia of brain	0	0	0	3.01161	0	0
Growth of embryonic tissue	0	0	0	3.00661	0	0
Morphology of ovary	2.98406	0	0	0	0	0
Failure of heart	0	0	0	2.983	0	0
Differentiation of neuroendocrine cells	0	0	2.9476	0	0	0
Expansion of bone marrow cells	2.94741	0	0	0	0	0
Proliferation of apud cells	0	0	0	2.92234	0	0
G0/G1 phase transition of leukemia cell lines	2.92175	0	0	0	0	0
Proliferation of B-lymphocyte derived cell lines	0	0	0	2.90617	0	0
Branching of cells	0	0	0	2.89893	0	0
Development of epithelial tissue	0	0	0	2.89719	0	0
Lymphocyte migration	2.89537	0	0	0	0	0
Heparin induced thrombocytopenia with thrombosis	0	0	0	2.86989	0	0
Maturation of neuronal progenitor cells	0	0	0	2.86989	0	0
Size of intestinal polyp	0	0	0	2.86989	0	0
Cell viability of cerebral cortex cells	0	0	0	2.86513	0	0
Invasion of endothelial cell lines	0	0	0	2.86174	0	0
Morphology of central nervous system cells	0	0	0	2.85413	0	0
Quantity of myeloid cells	2.84379	0	0	0	0	0
Neuroprotection	0	0	0	2.83718	0	0
Tachycardia	0	0	2.83694	0	0	0
Mass of gastrocnemius	0	0	2.82981	0	0	0
Venoocclusion	0	0	0	2.8228	0	0
Pulmonary interstitial fibrosis	2.81451	0	0	0	0	0
Deterioration of connective tissue	0	0	0	2.81033	0	0
Synaptic transmission of cells	0	0	0	0	2.80477	0
Morphology of cardiomyocytes	0	0	2.79904	0	0	0
Excretion of lipid	2.79266	0	0	0	0	0
Differentiation of epithelial tissue	0	0	0	2.79193	0	0
Entry into interphase	0	0	0	0	0	2.78515
Abnormal morphology of geniculate ganglion	0	0	0	2.77644	0	0
Sarcoidosis	0	0	2.77178	0	0	0
Formation of cerebellum	0	0	0	2.76929	0	0
Death of embryo	0	0	0	0	0	2.76298
Proliferation of leukemia cell lines	2.75324	0	0	0	0	0
Chromosomal congression of chromosomes	0	0	0	0	0	2.73594
Eosinophilic airway inflammation	0	0	0	0	0	2.73594
Cell viability of brain cells	0	0	0	2.72634	0	0
Metabolism of terpenoid	0	0	2.72477	0	0	0
NMDA-mediated synaptic current	0	0	0	0	2.72193	0
Curl of body trunk	0	0	0	0	2.72126	0
Proliferation of synovial cells	0	0	2.70767	0	0	0
Abnormal morphology of rhombencephalon	0	0	0	2.70361	0	0
Contraction of striated muscle	0	0	2.70156	0	0	0
Recruitment of T lymphocytes	2.69813	0	0	0	0	0
Localization of lymphocytes	0	0	0	2.697	0	0
Proliferation of cerebral cortex cells	0	0	0	2.697	0	0
Exit from cell cycle progression	2.68875	0	0	0	0	0
Morphogenesis of hair follicle	2.68875	0	0	0	0	0
Esophageal carcinoma	0	0	0	2.68712	0	0
Tonic-clonic seizure	2.67835	0	0	0	0	0
Fate determination of cells	0	0	0	0	2.67655	0
Differentiation of brain cancer cell lines	0	0	2.67198	0	0	0
Expansion of central nervous system cells	0	0	2.67198	0	0	0
Induction of neurons	0	0	2.67198	0	0	0
Quantity of Pseudomonas aeruginosa	0	0	2.67198	0	0	0
Size of osteoid	0	0	2.67198	0	0	0
Quantity of multilineage progenitor cells	0	0	2.67135	0	0	0
Granuloma	0	0	2.66788	0	0	0
Sprouting	0	0	0	2.65362	0	0
Non-Q wave myocardial infarction	0	0	0	2.65242	0	0
Permeability of blood vessel tissue	0	0	0	2.65242	0	0
Lack of internal genitalia	0	0	0	0	2.65179	0
Primary ciliary dyskinesia	0	0	0	0	2.63554	0
Axonal transport	0	0	0	0	2.63535	0
Secondary hyperparathyroidism	2.63424	0	0	0	0	0
Wheeze	2.63424	0	0	0	0	0
Cell viability of neurons	0	0	0	2.62949	0	0
Damage of hippocampus	0	0	0	2.62269	0	0
Development of neural stem cells	0	0	0	2.62269	0	0
Expansion of hematopoietic progenitor cells	2.62065	0	0	0	0	0
Obstruction of airway	2.62065	0	0	0	0	0
Development of neuronal progenitor cells	0	0	0	0	0	2.60965
Loss of stem cells	0	0	0	0	0	2.60965
Efflux of Ca2+	0	0	2.58345	0	0	0
Abnormal morphology of ovary	2.56868	0	0	0	0	0
G0/G1 phase transition of tumor cell lines	2.56335	0	0	0	0	0
Quantity of Ca2+	2.55856	0	0	0	0	0
Diverticulitis	2.55695	0	0	0	0	0
Formation of parathyroid gland	2.55695	0	0	0	0	0
Oxidation of polyunsaturated fatty acids	2.55695	0	0	0	0	0
Abnormal morphology of mitotic spindle	0	0	0	0	0	2.55307
Arrest in proliferation of lymphoma cell lines	0	0	0	0	0	2.55307
Entry into S phase of carcinoma cell lines	0	0	0	0	2.5492	0
Lack of cochlea	0	0	0	0	2.5492	0
Primary sex reversal	0	0	0	0	2.5492	0
Accumulation of blood cells	2.54323	0	0	0	0	0
Abnormal morphology of spinal cord	0	0	2.53484	0	0	0
Morphology of sustentacular cells	0	0	2.53484	0	0	0
Release of lysosome	0	0	2.52934	0	0	0
Diameter of skeletal muscle cells	0	0	2.52934	0	0	0
Nociception	2.51542	0	0	0	0	0
Contraction of smooth muscle	2.51197	0	0	0	0	0
Advanced colorectal cancer	2.5068	0	0	0	0	0
Size of skeletal muscle	0	0	2.50272	0	0	0
Formation of membrane processes	0	0	0	0	0	2.50012
Separation of postcytokinetic cells	0	0	0	0	0	2.50012
Function of blood cells	2.5	0	0	0	0	0
Asthma	0	0	0	0	0	2.49303
Morphology of skeletal muscle cells	0	0	2.49167	0	0	0
Asymmetric division	0	2.48767	0	0	0	0
Primary atelectasis	0	2.48767	0	0	0	0
Acute stroke	2.48629	0	0	0	0	0
Reorganization of microtubules	2.48629	0	0	0	0	0
Development of endocrine region of pancreas	0	0	0	0	2.48268	0
Hypophosphatemia	0	0	2.47769	0	0	0
Stimulation of fibroblasts	0	0	2.47769	0	0	0
Abnormal morphology of eyelid	2.47761	0	0	0	0	0
Transport of synaptic vesicles	0	0	0	0	2.47014	0
Condensation of cartilage tissue	0	0	0	0	2.46405	0
Differentiation of sarcoma cell lines	0	0	0	0	2.46405	0
Litter size	2.45618	0	0	0	0	0
Infertility condition	2.45488	0	0	0	0	0
Advanced malignant solid tumor	0	0	0	0	0	2.45431
Abdominal aortic aneurysm	2.45042	0	0	0	0	0
Damage of renal tubule	2.45042	0	0	0	0	0
Segregation of mitotic sister chromatids	0	0	0	0	0	2.45037
Release of neurotransmitter	0	0	0	0	2.44746	0
Cell death of dopaminergic neurons	0	0	0	0	2.44699	0
Excitation of neurons	0	0	0	0	2.44423	0
Fibrosis of heart	2.43689	0	0	0	0	0
Morphology of seminiferous tubule	0	0	2.4327	0	0	0
Mitogenesis of connective tissue cells	0	0	2.42832	0	0	0
Expansion of myeloid cells	2.42387	0	0	0	0	0
Abnormal morphology of distended urinary bladder	2.42123	0	0	0	0	0
Synthesis of histamine	2.42123	0	0	0	0	0
Function of leukocytes	2.42013	0	0	0	0	0
Diastolic relaxation	0	0	2.40788	0	0	0
Induction of neuroglia	0	0	2.40788	0	0	0
Metabolism by leukocytes	0	0	2.40788	0	0	0
Proliferation of RPE cells	0	0	2.40788	0	0	0
Response of stem cells	0	0	2.40788	0	0	0
Abnormal morphology of mesonephros	0	0	0	0	2.40709	0
Activation of plasma	0	0	0	0	2.40709	0
Clustering of synaptic vesicles	0	0	0	0	2.40709	0
Development of mesonephros	0	0	0	0	2.40709	0
Development of scapula	0	0	0	0	2.40709	0
Formation of Lewy bodies	0	0	0	0	2.40709	0
Formation of axon spheroid	0	0	0	0	2.40709	0
Hydrolysis of Gelatin	0	0	0	0	2.40709	0
Infarction of cerebral cortex	0	0	0	0	2.40709	0
Proliferation of hippocampal cells	0	0	0	0	2.40709	0
Relaxation of muscle	0	0	2.40263	0	0	0
Pelvic organ prolapse	2.39794	0	0	0	0	0
Dupuytren contracture	0	0	0	0	2.39368	0
Leukemia	0	0	0	0	2.39187	0
Morphology of testicular cells	0	0	2.38136	0	0	0
Differentiation of neuroepithelial cells	0	0	2.38104	0	0	0
Formation of myofiber	0	0	2.38104	0	0	0
Quantity of GH	0	0	2.38104	0	0	0
Growth of lymphoid tissue	2.38028	0	0	0	0	0
Abnormal morphology of brainstem	0	0	0	0	2.37833	0
Granulopoiesis	2.37182	0	0	0	0	0
Urination disorder	2.36752	0	0	0	0	0
Cell death of adenocarcinoma cell lines	2.36098	0	0	0	0	0
Function of urinary bladder	2.36098	0	0	0	0	0
Quantity of PTH in blood	2.36098	0	0	0	0	0
Chemotaxis of tumor cell lines	0	0	2.36056	0	0	0
Excitatory postsynaptic potential	0	0	0	0	2.35698	0
Synaptic transmission of hippocampal neurons	0	0	0	0	2.35431	0
Regeneration of skeletal muscle	0	0	2.35265	0	0	0
Lymphadenopathy	2.34889	0	0	0	0	0
Release of eicosanoid	2.34889	0	0	0	0	0
Ankylosing spondylitis	2.34782	0	0	0	0	0
Invasion of ovarian cancer cell lines	2.34782	0	0	0	0	0
Localization of mesenchymal cells	0	2.34725	0	0	0	0
Loss of cardiomyocytes	0	2.34725	0	0	0	0
Lymphopoiesis of B-lymphocyte derived cell lines	0	2.34725	0	0	0	0
Meacham syndrome	0	2.34725	0	0	0	0
Mislocalization of plasma cells	0	2.34725	0	0	0	0
Perinatal asphyxia	0	2.34725	0	0	0	0
Proliferation of basophils	0	2.34725	0	0	0	0
Quantity of spindle cell-type squamous cell carcinoma	0	2.34725	0	0	0	0
Self-renewal of common lymphoid progenitor cells	0	2.34725	0	0	0	0
Spermatogenic failure 4	0	2.34725	0	0	0	0
Sprouting of lymphatic endothelial cells	0	2.34725	0	0	0	0
Susceptibility to autosomal dominant Parkinson disease 5	0	2.34725	0	0	0	0
Susceptibility to microvascular complications of diabetes type 2	0	2.34725	0	0	0	0
Systolic wall stress of left ventricle	0	2.34725	0	0	0	0
Vascularization of stromal tissue	0	2.34725	0	0	0	0
Viscosity of blood	0	2.34725	0	0	0	0
WT1-related Wilms tumorigenesis	0	2.34725	0	0	0	0
Wilms tumor 1	0	2.34725	0	0	0	0
Quantity of synaptic vesicles	0	0	0	0	2.34527	0
Formation of gamma H2AX nuclear focus	0	0	0	0	0	2.34466
Abnormal morphology of cardiomyocytes	0	0	2.3391	0	0	0
Influx of Ca2+	0	2.33853	0	0	0	0
Transport of divalent cations	0	0	0	0	2.33211	0
Fertility	2.32908	0	0	0	0	0
Abnormal electrophysiology of eye	0	0	0	0	2.32089	0
Paralysis	0	0	0	0	2.31354	0
Cyanosis	0	0	0	0	2.30869	0
Abnormal morphology of abdomen	2.30863	0	0	0	0	0
Chemotaxis of smooth muscle cells	2.30487	0	0	0	0	0
Formation of artificial clathrin cages	2.30487	0	0	0	0	0
Pressure of right ventricle	2.30487	0	0	0	0	0
Accumulation of lipoplexes	0	0	0	0	0	2.30421
Activation of exudate macrophages	0	0	0	0	0	2.30421
Arrest in spindle checkpoint of cervical cancer cell lines	0	0	0	0	0	2.30421
Collapse of centrosome	0	0	0	0	0	2.30421
Colorectal cancer with chromosomal instability	0	0	0	0	0	2.30421
Congenital lactase deficiency	0	0	0	0	0	2.30421
Delay in initiation of chromosomal congression of chromosomes	0	0	0	0	0	2.30421
Disappearance of centrosome	0	0	0	0	0	2.30421
Dispersal of centrosome	0	0	0	0	0	2.30421
Early phase nasal response	0	0	0	0	0	2.30421
Endoreduplication of cervical cancer cell lines	0	0	0	0	0	2.30421
Familial catatonic schizophrenia	0	0	0	0	0	2.30421
Frontonasal dysplasia type 3	0	0	0	0	0	2.30421
Hydrolysis of lactose	0	0	0	0	0	2.30421
Hypoplasia of white pulp	0	0	0	0	0	2.30421
Inflammatory response of epidermis	0	0	0	0	0	2.30421
Intravasation of squamous cell carcinoma cell lines	0	0	0	0	0	2.30421
Late phase nasal response	0	0	0	0	0	2.30421
Maintenance of centrosome	0	0	0	0	0	2.30421
Meckel syndrome type 12	0	0	0	0	0	2.30421
Megalencephalic leukoencephalopathy with subcortical cysts 1	0	0	0	0	0	2.30421
Meier-Gorlin syndrome type 7	0	0	0	0	0	2.30421
Meroanencephaly	0	0	0	0	0	2.30421
Polyploidization of epithelial cell lines	0	0	0	0	0	2.30421
Polyploidization of kidney cell lines	0	0	0	0	0	2.30421
Preeclampsia eclampsia 4	0	0	0	0	0	2.30421
Priming of blood platelets	0	0	0	0	0	2.30421
Retinitis pigmentosa type 67	0	0	0	0	0	2.30421
Roberts-SC phocomelia syndrome	0	0	0	0	0	2.30421
Size of nigrostriatum	0	0	0	0	0	2.30421
Size of thalamocortical tract	0	0	0	0	0	2.30421
Spondyloepimetaphyseal dysplasia with joint laxity type 2	0	0	0	0	0	2.30421
Survival of retinal cone cells	0	0	0	0	0	2.30421
Specification of rostrocaudal axis	0	0	0	0	2.30327	0
Induction of stem cells	0	0	2.30222	0	0	0
Intravasation of cells	0	0	2.30222	0	0	0
Proliferation of neuroepithelial cells	0	0	2.30222	0	0	0
Thickness of retina	0	0	2.30222	0	0	0
Inflammation of organ	2.29795	0	0	0	0	0
Quantity of phagocytes	2.29767	0	0	0	0	0
Activation of vascular endothelial cells	0	0	2.29213	0	0	0
Sleep pattern	0	0	2.29213	0	0	0
Colony formation of antigen presenting cells	0	2.2861	0	0	0	0
Proliferation of megakaryocytes	0	2.2861	0	0	0	0
Quantity of colony-forming erythroid cells	0	2.2861	0	0	0	0
Brainstem disorder	0	0	0	0	2.28533	0
Chronic sinusitis	0	0	0	0	2.28153	0
Abnormal morphology of body cavity	2.27765	0	0	0	0	0
Growth of hepatocellular carcinoma	0	0	0	0	0	2.27706
Migration of ovarian cancer cell lines	2.27667	0	0	0	0	0
Hypoplasia of genital organ	0	0	2.27009	0	0	0
Eosinophilic inflammation	0	0	0	0	0	2.26939
Invasion of malignant tumor	2.26053	0	0	0	0	0
Cell viability of hematopoietic progenitor cells	2.25861	0	0	0	0	0
Influx of cells	2.25861	0	0	0	0	0
Quantity of muscle cells	0	0	2.25819	0	0	0
Growth of neurites	0	0	2.25551	0	0	0
Abnormal morphology of striatum	0	0	0	0	2.2545	0
Calcium triggered exocytosis	0	0	0	0	2.2545	0
Kartagener syndrome	0	0	0	0	2.2545	0
Morphogenesis of cochlea	0	0	0	0	2.2545	0
Proteolysis of Gelatin	0	0	0	0	2.2545	0
End diastolic pressure of left ventricle	2.25241	0	0	0	0	0
Preterm birth	2.25241	0	0	0	0	0
Degenerative ataxia	0	0	0	0	2.25079	0
Metabolism of cyclic AMP	0	0	2.25023	0	0	0
Quantity of erythroid precursor cells	0	2.24751	0	0	0	0
Electrophysiology of nervous system	0	0	2.24368	0	0	0
Vasomotor rhinitis	0	0	0	0	0	2.23895
Generalized seizures	0	0	2.23885	0	0	0
Myocardial dysfunction	0	0	2.23767	0	0	0
Function of muscle	0	0	2.23275	0	0	0
Inhibitory postsynaptic current	2.23167	0	0	0	0	0
Differentiation of eye cells	0	0	2.2178	0	0	0
Formation of granulation tissue	0	2.21766	0	0	0	0
Chemotaxis of leukocyte cell lines	2.20985	0	0	0	0	0
Apoptosis of ovarian surface epithelial cells	0	0	2.20878	0	0	0
Binding of AP1 response element	0	0	2.20878	0	0	0
Cerebral small vessel disease	0	0	2.20878	0	0	0
Development of colony-forming erythroid cells	0	0	2.20878	0	0	0
Mitogenesis of smooth muscle cells	0	0	2.20878	0	0	0
Permeability of intercellular junctions	0	0	2.20878	0	0	0
Stimulation of osteoblasts	0	0	2.20878	0	0	0
Accumulation of phagocytes	2.20785	0	0	0	0	0
Fission of mitochondria	0	0	0	0	2.20781	0
Neuromuscular activity of organism	0	0	0	0	2.20781	0
Arrest in proliferation of cells	0	2.20753	0	0	0	0
Secretory pathway	0	0	0	0	2.20571	0
Axonal transport of mitochondria	2.20314	0	0	0	0	0
Clustering of blood cells	2.20314	0	0	0	0	0
Morphogenesis of male genital organ	2.20314	0	0	0	0	0
Quantity of mesenchymal cells	2.20314	0	0	0	0	0
Abnormal morphology of Nucleus	0	0	0	0	0	2.19205
Morphology of colon	2.18846	0	0	0	0	0
Proliferation of myeloid progenitor cells	2.18846	0	0	0	0	0
Differentiation of erythroblasts	0	2.1855	0	0	0	0
Disorder of sex development	0	0	0	0	2.18517	0
Proliferation of hematopoietic progenitor cells	2.18398	0	0	0	0	0
Mitosis	0	0	0	0	0	2.18247
Abnormal morphology of medulla oblongata	0	0	0	0	2.18105	0
Abnormal morphology of oviduct	0	0	0	0	2.18105	0
Binding of polysomes	0	0	0	0	2.18105	0
Development of retinal pigment epithelium	0	0	0	0	2.18105	0
Ketoaciduria	0	0	0	0	2.18105	0
Abnormal morphology of hippocampal CA4 region	2.17723	0	0	0	0	0
Adenosis of mammary duct	2.17723	0	0	0	0	0
Angiogenesis of stromal tissue	2.17723	0	0	0	0	0
Arrest in cell division of neuroblastoma cell lines	2.17723	0	0	0	0	0
Aspirin-intolerant asthma/rhinitis	2.17723	0	0	0	0	0
Bleeding of liver parenchyma	2.17723	0	0	0	0	0
Budding of beta islet cells	2.17723	0	0	0	0	0
Cataract type 42	2.17723	0	0	0	0	0
Charcot-Marie-Tooth disease axonal type 1f	2.17723	0	0	0	0	0
Clustering of hematopoietic progenitor cells	2.17723	0	0	0	0	0
Colony formation of neutrophils	2.17723	0	0	0	0	0
Conversion of L-dopa	2.17723	0	0	0	0	0
Decarboxylation of 5-hydroxytryptamine	2.17723	0	0	0	0	0
Decarboxylation of L-dopa	2.17723	0	0	0	0	0
Deficiency of aromatic-l-amino-acid decarboxylase	2.17723	0	0	0	0	0
Deficiency of granulocyte progenitors	2.17723	0	0	0	0	0
Deficiency of intra-aortic cluster cells	2.17723	0	0	0	0	0
Deficiency of macrophage progenitor cell	2.17723	0	0	0	0	0
Delay in differentiation of granule cells	2.17723	0	0	0	0	0
Delay in healing of tibia	2.17723	0	0	0	0	0
Delay in initiation of apoptosis of bone marrow-derived neutrophils	2.17723	0	0	0	0	0
Density of hair follicle	2.17723	0	0	0	0	0
Depletion of spermatogonia	2.17723	0	0	0	0	0
Desensitization of cardiomyocytes	2.17723	0	0	0	0	0
Deterioration of retina	2.17723	0	0	0	0	0
Development of acinar gland cells	2.17723	0	0	0	0	0
Development of motor nerve	2.17723	0	0	0	0	0
Differentiation of CD56bright natural killer cells	2.17723	0	0	0	0	0
Dilated cardiomyopathy 2a	2.17723	0	0	0	0	0
Disruption of extracellular matrix	2.17723	0	0	0	0	0
Early-onset myelodysplastic syndrome	2.17723	0	0	0	0	0
Egression of prostate cancer cells	2.17723	0	0	0	0	0
Energy expenditure of myofiber	2.17723	0	0	0	0	0
Entry into differentiation of neuronal progenitor cells	2.17723	0	0	0	0	0
Expansion of embryonic stem cell lines	2.17723	0	0	0	0	0
Expansion of reticular cells	2.17723	0	0	0	0	0
Experimentally-induced heart failure	2.17723	0	0	0	0	0
Expression of prostaglandin E2	2.17723	0	0	0	0	0
Familial hypertrophic cardiomyopathy type 7	2.17723	0	0	0	0	0
Familial restrictive cardiomyopathy 1	2.17723	0	0	0	0	0
Fasting	2.17723	0	0	0	0	0
Fibrosis of mammary duct	2.17723	0	0	0	0	0
Force relaxation of myofiber	2.17723	0	0	0	0	0
Formation of adhesions	2.17723	0	0	0	0	0
Fragmentation of elastic membrane	2.17723	0	0	0	0	0
Generation of eicosapentenoic acid	2.17723	0	0	0	0	0
Herniation of seminal vesicle	2.17723	0	0	0	0	0
Hyperplasia of transitional cells	2.17723	0	0	0	0	0
Hypoplasia of endometrium	2.17723	0	0	0	0	0
Hypotrichosis type 13	2.17723	0	0	0	0	0
Incidence of fibrous tissue	2.17723	0	0	0	0	0
Induction of multinucleated cells	2.17723	0	0	0	0	0
Induction of myeloid progenitor cells	2.17723	0	0	0	0	0
Initiation of proliferation of granulocyte-macrophage progenitor cells	2.17723	0	0	0	0	0
Injury of keratinocytes	2.17723	0	0	0	0	0
Insulin resistance of visceral fat	2.17723	0	0	0	0	0
Invasion by stromal cell lines	2.17723	0	0	0	0	0
Invasion by uterine cell lines	2.17723	0	0	0	0	0
Isometric tension of ventricular myocytes	2.17723	0	0	0	0	0
Cerebellar ataxia	0	0	0	0	2.17137	0
Binding of cervical cancer cell lines	0	0	2.171	0	0	0
Organization of intermediate filaments	0	0	2.171	0	0	0
Stimulation of granulocytes	0	0	2.171	0	0	0
Arrhythmia	0	0	2.16991	0	0	0
Damage of cartilage tissue	0	0	2.16328	0	0	0
Parkinsonism	0	0	0	0	2.16306	0
Early-onset neurological disorder	0	2.14569	0	0	0	0
Advanced ovarian tumor	0	0	0	0	0	2.1456
Size of body	0	0	2.13687	0	0	0
Meiosis of oocytes	0	0	0	0	0	2.13439
Dyskinesia	0	0	2.13109	0	0	0
Apoptosis of RPE cells	0	0	2.1251	0	0	0
Expansion of progenitor cells	0	0	2.1251	0	0	0
Proliferation of neurosphere cells	0	0	2.1251	0	0	0
Stimulation of neutrophils	0	0	2.1251	0	0	0
Formation of renal glomerulus	0	2.12481	0	0	0	0
Hypertrophy of cardiac muscle	0	0	2.12295	0	0	0
Cleavage of tumor cell lines	0	0	0	0	2.12009	0
Exocytosis of synaptic vesicles	0	0	0	0	2.12009	0
Morphology of adipocytes	0	2.11926	0	0	0	0
Entry into S phase	0	0	0	0	0	2.11643
Long-term potentiation	0	0	0	0	2.11171	0
Autosomal dominant encephalopathy	0	0	0	0	2.10952	0
Left ventricular dysfunction	0	0	2.10748	0	0	0
Walking	0	0	0	0	2.10713	0
Hereditary central nervous system demyelinating disease	0	0	0	0	0	2.10237
Quantity of microtubules	0	0	0	0	0	2.10237
T-cell prolymphocytic leukemia	0	0	0	0	0	2.10237
Trafficking of T lymphocytes	0	2.09611	0	0	0	0
Abnormality of pons	0	0	0	0	2.08816	0
Action potential of muscle	0	0	0	0	2.08816	0
Autosomal dominant Parkinson disease	0	0	0	0	2.08816	0
Primary sex determination	0	0	0	0	2.08816	0
Invasion of tumor	0	0	2.083	0	0	0
Autosomal dominant neuropathy	0	0	0	0	2.08025	0
Morphology of optic nerve	0	0	0	0	2.07879	0
Projection	0	0	0	0	2.07879	0
Abnormal morphology of gland	0	0	2.07765	0	0	0
Lymphohematopoietic cancer	0	0	0	0	2.07622	0
Arrhythmia of heart ventricle	0	0	2.07407	0	0	0
Metabolism of vitamin	0	0	2.07407	0	0	0
Advanced ovarian cancer	0	0	0	0	0	2.06001
Cytosis of blood cells	0	0	0	0	0	2.06001
Metastatic colorectal cancer	0	0	0	0	0	2.05474
Chronic interstitial cystitis	0	0	2.04939	0	0	0
Oligomerization of protein	0	0	0	0	2.04799	0
Abnormal morphology of gonadal ridge	0	2.04719	0	0	0	0
Abnormal morphology of interventricular sulcus	0	2.04719	0	0	0	0
Activation of bone cancer cell lines	0	2.04719	0	0	0	0
Activation of bone marrow	0	2.04719	0	0	0	0
Apoptosis of yolk sac-derived cells	0	2.04719	0	0	0	0
Arrest in G1/S phase transition of bone marrow cell lines	0	2.04719	0	0	0	0
Arrest in cleavage of embryo	0	2.04719	0	0	0	0
Arrest in differentiation of cord blood cells	0	2.04719	0	0	0	0
Arrest in differentiation of erythroblasts	0	2.04719	0	0	0	0
Arrest in growth of embryonic cancer cell lines	0	2.04719	0	0	0	0
Atrophy of cardiomyocytes	0	2.04719	0	0	0	0
Barrier function of intestine	0	2.04719	0	0	0	0
Binding of Myb binding site	0	2.04719	0	0	0	0
Bleeding of cerebral hemisphere	0	2.04719	0	0	0	0
Blockade of hippocampal neurons	0	2.04719	0	0	0	0
Cancer anemia	0	2.04719	0	0	0	0
Cell cycle progression of Lin-, Sca-1-, c-Kit-high cells	0	2.04719	0	0	0	0
Colony formation by neutrophil/macrophage hemopoietic progenitor cells	0	2.04719	0	0	0	0
Conversion of mesenchymal cells	0	2.04719	0	0	0	0
Delay in G0/G1 phase transition of leukemia cell lines	0	2.04719	0	0	0	0
Delay in apoptosis of colony-forming erythroid cells	0	2.04719	0	0	0	0
Denys-drash syndrome	0	2.04719	0	0	0	0
Development of mesothelium	0	2.04719	0	0	0	0
Differentiation of epicardial cells	0	2.04719	0	0	0	0
Diffuse mesangial sclerosis	0	2.04719	0	0	0	0
Erythropoiesis of yolk sac	0	2.04719	0	0	0	0
Exit from cell cycle progression of leukemia cell lines	0	2.04719	0	0	0	0
Expansion of common lymphoid progenitor cells	0	2.04719	0	0	0	0
Familial unilateral Wilms tumor	0	2.04719	0	0	0	0
Hypoxic-ischemic encephalopathy	0	2.04719	0	0	0	0
Lymphangiogenesis of sentinel lymph node	0	2.04719	0	0	0	0
Mass of colon	0	2.04719	0	0	0	0
Maturation of colony-forming erythroid cells	0	2.04719	0	0	0	0
Megakaryocytosis of bone marrow	0	2.04719	0	0	0	0
Migration of plasmablasts	0	2.04719	0	0	0	0
Production of erythroid cells	0	2.04719	0	0	0	0
Proliferation of Lin-, Sca-1-, c-Kit-high cells	0	2.04719	0	0	0	0
Proliferation of proerythroblasts	0	2.04719	0	0	0	0
Quantity of sialic acids	0	2.04719	0	0	0	0
Reconstitution of red blood cells	0	2.04719	0	0	0	0
Regeneration of cranium	0	2.04719	0	0	0	0
Regeneration of tubular cells	0	2.04719	0	0	0	0
Renal anemia	0	2.04719	0	0	0	0
Repair of lung	0	2.04719	0	0	0	0
Size of crypt	0	2.04719	0	0	0	0
Stimulation of diacylglycerol	0	2.04719	0	0	0	0
Survival of colony-forming erythroid cells	0	2.04719	0	0	0	0
Symptomatic stage anemia	0	2.04719	0	0	0	0
Thymopoiesis of organism	0	2.04719	0	0	0	0
WAGR syndrome with obesity	0	2.04719	0	0	0	0
Zidovudine induced anemia	0	2.04719	0	0	0	0
Quantity of neural precursor cells	0	0	0	0	0	2.04195
Abnormality of striatum	0	0	0	0	2.02814	0
Abnormal posture	0	0	0	0	2.02198	0
Development of membrane tissue	0	2.01576	0	0	0	0
Production of hematopoietic progenitor cells	0	2.01576	0	0	0	0
Tumorigenesis of adenocarcinoma	0	0	0	0	2.01113	0
Abnormal morphology of facial nucleus	0	0	0	0	2.00501	0
Cell cycle progression of ovarian cancer cell lines	0	0	0	0	2.00501	0
Contraction of tumor cell lines	0	0	0	0	2.00501	0
Differentiation of cerebellar granule cell	0	0	0	0	2.00501	0
Migration of granule neuron progenitor cells	0	0	0	0	2.00501	0
Migration of motor neurons	0	0	0	0	2.00501	0
Autosomal recessive dystrophic epidermolysis bullosa	0	0	0	0	0	2.00425
Chronic periodontitis	0	0	0	0	0	2.00425
Degradation of type I collagen fibrils	0	0	0	0	0	2.00425
Fusion of nasal cartilage	0	0	0	0	0	2.00425
Lactase persistence	0	0	0	0	0	2.00425
Missegregation of sister chromatids	0	0	0	0	0	2.00425
Mitochondrial respiration of carcinoma cell lines	0	0	0	0	0	2.00425
Morphogenesis of granule neuron progenitor cells	0	0	0	0	0	2.00425
Phagocytosis of Salmonella enterica subsp. enterica serovar Typhimurium	0	0	0	0	0	2.00425
Spindle checkpoint of enterocytes	0	0	0	0	0	2.00425
Synthesis of medium chain fatty acid	0	0	0	0	0	2.00425
Termination of replication of DNA	0	0	0	0	0	2.00425
Tolerization of bone marrow-derived mast cells	0	0	0	0	0	2.00425
Uptake of Staphylococcus aureus	0	0	0	0	0	2.00425
Cell death of cerebral cortex cells	0	2.00021	0	0	0	0
Astrocytosis	0	0	0	0	1.98398	0
Mechanical nociception	0	1.9664	0	0	0	0
Benign pelvic disease	0	1.9623	0	0	0	0
Size of head	0	0	0	0	0	1.94413
Abnormal quantity of INTERLEUKIN	0	0	0	0	0	1.90849
Apoptosis of cervical cancer cell lines	0	0	0	0	0	1.90451
Retinitis pigmentosa	0	0	0	0	0	1.87907
Entry into mitosis	0	1.87615	0	0	0	0
Abnormal morphology of mesangial cells	0	1.87206	0	0	0	0
Activation of sarcoma cell lines	0	1.87206	0	0	0	0
Apoptosis of osteosarcoma cells	0	1.87206	0	0	0	0
Bleeding of pericardium	0	1.87206	0	0	0	0
Branching morphogenesis of mammary organoid	0	1.87206	0	0	0	0
Cleavage of basement membrane	0	1.87206	0	0	0	0
Clustering of follicular dendritic cells	0	1.87206	0	0	0	0
Colony formation of multipotential hemopoietic progenitor cells	0	1.87206	0	0	0	0
Contraction of cervical cancer cell lines	0	1.87206	0	0	0	0
Damage of CA1 neuron	0	1.87206	0	0	0	0
Effector phase of CD8+ T lymphocyte	0	1.87206	0	0	0	0
G2/M phase of leukemia cell lines	0	1.87206	0	0	0	0
Hemoglobinization of leukemia cell lines	0	1.87206	0	0	0	0
Infarction of middle cerebral artery	0	1.87206	0	0	0	0
Instability of atherosclerotic lesion	0	1.87206	0	0	0	0
Invagination of plasma membrane	0	1.87206	0	0	0	0
Invasion of synovial fibroblasts	0	1.87206	0	0	0	0
Invasive non-functioning pituitary adenoma	0	1.87206	0	0	0	0
Loss of pericytes	0	1.87206	0	0	0	0
Morphology of kidney cancer cell lines	0	1.87206	0	0	0	0
Necroptosis of pancreatic cancer cell lines	0	1.87206	0	0	0	0
Neonatal anemia	0	1.87206	0	0	0	0
Neonatal asphyxia	0	1.87206	0	0	0	0
Neonatal encephalopathy	0	1.87206	0	0	0	0
Phosphorylation of AMP	0	1.87206	0	0	0	0
Production of heme	0	1.87206	0	0	0	0
Quantity of osteoclast precursor cells	0	1.87206	0	0	0	0
Sensitivity of erythroid precursor cells	0	1.87206	0	0	0	0
Short-term memory impairment	0	1.87206	0	0	0	0
Abnormal morphology of Sertoli cells	0	0	0	0	0	1.86091
Pancreatic intraepithelial neoplasia	0	1.84624	0	0	0	0
Abnormal morphology of chromosomes	0	0	0	0	0	1.83817
Damage of mitochondria	0	1.83467	0	0	0	0
Accumulation of kidney cell lines	0	0	0	0	0	1.82923
Aneuploidy of fibroblasts	0	0	0	0	0	1.82923
Association of kinetochores	0	0	0	0	0	1.82923
Chromosomal congression of cervical cancer cell lines	0	0	0	0	0	1.82923
Cleavage of centriole	0	0	0	0	0	1.82923
DNA damage response of epithelial cell lines	0	0	0	0	0	1.82923
Epithelial-mesenchymal transition of ovarian cancer cell lines	0	0	0	0	0	1.82923
Formation of centromeric heterochromatin	0	0	0	0	0	1.82923
Invasion by gastrointestinal stromal tumor cell lines	0	0	0	0	0	1.82923
Loss of neuronal progenitor cells	0	0	0	0	0	1.82923
Mitochondrial respiration of lung cancer cell lines	0	0	0	0	0	1.82923
Mutagenesis of lung cells	0	0	0	0	0	1.82923
Mutagenesis of splenocytes	0	0	0	0	0	1.82923
Osmotic shock response of cells	0	0	0	0	0	1.82923
Polarization of microtubules	0	0	0	0	0	1.82923
Preterm premature rupture of the membranes	0	0	0	0	0	1.82923
Recurrent pain crisis	0	0	0	0	0	1.82923
Spindle checkpoint of fibroblasts	0	0	0	0	0	1.82923
Development of connective tissue cells	0	1.81973	0	0	0	0
Polyploidization of cells	0	0	0	0	0	1.81608
Dysgenesis	0	0	0	0	0	1.81069
Proliferation of myeloid cells	0	1.79159	0	0	0	0
Cell death of cortical neurons	0	1.78494	0	0	0	0
Ploidy	0	0	0	0	0	1.75968
Size of brain	0	0	0	0	0	1.7174
Abnormal blood gas saturation	0	0	0	0	0	1.70536
Abnormal morphology of thin ganglion cell layer	0	0	0	0	0	1.70536
Accumulation of PAS-positive granule	0	0	0	0	0	1.70536
Accumulation of embryonic cell lines	0	0	0	0	0	1.70536
Accumulation of epithelial cell lines	0	0	0	0	0	1.70536
Accumulation of very long chain fatty acid	0	0	0	0	0	1.70536
Acrania	0	0	0	0	0	1.70536
Adhesion of peritoneum	0	0	0	0	0	1.70536
Allergic bronchopulmonary aspergillosis	0	0	0	0	0	1.70536
Anisocytosis of red blood cells	0	0	0	0	0	1.70536
Atrophy of epidermis	0	0	0	0	0	1.70536
Binding of chromosomes	0	0	0	0	0	1.70536
Chemotaxis of B-2 lymphocytes	0	0	0	0	0	1.70536
Chemotaxis of memory B cells	0	0	0	0	0	1.70536
Chemotaxis of transitional 1 B lymphocytes	0	0	0	0	0	1.70536
Cohesion of centromeres	0	0	0	0	0	1.70536
Concentration of dATP	0	0	0	0	0	1.70536
Concentration of dGTP	0	0	0	0	0	1.70536
Concentration of oleoylethanolamide	0	0	0	0	0	1.70536
Contraction of gall bladder	0	0	0	0	0	1.70536
Contraction of myocardium	0	0	0	0	0	1.70536
Cytogenetic abnormality positive loss of Y chromosome negative Philadelphia chromosome negative t(5;12)(q33;p13) negative CMML	0	0	0	0	0	1.70536
Cytokinesis of bone cancer cell lines	0	0	0	0	0	1.70536
DNA damage response of kidney cell lines	0	0	0	0	0	1.70536
Dissociation of centrosome	0	0	0	0	0	1.70536
Entry into interphase of oocytes	0	0	0	0	0	1.70536
Formation of bronchiole	0	0	0	0	0	1.70536
Growth failure of incisor	0	0	0	0	0	1.70536
Hyperplasia of follicular cells	0	0	0	0	0	1.70536
Hypoplasia of parathyroid gland	0	0	0	0	0	1.70536
Ingestion of sucrose	0	0	0	0	0	1.70536
Lack of interparietal bone	0	0	0	0	0	1.70536
Lack of pulmonary alveolus	0	0	0	0	0	1.70536
Loss of neural stem cells	0	0	0	0	0	1.70536
Metabolism of thiamine	0	0	0	0	0	1.70536
Moderate asthma	0	0	0	0	0	1.70536
PDGFBR rearrangement negative Philadelphia chromosome negative chronic myelomonocytic leukemia	0	0	0	0	0	1.70536
Polyploidization of embryonic cell lines	0	0	0	0	0	1.70536
Quantity of ganglioside GD2	0	0	0	0	0	1.70536
Remodeling of myocardium	0	0	0	0	0	1.70536
Sensory ataxia	0	0	0	0	0	1.70536
Sensory processing	0	0	0	0	0	1.70536
Sexual partner preference	0	0	0	0	0	1.70536
Signaling of smooth muscle cells	0	0	0	0	0	1.70536
Size of microvilli	0	0	0	0	0	1.70536
Strength of skeletal muscle	0	0	0	0	0	1.70536
Synthesis of ganglioside GD3	0	0	0	0	0	1.70536
Uptake of Salmonella enterica subsp. enterica serovar Typhimurium	0	0	0	0	0	1.70536
Autosomal recessive retinitis pigmentosa	0	0	0	0	0	1.69549
The common cold	0	0	0	0	0	1.69549
Metastasis	0	0	0	0	0	1.66122
Accumulation of fatty acid	0	0	0	0	0	1.65922
Attachment of rib	0	0	0	0	0	1.65922
Extranodal marginal zone cell lymphoma	0	0	0	0	0	1.65922
Spindle checkpoint of cells	0	0	0	0	0	1.65922
Secretion of steroid	0	0	0	0	0	1.65838
Mobilization of Ca2+	0	0	0	0	0	1.6524
Respiratory system tumor	0	0	0	0	0	1.65199
Lung tumor	0	0	0	0	0	1.65044
Poorly differentiated malignant tumor	0	0	0	0	0	1.62463
Size of lesion	0	0	0	0	0	1.61867
Abnormal morphology of GABAergic neurons	0	0	0	0	0	1.60951
Activation of parathyroid gland	0	0	0	0	0	1.60951
Amblyopia	0	0	0	0	0	1.60951
Attachment of kinetochore microtubule	0	0	0	0	0	1.60951
Beta-oxidation of very long chain fatty acid	0	0	0	0	0	1.60951
Catabolism of L-histidine	0	0	0	0	0	1.60951
Concentration of palmitoylethanolamide	0	0	0	0	0	1.60951
DNA damage response of embryonic cell lines	0	0	0	0	0	1.60951
Density of inhibitory synapse	0	0	0	0	0	1.60951
Differentiation of somatotrophs	0	0	0	0	0	1.60951
Elongation of mitotic spindle	0	0	0	0	0	1.60951
Entry into S phase of lung cancer cell lines	0	0	0	0	0	1.60951
Healing of skeletal muscle	0	0	0	0	0	1.60951
Immobilization of rodents	0	0	0	0	0	1.60951
Lack of mandibular incisor	0	0	0	0	0	1.60951
Lack of parathyroid gland	0	0	0	0	0	1.60951
Length of tail	0	0	0	0	0	1.60951
Mass of muscle tissue	0	0	0	0	0	1.60951
Mineralization of cartilage tissue	0	0	0	0	0	1.60951
Mutagenesis of fibroblast cell lines	0	0	0	0	0	1.60951
Origin firing	0	0	0	0	0	1.60951
Severe sialorrhea	0	0	0	0	0	1.60951
Size of lung carcinoma	0	0	0	0	0	1.60951
Size of preantral follicle	0	0	0	0	0	1.60951
Synthesis of ganglioside GM3	0	0	0	0	0	1.60951
Urethritis	0	0	0	0	0	1.60951
Cocaine dependence	0	0	0	0	0	1.60792
Cohesion of sister chromatids	0	0	0	0	0	1.60792
Entry into S phase of tumor cell lines	0	0	0	0	0	1.60792
Metastatic solid tumor	0	0	0	0	0	1.59572
Stage III ovarian cancer	0	0	0	0	0	1.59158
Demyelination	0	0	0	0	0	1.5349
Abnormal function of hepatobiliary system	0	0	0	0	0	1.5314
Abnormal morphology of small frontal bone	0	0	0	0	0	1.5314
